# Supplementary material for: A Novel Catalytic Route to Polymerizable Bicyclic Cyclic Carbonate Monomers from Carbon Dioxide
Source: Angew Chem Int Ed Engl. 2022 May 9;61(27):e202205053. doi: 10.1002/anie.202205053 (PMC9323429; doi:10.1002/anie.202205053)
Supplement: Supplementary file 6 — Supporting Information [file ANIE-61-0-s009.cif]

 
data_mo_qc4131c_0m
 
_audit_creation_method            'SHELXL-2018/3'
_shelx_SHELXL_version_number      '2018/3'
_chemical_name_systematic         ?
_chemical_name_common             ?
_chemical_melting_point           ?
_chemical_formula_moiety          ?
_chemical_formula_sum
 'C13 H16 O2' 
_chemical_formula_weight          204.26

loop_
 _atom_type_symbol
 _atom_type_description
 _atom_type_scat_dispersion_real
 _atom_type_scat_dispersion_imag
 _atom_type_scat_source
 'C'  'C'   0.0033   0.0016
 'International Tables Vol C Tables 4.2.6.8 and 6.1.1.4'
 'H'  'H'   0.0000   0.0000
 'International Tables Vol C Tables 4.2.6.8 and 6.1.1.4'
 'O'  'O'   0.0106   0.0060
 'International Tables Vol C Tables 4.2.6.8 and 6.1.1.4'
 
_space_group_crystal_system       monoclinic
_space_group_IT_number            15
_space_group_name_H-M_alt         'C 2/c'
_space_group_name_Hall            '-C 2yc'
 
_shelx_space_group_comment
;
The symmetry employed for this shelxl refinement is uniquely defined
by the following loop, which should always be used as a source of
symmetry information in preference to the above space-group names.
They are only intended as comments.
;
 
loop_
 _space_group_symop_operation_xyz
 'x, y, z'
 '-x, y, -z+1/2'
 'x+1/2, y+1/2, z'
 '-x+1/2, y+1/2, -z+1/2'
 '-x, -y, -z'
 'x, -y, z-1/2'
 '-x+1/2, -y+1/2, -z'
 'x+1/2, -y+1/2, z-1/2'
 
_cell_length_a                    21.648(2)
_cell_length_b                    9.2058(9)
_cell_length_c                    10.7785(10)
_cell_angle_alpha                 90
_cell_angle_beta                  93.321(3)
_cell_angle_gamma                 90
_cell_volume                      2144.4(4)
_cell_formula_units_Z             8
_cell_measurement_temperature     100(2)
_cell_measurement_reflns_used      4080
_cell_measurement_theta_min        2.40
_cell_measurement_theta_max       30.25
 
_exptl_crystal_description       'plate'
_exptl_crystal_colour            'colourless'
_exptl_crystal_density_meas       ?
_exptl_crystal_density_method     ?
_exptl_crystal_density_diffrn     1.265          
_exptl_crystal_F_000              880
_exptl_transmission_factor_min    ?
_exptl_transmission_factor_max    ?
_exptl_crystal_size_max           0.200
_exptl_crystal_size_mid           0.100
_exptl_crystal_size_min           0.020
_exptl_absorpt_coefficient_mu     0.084
_shelx_estimated_absorpt_T_min    0.983
_shelx_estimated_absorpt_T_max    0.998
_exptl_absorpt_correction_type    multi-scan
_exptl_absorpt_correction_T_min    0.5940
_exptl_absorpt_correction_T_max    0.7461
_exptl_absorpt_process_details   
'SADABS-2016/2'
_exptl_absorpt_special_details    ?
_diffrn_ambient_temperature       100(2)
_diffrn_radiation_wavelength      0.71073
_diffrn_radiation_type            MoK\a
_diffrn_source                    'Microfocus source E025 IuS' 
_diffrn_source_type               'Bruker APEX DUO'
_diffrn_source_power              50
_diffrn_source_current            0.6
_diffrn_source_size               '0.2 mm x 0.2 mm fine focus'
_diffrn_radiation_monochromator   'Quazar MX Multilayer Optics'
_diffrn_detector_type             '4K CCD area detector APEX II'
_diffrn_measurement_device_type   'APEX DUO Kappa 4-axis goniometer' 
_diffrn_measurement_method
;
 Fullsphere data collection, phi and omega scans
;
_diffrn_detector_area_resol_mean  512 
_diffrn_reflns_number             13045
_diffrn_reflns_av_unetI/netI      0.0382
_diffrn_reflns_av_R_equivalents   0.0408
_diffrn_reflns_limit_h_min        -30
_diffrn_reflns_limit_h_max        17
_diffrn_reflns_limit_k_min        -13
_diffrn_reflns_limit_k_max        11
_diffrn_reflns_limit_l_min        -15
_diffrn_reflns_limit_l_max        15
_diffrn_reflns_theta_min          1.885
_diffrn_reflns_theta_max          30.551
_diffrn_reflns_theta_full         25.242
_diffrn_measured_fraction_theta_max   0.989
_diffrn_measured_fraction_theta_full  0.997
_diffrn_reflns_Laue_measured_fraction_max    0.989
_diffrn_reflns_Laue_measured_fraction_full   0.997
_diffrn_reflns_point_group_measured_fraction_max   0.989
_diffrn_reflns_point_group_measured_fraction_full  0.997
_reflns_number_total              3245
_reflns_number_gt                 2556
_reflns_threshold_expression      'I > 2\s(I)'
_reflns_Friedel_coverage          0.000
_reflns_Friedel_fraction_max      .
_reflns_Friedel_fraction_full     .
 
_reflns_special_details
;
 Reflections were merged by SHELXL according to the crystal
 class for the calculation of statistics and refinement.
 
 _reflns_Friedel_fraction is defined as the number of unique
 Friedel pairs measured divided by the number that would be
 possible theoretically, ignoring centric projections and
 systematic absences.
;
 
_computing_data_collection        'Bruker APEX2 v2014.9-0' 
_computing_cell_refinement        'Bruker APEX2 v2014.9-0' 
_computing_data_reduction         'Bruker APEX2 v2014.9-0' 
_computing_structure_solution   'SHELXT (Sheldrick, 2018)'
_computing_structure_refinement 'SHELXL-2018/3 (Sheldrick, 2018)'
_computing_molecular_graphics   'shelXle (H�bschle, Sheldrick and Dittirch, 2011)' 
_computing_publication_material 'SHELXL-2018/3 (Sheldrick, 2018)' 
_refine_special_details           ?
_refine_ls_structure_factor_coef  Fsqd
_refine_ls_matrix_type            full
_refine_ls_weighting_scheme       calc
_refine_ls_weighting_details
'w=1/[\s^2^(Fo^2^)+(0.0826P)^2^+0.9074P] where P=(Fo^2^+2Fc^2^)/3'
_atom_sites_solution_primary      ?
_atom_sites_solution_secondary    ?
_atom_sites_solution_hydrogens    mixed
_refine_ls_hydrogen_treatment     mixed
_refine_ls_extinction_method      none
_refine_ls_extinction_coef        .
_refine_ls_number_reflns          3245
_refine_ls_number_parameters      144
_refine_ls_number_restraints      0
_refine_ls_R_factor_all           0.0627
_refine_ls_R_factor_gt            0.0484
_refine_ls_wR_factor_ref          0.1447
_refine_ls_wR_factor_gt           0.1344
_refine_ls_goodness_of_fit_ref    1.047
_refine_ls_restrained_S_all       1.047
_refine_ls_shift/su_max           0.000
_refine_ls_shift/su_mean          0.000
 
loop_
 _atom_site_label
 _atom_site_type_symbol
 _atom_site_fract_x
 _atom_site_fract_y
 _atom_site_fract_z
 _atom_site_U_iso_or_equiv
 _atom_site_adp_type
 _atom_site_occupancy
 _atom_site_site_symmetry_order  
 _atom_site_calc_flag
 _atom_site_refinement_flags_posn
 _atom_site_refinement_flags_adp
 _atom_site_refinement_flags_occupancy
 _atom_site_disorder_assembly
 _atom_site_disorder_group
O1 O 0.15650(4) 0.40798(9) 0.41364(8) 0.0210(2) Uani 1 1 d . . . . .
O2 O 0.01217(4) 0.06961(11) 0.38472(10) 0.0247(2) Uani 1 1 d . . . . .
H1O H 0.0016(15) 0.045(4) 0.309(3) 0.026(8) Uiso 0.5 1 d . . P A 1
H1O' H 0.0093(18) 0.023(4) 0.451(3) 0.041(11) Uiso 0.5 1 d . . P B 2
C1 C 0.15396(5) 0.28058(12) 0.49181(10) 0.0154(2) Uani 1 1 d . . . . .
H1 H 0.189145 0.210792 0.487032 0.019 Uiso 1 1 calc R U . . .
C2 C 0.16948(6) 0.42259(12) 0.54698(11) 0.0187(2) Uani 1 1 d . . . . .
H2 H 0.213887 0.437470 0.574929 0.022 Uiso 1 1 calc R U . . .
C3 C 0.12293(6) 0.50749(14) 0.61647(12) 0.0243(3) Uani 1 1 d . . . . .
H3A H 0.108543 0.591614 0.565377 0.029 Uiso 1 1 calc R U . . .
H3AB H 0.143310 0.545482 0.694430 0.029 Uiso 1 1 calc R U . . .
C4 C 0.06725(6) 0.41622(14) 0.64768(12) 0.0234(3) Uani 1 1 d . . . . .
H4A H 0.034013 0.481017 0.674360 0.028 Uiso 1 1 calc R U . . .
H4AB H 0.079211 0.350670 0.717819 0.028 Uiso 1 1 calc R U . . .
C5 C 0.04269(5) 0.32592(14) 0.53685(12) 0.0214(3) Uani 1 1 d . . . . .
H5A H 0.032441 0.390866 0.465400 0.026 Uiso 1 1 calc R U . . .
H5AB H 0.004288 0.275657 0.558162 0.026 Uiso 1 1 calc R U . . .
C6 C 0.09052(5) 0.21324(12) 0.50019(10) 0.0154(2) Uani 1 1 d . . . . .
H6 H 0.093503 0.136835 0.566211 0.018 Uiso 1 1 calc R U . . .
C7 C 0.07127(5) 0.13898(12) 0.37614(11) 0.0162(2) Uani 1 1 d . . . . .
H7 H 0.066550 0.216205 0.311034 0.019 Uiso 1 1 calc R U . . .
C8 C 0.11975(5) 0.03276(12) 0.33652(10) 0.0155(2) Uani 1 1 d . . . . .
C9 C 0.12900(6) -0.10004(13) 0.39746(12) 0.0203(3) Uani 1 1 d . . . . .
H9 H 0.103081 -0.127126 0.461775 0.024 Uiso 1 1 calc R U . . .
C10 C 0.17598(6) -0.19268(13) 0.36434(13) 0.0243(3) Uani 1 1 d . . . . .
H10 H 0.181835 -0.283158 0.405754 0.029 Uiso 1 1 calc R U . . .
C11 C 0.21454(6) -0.15366(14) 0.27077(12) 0.0231(3) Uani 1 1 d . . . . .
H11 H 0.246945 -0.216730 0.249139 0.028 Uiso 1 1 calc R U . . .
C12 C 0.20544(6) -0.02243(14) 0.20937(12) 0.0213(3) Uani 1 1 d . . . . .
H12 H 0.231540 0.004653 0.145360 0.026 Uiso 1 1 calc R U . . .
C13 C 0.15796(5) 0.06956(12) 0.24176(11) 0.0177(2) Uani 1 1 d . . . . .
H13 H 0.151515 0.158746 0.198596 0.021 Uiso 1 1 calc R U . . .
 
loop_
 _atom_site_aniso_label
 _atom_site_aniso_U_11
 _atom_site_aniso_U_22
 _atom_site_aniso_U_33
 _atom_site_aniso_U_23
 _atom_site_aniso_U_13
 _atom_site_aniso_U_12
O1 0.0290(5) 0.0192(4) 0.0153(4) 0.0010(3) 0.0048(3) -0.0059(3)
O2 0.0147(4) 0.0292(5) 0.0301(5) -0.0019(4) 0.0002(4) -0.0056(3)
C1 0.0152(5) 0.0148(5) 0.0165(5) 0.0002(4) 0.0031(4) 0.0006(4)
C2 0.0223(5) 0.0179(5) 0.0159(5) -0.0013(4) 0.0019(4) -0.0024(4)
C3 0.0321(7) 0.0205(6) 0.0204(6) -0.0049(4) 0.0034(5) 0.0034(5)
C4 0.0251(6) 0.0273(6) 0.0184(6) -0.0011(4) 0.0063(5) 0.0091(5)
C5 0.0163(5) 0.0249(6) 0.0232(6) -0.0003(5) 0.0036(4) 0.0062(4)
C6 0.0136(5) 0.0151(5) 0.0176(5) 0.0014(4) 0.0024(4) 0.0016(4)
C7 0.0133(5) 0.0158(5) 0.0194(5) 0.0017(4) 0.0013(4) -0.0001(4)
C8 0.0145(5) 0.0133(5) 0.0184(5) -0.0023(4) -0.0006(4) -0.0021(4)
C9 0.0223(6) 0.0158(5) 0.0228(6) 0.0016(4) 0.0012(4) -0.0020(4)
C10 0.0276(6) 0.0139(5) 0.0307(7) -0.0004(5) -0.0028(5) 0.0017(5)
C11 0.0200(5) 0.0193(6) 0.0297(6) -0.0085(5) -0.0013(5) 0.0027(4)
C12 0.0202(6) 0.0208(6) 0.0233(6) -0.0070(4) 0.0035(4) -0.0037(4)
C13 0.0191(5) 0.0145(5) 0.0194(5) -0.0012(4) 0.0006(4) -0.0030(4)
 
_geom_special_details
;
 All esds (except the esd in the dihedral angle between two l.s. planes)
 are estimated using the full covariance matrix.  The cell esds are taken
 into account individually in the estimation of esds in distances, angles
 and torsion angles; correlations between esds in cell parameters are only
 used when they are defined by crystal symmetry.  An approximate (isotropic)
 treatment of cell esds is used for estimating esds involving l.s. planes.
;
 
loop_
 _geom_bond_atom_site_label_1
 _geom_bond_atom_site_label_2
 _geom_bond_distance
 _geom_bond_site_symmetry_2
 _geom_bond_publ_flag
O1 C1 1.4469(14) . ?
O1 C2 1.4546(14) . ?
O2 C7 1.4377(14) . ?
C1 C2 1.4671(15) . ?
C1 C6 1.5142(15) . ?
C2 C3 1.5082(17) . ?
C3 C4 1.5229(19) . ?
C4 C5 1.5255(18) . ?
C5 C6 1.5335(16) . ?
C6 C7 1.5376(16) . ?
C7 C8 1.5139(16) . ?
C8 C13 1.3929(17) . ?
C8 C9 1.3967(16) . ?
C9 C10 1.3897(18) . ?
C10 C11 1.393(2) . ?
C11 C12 1.3861(18) . ?
C12 C13 1.3917(17) . ?
 
loop_
 _geom_angle_atom_site_label_1
 _geom_angle_atom_site_label_2
 _geom_angle_atom_site_label_3
 _geom_angle
 _geom_angle_site_symmetry_1
 _geom_angle_site_symmetry_3
 _geom_angle_publ_flag
C1 O1 C2 60.75(7) . . ?
O1 C1 C2 59.88(7) . . ?
O1 C1 C6 115.57(9) . . ?
C2 C1 C6 121.85(10) . . ?
O1 C2 C1 59.37(7) . . ?
O1 C2 C3 116.24(10) . . ?
C1 C2 C3 121.28(10) . . ?
C2 C3 C4 112.58(10) . . ?
C3 C4 C5 111.84(10) . . ?
C4 C5 C6 111.13(9) . . ?
C1 C6 C5 111.52(9) . . ?
C1 C6 C7 109.34(9) . . ?
C5 C6 C7 111.83(9) . . ?
O2 C7 C8 111.42(9) . . ?
O2 C7 C6 109.81(9) . . ?
C8 C7 C6 112.03(9) . . ?
C13 C8 C9 118.86(11) . . ?
C13 C8 C7 120.04(10) . . ?
C9 C8 C7 121.03(10) . . ?
C10 C9 C8 120.23(12) . . ?
C9 C10 C11 120.39(11) . . ?
C12 C11 C10 119.73(11) . . ?
C11 C12 C13 119.81(12) . . ?
C12 C13 C8 120.97(11) . . ?
 
loop_
 _geom_torsion_atom_site_label_1
 _geom_torsion_atom_site_label_2
 _geom_torsion_atom_site_label_3
 _geom_torsion_atom_site_label_4
 _geom_torsion
 _geom_torsion_site_symmetry_1
 _geom_torsion_site_symmetry_2
 _geom_torsion_site_symmetry_3
 _geom_torsion_site_symmetry_4
 _geom_torsion_publ_flag
C2 O1 C1 C6 113.50(11) . . . . ?
C1 O1 C2 C3 -112.38(12) . . . . ?
C6 C1 C2 O1 -103.13(11) . . . . ?
O1 C1 C2 C3 103.98(12) . . . . ?
C6 C1 C2 C3 0.85(17) . . . . ?
O1 C2 C3 C4 82.18(13) . . . . ?
C1 C2 C3 C4 13.60(16) . . . . ?
C2 C3 C4 C5 -45.42(14) . . . . ?
C3 C4 C5 C6 64.49(13) . . . . ?
O1 C1 C6 C5 -52.78(13) . . . . ?
C2 C1 C6 C5 16.27(15) . . . . ?
O1 C1 C6 C7 71.41(12) . . . . ?
C2 C1 C6 C7 140.46(10) . . . . ?
C4 C5 C6 C1 -47.64(13) . . . . ?
C4 C5 C6 C7 -170.41(10) . . . . ?
C1 C6 C7 O2 177.69(9) . . . . ?
C5 C6 C7 O2 -58.31(12) . . . . ?
C1 C6 C7 C8 53.31(12) . . . . ?
C5 C6 C7 C8 177.32(9) . . . . ?
O2 C7 C8 C13 132.15(11) . . . . ?
C6 C7 C8 C13 -104.38(12) . . . . ?
O2 C7 C8 C9 -50.86(14) . . . . ?
C6 C7 C8 C9 72.61(13) . . . . ?
C13 C8 C9 C10 0.58(17) . . . . ?
C7 C8 C9 C10 -176.44(11) . . . . ?
C8 C9 C10 C11 0.45(19) . . . . ?
C9 C10 C11 C12 -0.81(19) . . . . ?
C10 C11 C12 C13 0.14(18) . . . . ?
C11 C12 C13 C8 0.91(17) . . . . ?
C9 C8 C13 C12 -1.27(17) . . . . ?
C7 C8 C13 C12 175.79(10) . . . . ?
 
_refine_diff_density_max    0.549
_refine_diff_density_min   -0.266
_refine_diff_density_rms    0.062

_shelx_res_file
;
TITL mo_qc4131c_0m in C2/c
    mo_qc4131c_0m.res
    created by SHELXL-2018/3 at 11:12:52 on 08-Mar-2022
CELL 0.71073  21.64790   9.20580  10.77850  90.0000  93.3206  90.0000
ZERR    8.00   0.00220   0.00090   0.00100   0.0000   0.0032   0.0000
LATT  7
SYMM -X, Y, 0.5-Z
SFAC C H O

UNIT 104 128 16
LIST 4
TEMP -173.130
SIZE 0.02 0.10 0.20

L.S. 20
BOND
FMAP 2
PLAN 20
ACTA
CONF
WGHT    0.082600    0.907400
FVAR       0.11505
MOLE   1
O1    3    0.156497    0.407983    0.413644    11.00000    0.02898    0.01923 =
         0.01526    0.00103    0.00480   -0.00586
O2    3    0.012172    0.069613    0.384718    11.00000    0.01469    0.02925 =
         0.03012   -0.00192    0.00018   -0.00562
PART 1
H1O   2    0.001568    0.044877    0.309435    10.50000    0.02598
PART 2 10.50
H1O'  2    0.009321    0.022716    0.451200    10.50000    0.04062
PART 0
C1    1    0.153963    0.280581    0.491805    11.00000    0.01523    0.01482 =
         0.01654    0.00017    0.00314    0.00057
AFIX  13
H1    2    0.189145    0.210792    0.487032    11.00000   -1.20000
AFIX   0
C2    1    0.169482    0.422593    0.546980    11.00000    0.02231    0.01791 =
         0.01594   -0.00133    0.00193   -0.00238
AFIX  13
H2    2    0.213887    0.437470    0.574929    11.00000   -1.20000
AFIX   0
C3    1    0.122932    0.507493    0.616467    11.00000    0.03210    0.02051 =
         0.02042   -0.00494    0.00343    0.00344
AFIX  23
H3A   2    0.108543    0.591614    0.565377    11.00000   -1.20000
H3AB  2    0.143310    0.545482    0.694430    11.00000   -1.20000
AFIX   0
C4    1    0.067249    0.416224    0.647679    11.00000    0.02511    0.02735 =
         0.01844   -0.00110    0.00628    0.00912
AFIX  23
H4A   2    0.034013    0.481017    0.674360    11.00000   -1.20000
H4AB  2    0.079211    0.350670    0.717819    11.00000   -1.20000
AFIX   0
C5    1    0.042692    0.325918    0.536855    11.00000    0.01630    0.02486 =
         0.02325   -0.00028    0.00357    0.00618
AFIX  23
H5A   2    0.032441    0.390866    0.465400    11.00000   -1.20000
H5AB  2    0.004288    0.275657    0.558162    11.00000   -1.20000
AFIX   0
C6    1    0.090523    0.213244    0.500191    11.00000    0.01357    0.01507 =
         0.01759    0.00143    0.00239    0.00158
AFIX  13
H6    2    0.093503    0.136835    0.566211    11.00000   -1.20000
AFIX   0
C7    1    0.071275    0.138980    0.376140    11.00000    0.01332    0.01580 =
         0.01945    0.00173    0.00130   -0.00007
AFIX  13
H7    2    0.066550    0.216205    0.311034    11.00000   -1.20000
AFIX   0
C8    1    0.119752    0.032757    0.336524    11.00000    0.01452    0.01335 =
         0.01842   -0.00233   -0.00055   -0.00206
C9    1    0.128998   -0.100038    0.397463    11.00000    0.02229    0.01581 =
         0.02280    0.00162    0.00124   -0.00200
AFIX  43
H9    2    0.103081   -0.127126    0.461775    11.00000   -1.20000
AFIX   0
C10   1    0.175981   -0.192681    0.364342    11.00000    0.02762    0.01387 =
         0.03074   -0.00043   -0.00285    0.00173
AFIX  43
H10   2    0.181835   -0.283158    0.405754    11.00000   -1.20000
AFIX   0
C11   1    0.214542   -0.153657    0.270774    11.00000    0.02000    0.01926 =
         0.02975   -0.00850   -0.00126    0.00270
AFIX  43
H11   2    0.246945   -0.216730    0.249139    11.00000   -1.20000
AFIX   0
C12   1    0.205441   -0.022426    0.209370    11.00000    0.02016    0.02077 =
         0.02334   -0.00696    0.00349   -0.00368
AFIX  43
H12   2    0.231540    0.004653    0.145360    11.00000   -1.20000
AFIX   0
C13   1    0.157961    0.069556    0.241755    11.00000    0.01909    0.01453 =
         0.01939   -0.00120    0.00064   -0.00299
AFIX  43
H13   2    0.151515    0.158746    0.198596    11.00000   -1.20000
AFIX   0
HKLF 4


REM  mo_qc4131c_0m in C2/c
REM wR2 = 0.144692, GooF = S = 1.04738, Restrained GooF = 1.04738 for all data
REM R1 = 0.048384 for 2556 Fo > 4sig(Fo) and 0.062727 for all 3245 data
REM 144 parameters refined using 0 restraints

END

WGHT      0.0826      0.9074

REM Highest difference peak  0.549,  deepest hole -0.266,  1-sigma level  0.062
Q1    1   0.0817  0.1750  0.4376  11.00000  0.05    0.55
Q2    1   0.0520  0.3601  0.5992  11.00000  0.05    0.50
Q3    1   0.0954  0.0855  0.3628  11.00000  0.05    0.46
Q4    1   0.0672  0.2736  0.5194  11.00000  0.05    0.42
Q5    1   0.1221  0.2576  0.4937  11.00000  0.05    0.40
Q6    1   0.1438  0.4581  0.5772  11.00000  0.05    0.39
Q7    1   0.1793  0.0194  0.2241  11.00000  0.05    0.37
Q8    1   0.1582  0.0608  0.3177  11.00000  0.05    0.36
Q9    1   0.1342 -0.0335  0.3639  11.00000  0.05    0.33
Q10   1   0.1984 -0.0881  0.2397  11.00000  0.05    0.33
Q11   1   0.1576  0.3402  0.5483  11.00000  0.05    0.33
Q12   1   0.1485 -0.1498  0.3793  11.00000  0.05    0.33
Q13   1   0.1617  0.4259  0.4813  11.00000  0.05    0.32
Q14   1   0.0576  0.1736  0.3081  11.00000  0.05    0.31
Q15   1   0.0985  0.4577  0.6311  11.00000  0.05    0.27
Q16   1   0.2106 -0.0740  0.2572  11.00000  0.05    0.26
Q17   1   0.0169  0.0768  0.4646  11.00000  0.05    0.25
Q18   1   0.1283  0.0259  0.2684  11.00000  0.05    0.23
Q19   1   0.1006  0.1935  0.5725  11.00000  0.05    0.23
Q20   1   0.2124 -0.1539  0.3384  11.00000  0.05    0.22
;
_shelx_res_checksum   15591

_shelx_hkl_file
;
   2   0   0    0.00    0.01
   2   0   0    0.00    0.01
  -4   0   0  343.76   17.20
  -4   0   0  385.46   17.24
   4   0   0  370.51   17.21
  -4   0   0  355.73   17.26
   4   0   0  353.13   17.18
  -6   0   0  185.40    9.05
   6   0   0  179.89    9.03
   6   0   0  189.03    9.06
  -6   0   0  192.48    9.05
   6   0   0  204.56    9.08
   6   0   0  194.03    9.05
  -6   0   0  186.71    9.06
  -8   0   0    1.53    0.17
   8   0   0    2.01    0.13
  -8   0   0    2.02    0.17
  -8   0   0    2.68    0.24
  -8   0   0    1.99    0.17
 -10   0   0    8.60    0.48
 -10   0   0    8.43    0.50
 -10   0   0    8.86    0.48
 -12   0   0   16.77    0.83
 -12   0   0   15.46    0.83
 -12   0   0   15.69    0.86
 -14   0   0   32.67    1.64
 -14   0   0   36.53    1.73
 -14   0   0   31.39    1.64
 -14   0   0   31.52    1.67
 -16   0   0    4.02    0.35
 -16   0   0    3.59    0.29
 -16   0   0    2.92    0.36
 -16   0   0    3.48    0.29
 -18   0   0   15.15    0.82
 -18   0   0   14.40    0.82
 -18   0   0   14.94    0.94
 -18   0   0   14.52    0.87
 -20   0   0    2.59    0.34
 -20   0   0    3.53    0.32
 -20   0   0    3.48    0.32
 -22   0   0   15.76    0.98
 -22   0   0   16.18    0.92
 -24   0   0   19.82    1.16
 -24   0   0   19.55    1.10
 -26   0   0    0.08    0.18
 -26   0   0    0.43    0.25
 -28   0   0    2.17    0.32
 -28   0   0    2.44    0.39
 -30   0   0    0.92    0.26
 -30   0   0    0.82    0.31
  -1  -1   0   28.70    1.39
   1  -1   0   28.33    1.38
  -1  -1   0   30.36    1.38
   1  -1   0   30.22    1.40
  -1  -1   0   27.41    1.39
   1   1   0   27.03    1.39
   1   1   0   29.06    1.38
  -1   1   0   30.33    1.40
  -1   1   0   28.86    1.38
  -3  -1   0    0.09    0.06
   3  -1   0    0.26    0.05
   3  -1   0    0.21    0.06
   3  -1   0    0.09    0.05
  -3  -1   0    0.15    0.05
  -3  -1   0    0.20    0.04
  -3  -1   0    0.24    0.05
   3   1   0    0.18    0.05
  -3   1   0    0.13    0.06
  -3   1   0    0.08    0.05
   3   1   0    0.28    0.05
   3   1   0    0.27    0.03
  -3   1   0    0.12    0.05
   5  -1   0   37.19    2.09
  -5  -1   0   48.97    2.09
  -5  -1   0   43.01    2.08
   5  -1   0   43.28    2.09
  -5   1   0   38.90    2.10
   5   1   0   44.27    2.08
  -5   1   0   43.06    2.09
  -5   1   0   45.26    2.10
   5   1   0   45.12    2.10
   5   1   0   44.96    2.08
   7  -1   0    1.49    0.13
  -7  -1   0    1.73    0.17
  -7  -1   0    1.95    0.15
  -7  -1   0    1.52    0.13
  -7  -1   0    1.60    0.16
   7   1   0    1.58    0.12
  -7   1   0    1.91    0.15
  -7   1   0    1.46    0.14
   7   1   0    1.50    0.13
  -7   1   0    1.45    0.15
  -9  -1   0  183.47    9.05
  -9  -1   0  194.27    9.02
   9  -1   0  196.71    9.01
  -9  -1   0  188.93    9.02
   9   1   0  185.23    9.00
  -9   1   0  186.48    9.03
  -9   1   0  194.61    9.04
  -9   1   0  185.76    9.05
  11  -1   0    9.09    0.49
 -11  -1   0   11.91    0.60
 -11  -1   0    8.81    0.51
 -11  -1   0    9.91    0.52
 -11  -1   0    8.79    0.54
 -11   1   0    9.64    0.53
 -11   1   0    9.01    0.53
 -11   1   0    9.81    0.55
 -13  -1   0    0.05    0.10
 -13  -1   0    0.14    0.13
 -13  -1   0    0.12    0.09
 -13  -1   0   -0.06    0.07
 -13   1   0    0.06    0.09
 -13   1   0    0.09    0.09
 -13   1   0   -0.02    0.11
 -15  -1   0   21.05    1.14
 -15  -1   0   24.54    1.19
 -15  -1   0   20.07    1.09
 -15  -1   0   20.34    1.08
 -15   1   0   20.76    1.14
 -15   1   0   21.95    1.11
 -15   1   0   20.98    1.11
 -17  -1   0    0.44    0.17
 -17  -1   0    0.64    0.22
 -17  -1   0    0.45    0.13
 -17  -1   0    0.50    0.13
 -17   1   0    0.42    0.17
 -17   1   0    0.76    0.16
 -17   1   0    0.46    0.14
 -19  -1   0    0.08    0.12
 -19  -1   0    0.06    0.11
 -19  -1   0    0.06    0.16
 -19  -1   0    0.15    0.22
 -19   1   0    0.16    0.14
 -19   1   0    0.06    0.13
 -19   1   0    0.20    0.17
 -21  -1   0    1.27    0.35
 -21  -1   0    2.12    0.23
 -21  -1   0    1.56    0.28
 -21  -1   0    1.94    0.25
 -21   1   0    1.18    0.26
 -21   1   0    1.77    0.25
 -21   1   0    2.25    0.28
 -23  -1   0    0.12    0.15
 -23  -1   0    0.09    0.29
 -23  -1   0    0.13    0.20
 -23   1   0    0.19    0.20
 -23   1   0    0.43    0.17
 -25  -1   0    0.17    0.16
 -25  -1   0    0.05    0.21
 -25   1   0    0.10    0.18
 -25   1   0   -0.06    0.20
 -27  -1   0    1.51    0.26
 -27  -1   0    1.48    0.32
 -27   1   0    1.02    0.32
 -27   1   0    1.41    0.29
 -29  -1   0    0.22    0.20
 -29  -1   0    0.62    0.28
 -29   1   0    0.55    0.28
 -29   1   0    0.39    0.22
   0  -2   0  134.56    6.67
   0  -2   0  139.89    6.66
   0   2   0  146.92    6.69
   0   2   0  139.35    6.67
  -2  -2   0    0.23    0.07
  -2  -2   0    0.17    0.05
  -2  -2   0    0.17    0.06
   2  -2   0    0.28    0.06
   2   2   0    0.16    0.04
   2   2   0    0.27    0.06
  -2   2   0    0.09    0.08
  -2   2   0    0.22    0.05
  -4  -2   0   17.12    0.82
  -4  -2   0   15.11    0.82
  -4  -2   0   16.97    0.84
  -4  -2   0   18.03    0.80
   4  -2   0   14.54    0.82
   4  -2   0   16.23    0.84
  -4   2   0   15.87    0.82
  -4   2   0   16.98    0.84
   4   2   0   16.48    0.82
   4   2   0   16.88    0.82
   4   2   0   17.16    0.80
  -6  -2   0   41.06    1.94
  -6  -2   0   43.31    1.90
  -6  -2   0   43.37    1.91
  -6  -2   0   41.07    1.92
   6  -2   0   35.27    1.92
   6   2   0   38.87    1.91
  -6   2   0   34.56    1.91
   6   2   0   40.55    1.89
  -6   2   0   36.58    1.93
  -8  -2   0  104.42    4.92
  -8  -2   0  112.01    4.89
  -8  -2   0  108.43    4.94
   8  -2   0   94.51    4.90
  -8  -2   0  111.47    4.90
  -8   2   0   94.08    4.91
   8   2   0  101.29    4.88
  -8   2   0   97.36    4.92
   8   2   0   97.66    4.89
 -10  -2   0    4.90    0.28
 -10  -2   0    4.14    0.27
 -10  -2   0    4.17    0.30
 -10  -2   0    5.76    0.38
 -10   2   0    4.13    0.31
  10   2   0    4.13    0.27
 -10   2   0    4.18    0.30
 -10   2   0    4.09    0.29
 -12  -2   0   28.33    1.24
 -12  -2   0   23.14    1.27
 -12  -2   0   22.58    1.23
 -12   2   0   24.51    1.26
 -12   2   0   25.70    1.26
 -12   2   0   24.05    1.27
 -14  -2   0    6.10    0.38
 -14  -2   0    6.72    0.38
 -14  -2   0    6.43    0.43
 -14   2   0    6.11    0.41
 -14   2   0    5.63    0.42
 -14   2   0    5.99    0.40
 -16  -2   0   12.40    0.80
 -16  -2   0   13.41    0.75
 -16  -2   0   15.87    0.76
 -16  -2   0   16.55    0.88
 -16   2   0   13.33    0.81
 -16   2   0   14.11    0.79
 -16   2   0   13.19    0.78
 -18  -2   0    4.77    0.31
 -18  -2   0    3.60    0.38
 -18  -2   0    5.59    0.49
 -18  -2   0    3.90    0.32
 -18   2   0    3.40    0.34
 -18   2   0    4.30    0.35
 -18   2   0    4.37    0.39
 -20  -2   0    3.15    0.28
 -20  -2   0    3.67    0.43
 -20  -2   0    3.68    0.40
 -20  -2   0    3.69    0.32
 -20   2   0    3.52    0.35
 -20   2   0    3.80    0.42
 -20   2   0    3.61    0.38
 -22  -2   0   18.42    1.00
 -22  -2   0   17.45    1.07
 -22  -2   0   19.07    1.16
 -22   2   0   17.28    1.03
 -22   2   0   19.10    1.08
 -24  -2   0    2.53    0.36
 -24  -2   0    1.63    0.38
 -24  -2   0    2.27    0.28
 -24   2   0    2.12    0.34
 -24   2   0    1.85    0.29
 -26  -2   0    0.13    0.16
 -26  -2   0   -0.30    0.20
 -26  -2   0   -0.38    0.30
 -26   2   0    0.00    0.22
 -26   2   0    0.20    0.20
 -28  -2   0    2.92    0.35
 -28  -2   0    3.32    0.46
 -28   2   0    2.58    0.37
 -28   2   0    2.78    0.41
 -30  -2   0   -0.05    0.25
 -30  -2   0   -0.12    0.19
 -30   2   0    0.21    0.29
 -30   2   0   -0.24    0.19
  -1  -3   0    1.68    0.15
   1  -3   0    1.60    0.14
   1  -3   0    1.47    0.12
  -1  -3   0    1.49    0.10
  -1  -3   0    1.34    0.14
  -1   3   0    1.95    0.18
   1   3   0    1.95    0.18
   1   3   0    1.43    0.14
  -1   3   0    1.67    0.15
  -1   3   0    1.57    0.11
  -3  -3   0   31.09    1.50
  -3  -3   0   30.48    1.48
  -3  -3   0   29.34    1.50
   3  -3   0   30.14    1.48
   3   3   0   28.43    1.49
  -3   3   0   31.20    1.48
  -3   3   0   33.02    1.53
  -5  -3   0   33.27    1.75
  -5  -3   0   37.57    1.73
  -5  -3   0   38.37    1.70
  -5  -3   0   33.91    1.73
  -5   3   0   37.47    1.77
  -5   3   0   34.82    1.73
   5   3   0   33.01    1.73
  -7  -3   0   28.94    1.46
  -7  -3   0   31.71    1.48
  -7  -3   0   32.14    1.44
  -7  -3   0   28.40    1.50
   7   3   0   30.36    1.43
   7   3   0   29.88    1.47
  -7   3   0   27.67    1.47
  -7   3   0   28.20    1.50
  -9  -3   0    1.72    0.18
  -9  -3   0    2.28    0.18
  -9  -3   0    1.82    0.21
  -9  -3   0    2.34    0.15
   9   3   0    1.97    0.18
  -9   3   0    1.98    0.22
  -9   3   0    1.64    0.19
 -11  -3   0   12.75    0.62
 -11  -3   0   10.57    0.65
 -11  -3   0   11.96    0.69
 -11  -3   0   13.09    0.63
 -11   3   0   11.46    0.67
 -11   3   0   10.58    0.65
 -13  -3   0    5.14    0.30
 -13  -3   0    4.70    0.35
 -13  -3   0    6.22    0.42
 -13  -3   0    3.94    0.28
 -13   3   0    3.97    0.33
 -13   3   0    3.78    0.33
 -13   3   0    3.69    0.32
 -15  -3   0    1.36    0.21
 -15  -3   0    1.74    0.17
 -15  -3   0    1.27    0.16
 -15  -3   0    1.64    0.25
 -15   3   0    1.28    0.20
 -15   3   0    1.03    0.18
 -15   3   0    1.34    0.20
 -17  -3   0    1.13    0.17
 -17  -3   0    1.33    0.23
 -17  -3   0    1.60    0.29
 -17  -3   0    1.49    0.17
 -17   3   0    1.50    0.23
 -17   3   0    1.14    0.21
 -17   3   0    1.52    0.24
 -19  -3   0   10.41    0.74
 -19  -3   0   10.82    0.67
 -19  -3   0   15.37    0.86
 -19  -3   0   12.59    0.67
 -19   3   0   11.72    0.74
 -19   3   0   11.73    0.73
 -21  -3   0    2.65    0.27
 -21  -3   0    3.19    0.39
 -21  -3   0    2.47    0.38
 -21   3   0    2.99    0.34
 -21   3   0    2.57    0.31
 -23  -3   0    4.13    0.47
 -23  -3   0    4.30    0.37
 -23  -3   0    4.33    0.52
 -23   3   0    5.37    0.50
 -23   3   0    4.65    0.44
 -25  -3   0    7.24    0.64
 -25  -3   0    7.72    0.53
 -25  -3   0    7.78    0.76
 -25   3   0    8.49    0.61
 -27  -3   0    0.04    0.32
 -27  -3   0    0.44    0.27
 -27  -3   0    0.23    0.16
 -27   3   0    0.73    0.25
 -29  -3   0    0.86    0.44
 -29  -3   0    1.07    0.25
 -29  -3   0    1.68    0.36
 -29   3   0    1.28    0.29
   0  -4   0    8.74    0.48
   0  -4   0    8.38    0.44
   0   4   0    8.70    0.48
   2  -4   0    9.31    0.50
  -2  -4   0    9.26    0.54
  -2  -4   0    9.87    0.51
  -2  -4   0   10.17    0.54
  -2  -4   0    9.82    0.48
  -2   4   0    9.82    0.54
   2   4   0    9.44    0.53
  -2   4   0    9.86    0.50
  -2   4   0    9.89    0.57
  -4  -4   0    0.84    0.07
  -4  -4   0    0.67    0.12
  -4  -4   0    0.87    0.10
  -4  -4   0    0.57    0.11
  -4   4   0    0.87    0.11
   4   4   0    0.85    0.12
  -4   4   0    0.63    0.14
  -6  -4   0    0.11    0.07
  -6  -4   0    0.04    0.10
  -6  -4   0    0.15    0.08
  -6  -4   0   -0.05    0.04
   6   4   0    0.16    0.07
  -6   4   0    0.07    0.10
  -6   4   0    0.13    0.07
  -8  -4   0   19.20    1.08
  -8  -4   0   19.54    1.04
  -8  -4   0   22.26    1.01
  -8  -4   0   22.09    1.05
   8   4   0   19.51    1.04
  -8   4   0   19.84    1.09
  -8   4   0   20.45    1.05
 -10  -4   0   21.51    1.12
 -10  -4   0   23.73    1.08
 -10  -4   0   22.76    1.11
 -10  -4   0   22.12    1.17
 -10   4   0   19.51    1.12
  10   4   0   22.14    1.12
 -10   4   0   20.47    1.16
 -12  -4   0    9.89    0.58
 -12  -4   0   10.37    0.56
 -12  -4   0   10.46    0.63
 -12  -4   0   10.85    0.53
 -12   4   0    8.24    0.57
 -12   4   0    9.41    0.61
 -14  -4   0   10.09    0.71
 -14  -4   0   11.98    0.63
 -14  -4   0   12.06    0.68
 -14  -4   0   12.07    0.61
 -14   4   0   10.42    0.65
 -14   4   0   10.27    0.68
 -16  -4   0    0.59    0.13
 -16  -4   0    0.44    0.11
 -16  -4   0    0.22    0.19
 -16  -4   0    0.50    0.17
 -16   4   0    0.40    0.17
 -16   4   0    0.48    0.16
 -18  -4   0    2.56    0.31
 -18  -4   0    2.22    0.35
 -18  -4   0    1.94    0.21
 -18  -4   0    1.60    0.19
 -18   4   0    2.30    0.28
 -20  -4   0    1.99    0.21
 -20  -4   0    1.20    0.26
 -20  -4   0    1.63    0.34
 -20   4   0    1.14    0.23
 -22  -4   0    0.27    0.28
 -22  -4   0    0.02    0.21
 -22  -4   0    0.04    0.12
 -22   4   0   -0.04    0.16
 -24  -4   0    0.64    0.17
 -24  -4   0    0.82    0.33
 -24  -4   0    0.88    0.29
 -24   4   0    0.59    0.22
 -26  -4   0   -0.15    0.31
 -26  -4   0    0.37    0.21
 -26  -4   0    0.14    0.24
 -26   4   0   -0.13    0.20
 -28  -4   0    3.24    0.44
 -28  -4   0    3.30    0.57
 -28   4   0    3.65    0.45
   1  -5   0   -0.01    0.07
   1  -5   0    0.08    0.06
  -1  -5   0    0.02    0.08
  -1  -5   0   -0.10    0.04
  -1   5   0    0.10    0.09
   1   5   0    0.06    0.09
  -3  -5   0   39.37    1.83
  -3  -5   0   38.66    1.87
  -3  -5   0   38.64    1.90
   3   5   0   37.12    1.89
  -3   5   0   37.10    1.90
  -3   5   0   37.89    1.86
  -5  -5   0    4.09    0.28
  -5  -5   0    4.18    0.29
  -5  -5   0    4.00    0.22
  -5  -5   0    4.29    0.33
  -5   5   0    4.71    0.28
   5   5   0    4.22    0.29
  -5   5   0    4.25    0.35
  -7  -5   0   41.54    2.08
  -7  -5   0   40.34    2.11
  -7  -5   0   41.87    2.02
  -7  -5   0   42.11    2.08
   7   5   0   41.91    2.08
  -7   5   0   43.25    2.07
  -7   5   0   44.37    2.14
  -9  -5   0   18.47    0.85
  -9  -5   0   15.67    0.90
  -9  -5   0   18.79    0.92
  -9  -5   0   16.05    0.95
  -9   5   0   17.69    0.97
   9   5   0   16.50    0.91
  -9   5   0   17.21    0.91
 -11  -5   0   25.55    1.37
 -11  -5   0   30.13    1.33
 -11  -5   0   29.43    1.40
 -11  -5   0   28.14    1.44
  11   5   0   26.07    1.38
 -11   5   0   23.86    1.37
 -11   5   0   25.57    1.43
 -13  -5   0    2.20    0.17
 -13  -5   0    1.57    0.22
 -13  -5   0    1.73    0.26
 -13  -5   0    2.02    0.21
 -13   5   0    1.86    0.26
 -13   5   0    1.50    0.21
 -15  -5   0    6.59    0.37
 -15  -5   0    5.66    0.52
 -15  -5   0    6.83    0.48
 -15  -5   0    7.22    0.42
 -15   5   0    4.64    0.42
 -17  -5   0    0.10    0.16
 -17  -5   0   -0.15    0.08
 -17  -5   0    0.09    0.21
 -17   5   0    0.04    0.13
 -19  -5   0    0.35    0.24
 -19  -5   0    0.38    0.19
 -19  -5   0    0.37    0.12
 -19   5   0    0.35    0.18
 -21  -5   0    1.21    0.35
 -21  -5   0    0.63    0.15
 -21  -5   0    0.96    0.26
 -21   5   0    1.41    0.25
 -23  -5   0   -0.26    0.28
 -23  -5   0   -0.14    0.21
 -23   5   0   -0.13    0.16
 -25  -5   0    2.25    0.38
 -25  -5   0    2.28    0.48
 -25   5   0    1.57    0.32
 -27  -5   0    1.52    0.35
 -27  -5   0    1.96    0.45
 -27   5   0    1.88    0.34
   0  -6   0   15.00    0.82
   0   6   0   15.19    0.82
  -2  -6   0    2.94    0.22
  -2  -6   0    2.78    0.18
   2  -6   0    2.93    0.26
  -2  -6   0    2.85    0.26
   2   6   0    2.67    0.24
  -2   6   0    2.90    0.26
  -4  -6   0   10.38    0.52
  -4  -6   0   10.38    0.57
  -4  -6   0   10.30    0.62
  -4   6   0   10.89    0.62
   4   6   0    9.95    0.60
  -4   6   0   10.55    0.56
  -6  -6   0   42.28    2.11
  -6  -6   0   41.73    2.10
  -6  -6   0   42.07    2.04
  -6  -6   0   42.83    2.15
  -6   6   0   42.64    2.09
   6   6   0   41.42    2.11
  -6   6   0   44.52    2.13
  -8  -6   0    3.09    0.20
  -8  -6   0    3.38    0.28
  -8  -6   0    3.79    0.28
  -8  -6   0    3.30    0.33
  -8   6   0    4.02    0.28
   8   6   0    3.39    0.29
  -8   6   0    4.29    0.37
 -10  -6   0   13.31    0.79
 -10  -6   0   11.96    0.73
 -10  -6   0   13.63    0.66
 -10  -6   0   14.74    0.75
 -10   6   0   13.02    0.83
 -10   6   0   12.55    0.73
  10   6   0   12.32    0.74
 -12  -6   0   60.49    3.01
 -12  -6   0   68.65    3.10
 -12  -6   0   61.58    3.15
 -12   6   0   60.37    3.09
 -14  -6   0    4.29    0.26
 -14  -6   0    4.20    0.37
 -14  -6   0    3.80    0.42
 -14   6   0    3.16    0.33
 -16  -6   0    2.33    0.28
 -16  -6   0    1.92    0.17
 -16  -6   0    1.37    0.28
 -16   6   0    1.65    0.25
 -18  -6   0    0.86    0.30
 -18  -6   0    1.66    0.27
 -18   6   0    1.08    0.22
 -20  -6   0    1.19    0.27
 -20  -6   0    0.88    0.34
 -20   6   0    0.96    0.24
 -22  -6   0    3.46    0.49
 -22  -6   0    2.69    0.37
 -22   6   0    3.15    0.38
 -24  -6   0    2.61    0.47
 -24  -6   0    2.35    0.37
 -24   6   0    3.00    0.38
 -26  -6   0    0.56    0.40
 -26  -6   0    0.04    0.27
 -26   6   0    0.79    0.26
  -1  -7   0    0.24    0.12
   1  -7   0    0.30    0.13
  -1  -7   0    0.31    0.10
   1   7   0    0.35    0.14
  -1   7   0    0.42    0.13
  -3  -7   0   13.61    0.80
  -3  -7   0   13.70    0.75
   3  -7   0   14.45    0.79
  -3  -7   0   13.59    0.69
   3   7   0   14.05    0.79
  -3   7   0   14.04    0.80
  -5  -7   0    1.75    0.20
  -5  -7   0    1.84    0.24
   5  -7   0    1.54    0.21
  -5  -7   0    1.70    0.13
  -5  -7   0    1.78    0.12
  -5   7   0    2.15    0.25
   5   7   0    2.18    0.25
  -7  -7   0   14.48    0.73
  -7  -7   0   15.11    0.81
  -7  -7   0   14.82    0.88
  -7   7   0   15.77    0.86
  -7   7   0   15.44    0.80
   7   7   0   13.96    0.83
  -9  -7   0   13.61    0.75
  -9  -7   0   13.83    0.81
  -9  -7   0   12.33    0.65
  -9   7   0   13.37    0.73
  -9   7   0   12.97    0.77
 -11  -7   0    5.44    0.40
 -11  -7   0    4.58    0.45
 -11   7   0    4.87    0.37
 -11   7   0    4.76    0.41
 -13  -7   0    8.84    0.58
 -13  -7   0    8.81    0.65
 -13   7   0    8.01    0.55
 -15  -7   0    1.90    0.34
 -15  -7   0    1.81    0.27
 -15   7   0    1.55    0.24
 -17  -7   0    1.24    0.25
 -17  -7   0    1.29    0.32
 -17   7   0    1.08    0.23
 -19  -7   0    2.67    0.35
 -19  -7   0    2.99    0.46
 -19   7   0    3.13    0.36
 -21  -7   0   11.23    0.86
 -21  -7   0    9.36    0.71
 -21   7   0    9.84    0.70
 -23  -7   0    6.13    0.67
 -23   7   0    5.93    0.57
 -25  -7   0    0.01    0.23
 -25  -7   0    0.27    0.37
 -25   7   0    0.42    0.25
   0  -8   0   14.35    0.81
   0  -8   0   13.10    0.74
   0   8   0   13.17    0.79
  -2  -8   0    0.17    0.14
  -2  -8   0    0.66    0.14
   2  -8   0    0.64    0.17
   2   8   0    0.54    0.16
  -2   8   0    0.49    0.17
  -4  -8   0    1.00    0.16
  -4  -8   0    0.90    0.20
   4  -8   0    1.02    0.20
  -4   8   0    1.27    0.21
   4   8   0    1.17    0.32
  -6  -8   0   21.91    1.19
  -6  -8   0   21.33    1.12
   6  -8   0   20.03    1.15
  -6   8   0   21.34    1.17
  -8  -8   0    2.71    0.27
  -8  -8   0    2.17    0.30
  -8   8   0    2.07    0.22
  -8   8   0    2.30    0.29
 -10  -8   0    1.51    0.29
 -10  -8   0    1.31    0.22
 -10   8   0    1.62    0.21
 -10   8   0    1.30    0.24
 -12  -8   0   15.70    0.89
 -12  -8   0   14.63    0.96
 -12   8   0   14.83    0.91
 -12   8   0   15.33    0.86
 -14  -8   0    3.40    0.36
 -14  -8   0    3.22    0.43
 -14   8   0    2.88    0.32
 -14   8   0    3.15    0.37
 -16  -8   0    4.52    0.52
 -16  -8   0    4.97    0.43
 -16   8   0    3.16    0.40
 -16   8   0    4.15    0.41
 -18  -8   0    1.94    0.39
 -18  -8   0    2.13    0.33
 -18   8   0    1.34    0.28
 -18   8   0    2.59    0.33
 -20  -8   0    0.92    0.35
 -20  -8   0    0.65    0.25
 -20   8   0    0.82    0.24
 -20   8   0    0.60    0.23
 -22  -8   0    0.69    0.25
 -22  -8   0    0.45    0.34
 -22   8   0    0.21    0.21
 -22   8   0    0.51    0.24
 -24  -8   0    0.06    0.25
 -24  -8   0    0.71    0.41
 -24   8   0    0.24    0.21
 -24   8   0    0.65    0.24
  -1  -9   0    1.06    0.18
   1  -9   0    0.82    0.20
   1  -9   0    1.05    0.17
  -1  -9   0    1.08    0.22
  -1   9   0    1.23    0.24
   3  -9   0    3.86    0.38
  -3  -9   0    4.04    0.34
  -3  -9   0    4.19    0.41
  -3   9   0    5.11    0.42
   5  -9   0    4.11    0.38
  -5  -9   0    4.83    0.47
  -5  -9   0    3.67    0.34
  -5   9   0    4.28    0.42
   7  -9   0    9.39    0.62
  -7  -9   0    8.94    0.66
  -7  -9   0    9.14    0.58
  -7   9   0    9.00    0.63
  -9  -9   0    0.18    0.15
  -9  -9   0    0.27    0.18
   9  -9   0    0.14    0.14
  -9   9   0    0.07    0.16
 -11  -9   0    0.57    0.19
 -11  -9   0    0.77    0.26
 -11   9   0    0.10    0.17
 -11   9   0    0.11    0.12
 -13  -9   0    5.06    0.55
 -13  -9   0    4.82    0.45
 -13   9   0    4.11    0.45
 -13   9   0    5.22    0.40
 -15  -9   0    0.45    0.27
 -15  -9   0    0.11    0.19
 -15   9   0   -0.14    0.17
 -15   9   0    0.22    0.17
 -17  -9   0    0.10    0.20
 -17  -9   0   -0.03    0.28
 -19  -9   0    4.34    0.49
 -19  -9   0    3.86    0.56
 -19   9   0    4.71    0.49
 -19   9   0    4.62    0.47
 -21  -9   0    5.31    0.65
 -21  -9   0    4.37    0.51
 -21   9   0    6.24    0.53
 -21   9   0    4.26    0.49
   0 -10   0    6.69    0.47
   0 -10   0    7.47    0.58
   2 -10   0    0.36    0.14
  -2 -10   0    0.54    0.16
   2 -10   0    0.27    0.18
  -2 -10   0    0.62    0.22
   4 -10   0   11.31    0.73
  -4 -10   0   10.90    0.76
  -4 -10   0   10.53    0.67
  -6 -10   0    3.81    0.36
   6 -10   0    3.24    0.39
  -6 -10   0    3.57    0.44
  -6  10   0    4.14    0.43
  -8 -10   0    0.38    0.21
   8 -10   0    0.13    0.17
  -8 -10   0    0.21    0.16
  -8  10   0    0.48    0.21
 -10 -10   0    1.46    0.32
 -10 -10   0    1.52    0.26
  10 -10   0    1.09    0.24
 -10  10   0    1.26    0.27
 -12 -10   0    0.86    0.24
 -12 -10   0    0.52    0.29
  12 -10   0    0.77    0.22
 -12  10   0    0.39    0.21
 -14 -10   0    2.00    0.33
 -14 -10   0    1.60    0.39
 -14  10   0    2.31    0.36
 -16 -10   0    0.36    0.34
 -16 -10   0   -0.20    0.20
 -16  10   0    0.24    0.23
 -16  10   0    0.35    0.18
 -18 -10   0    0.01    0.31
 -18 -10   0    0.26    0.24
 -18  10   0    0.40    0.20
 -18  10   0    0.24    0.23
 -20  10   0   -0.01    0.19
  -1 -11   0    8.11    0.54
  -1 -11   0    7.19    0.63
   1 -11   0    7.59    0.53
   1 -11   0    8.38    0.64
  -3 -11   0    0.13    0.20
  -3 -11   0    0.12    0.15
   3 -11   0    0.12    0.18
   3 -11   0   -0.12    0.13
   5 -11   0    3.13    0.40
  -5 -11   0    3.04    0.44
  -5 -11   0    2.96    0.34
  -7 -11   0    4.26    0.52
  -7 -11   0    4.10    0.41
   7 -11   0    3.50    0.42
   9 -11   0    0.03    0.18
  -9 -11   0    0.21    0.25
  -9 -11   0    0.36    0.20
 -11 -11   0   -0.08    0.19
 -11 -11   0    0.26    0.27
  11 -11   0    0.37    0.20
 -13 -11   0   -0.07    0.21
  13 -11   0    0.13    0.19
 -13 -11   0    0.00    0.28
 -13  11   0    0.30    0.23
 -15 -11   0    0.19    0.31
  15 -11   0    0.08    0.20
 -15 -11   0    0.09    0.22
 -15  11   0   -0.28    0.19
   0 -12   0    2.27    0.30
   0 -12   0    2.84    0.43
  -2 -12   0    0.05    0.15
  -2 -12   0    0.12    0.24
   2 -12   0   -0.03    0.15
   2 -12   0   -0.08    0.20
  -4 -12   0    0.45    0.19
   4 -12   0    0.44    0.18
   4 -12   0    0.27    0.24
  -4 -12   0   -0.08    0.21
  -6 -12   0    3.24    0.48
  -6 -12   0    3.01    0.38
   6 -12   0    3.56    0.45
   8 -12   0   -0.02    0.18
  -8 -12   0    0.19    0.26
  -8 -12   0   -0.17    0.16
  10 -12   0    1.71    0.34
 -10 -12   0    2.77    0.37
 -10 -12   0    2.07    0.43
 -12 -12   0    0.32    0.32
  12 -12   0    0.60    0.24
  -1 -13   0    1.98    0.30
  -1 -13   0    0.90    0.35
   1 -13   0    1.21    0.35
   1 -13   0    1.54    0.27
  -3 -13   0    6.20    0.53
  -3 -13   0    5.33    0.63
   3 -13   0    6.30    0.51
   3 -13   0    6.16    0.65
 -30   0   1   -0.09    0.18
 -30   0   1   -0.14    0.22
 -28   0   1    0.42    0.26
 -28   0   1   -0.01    0.17
 -26   0   1   -0.11    0.21
 -26   0   1    0.05    0.17
 -24   0   1    0.09    0.16
 -24   0   1    0.05    0.21
 -22   0   1   -0.09    0.14
 -22   0   1   -0.09    0.17
 -22   0   1    0.23    0.13
 -20   0   1   -0.11    0.12
 -20   0   1   -0.11    0.11
 -20   0   1   -0.31    0.16
 -18   0   1   -0.06    0.12
 -18   0   1    0.14    0.16
 -18   0   1    0.04    0.11
 -18   0   1    0.14    0.22
 -16   0   1   -0.12    0.17
 -16   0   1    0.05    0.09
 -16   0   1    0.00    0.10
 -16   0   1   -0.04    0.12
 -14   0   1    0.03    0.08
 -14   0   1   -0.15    0.14
 -14   0   1   -0.09    0.10
 -14   0   1   -0.12    0.09
 -12   0   1    0.00    0.08
 -12   0   1    0.05    0.10
 -12   0   1   -0.03    0.13
 -12   0   1   -0.03    0.07
 -10   0   1   -0.02    0.10
 -10   0   1    0.00    0.06
 -10   0   1    0.04    0.08
 -10   0   1    0.06    0.09
  -8   0   1   -0.03    0.08
  -8   0   1   -0.03    0.04
  -8   0   1    0.12    0.11
  -8   0   1   -0.01    0.07
  -6   0   1    0.05    0.09
   6   0  -1   -0.02    0.04
   6   0  -1    0.00    0.06
  -6   0   1   -0.09    0.06
  -6   0   1   -0.02    0.07
   6   0  -1   -0.01    0.06
  -4   0   1    0.02    0.06
  -4   0   1    0.01    0.07
  -4   0   1    0.05    0.05
   4   0  -1   -0.02    0.05
   4   0  -1    0.03    0.05
   4   0  -1   -0.02    0.04
  -2   0   1    0.01    0.03
   2   0  -1   -0.01    0.02
  -2   0   1    0.05    0.03
   2   0  -1   -0.01    0.02
  -2   0   1    0.02    0.02
   2   0  -1    0.01    0.02
  -2   0   1    0.03    0.03
   2   0  -1    0.01    0.03
   0   0  -1   -0.01    0.01
   0   0   1    0.00    0.01
   0   0  -1   -0.01    0.04
   0   0   1    0.01    0.03
   2   0   1   -0.01    0.04
  -2   0  -1   -0.05    0.04
  -2   0  -1    0.00    0.03
   2   0   1   -0.07    0.05
  -2   0  -1   -0.02    0.05
   2   0   1    0.02    0.03
   2   0   1    0.00    0.01
  -2   0  -1    0.00    0.03
  -4   0  -1    0.02    0.08
   4   0   1    0.00    0.07
  -4   0  -1    0.01    0.06
   4   0   1    0.06    0.04
   4   0   1   -0.05    0.05
   4   0   1    0.05    0.07
  -4   0  -1   -0.01    0.05
  -4   0  -1    0.01    0.08
   6   0   1    0.09    0.07
  -6   0  -1    0.03    0.09
   6   0   1    0.12    0.08
  -6   0  -1   -0.02    0.06
   6   0   1    0.05    0.05
  -6   0  -1   -0.05    0.09
  -6   0  -1    0.00    0.08
   6   0   1    0.04    0.05
   8   0   1    0.06    0.07
  -8   0  -1    0.13    0.07
  -8   0  -1    0.01    0.08
  -8   0  -1   -0.03    0.09
  -8   0  -1    0.00    0.10
 -10   0  -1   -0.16    0.08
 -10   0  -1   -0.10    0.07
 -10   0  -1    0.04    0.10
  10   0   1    0.06    0.07
 -10   0  -1    0.01    0.12
 -12   0  -1   -0.01    0.14
  12   0   1    0.02    0.06
 -12   0  -1   -0.11    0.07
 -12   0  -1   -0.01    0.10
 -12   0  -1   -0.01    0.10
 -14   0  -1    0.03    0.10
 -14   0  -1   -0.01    0.11
 -14   0  -1   -0.07    0.08
 -14   0  -1    0.00    0.15
 -16   0  -1   -0.12    0.11
 -16   0  -1    0.06    0.10
 -16   0  -1    0.01    0.11
 -16   0  -1    0.09    0.19
 -18   0  -1   -0.17    0.20
 -18   0  -1   -0.02    0.14
 -18   0  -1   -0.03    0.11
 -18   0  -1   -0.18    0.10
 -20   0  -1   -0.03    0.12
 -20   0  -1   -0.03    0.14
 -20   0  -1   -0.24    0.15
 -22   0  -1   -0.08    0.14
 -22   0  -1    0.03    0.18
 -24   0  -1    0.37    0.23
 -24   0  -1    0.15    0.15
 -26   0  -1    0.08    0.18
 -26   0  -1    0.00    0.22
 -28   0  -1    0.23    0.20
 -28   0  -1   -0.04    0.23
 -30   0  -1    0.00    0.24
 -30   0  -1    0.19    0.20
 -29  -1   1    0.28    0.20
 -29  -1   1    0.49    0.27
 -29   1   1    0.98    0.29
 -29   1   1    0.05    0.20
 -27  -1   1    6.69    0.52
 -27  -1   1    6.40    0.60
 -27   1   1    5.67    0.51
 -27   1   1    6.51    0.60
 -25  -1   1    1.32    0.29
 -25  -1   1    1.10    0.24
 -25   1   1    1.53    0.30
 -25   1   1    1.16    0.26
 -23  -1   1   10.02    0.72
 -23  -1   1    9.67    0.58
 -23  -1   1   10.41    0.65
 -23  -1   1   11.79    0.84
 -23   1   1   10.04    0.72
 -23   1   1   10.57    0.67
 -21  -1   1    4.82    0.52
 -21  -1   1    5.40    0.35
 -21  -1   1    5.15    0.41
 -21  -1   1    4.90    0.46
 -21   1   1    5.24    0.42
 -21   1   1    5.15    0.39
 -21   1   1    4.61    0.45
 -19  -1   1    1.67    0.18
 -19  -1   1    1.81    0.27
 -19  -1   1    1.17    0.20
 -19  -1   1    1.67    0.31
 -19   1   1    1.93    0.22
 -19   1   1    1.37    0.24
 -19   1   1    1.36    0.23
 -17  -1   1    6.51    0.51
 -17  -1   1    8.65    0.58
 -17  -1   1    7.87    0.43
 -17  -1   1    7.10    0.46
 -17   1   1    7.07    0.45
 -17   1   1    7.31    0.51
 -17   1   1    7.58    0.49
 -15  -1   1   21.19    1.10
 -15  -1   1   21.46    1.07
 -15  -1   1   18.93    1.12
 -15   1   1   21.78    1.09
 -15   1   1   22.01    1.14
 -15   1   1   22.37    1.12
 -13  -1   1   27.85    1.44
 -13  -1   1   30.55    1.42
 -13  -1   1   27.19    1.47
 -13  -1   1   34.41    1.52
 -13   1   1   26.92    1.47
 -13   1   1   27.39    1.43
 -13   1   1   28.58    1.46
 -11  -1   1   23.64    1.08
 -11  -1   1   20.68    1.10
 -11  -1   1   21.03    1.13
 -11   1   1   23.24    1.12
 -11   1   1   21.04    1.13
 -11   1   1   21.70    1.09
  -9  -1   1    1.57    0.17
  -9  -1   1    1.76    0.13
  -9  -1   1    1.80    0.20
  -9  -1   1    1.81    0.15
  -9   1   1    1.43    0.15
  -9   1   1    1.64    0.14
  -9   1   1    1.40    0.16
  -7  -1   1  147.69    6.96
  -7  -1   1  144.39    6.97
  -7  -1   1  169.70    7.00
   7   1  -1  139.62    6.97
  -7   1   1  147.46    6.99
  -7   1   1  147.07    6.97
  -7   1   1  129.33    6.99
  -5  -1   1    0.11    0.04
   5  -1  -1   -0.02    0.05
   5  -1  -1    0.00    0.01
  -5  -1   1    0.00    0.06
  -5  -1   1    0.13    0.05
  -5  -1   1    0.09    0.07
  -5  -1   1    0.13    0.05
   5   1  -1    0.13    0.06
  -5   1   1    0.05    0.06
   5   1  -1    0.01    0.04
   5   1  -1    0.02    0.05
  -5   1   1   -0.03    0.05
  -3  -1   1  288.12   14.10
  -3  -1   1  292.35   14.08
   3  -1  -1  279.67   14.09
   3   1  -1  304.09   14.04
  -3   1   1  313.66   14.11
   3   1  -1  280.98   14.07
   3   1  -1  291.87   14.09
   3   1  -1  308.88   14.04
  -3   1   1  299.77   14.07
  -1  -1   1  109.15    5.02
  -1  -1   1  105.69    5.00
  -1  -1   1  101.31    5.00
   1  -1  -1  104.06    5.00
   1   1  -1  106.56    5.01
   1   1  -1  104.07    5.01
  -1   1   1  104.88    5.00
   1  -1   1   81.55    3.89
  -1  -1  -1   83.79    3.88
   1  -1   1   84.68    3.87
   1  -1   1   76.71    3.87
  -1  -1  -1   81.79    3.87
  -1  -1  -1   81.37    3.88
  -1   1  -1   81.01    3.87
   1   1   1   76.03    3.87
   1   1   1   82.10    3.88
  -1   1  -1   83.25    3.87
   1   1   1   82.63    3.87
   3  -1   1   69.95    3.49
  -3  -1  -1   72.79    3.50
   3  -1   1   76.87    3.49
  -3  -1  -1   72.14    3.48
  -3  -1  -1   70.43    3.50
   3  -1   1   74.06    3.50
  -3  -1  -1   71.97    3.49
  -3   1  -1   71.98    3.49
  -3   1  -1   73.93    3.49
   3   1   1   73.58    3.50
   3   1   1   75.15    3.48
   3   1   1   72.96    3.50
  -3   1  -1   73.69    3.50
   5  -1   1   71.41    3.42
  -5  -1  -1   68.54    3.43
  -5  -1  -1   69.28    3.40
  -5  -1  -1   68.38    3.41
  -5  -1  -1   71.19    3.42
   5  -1   1   73.61    3.42
   5  -1   1   73.69    3.41
   5   1   1   74.24    3.40
  -5   1  -1   71.11    3.42
   5   1   1   70.99    3.42
  -5   1  -1   69.32    3.41
   5   1   1   71.93    3.43
  -5   1  -1   71.42    3.42
  -7  -1  -1    1.34    0.17
  -7  -1  -1    1.30    0.14
  -7  -1  -1    1.55    0.15
  -7  -1  -1    1.29    0.12
   7  -1   1    1.54    0.15
  -7   1  -1    1.34    0.15
  -7   1  -1    1.12    0.15
   7   1   1    1.53    0.15
  -7   1  -1    1.48    0.14
  -9  -1  -1    4.71    0.32
   9  -1   1    5.37    0.30
  -9  -1  -1    4.84    0.30
  -9  -1  -1    5.14    0.36
  -9  -1  -1    4.84    0.33
  -9   1  -1    4.66    0.33
  -9   1  -1    5.01    0.31
   9   1   1    5.51    0.32
  -9   1  -1    4.75    0.33
 -11  -1  -1   32.71    1.63
 -11  -1  -1   31.49    1.61
 -11  -1  -1   35.36    1.68
  11  -1   1   32.45    1.61
 -11  -1  -1   33.18    1.65
  11   1   1   32.23    1.61
 -11   1  -1   33.48    1.65
 -11   1  -1   32.44    1.63
 -11   1  -1   31.93    1.64
 -13  -1  -1    1.09    0.14
 -13  -1  -1    1.15    0.16
 -13  -1  -1    0.98    0.17
 -13  -1  -1    1.40    0.22
  13  -1   1    1.21    0.13
 -13   1  -1    1.24    0.18
 -13   1  -1    0.92    0.15
 -13   1  -1    1.05    0.17
 -15  -1  -1   18.72    1.01
 -15  -1  -1   18.18    1.05
 -15  -1  -1   19.37    1.02
 -15  -1  -1   21.48    1.10
 -15   1  -1   18.96    1.06
 -15   1  -1   19.39    1.02
 -15   1  -1   20.49    1.05
 -17  -1  -1    2.53    0.34
 -17  -1  -1    1.78    0.26
 -17  -1  -1    2.32    0.25
 -17  -1  -1    2.27    0.24
 -17   1  -1    2.33    0.25
 -17   1  -1    2.66    0.28
 -17   1  -1    2.23    0.29
 -19  -1  -1    3.96    0.34
 -19  -1  -1    4.47    0.47
 -19  -1  -1    4.41    0.33
 -19  -1  -1    3.76    0.38
 -19   1  -1    4.19    0.37
 -19   1  -1    3.64    0.39
 -19   1  -1    4.01    0.34
 -21  -1  -1    2.16    0.39
 -21  -1  -1    3.10    0.29
 -21  -1  -1    2.10    0.32
 -21   1  -1    2.42    0.28
 -21   1  -1    2.44    0.32
 -23  -1  -1    3.49    0.35
 -23  -1  -1    3.88    0.43
 -23  -1  -1    3.41    0.49
 -23   1  -1    3.62    0.37
 -23   1  -1    3.65    0.41
 -25  -1  -1    3.37    0.37
 -25  -1  -1    2.98    0.42
 -25   1  -1    3.20    0.42
 -25   1  -1    3.72    0.38
 -27  -1  -1    3.02    0.35
 -27  -1  -1    2.51    0.40
 -27   1  -1    2.93    0.37
 -27   1  -1    3.21    0.43
 -29  -1  -1    1.42    0.29
 -29  -1  -1    2.38    0.39
 -29   1  -1    2.56    0.41
 -29   1  -1    2.33    0.34
 -30  -2   1    0.20    0.25
 -30  -2   1    0.74    0.23
 -30   2   1    1.35    0.30
 -28  -2   1    0.11    0.24
 -28  -2   1    0.15    0.18
 -28   2   1   -0.08    0.20
 -26  -2   1    2.13    0.37
 -26  -2   1    2.23    0.30
 -26  -2   1    2.94    0.51
 -26   2   1    1.91    0.31
 -26   2   1    2.13    0.35
 -24  -2   1    0.17    0.29
 -24  -2   1    0.58    0.18
 -24  -2   1    0.28    0.24
 -24   2   1    0.52    0.24
 -24   2   1    0.63    0.21
 -22  -2   1    0.10    0.14
 -22  -2   1    0.02    0.09
 -22  -2   1    0.01    0.19
 -22  -2   1    0.07    0.22
 -22   2   1    0.04    0.18
 -22   2   1   -0.04    0.15
 -20  -2   1   -0.06    0.20
 -20  -2   1    0.01    0.09
 -20  -2   1    0.19    0.13
 -20  -2   1   -0.03    0.16
 -20   2   1    0.34    0.18
 -20   2   1    0.11    0.13
 -20   2   1    0.18    0.15
 -18  -2   1    9.27    0.66
 -18  -2   1   12.06    0.58
 -18  -2   1   10.20    0.61
 -18   2   1   11.68    0.66
 -18   2   1   10.18    0.62
 -18   2   1   10.05    0.66
 -16  -2   1   47.82    2.09
 -16  -2   1   41.34    2.16
 -16  -2   1   41.55    2.11
 -16   2   1   40.83    2.15
 -16   2   1   41.46    2.13
 -16   2   1   43.13    2.15
 -14  -2   1    2.34    0.18
 -14  -2   1    2.00    0.23
 -14  -2   1    2.17    0.27
 -14  -2   1    2.07    0.20
 -14   2   1    2.08    0.21
 -14   2   1    2.36    0.24
 -14   2   1    2.04    0.23
 -12  -2   1  113.55    4.95
 -12  -2   1  119.61    5.01
 -12  -2   1   95.86    4.96
 -12   2   1   92.27    4.99
 -12   2   1   97.90    4.98
 -12   2   1  102.22    5.00
 -10  -2   1    0.06    0.07
 -10  -2   1    0.16    0.10
 -10  -2   1    0.08    0.06
 -10  -2   1    0.02    0.12
 -10   2   1    0.01    0.08
 -10   2   1    0.02    0.08
 -10   2   1    0.08    0.09
  -8  -2   1  221.39    9.99
  -8  -2   1  225.41    9.94
  -8  -2   1  225.52    9.97
  -8  -2   1  212.30    9.94
  -8   2   1  178.54    9.96
   8   2  -1  218.03    9.93
  -8   2   1  178.49    9.96
   8   2  -1  212.43    9.94
  -6  -2   1    3.54    0.20
  -6  -2   1    3.49    0.25
  -6  -2   1    3.68    0.19
  -6  -2   1    3.64    0.22
  -6   2   1    2.92    0.23
   6   2  -1    3.40    0.19
   6   2  -1    3.17    0.20
   6   2  -1    3.19    0.20
  -6   2   1    2.81    0.22
  -4  -2   1  125.78    5.50
  -4  -2   1  127.24    5.45
  -4  -2   1  102.78    5.47
  -4  -2   1  112.86    5.48
   4  -2  -1  101.16    5.47
   4   2  -1  105.17    5.45
  -4   2   1  107.86    5.48
   4   2  -1  124.37    5.49
   4   2  -1  134.04    5.47
   4   2  -1  107.61    5.47
  -2  -2   1    5.48    0.30
  -2  -2   1    5.17    0.31
   2  -2  -1    5.48    0.29
  -2  -2   1    5.08    0.27
   2  -2  -1    5.36    0.29
  -2   2   1    5.28    0.30
   2   2  -1    5.39    0.31
   2   2  -1    4.78    0.29
   2   2  -1    5.78    0.29
   0  -2   1   12.27    0.65
   0  -2   1   13.37    0.63
   0  -2   1   12.02    0.60
   0  -2  -1   12.58    0.63
   0  -2  -1   12.01    0.63
   0   2   1   12.72    0.62
   0   2  -1   13.07    0.65
   0   2  -1   12.67    0.61
   0   2   1   11.97    0.63
  -2  -2  -1  556.64   27.49
   2  -2   1  608.17   27.45
   2  -2   1  584.94   27.53
  -2  -2  -1  554.95   27.48
  -2  -2  -1  568.03   27.49
   2   2   1  583.33   27.46
  -2   2  -1  588.94   27.48
   2   2   1  566.39   27.48
  -2   2  -1  597.20   27.45
   2   2   1  559.07   27.43
  -4  -2  -1   65.67    3.22
   4  -2   1   60.12    3.21
  -4  -2  -1   67.26    3.22
   4  -2   1   70.60    3.21
  -4  -2  -1   66.36    3.21
  -4  -2  -1   67.12    3.19
   4  -2   1   67.49    3.23
  -4   2  -1   66.87    3.21
   4   2   1   66.25    3.22
   4   2   1   65.08    3.22
   4   2   1   67.79    3.21
  -4   2  -1   72.68    3.24
   6  -2   1    4.11    0.26
  -6  -2  -1    3.75    0.22
  -6  -2  -1    3.46    0.27
  -6  -2  -1    3.80    0.25
  -6  -2  -1    3.76    0.25
  -6   2  -1    3.48    0.25
  -6   2  -1    4.12    0.25
   6   2   1    3.52    0.26
  -6   2  -1    3.90    0.28
   6   2   1    3.98    0.22
  -8  -2  -1   65.76    3.26
   8  -2   1   66.53    3.25
  -8  -2  -1   67.50    3.28
  -8  -2  -1   64.10    3.23
  -8  -2  -1   68.00    3.25
  -8   2  -1   67.31    3.26
   8   2   1   68.93    3.25
  -8   2  -1   70.02    3.27
  -8   2  -1   67.40    3.25
 -10  -2  -1   11.73    0.71
  10  -2   1   12.82    0.66
 -10  -2  -1   12.55    0.66
 -10  -2  -1   12.40    0.68
 -10  -2  -1   12.27    0.65
 -10   2  -1   11.68    0.66
 -10   2  -1   12.32    0.69
 -10   2  -1   12.72    0.69
  10   2   1   13.19    0.67
 -12  -2  -1    0.50    0.16
 -12  -2  -1    0.51    0.11
  12  -2   1    0.23    0.09
 -12  -2  -1    0.35    0.12
 -12  -2  -1    0.39    0.10
  12   2   1    0.38    0.11
 -12   2  -1    0.20    0.10
 -12   2  -1    0.31    0.12
 -12   2  -1    0.31    0.13
 -14  -2  -1    0.48    0.12
 -14  -2  -1    0.23    0.15
 -14  -2  -1    0.42    0.15
  14  -2   1    0.53    0.11
 -14  -2  -1    0.43    0.11
 -14   2  -1    0.48    0.13
 -14   2  -1    0.48    0.15
 -14   2  -1    0.34    0.13
 -16  -2  -1    3.31    0.27
 -16  -2  -1    3.05    0.34
 -16  -2  -1    3.06    0.26
 -16  -2  -1    2.87    0.31
 -16   2  -1    3.04    0.31
 -16   2  -1    3.24    0.32
 -16   2  -1    3.21    0.28
 -18  -2  -1    6.28    0.53
 -18  -2  -1    4.89    0.44
 -18  -2  -1    5.25    0.38
 -18  -2  -1    5.08    0.37
 -18   2  -1    4.77    0.42
 -18   2  -1    5.42    0.44
 -18   2  -1    5.61    0.40
 -20  -2  -1   -0.11    0.18
 -20  -2  -1    0.20    0.13
 -20  -2  -1   -0.09    0.22
 -20   2  -1   -0.14    0.15
 -20   2  -1   -0.08    0.13
 -22  -2  -1   10.64    0.76
 -22  -2  -1   10.85    0.83
 -22  -2  -1   11.26    0.68
 -22   2  -1   12.13    0.72
 -22   2  -1   12.16    0.77
 -24  -2  -1    2.71    0.37
 -24  -2  -1    2.69    0.46
 -24  -2  -1    2.19    0.29
 -24   2  -1    2.77    0.34
 -24   2  -1    3.01    0.38
 -26  -2  -1    4.51    0.41
 -26  -2  -1    3.99    0.58
 -26  -2  -1    4.50    0.50
 -26   2  -1    3.81    0.45
 -26   2  -1    3.76    0.42
 -28  -2  -1    0.15    0.19
 -28  -2  -1    0.83    0.30
 -28   2  -1    0.19    0.27
 -28   2  -1    0.59    0.23
 -30  -2  -1    0.17    0.21
 -30  -2  -1    0.14    0.26
 -30   2  -1    0.44    0.24
 -30   2  -1   -0.25    0.25
 -29  -3   1    1.03    0.44
 -29  -3   1    0.56    0.28
 -29   3   1    0.80    0.28
 -27  -3   1    0.09    0.25
 -27  -3   1    0.46    0.35
 -27  -3   1    0.04    0.16
 -27   3   1    0.14    0.20
 -25  -3   1    1.73    0.26
 -25  -3   1    1.97    0.41
 -25  -3   1    2.19    0.36
 -25   3   1    2.52    0.34
 -23  -3   1    3.42    0.41
 -23  -3   1    3.47    0.47
 -23  -3   1    3.76    0.33
 -23   3   1    3.29    0.37
 -21  -3   1    5.13    0.46
 -21  -3   1    5.23    0.38
 -21  -3   1    4.47    0.50
 -21  -3   1    4.64    0.32
 -21   3   1    5.55    0.44
 -19  -3   1   40.63    1.82
 -19  -3   1   35.58    1.91
 -19  -3   1   34.54    1.83
 -19   3   1   35.80    1.88
 -19   3   1   36.09    1.89
 -17  -3   1    0.53    0.17
 -17  -3   1    0.64    0.21
 -17  -3   1    0.84    0.14
 -17  -3   1    0.90    0.12
 -17   3   1    0.63    0.16
 -17   3   1    0.58    0.16
 -15  -3   1    2.39    0.22
 -15  -3   1    3.36    0.35
 -15  -3   1    3.20    0.22
 -15   3   1    2.40    0.26
 -15   3   1    2.77    0.28
 -13  -3   1   45.18    2.07
 -13  -3   1   42.92    1.96
 -13  -3   1   43.11    2.02
 -13  -3   1   42.59    1.97
 -13   3   1   33.15    1.99
 -13   3   1   34.41    2.00
 -11  -3   1    0.22    0.08
 -11  -3   1    0.24    0.07
 -11  -3   1    0.41    0.12
 -11  -3   1    0.28    0.12
 -11   3   1    0.17    0.09
 -11   3   1    0.27    0.11
  -9  -3   1    2.47    0.18
  -9  -3   1    2.20    0.23
  -9  -3   1    2.33    0.16
  -9  -3   1    2.30    0.21
   9   3  -1    2.40    0.18
   9   3  -1    2.41    0.15
  -9   3   1    1.74    0.20
  -7  -3   1  443.60   20.17
  -7  -3   1  412.96   20.20
  -7  -3   1  454.36   20.23
  -7  -3   1  448.21   20.19
  -7   3   1  379.07   20.21
   7   3  -1  402.24   20.19
   7   3  -1  434.82   20.19
  -5  -3   1   17.15    0.78
  -5  -3   1   16.72    0.81
  -5  -3   1   15.26    0.77
  -5  -3   1   13.36    0.74
  -5   3   1   14.53    0.78
  -5   3   1   15.67    0.81
   5   3  -1   14.83    0.76
  -5   3   1   14.56    0.79
   5   3  -1   17.27    0.78
  -3  -3   1   10.12    0.55
  -3  -3   1    9.49    0.51
  -3  -3   1   10.78    0.54
  -3   3   1    9.80    0.52
  -3   3   1   10.12    0.54
   3   3  -1    9.83    0.52
  -1  -3   1   83.91    3.90
   1  -3  -1   79.40    3.87
   1  -3  -1   78.20    3.89
  -1  -3   1   78.31    3.85
  -1  -3   1   84.04    3.91
   1  -3  -1   78.99    3.89
   1   3  -1   84.98    3.89
  -1   3   1   82.23    3.90
   1   3  -1   82.50    3.91
   1   3  -1   79.02    3.85
  -1  -3  -1    1.50    0.15
   1  -3   1    1.62    0.12
   1  -3   1    1.61    0.17
   1   3   1    1.36    0.14
  -1   3  -1    1.64    0.11
  -1   3  -1    1.49    0.17
   3  -3   1    0.45    0.11
  -3  -3  -1    0.57    0.10
  -3  -3  -1    0.38    0.08
   3  -3   1    0.67    0.08
  -3  -3  -1    0.44    0.10
  -3   3  -1    0.51    0.12
  -3   3  -1    0.58    0.08
   3   3   1    0.62    0.10
   5  -3   1    6.75    0.41
  -5  -3  -1    6.57    0.40
  -5  -3  -1    6.40    0.38
  -5  -3  -1    6.77    0.39
  -5  -3  -1    6.97    0.35
   5   3   1    6.20    0.39
  -5   3  -1    6.94    0.37
  -5   3  -1    7.52    0.43
  -7  -3  -1    0.77    0.14
  -7  -3  -1    0.66    0.12
   7  -3   1    0.68    0.12
  -7  -3  -1    0.53    0.11
  -7  -3  -1    0.50    0.08
  -7   3  -1    0.79    0.11
   7   3   1    0.63    0.12
  -7   3  -1    0.80    0.14
  -9  -3  -1    1.20    0.15
   9  -3   1    1.11    0.15
  -9  -3  -1    1.37    0.12
  -9  -3  -1    1.01    0.17
  -9  -3  -1    1.05    0.15
   9   3   1    1.48    0.17
  -9   3  -1    1.36    0.15
  -9   3  -1    1.13    0.15
  -9   3  -1    1.61    0.20
 -11  -3  -1   26.60    1.30
  11  -3   1   26.84    1.34
 -11  -3  -1   25.74    1.35
 -11  -3  -1   26.96    1.33
 -11  -3  -1   24.53    1.38
 -11   3  -1   27.17    1.37
 -11   3  -1   25.28    1.33
 -11   3  -1   26.66    1.35
  11   3   1   27.02    1.34
 -13  -3  -1    0.08    0.11
  13  -3   1   -0.06    0.07
 -13  -3  -1    0.00    0.08
 -13  -3  -1    0.07    0.14
 -13  -3  -1   -0.03    0.08
 -13   3  -1    0.06    0.11
 -13   3  -1   -0.10    0.09
 -13   3  -1   -0.09    0.11
 -15  -3  -1   13.00    0.66
 -15  -3  -1   12.18    0.76
  15  -3   1   12.22    0.66
 -15  -3  -1   10.91    0.64
 -15  -3  -1   11.38    0.71
 -15   3  -1   12.42    0.72
 -15   3  -1   11.80    0.70
 -15   3  -1   11.36    0.68
 -17  -3  -1    0.02    0.10
 -17  -3  -1    0.13    0.15
 -17  -3  -1   -0.04    0.17
 -17  -3  -1    0.03    0.10
 -17   3  -1   -0.01    0.11
 -17   3  -1   -0.09    0.14
 -17   3  -1    0.07    0.13
 -19  -3  -1   12.53    0.77
 -19  -3  -1    9.20    0.59
 -19  -3  -1   10.23    0.68
 -19   3  -1   10.24    0.64
 -19   3  -1    9.99    0.66
 -21  -3  -1    5.02    0.37
 -21  -3  -1    5.46    0.48
 -21   3  -1    4.70    0.41
 -21   3  -1    3.85    0.42
 -23  -3  -1    0.16    0.14
 -23  -3  -1    0.23    0.23
 -23  -3  -1    0.76    0.31
 -23   3  -1    0.45    0.20
 -23   3  -1    0.40    0.22
 -25  -3  -1    1.39    0.24
 -25  -3  -1    1.67    0.32
 -25  -3  -1    1.83    0.40
 -25   3  -1    2.17    0.36
 -25   3  -1    1.98    0.31
 -27  -3  -1    0.74    0.38
 -27  -3  -1    0.61    0.21
 -27  -3  -1    1.30    0.35
 -27   3  -1    0.89    0.27
 -27   3  -1    0.88    0.29
 -29  -3  -1    7.62    0.84
 -29  -3  -1    7.97    0.72
 -29  -3  -1    8.15    0.60
 -29   3  -1    8.45    0.66
 -28  -4   1    5.60    0.67
 -28  -4   1    4.62    0.55
 -28   4   1    6.94    0.59
 -26  -4   1    0.17    0.31
 -26  -4   1   -0.28    0.21
 -26   4   1    0.22    0.21
 -24  -4   1    0.20    0.23
 -24  -4   1    0.11    0.28
 -24  -4   1    0.00    0.13
 -24   4   1    0.01    0.18
 -22  -4   1    0.00    0.11
 -22  -4   1    0.03    0.21
 -22  -4   1   -0.15    0.26
 -22   4   1   -0.10    0.15
 -20  -4   1    0.47    0.21
 -20  -4   1    0.76    0.15
 -20  -4   1    0.91    0.29
 -20   4   1    0.78    0.20
 -18  -4   1    9.79    0.54
 -18  -4   1    9.17    0.62
 -18  -4   1   11.40    0.75
 -18  -4   1   10.04    0.55
 -18   4   1    7.98    0.60
 -16  -4   1   -0.05    0.07
 -16  -4   1    0.18    0.09
 -16  -4   1    0.03    0.18
 -16  -4   1    0.21    0.14
 -16   4   1    0.01    0.12
 -16   4   1    0.26    0.13
 -14  -4   1    4.23    0.39
 -14  -4   1    4.42    0.27
 -14  -4   1    4.21    0.26
 -14  -4   1    3.66    0.33
 -14   4   1    2.76    0.30
 -14   4   1    2.87    0.32
 -12  -4   1   47.17    2.21
 -12  -4   1   49.14    2.30
 -12  -4   1   46.38    2.24
 -12  -4   1   46.09    2.18
 -12   4   1   36.80    2.24
 -10  -4   1   63.90    2.92
 -10  -4   1   63.86    2.98
 -10  -4   1   64.85    2.94
 -10  -4   1   63.90    2.89
 -10   4   1   51.28    2.93
 -10   4   1   51.11    2.95
  10   4  -1   61.88    2.92
  10   4  -1   60.15    2.88
  -8  -4   1   18.00    0.92
  -8  -4   1   16.51    0.83
  -8  -4   1   18.25    0.88
  -8  -4   1   17.32    0.88
  -8   4   1   15.26    0.91
  -8   4   1   15.37    0.88
   8   4  -1   17.90    0.87
  -6  -4   1   48.63    2.24
  -6  -4   1   45.34    2.20
  -6  -4   1   42.61    2.20
  -6   4   1   43.96    2.24
   6   4  -1   45.51    2.20
  -6   4   1   45.11    2.22
  -6   4   1   45.05    2.21
  -4  -4   1    6.43    0.41
  -4  -4   1    6.73    0.37
  -4   4   1    7.04    0.41
   4   4  -1    6.70    0.39
  -4   4   1    6.74    0.38
  -4   4   1    7.15    0.44
   2  -4  -1    9.79    0.52
  -2  -4   1   10.04    0.50
  -2  -4   1    9.21    0.46
  -2  -4   1    9.15    0.53
   2   4  -1    9.59    0.52
  -2   4   1    9.54    0.53
   0  -4  -1   59.07    2.92
   0  -4   1   62.71    2.95
   0  -4   1   58.90    2.87
   0  -4   1   58.16    2.92
   0  -4  -1   58.35    2.89
   0  -4  -1   60.64    2.92
   0   4  -1   61.55    2.87
   0   4  -1   62.31    2.92
   0   4   1   60.26    2.93
   2  -4   1   12.17    0.62
  -2  -4  -1   11.47    0.65
   2  -4   1   13.23    0.69
  -2  -4  -1   12.13    0.64
  -2  -4  -1   11.91    0.65
  -2   4  -1   13.26    0.70
  -2   4  -1   12.42    0.62
   2   4   1   12.04    0.66
   4  -4   1    0.76    0.14
  -4  -4  -1    0.85    0.11
  -4  -4  -1    0.84    0.13
  -4  -4  -1    0.60    0.12
  -4   4  -1    0.82    0.11
  -4   4  -1    0.77    0.15
   4   4   1    0.70    0.13
   6  -4   1    0.62    0.13
  -6  -4  -1    0.36    0.11
  -6  -4  -1    0.69    0.11
  -6  -4  -1    0.55    0.11
  -6  -4  -1    0.52    0.07
  -6   4  -1    0.73    0.11
  -6   4  -1    0.64    0.15
   6   4   1    0.72    0.12
  -8  -4  -1    8.25    0.41
  -8  -4  -1    7.29    0.49
  -8  -4  -1    7.29    0.45
   8  -4   1    7.68    0.47
  -8  -4  -1    8.04    0.46
  -8   4  -1    8.16    0.51
  -8   4  -1    7.79    0.45
   8   4   1    7.48    0.46
 -10  -4  -1   18.60    1.04
 -10  -4  -1   21.39    0.96
  10  -4   1   18.30    1.01
 -10  -4  -1   18.26    1.00
 -10  -4  -1   18.41    0.99
 -10   4  -1   20.70    1.06
 -10   4  -1   19.02    0.99
  10   4   1   18.22    1.00
 -12  -4  -1    0.38    0.12
 -12  -4  -1    0.19    0.08
 -12  -4  -1    0.09    0.09
  12  -4   1    0.35    0.11
 -12  -4  -1    0.21    0.13
 -12   4  -1    0.24    0.11
  12   4   1    0.49    0.13
 -12   4  -1    0.40    0.15
 -14  -4  -1    1.07    0.14
 -14  -4  -1    1.08    0.19
 -14  -4  -1    1.03    0.22
 -14  -4  -1    0.94    0.15
 -14   4  -1    1.05    0.18
 -14   4  -1    1.18    0.21
 -16  -4  -1    0.22    0.20
 -16  -4  -1    0.34    0.12
 -16  -4  -1    0.45    0.12
 -16  -4  -1    0.45    0.17
 -16   4  -1    0.51    0.16
 -18  -4  -1    6.43    0.50
 -18  -4  -1    5.23    0.39
 -18  -4  -1    7.81    0.59
 -18   4  -1    5.72    0.45
 -20  -4  -1    4.03    0.33
 -20  -4  -1    4.22    0.49
 -20  -4  -1    4.52    0.44
 -20   4  -1    4.72    0.43
 -22  -4  -1    3.93    0.35
 -22  -4  -1    5.82    0.59
 -22  -4  -1    4.74    0.49
 -22   4  -1    5.06    0.44
 -24  -4  -1    0.50    0.26
 -24  -4  -1    0.32    0.15
 -24  -4  -1    0.38    0.31
 -24   4  -1    0.22    0.20
 -26  -4  -1    0.57    0.27
 -26  -4  -1    0.64    0.37
 -26  -4  -1    1.10    0.21
 -26   4  -1    0.83    0.26
 -28  -4  -1    7.21    0.65
 -28  -4  -1    5.73    0.71
 -28   4  -1    6.24    0.57
 -27  -5   1    0.73    0.38
 -27  -5   1    0.08    0.27
 -27   5   1    0.52    0.26
 -25  -5   1    1.69    0.44
 -25  -5   1    1.43    0.32
 -25   5   1    1.38    0.30
 -23  -5   1    1.71    0.32
 -23  -5   1    2.04    0.40
 -23   5   1    1.63    0.30
 -21  -5   1    1.26    0.28
 -21  -5   1    2.13    0.40
 -21   5   1    1.48    0.27
 -19  -5   1   11.34    0.65
 -19  -5   1   12.84    0.76
 -19  -5   1   13.46    0.86
 -19   5   1   10.32    0.73
 -17  -5   1    0.09    0.21
 -17  -5   1    0.12    0.09
 -17  -5   1    0.21    0.17
 -17   5   1   -0.11    0.13
 -15  -5   1    1.48    0.26
 -15  -5   1    1.51    0.15
 -15  -5   1    1.59    0.22
 -15  -5   1    1.55    0.18
 -15   5   1    1.28    0.22
 -13  -5   1    8.70    0.54
 -13  -5   1    9.69    0.61
 -13  -5   1    9.22    0.46
 -13  -5   1    9.44    0.51
 -13   5   1    7.60    0.56
 -13   5   1    6.96    0.52
 -11  -5   1    0.22    0.06
 -11  -5   1    0.27    0.16
 -11  -5   1    0.16    0.10
 -11  -5   1    0.41    0.13
 -11   5   1    0.42    0.13
 -11   5   1    0.44    0.14
  -9  -5   1   14.84    0.76
  -9  -5   1   14.76    0.81
  -9  -5   1   14.32    0.75
  -9  -5   1   12.44    0.69
   9   5  -1   15.09    0.76
  -9   5   1   15.06    0.79
  -9   5   1   14.02    0.77
  -9   5   1   13.60    0.81
  -7  -5   1   33.88    1.67
  -7  -5   1   32.89    1.68
  -7  -5   1   35.63    1.72
  -7   5   1   34.72    1.74
  -7   5   1   33.87    1.70
  -7   5   1   32.85    1.68
   7   5  -1   32.99    1.68
  -5  -5   1    4.92    0.32
  -5   5   1    5.30    0.39
  -5   5   1    5.68    0.33
  -5   5   1    5.89    0.37
   5   5  -1    5.07    0.33
   3  -5  -1    8.50    0.47
  -3  -5   1    8.20    0.49
  -3  -5   1    8.10    0.44
  -3   5   1    8.04    0.51
  -3   5   1    8.03    0.49
   3   5  -1    8.01    0.47
   1  -5  -1   60.60    2.95
  -1  -5   1   60.22    2.89
  -1  -5   1   59.74    2.95
  -1   5   1   60.00    2.96
   1   5  -1   61.63    2.95
  -1  -5  -1    0.75    0.12
   1  -5   1    1.00    0.10
  -1  -5  -1    1.06    0.16
   1  -5   1    0.87    0.13
  -1  -5  -1    0.83    0.11
  -1   5  -1    0.86    0.13
  -1   5  -1    1.11    0.10
   1   5   1    0.92    0.14
  -3  -5  -1    4.69    0.33
  -3  -5  -1    4.77    0.32
  -3  -5  -1    4.46    0.30
   3   5   1    4.60    0.32
  -3   5  -1    4.89    0.28
  -5  -5  -1   36.28    1.79
  -5  -5  -1   36.44    1.85
  -5  -5  -1   35.14    1.84
  -5  -5  -1   35.49    1.87
  -5   5  -1   38.02    1.82
  -5   5  -1   43.02    1.93
   5   5   1   37.55    1.86
  -7  -5  -1   13.34    0.72
  -7  -5  -1   12.97    0.72
  -7  -5  -1   12.32    0.74
  -7  -5  -1   12.72    0.66
   7  -5   1   12.97    0.75
  -7   5  -1   14.92    0.79
  -7   5  -1   13.79    0.71
   7   5   1   13.20    0.73
  -9  -5  -1    2.70    0.25
  -9  -5  -1    2.82    0.30
  -9  -5  -1    2.86    0.19
  -9  -5  -1    2.99    0.25
  -9   5  -1    2.97    0.25
   9   5   1    2.59    0.25
  -9   5  -1    3.08    0.32
 -11  -5  -1    2.94    0.21
 -11  -5  -1    2.98    0.32
 -11  -5  -1    2.81    0.26
 -11  -5  -1    3.49    0.30
 -11   5  -1    2.84    0.27
  11   5   1    3.10    0.28
 -11   5  -1    3.03    0.33
 -13  -5  -1    6.51    0.51
 -13  -5  -1    7.18    0.48
 -13  -5  -1    6.05    0.42
 -13  -5  -1    7.08    0.39
 -13   5  -1    7.06    0.45
 -15  -5  -1   16.36    0.84
 -15  -5  -1   14.76    0.91
 -15  -5  -1   17.82    1.01
 -15   5  -1   16.23    0.91
 -17  -5  -1    0.18    0.11
 -17  -5  -1    0.39    0.18
 -17  -5  -1   -0.25    0.19
 -17   5  -1   -0.02    0.14
 -19  -5  -1   -0.03    0.17
 -19  -5  -1    0.07    0.11
 -19  -5  -1   -0.15    0.22
 -19   5  -1    0.16    0.15
 -21  -5  -1    4.62    0.34
 -21  -5  -1    4.27    0.46
 -21  -5  -1    4.71    0.54
 -21   5  -1    5.07    0.46
 -23  -5  -1    0.31    0.31
 -23  -5  -1    0.30    0.22
 -23  -5  -1    0.19    0.13
 -23   5  -1    0.67    0.23
 -25  -5  -1    0.69    0.38
 -25  -5  -1    0.49    0.27
 -25   5  -1    0.23    0.20
 -27  -5  -1    0.11    0.36
 -27  -5  -1    0.42    0.29
 -27   5  -1    0.45    0.25
 -26  -6   1    8.18    0.69
 -24  -6   1    6.17    0.66
 -24   6   1    5.10    0.53
 -22  -6   1    0.00    0.21
 -22  -6   1   -0.24    0.27
 -22   6   1    0.24    0.18
 -20  -6   1    0.87    0.24
 -20  -6   1    1.08    0.33
 -20   6   1    0.72    0.24
 -18  -6   1    4.56    0.51
 -18  -6   1    3.97    0.41
 -18   6   1    4.27    0.43
 -16  -6   1    0.06    0.14
 -16  -6   1   -0.15    0.18
 -16   6   1   -0.12    0.13
 -14  -6   1    0.86    0.10
 -14  -6   1    0.81    0.18
 -14  -6   1    1.09    0.25
 -14   6   1    0.52    0.16
 -12  -6   1    3.03    0.34
 -12  -6   1    2.59    0.16
 -12  -6   1    2.65    0.28
 -12  -6   1    3.12    0.29
 -12   6   1    2.33    0.27
 -12   6   1    2.15    0.25
 -10  -6   1    9.24    0.52
 -10  -6   1    7.70    0.50
 -10  -6   1    8.78    0.58
 -10   6   1    8.19    0.58
 -10   6   1    7.97    0.51
 -10   6   1    8.09    0.53
  -8  -6   1    1.34    0.21
  -8  -6   1    1.83    0.19
  -8   6   1    1.04    0.18
  -8   6   1    1.94    0.20
  -8   6   1    1.75    0.26
   8   6  -1    1.42    0.18
  -6  -6   1    0.25    0.13
  -6  -6   1    0.11    0.09
  -6   6   1    0.05    0.11
   6   6  -1    0.08    0.08
  -6   6   1    0.17    0.09
  -6   6   1    0.13    0.12
   4  -6  -1    0.00    0.09
  -4  -6   1    0.24    0.08
  -4  -6   1    0.07    0.10
   4   6  -1    0.24    0.10
  -4   6   1    0.21    0.11
  -2  -6   1    5.47    0.33
   2  -6  -1    5.51    0.37
  -2  -6   1    5.43    0.29
  -2  -6   1    5.86    0.39
   2   6  -1    5.08    0.36
  -2   6   1    6.42    0.41
   0  -6   1    3.87    0.23
   0  -6  -1    4.16    0.31
   0  -6   1    4.32    0.31
   0   6   1    3.97    0.31
   0   6  -1    4.35    0.32
   2  -6   1   -0.06    0.08
  -2  -6  -1    0.07    0.09
  -2  -6  -1    0.09    0.08
   2   6   1    0.04    0.10
  -2   6  -1    0.09    0.09
  -2   6  -1    0.04    0.06
  -4  -6  -1    8.32    0.47
  -4  -6  -1    7.57    0.50
  -4  -6  -1    7.87    0.49
  -4   6  -1    8.44    0.51
   4   6   1    7.72    0.49
  -4   6  -1    8.24    0.45
  -6  -6  -1   12.49    0.70
  -6  -6  -1   12.65    0.68
  -6  -6  -1   11.82    0.61
  -6  -6  -1   11.64    0.71
   6   6   1   12.46    0.70
  -6   6  -1   12.35    0.65
  -8  -6  -1   37.83    1.82
  -8  -6  -1   35.46    1.88
  -8  -6  -1   37.51    1.88
  -8  -6  -1   37.84    1.92
  -8   6  -1   39.00    1.86
   8   6   1   37.00    1.89
 -10  -6  -1   10.14    0.53
 -10  -6  -1    9.35    0.59
 -10  -6  -1   10.92    0.62
 -10  -6  -1   10.24    0.66
  10   6   1    9.97    0.64
 -10   6  -1   10.31    0.59
 -12  -6  -1   10.67    0.69
 -12  -6  -1    9.52    0.62
 -12  -6  -1   10.22    0.54
 -12   6  -1   10.61    0.61
 -14  -6  -1    0.38    0.21
 -14  -6  -1    0.31    0.16
 -14  -6  -1    0.22    0.09
 -14   6  -1    0.23    0.13
 -16  -6  -1    2.98    0.33
 -16  -6  -1    2.53    0.38
 -16  -6  -1    3.08    0.24
 -16   6  -1    2.32    0.29
 -18  -6  -1    0.36    0.12
 -18  -6  -1    0.33    0.25
 -18  -6  -1    0.12    0.18
 -18   6  -1    0.34    0.17
 -20  -6  -1    0.10    0.19
 -20  -6  -1    0.03    0.26
 -20   6  -1    0.09    0.17
 -22  -6  -1    0.50    0.24
 -22  -6  -1   -0.36    0.27
 -22   6  -1   -0.31    0.15
 -24  -6  -1    1.39    0.40
 -24  -6  -1    1.61    0.33
 -24   6  -1    1.86    0.32
 -26  -6  -1    1.83    0.38
 -26  -6  -1    0.97    0.44
 -26   6  -1    2.19    0.36
 -25  -7   1    1.90    0.37
 -25  -7   1    1.76    0.49
 -23  -7   1   -0.07    0.32
 -23  -7   1    0.38    0.23
 -23   7   1   -0.22    0.16
 -23   7   1    0.25    0.21
 -21  -7   1    3.55    0.41
 -21  -7   1    4.45    0.55
 -21   7   1    3.29    0.40
 -21   7   1    3.54    0.40
 -19  -7   1   10.76    0.68
 -19  -7   1   10.81    0.81
 -19   7   1    7.99    0.63
 -19   7   1    8.81    0.65
 -17  -7   1   10.53    0.77
 -17  -7   1   10.88    0.66
 -17   7   1    8.92    0.64
 -17   7   1    8.25    0.64
 -15  -7   1   -0.02    0.14
 -15  -7   1    0.61    0.25
 -15   7   1    0.05    0.15
 -15   7   1    0.06    0.15
 -13  -7   1    8.49    0.63
 -13  -7   1    8.44    0.54
 -13   7   1    7.91    0.56
 -13   7   1    7.73    0.53
 -11  -7   1    6.79    0.44
 -11  -7   1    6.07    0.50
 -11   7   1    5.62    0.42
 -11   7   1    5.84    0.46
  -9  -7   1    8.18    0.52
  -9  -7   1    8.28    0.60
  -9   7   1    8.35    0.52
  -9   7   1    9.35    0.58
  -7  -7   1    0.37    0.12
  -7  -7   1    0.15    0.15
  -7   7   1    0.05    0.13
  -5  -7   1    3.84    0.34
  -5  -7   1    3.76    0.28
   5  -7  -1    3.80    0.31
   5   7  -1    3.50    0.31
  -5   7   1    4.03    0.34
  -3  -7   1    5.64    0.34
  -3  -7   1    4.93    0.40
  -3  -7   1    5.17    0.27
   3  -7  -1    5.59    0.39
  -3   7   1    5.16    0.40
   3   7  -1    5.44    0.38
  -1  -7   1    0.15    0.12
   1  -7  -1    0.07    0.11
  -1  -7   1    0.23    0.09
  -1  -7   1    0.16    0.06
   1   7  -1    0.20    0.11
  -1   7   1    0.13    0.12
  -1  -7  -1    3.01    0.24
  -1  -7  -1    2.46    0.27
   1  -7   1    2.44    0.26
  -1   7  -1    3.25    0.30
   1   7   1    2.55    0.27
  -3  -7  -1    0.08    0.09
   3  -7   1    0.05    0.10
  -3  -7  -1   -0.02    0.10
   3   7   1    0.17    0.11
  -3   7  -1    0.11    0.11
  -5  -7  -1   37.63    1.94
  -5  -7  -1   40.53    1.88
   5  -7   1   38.74    1.96
  -5  -7  -1   38.11    1.99
  -5   7  -1   39.85    1.91
  -5   7  -1   38.70    1.97
   5   7   1   37.49    1.97
  -7  -7  -1   18.25    0.89
  -7  -7  -1   17.82    0.96
  -7  -7  -1   17.70    1.02
  -7   7  -1   18.55    0.94
   7   7   1   17.05    0.99
  -9  -7  -1    0.21    0.15
  -9  -7  -1   -0.10    0.11
  -9  -7  -1   -0.06    0.06
  -9   7  -1    0.04    0.10
 -11  -7  -1   22.06    1.13
 -11  -7  -1   23.44    1.22
 -11  -7  -1   23.25    1.29
 -11   7  -1   22.64    1.20
 -13  -7  -1    0.49    0.19
 -13  -7  -1    0.60    0.13
 -13  -7  -1    0.05    0.19
 -13   7  -1    0.76    0.17
 -15  -7  -1    6.80    0.52
 -15  -7  -1    6.61    0.59
 -15   7  -1    7.11    0.49
 -17  -7  -1    2.95    0.42
 -17  -7  -1    3.01    0.36
 -17   7  -1    2.24    0.30
 -19  -7  -1    0.42    0.23
 -19  -7  -1    0.23    0.28
 -19   7  -1    0.19    0.19
 -21  -7  -1    0.45    0.25
 -21  -7  -1   -0.02    0.31
 -21   7  -1    0.50    0.21
 -23  -7  -1   -0.39    0.29
 -23  -7  -1    0.21    0.24
 -23   7  -1   -0.13    0.18
 -25  -7  -1   -0.08    0.33
 -25  -7  -1    0.29    0.25
 -25   7  -1    0.10    0.21
 -24  -8   1    8.78    0.87
 -24   8   1    7.77    0.65
 -24   8   1    7.94    0.66
 -22  -8   1    0.23    0.23
 -22  -8   1    0.31    0.34
 -22   8   1    0.20    0.21
 -22   8   1   -0.09    0.21
 -20  -8   1    2.29    0.45
 -20  -8   1    2.19    0.34
 -20   8   1    2.05    0.32
 -20   8   1    2.32    0.34
 -18  -8   1    1.33    0.26
 -18  -8   1    1.75    0.39
 -18   8   1    1.05    0.27
 -18   8   1    1.28    0.27
 -16  -8   1    2.94    0.43
 -16  -8   1    2.41    0.32
 -16   8   1    2.37    0.34
 -16   8   1    2.66    0.32
 -14  -8   1    8.05    0.61
 -14  -8   1    5.85    0.47
 -14   8   1    6.15    0.51
 -14   8   1    5.67    0.45
 -12  -8   1    5.87    0.45
 -12  -8   1    5.49    0.53
 -12   8   1    5.51    0.41
 -12   8   1    5.92    0.49
 -10  -8   1    6.27    0.45
 -10  -8   1    5.88    0.53
 -10   8   1    6.38    0.49
  -8  -8   1   28.89    1.60
  -8  -8   1   30.24    1.52
   8  -8  -1   28.70    1.55
  -8   8   1   30.93    1.59
  -6  -8   1    5.46    0.37
  -6  -8   1    5.48    0.47
   6  -8  -1    5.13    0.41
  -6   8   1    5.31    0.43
  -4  -8   1   41.85    2.19
  -4  -8   1   42.72    2.12
   4  -8  -1   43.22    2.17
  -4   8   1   42.77    2.19
   2  -8  -1   35.95    1.80
  -2  -8   1   34.50    1.81
  -2  -8   1   33.95    1.74
  -2   8   1   37.10    1.82
   2   8  -1   32.63    1.79
   0  -8   1    0.06    0.09
   0  -8  -1    0.10    0.10
   0  -8  -1    0.18    0.12
   0  -8   1   -0.06    0.12
   0   8   1    0.00    0.13
   0   8  -1    0.22    0.13
  -2  -8  -1   10.54    0.62
  -2  -8  -1   11.10    0.68
   2  -8   1   11.15    0.68
   2   8   1   10.24    0.67
  -2   8  -1   11.27    0.68
   4  -8   1   -0.10    0.11
  -4  -8  -1    0.10    0.11
  -4  -8  -1    0.05    0.13
  -4   8  -1    0.10    0.14
   4   8   1    0.01    0.12
  -6  -8  -1    7.71    0.42
   6  -8   1    7.44    0.54
  -6  -8  -1    7.82    0.51
  -6  -8  -1    8.42    0.59
  -6   8  -1    9.28    0.57
  -6   8  -1    8.39    0.47
  -8  -8  -1    1.80    0.28
  -8  -8  -1    1.63    0.23
  -8   8  -1    1.56    0.19
  -8   8  -1    1.60    0.26
 -10  -8  -1    1.72    0.30
 -10  -8  -1    1.82    0.25
 -10   8  -1    1.38    0.20
 -10   8  -1    1.82    0.27
 -12  -8  -1   11.58    0.71
 -12  -8  -1    9.97    0.75
 -12   8  -1   10.97    0.66
 -14  -8  -1    2.93    0.35
 -14  -8  -1    3.18    0.43
 -14   8  -1    2.55    0.31
 -16  -8  -1    1.44    0.34
 -16  -8  -1    2.29    0.33
 -16   8  -1    2.22    0.30
 -18  -8  -1    4.04    0.45
 -18  -8  -1    3.71    0.52
 -18   8  -1    3.95    0.42
 -20  -8  -1   13.92    1.05
 -20  -8  -1   14.56    0.94
 -20   8  -1   14.41    0.92
 -22  -8  -1    2.01    0.37
 -22  -8  -1    1.62    0.42
 -22   8  -1    1.89    0.33
 -24  -8  -1    6.05    0.63
 -24  -8  -1    6.41    0.75
 -24   8  -1    7.93    0.64
 -21  -9   1    4.20    0.62
 -21  -9   1    4.20    0.47
 -21   9   1    4.83    0.51
 -21   9   1    5.07    0.50
 -19  -9   1    7.01    0.57
 -19  -9   1    6.79    0.71
 -19   9   1    5.97    0.54
 -19   9   1    6.65    0.59
 -17  -9   1   25.92    1.47
 -17  -9   1   30.38    1.65
 -17   9   1   25.78    1.51
 -17   9   1   26.04    1.46
 -15  -9   1    0.77    0.32
 -15  -9   1    0.82    0.23
 -15   9   1    1.35    0.23
 -15   9   1    0.59    0.23
 -13  -9   1   10.57    0.78
 -13  -9   1    9.90    0.66
 -13   9   1    9.13    0.69
 -11  -9   1    3.30    0.34
 -11  -9   1    3.22    0.43
 -11   9   1    3.87    0.41
  -9  -9   1    4.42    0.38
  -9  -9   1    4.66    0.48
   9  -9  -1    3.80    0.38
  -9   9   1    4.66    0.45
   7  -9  -1    3.58    0.36
  -7  -9   1    2.91    0.38
  -7  -9   1    3.46    0.33
  -7   9   1    4.23    0.43
   5  -9  -1    8.75    0.60
  -5  -9   1    8.90    0.55
  -5  -9   1    9.44    0.65
  -5   9   1    8.75    0.63
   3  -9  -1    0.00    0.13
  -3  -9   1    0.06    0.16
  -3  -9   1    0.19    0.11
  -3   9   1    0.28    0.16
  -1  -9   1    0.20    0.11
   1  -9  -1    0.45    0.16
  -1  -9   1    0.05    0.15
   1  -9  -1    0.32    0.13
  -1   9   1    0.11    0.15
   1  -9   1    4.13    0.32
   1  -9   1    4.34    0.42
  -1  -9  -1    4.27    0.34
  -1  -9  -1    3.50    0.38
  -1   9  -1    4.76    0.58
  -3  -9  -1    0.70    0.15
  -3  -9  -1    0.34    0.17
   3  -9   1    0.56    0.18
  -3   9  -1    0.64    0.18
  -5  -9  -1   14.51    0.83
   5  -9   1   14.81    0.87
  -5  -9  -1   13.07    0.88
  -5   9  -1   15.26    0.88
  -7  -9  -1    1.52    0.30
   7  -9   1    1.52    0.24
  -7  -9  -1    1.91    0.25
  -7   9  -1    1.75    0.27
  -9  -9  -1    0.25    0.16
   9  -9   1   -0.23    0.11
  -9  -9  -1   -0.01    0.19
  -9   9  -1   -0.02    0.14
  -9   9  -1    0.20    0.12
 -11  -9  -1    0.81    0.26
 -11  -9  -1    0.80    0.22
 -11   9  -1    1.12    0.25
 -11   9  -1    0.78    0.18
 -13  -9  -1    0.34    0.19
 -13  -9  -1   -0.07    0.23
 -13   9  -1    0.02    0.16
 -13   9  -1   -0.02    0.13
 -15  -9  -1    7.20    0.69
 -15  -9  -1    6.71    0.56
 -15   9  -1    6.57    0.50
 -15   9  -1    6.32    0.56
 -17  -9  -1    3.89    0.45
 -17  -9  -1    4.24    0.53
 -17   9  -1    3.88    0.40
 -17   9  -1    3.20    0.42
 -19  -9  -1   13.68    1.09
 -19  -9  -1   13.86    0.96
 -19   9  -1   17.06    0.95
 -19   9  -1   14.96    0.97
 -21  -9  -1    0.13    0.23
 -21  -9  -1    0.11    0.33
 -21   9  -1    0.43    0.21
 -21   9  -1    0.25    0.21
 -20  10   1    3.28    0.44
 -18 -10   1   -0.31    0.29
 -18 -10   1    0.04    0.23
 -18  10   1    0.62    0.24
 -16 -10   1    0.37    0.33
 -16 -10   1    0.01    0.20
 -16  10   1    0.70    0.24
 -14 -10   1    3.72    0.42
 -14 -10   1    4.00    0.55
 -14  10   1    3.90    0.47
 -12 -10   1    0.51    0.28
  12 -10  -1    0.46    0.19
 -12 -10   1    0.32    0.18
 -12  10   1   -0.01    0.19
 -10 -10   1    1.04    0.30
 -10 -10   1    1.18    0.23
  10 -10  -1    1.18    0.24
 -10  10   1    1.23    0.27
   8 -10  -1    0.01    0.15
  -8 -10   1   -0.02    0.12
  -8 -10   1    0.08    0.21
  -8  10   1    0.15    0.20
   6 -10  -1    0.27    0.17
  -6 -10   1    0.52    0.15
  -6 -10   1    0.74    0.25
  -6  10   1    0.72    0.22
   4 -10  -1    0.03    0.15
  -4 -10   1    0.07    0.12
  -4 -10   1    0.20    0.19
  -4  10   1   -0.18    0.15
  -2 -10   1    9.87    0.62
  -2 -10   1    9.83    0.72
   2 -10  -1   11.34    0.72
   2 -10  -1   10.52    0.64
   0 -10  -1    2.15    0.32
   0 -10   1    2.85    0.28
   0 -10   1    2.43    0.34
   0 -10  -1    2.66    0.29
   2 -10   1    9.51    0.59
   2 -10   1    9.69    0.69
  -2 -10  -1   10.04    0.70
  -2 -10  -1   10.06    0.63
   4 -10   1    2.63    0.35
  -4 -10  -1    2.52    0.36
  -4 -10  -1    3.33    0.33
  -6 -10  -1    3.56    0.44
  -6 -10  -1    4.52    0.39
   6 -10   1    3.65    0.40
  -8 -10  -1    1.33    0.25
   8 -10   1    1.49    0.27
  -8 -10  -1    1.76    0.34
  -8  10  -1    1.54    0.29
  10 -10   1    2.70    0.34
 -10 -10  -1    2.65    0.39
 -10 -10  -1    2.40    0.32
 -10  10  -1    2.05    0.33
 -12 -10  -1    0.72    0.23
 -12 -10  -1    0.59    0.29
 -12  10  -1    0.48    0.23
 -12  10  -1    0.50    0.17
 -14 -10  -1    0.24    0.22
 -14 -10  -1    0.00    0.28
 -14  10  -1    0.26    0.21
 -14  10  -1    0.07    0.15
 -16 -10  -1    7.20    0.73
 -16 -10  -1    6.03    0.57
 -16  10  -1    5.14    0.47
 -16  10  -1    5.26    0.56
 -18 -10  -1    0.46    0.27
 -18 -10  -1    0.28    0.33
 -18  10  -1   -0.13    0.20
 -18  10  -1    0.08    0.18
 -15 -11   1    1.53    0.44
  15 -11  -1    2.03    0.33
  13 -11  -1    0.94    0.26
 -13 -11   1    1.06    0.38
 -13  11   1    0.88    0.28
 -11 -11   1    0.68    0.32
  11 -11  -1    0.91    0.24
 -11 -11   1    0.74    0.23
 -11  11   1    0.87    0.28
  -9 -11   1    0.14    0.24
   9 -11  -1    0.06    0.18
  -9 -11   1   -0.07    0.15
  -7 -11   1    6.87    0.51
  -7 -11   1    6.61    0.63
   7 -11  -1    6.45    0.55
  -5 -11   1    1.90    0.35
  -5 -11   1    1.79    0.25
   5 -11  -1    1.62    0.30
   3 -11  -1   -0.06    0.13
  -3 -11   1   -0.09    0.12
   3 -11  -1    0.25    0.20
  -3 -11   1   -0.01    0.21
  -1 -11   1    0.76    0.27
   1 -11  -1    0.73    0.19
   1 -11  -1    0.58    0.24
  -1 -11   1    0.77    0.18
  -1 -11  -1    0.25    0.21
   1 -11   1    0.04    0.12
   1 -11   1    0.20    0.21
  -1 -11  -1   -0.04    0.13
   3 -11   1    0.38    0.15
   3 -11   1    0.14    0.20
  -3 -11  -1    0.76    0.19
  -3 -11  -1    0.22    0.22
   5 -11   1    2.89    0.37
  -5 -11  -1    2.60    0.40
  -5 -11  -1    2.89    0.34
  -7 -11  -1    0.23    0.18
  -7 -11  -1    0.07    0.21
   7 -11   1    0.11    0.19
  -9 -11  -1    4.46    0.54
  -9 -11  -1    4.50    0.45
   9 -11   1    3.84    0.46
 -11 -11  -1    1.57    0.30
  11 -11   1    2.01    0.33
 -11 -11  -1    1.49    0.36
  13 -11   1    0.49    0.22
 -13 -11  -1    0.39    0.33
 -13 -11  -1    0.41    0.25
 -15 -11  -1    0.71    0.28
  15 -11   1    1.11    0.28
 -15 -11  -1    1.03    0.39
 -15  11  -1    0.90    0.31
  12 -12  -1    3.23    0.44
 -12 -12   1    3.53    0.56
 -10 -12   1    0.78    0.35
  10 -12  -1    0.90    0.26
   8 -12  -1    0.50    0.23
  -8 -12   1    0.14    0.26
   6 -12  -1    5.35    0.56
  -6 -12   1    6.26    0.65
  -4 -12   1   -0.02    0.23
   4 -12  -1   -0.25    0.13
   4 -12  -1   -0.03    0.20
  -4 -12   1   -0.23    0.14
  -2 -12   1    0.06    0.23
  -2 -12   1    0.13    0.15
   2 -12  -1    0.19    0.17
   2 -12  -1   -0.01    0.21
   0 -12   1    6.47    0.50
   0 -12   1    6.93    0.65
   0 -12  -1    7.48    0.64
   0 -12  -1    6.58    0.52
   2 -12   1    1.07    0.21
  -2 -12  -1    0.80    0.29
   2 -12   1    0.82    0.30
  -2 -12  -1    1.08    0.24
  -4 -12  -1    4.04    0.52
  -4 -12  -1    4.04    0.42
   4 -12   1    4.77    0.53
   4 -12   1    4.19    0.38
   6 -12   1    0.85    0.27
  -6 -12  -1    1.17    0.27
  -6 -12  -1    0.43    0.27
   8 -12   1    0.82    0.28
  -8 -12  -1    1.09    0.34
  -8 -12  -1    1.39    0.29
  10 -12   1    0.33    0.22
 -10 -12  -1    0.06    0.22
 -10 -12  -1   -0.02    0.27
  12 -12   1    0.86    0.29
 -12 -12  -1    0.82    0.38
 -12 -12  -1    0.96    0.28
  -3 -13   1    1.66    0.41
   3 -13  -1    1.48    0.36
   3 -13  -1    2.11    0.31
   1 -13  -1    2.29    0.44
   1 -13  -1    3.08    0.37
  -1 -13   1    3.31    0.50
  -1 -13  -1   -0.09    0.25
  -1 -13  -1   -0.12    0.16
   1 -13   1   -0.12    0.23
  -3 -13  -1    1.76    0.31
  -3 -13  -1    1.17    0.36
   3 -13   1    2.73    0.46
 -30   0   2    0.11    0.25
 -30   0   2    0.12    0.22
 -28   0   2   10.12    0.77
 -28   0   2   11.68    0.73
 -26   0   2    0.16    0.22
 -26   0   2    0.26    0.18
 -24   0   2    0.24    0.21
 -24   0   2    0.16    0.15
 -24   0   2   -0.01    0.10
 -22   0   2    7.98    0.53
 -22   0   2    8.09    0.58
 -22   0   2    7.55    0.46
 -20   0   2    0.93    0.19
 -20   0   2    0.96    0.23
 -20   0   2    0.74    0.13
 -18   0   2   20.72    1.19
 -18   0   2   23.41    1.18
 -18   0   2   22.64    1.12
 -18   0   2   21.55    1.26
 -16   0   2   27.41    1.38
 -16   0   2   24.52    1.40
 -16   0   2   26.32    1.33
 -16   0   2   30.34    1.47
 -14   0   2   70.66    3.41
 -14   0   2   67.94    3.48
 -14   0   2   75.28    3.47
 -12   0   2   17.17    0.84
 -12   0   2   14.30    0.77
 -12   0   2   13.12    0.78
 -10   0   2   16.44    0.93
 -10   0   2   19.18    0.96
 -10   0   2   18.66    0.92
  -8   0   2   37.92    1.73
  -8   0   2   31.03    1.74
  -8   0   2   37.02    1.73
   6   0  -2   70.82    3.43
   6   0  -2   79.53    3.44
  -6   0   2   60.68    3.44
  -6   0   2   76.97    3.44
  -6   0   2   70.16    3.43
   6   0  -2   71.71    3.44
  -4   0   2    7.95    0.43
   4   0  -2    8.19    0.40
   4   0  -2    7.49    0.42
   4   0  -2    9.56    0.43
   4   0  -2    8.61    0.43
  -4   0   2    8.36    0.42
  -2   0   2    2.70    0.20
   2   0  -2    3.35    0.17
  -2   0   2    3.60    0.18
   0   0   2   39.74    1.92
   0   0   2   39.52    1.89
   0   0   2   41.23    1.89
   0   0  -2   40.87    1.89
   0   0  -2   36.93    1.92
   2   0   2  392.79   17.81
   2   0   2  364.75   17.81
  -2   0  -2  367.36   17.80
  -2   0  -2  373.97   17.80
  -2   0  -2  377.01   17.83
   2   0   2  383.88   17.79
  -2   0  -2  356.21   17.81
   4   0   2  129.88    6.41
  -4   0  -2  136.65    6.40
  -4   0  -2  134.29    6.42
  -4   0  -2  127.58    6.41
   4   0   2  136.29    6.42
  -4   0  -2  132.74    6.39
   4   0   2  141.76    6.40
  -6   0  -2    0.10    0.08
  -6   0  -2    0.08    0.06
  -6   0  -2    0.11    0.10
   6   0   2    0.07    0.10
  -6   0  -2   -0.11    0.10
  -8   0  -2   46.06    2.21
  -8   0  -2   42.76    2.23
  -8   0  -2   44.23    2.19
   8   0   2   46.11    2.22
  -8   0  -2   46.57    2.23
 -10   0  -2    7.88    0.51
 -10   0  -2    7.64    0.48
  10   0   2    7.86    0.46
 -10   0  -2    7.91    0.47
 -10   0  -2    7.32    0.43
  12   0   2   52.86    2.55
 -12   0  -2   51.89    2.58
 -12   0  -2   49.96    2.54
 -12   0  -2   52.26    2.61
 -12   0  -2   53.95    2.59
 -14   0  -2    0.41    0.14
 -14   0  -2    0.18    0.10
 -14   0  -2    0.29    0.18
  14   0   2    0.08    0.09
 -14   0  -2    0.20    0.13
 -16   0  -2   -0.08    0.18
 -16   0  -2    0.17    0.13
 -16   0  -2    0.28    0.12
 -16   0  -2    0.08    0.14
 -18   0  -2    9.50    0.62
 -18   0  -2    9.48    0.63
 -18   0  -2    9.16    0.57
 -20   0  -2   10.45    0.62
 -20   0  -2    9.38    0.67
 -22   0  -2   11.57    0.78
 -22   0  -2   11.30    0.70
 -24   0  -2    0.86    0.28
 -24   0  -2    1.05    0.22
 -26   0  -2    1.54    0.28
 -26   0  -2    1.64    0.34
 -28   0  -2    0.15    0.24
 -28   0  -2    0.10    0.18
 -30   0  -2   -0.04    0.26
 -30   0  -2   -0.02    0.19
 -29  -1   2    0.12    0.25
 -29  -1   2    0.40    0.21
 -29   1   2    0.02    0.19
 -29   1   2   -0.45    0.24
 -27  -1   2    0.25    0.24
 -27  -1   2    0.08    0.18
 -27   1   2    0.12    0.18
 -27   1   2    0.02    0.24
 -25  -1   2   13.52    0.83
 -25  -1   2   13.38    0.89
 -25  -1   2   14.30    0.73
 -25   1   2   14.50    0.86
 -25   1   2   13.20    0.89
 -23  -1   2    0.08    0.09
 -23  -1   2    0.19    0.15
 -23  -1   2    0.69    0.32
 -23  -1   2    0.28    0.21
 -23   1   2    0.25    0.20
 -23   1   2    0.34    0.18
 -23   1   2    0.21    0.14
 -21  -1   2   14.04    0.82
 -21  -1   2   14.87    0.96
 -21  -1   2   14.18    0.74
 -21  -1   2   13.27    0.87
 -21   1   2   14.69    0.84
 -21   1   2   14.65    0.80
 -21   1   2   15.22    0.87
 -19  -1   2  113.20    5.73
 -19  -1   2  120.98    5.70
 -19  -1   2  113.38    5.63
 -19  -1   2  127.44    5.80
 -19   1   2  119.61    5.71
 -19   1   2  117.70    5.67
 -19   1   2  113.37    5.73
 -17  -1   2   20.64    1.20
 -17  -1   2   24.04    1.11
 -17  -1   2   24.22    1.18
 -17   1   2   22.92    1.19
 -17   1   2   21.39    1.14
 -17   1   2   21.58    1.21
 -15  -1   2   29.41    1.33
 -15  -1   2   22.84    1.27
 -15  -1   2   24.31    1.24
 -15  -1   2   24.65    1.18
 -15   1   2   23.47    1.21
 -15   1   2   23.74    1.25
 -15   1   2   22.30    1.26
 -13  -1   2    0.15    0.13
 -13  -1   2    0.10    0.11
 -13  -1   2    0.19    0.10
 -13   1   2    0.12    0.07
 -13   1   2    0.09    0.10
 -13   1   2    0.15    0.10
 -11  -1   2    5.84    0.38
 -11  -1   2    6.20    0.35
 -11  -1   2    6.40    0.42
 -11   1   2    5.40    0.38
 -11   1   2    6.25    0.34
 -11   1   2    5.88    0.37
  -9  -1   2   -0.09    0.09
  -9  -1   2   -0.08    0.06
  -9  -1   2    0.07    0.08
  -9   1   2    0.14    0.08
  -9   1   2   -0.06    0.06
   7  -1  -2    1.19    0.14
  -7  -1   2    1.23    0.16
  -7  -1   2    1.46    0.10
  -7  -1   2    1.34    0.12
  -7  -1   2    1.21    0.08
  -7  -1   2    1.39    0.13
  -7   1   2    1.30    0.13
   7   1  -2    1.42    0.13
   7   1  -2    1.08    0.11
  -5  -1   2  136.26    6.25
   5  -1  -2  125.57    6.27
  -5  -1   2  136.72    6.25
  -5  -1   2  127.94    6.27
   5  -1  -2  118.91    6.26
  -5   1   2  135.31    6.25
  -5   1   2  132.55    6.26
   5   1  -2  138.68    6.26
   5   1  -2  130.40    6.25
   5   1  -2  130.66    6.25
   3  -1  -2    2.77    0.18
  -3  -1   2    3.55    0.21
  -3  -1   2    3.33    0.19
  -3  -1   2    2.97    0.18
   3   1  -2    2.92    0.19
  -3   1   2    3.16    0.19
   3   1  -2    3.33    0.18
   3   1  -2    3.32    0.17
  -1  -1   2  278.51   13.07
   1  -1  -2  272.33   13.06
   1  -1  -2  278.79   13.08
  -1  -1   2  273.51   13.07
   1   1  -2  276.44   13.07
  -1   1   2  270.14   13.06
   1  -1   2    4.93    0.25
   1  -1   2    4.93    0.25
  -1  -1  -2    4.84    0.26
  -1  -1  -2    4.64    0.26
  -1  -1  -2    4.75    0.28
   1  -1   2    5.09    0.31
  -1   1  -2    5.09    0.31
  -1   1  -2    4.88    0.25
   1   1   2    4.77    0.26
   1   1   2    4.63    0.26
   1   1   2    4.69    0.29
  -1   1  -2    4.78    0.25
  -3  -1  -2  936.59   44.76
   3  -1   2  942.49   44.88
   3  -1   2 1000.00   44.78
  -3  -1  -2  956.25   44.74
   3  -1   2  980.08   44.71
  -3  -1  -2  927.87   44.81
  -3  -1  -2  921.41   44.77
  -3   1  -2  917.11   44.82
  -3   1  -2  905.87   44.73
   3   1   2  924.47   44.75
   3   1   2  958.87   44.77
   3   1   2  892.67   44.75
  -3   1  -2  962.79   44.75
   5  -1   2   41.38    2.01
   5  -1   2   41.64    2.03
   5  -1   2   41.72    1.99
  -5  -1  -2   40.34    2.00
  -5  -1  -2   41.32    1.98
  -5  -1  -2   42.06    1.99
  -5  -1  -2   39.26    2.00
  -5   1  -2   40.24    2.02
  -5   1  -2   41.71    1.99
   5   1   2   40.53    2.01
  -5   1  -2   40.59    1.98
   5   1   2   40.87    2.00
  -7  -1  -2   20.00    1.04
   7  -1   2   19.53    1.03
  -7  -1  -2   20.45    1.03
  -7  -1  -2   20.03    1.02
  -7  -1  -2   19.21    1.00
  -7   1  -2   21.31    1.03
  -7   1  -2   20.31    1.05
   7   1   2   20.35    1.04
  -7   1  -2   20.31    1.01
   9  -1   2   33.94    1.73
  -9  -1  -2   34.47    1.75
  -9  -1  -2   36.10    1.74
  -9  -1  -2   36.11    1.74
  -9  -1  -2   33.08    1.70
  -9   1  -2   34.24    1.71
  -9   1  -2   34.21    1.73
   9   1   2   35.93    1.74
  -9   1  -2   35.30    1.75
  11  -1   2   55.58    2.64
 -11  -1  -2   57.08    2.66
 -11  -1  -2   54.59    2.65
 -11  -1  -2   51.10    2.62
 -11   1  -2   52.24    2.63
 -11   1  -2   53.41    2.67
  11   1   2   55.30    2.65
 -11   1  -2   52.48    2.65
 -13  -1  -2    2.32    0.21
  13  -1   2    2.70    0.22
 -13  -1  -2    2.08    0.27
 -13  -1  -2    2.44    0.25
 -13  -1  -2    2.39    0.25
 -13   1  -2    2.85    0.27
 -13   1  -2    2.16    0.24
  13   1   2    2.61    0.23
 -13   1  -2    2.45    0.23
 -15  -1  -2    0.62    0.19
 -15  -1  -2    0.48    0.15
 -15  -1  -2    0.42    0.12
  15  -1   2    0.41    0.11
 -15  -1  -2    0.58    0.15
 -15   1  -2    0.52    0.15
 -15   1  -2    0.60    0.14
 -15   1  -2    0.50    0.15
 -17  -1  -2   46.69    2.34
 -17  -1  -2   46.88    2.32
 -17  -1  -2   41.99    2.37
 -17  -1  -2   45.30    2.29
 -17   1  -2   47.62    2.35
 -17   1  -2   45.91    2.30
 -17   1  -2   48.25    2.35
 -19  -1  -2    6.11    0.42
 -19  -1  -2    5.89    0.56
 -19  -1  -2    5.94    0.49
 -19   1  -2    6.23    0.49
 -19   1  -2    6.58    0.45
 -21  -1  -2    0.61    0.17
 -21  -1  -2    0.81    0.23
 -21  -1  -2    0.92    0.31
 -21   1  -2    1.06    0.20
 -21   1  -2    0.87    0.24
 -23  -1  -2    0.06    0.15
 -23  -1  -2    0.40    0.22
 -23   1  -2    0.52    0.23
 -23   1  -2    0.26    0.16
 -25  -1  -2    0.31    0.18
 -25  -1  -2   -0.10    0.22
 -25   1  -2    0.54    0.21
 -25   1  -2    0.90    0.27
 -27  -1  -2    0.88    0.22
 -27  -1  -2    0.70    0.29
 -27   1  -2    0.52    0.23
 -27   1  -2    1.39    0.33
 -29  -1  -2    0.59    0.30
 -29  -1  -2    0.31    0.20
 -29   1  -2    0.93    0.25
 -29   1  -2    0.40    0.30
 -30  -2   2    1.27    0.33
 -30  -2   2    1.43    0.28
 -30   2   2    1.71    0.32
 -28  -2   2    0.34    0.25
 -28  -2   2   -0.08    0.16
 -28   2   2    0.21    0.21
 -26  -2   2    7.80    0.65
 -26  -2   2    8.32    0.57
 -26  -2   2    8.47    0.79
 -26   2   2    8.69    0.63
 -24  -2   2    1.62    0.38
 -24  -2   2    1.74    0.17
 -24  -2   2    1.96    0.33
 -24  -2   2    2.14    0.26
 -24   2   2    1.93    0.29
 -22  -2   2    0.89    0.19
 -22  -2   2    1.06    0.26
 -22  -2   2    1.05    0.13
 -22  -2   2    1.23    0.30
 -22   2   2    0.89    0.20
 -22   2   2    1.25    0.26
 -22   2   2    0.95    0.22
 -20  -2   2    9.53    0.58
 -20  -2   2   11.77    0.73
 -20  -2   2    9.29    0.51
 -20  -2   2    8.97    0.64
 -20   2   2    9.37    0.58
 -20   2   2    9.65    0.64
 -20   2   2   10.39    0.63
 -18  -2   2    1.84    0.16
 -18  -2   2    1.92    0.31
 -18  -2   2    1.85    0.22
 -18  -2   2    1.61    0.25
 -18   2   2    1.71    0.24
 -18   2   2    1.99    0.21
 -18   2   2    2.38    0.29
 -16  -2   2    2.71    0.24
 -16  -2   2    2.63    0.18
 -16  -2   2    2.41    0.28
 -16  -2   2    3.11    0.34
 -16   2   2    2.84    0.24
 -16   2   2    2.54    0.27
 -16   2   2    2.44    0.26
 -14  -2   2    6.46    0.38
 -14  -2   2    9.52    0.54
 -14  -2   2    7.10    0.43
 -14   2   2    7.98    0.47
 -14   2   2    6.97    0.43
 -12  -2   2    1.47    0.18
 -12  -2   2    1.14    0.14
 -12  -2   2    1.29    0.20
 -12  -2   2    1.20    0.11
 -12   2   2    1.04    0.15
 -12   2   2    1.31    0.15
 -10  -2   2   28.78    1.58
 -10  -2   2   37.31    1.67
 -10  -2   2   34.35    1.60
 -10   2   2   31.17    1.63
 -10   2   2   33.33    1.62
  -8  -2   2    6.80    0.35
  -8  -2   2    6.58    0.37
  -8  -2   2    5.52    0.33
  -8  -2   2    6.26    0.34
  -8   2   2    5.46    0.37
   8   2  -2    6.83    0.34
  -6  -2   2    9.54    0.57
  -6  -2   2   12.69    0.53
  -6  -2   2    9.98    0.54
   6   2  -2   10.06    0.54
  -6   2   2   10.65    0.56
   6   2  -2    9.67    0.52
  -6   2   2   11.07    0.55
  -4  -2   2   -0.18    0.07
  -4  -2   2    0.02    0.05
  -4  -2   2    0.17    0.07
   4   2  -2    0.09    0.05
   4   2  -2    0.10    0.03
  -4   2   2    0.03    0.07
   4   2  -2   -0.03    0.03
   4   2  -2    0.15    0.06
  -2  -2   2   11.66    0.55
  -2  -2   2   11.42    0.58
  -2  -2   2   11.09    0.60
   2  -2  -2   11.31    0.58
   2   2  -2   10.32    0.59
   2   2  -2   11.25    0.58
  -2   2   2   11.82    0.59
   2   2  -2   11.91    0.55
   0  -2   2  133.62    6.47
   0  -2  -2  135.39    6.45
   0  -2   2  136.77    6.43
   0  -2  -2  132.16    6.46
   0   2   2  136.93    6.46
   0   2   2  135.39    6.44
   0   2  -2  135.70    6.47
   0   2  -2  136.80    6.44
   2  -2   2   34.19    1.77
  -2  -2  -2   35.67    1.78
  -2  -2  -2   35.96    1.78
   2  -2   2   35.71    1.81
  -2  -2  -2   37.07    1.79
   2  -2   2   38.41    1.77
  -2   2  -2   37.95    1.77
  -2   2  -2   38.75    1.81
   2   2   2   36.92    1.80
   2   2   2   36.27    1.78
   2   2   2   37.20    1.78
  -4  -2  -2   77.97    3.83
  -4  -2  -2   77.79    3.86
  -4  -2  -2   77.44    3.85
   4  -2   2   77.50    3.85
  -4  -2  -2   78.76    3.86
   4  -2   2   82.61    3.84
   4  -2   2   81.45    3.88
  -4   2  -2   81.25    3.89
  -4   2  -2   81.46    3.85
  -4   2  -2   80.40    3.84
   4   2   2   84.08    3.87
   4   2   2   83.18    3.87
  -6  -2  -2   13.78    0.73
  -6  -2  -2   14.03    0.74
  -6  -2  -2   13.83    0.72
  -6  -2  -2   14.07    0.70
   6  -2   2   13.75    0.74
  -6   2  -2   13.50    0.71
  -6   2  -2   13.77    0.72
   6   2   2   13.72    0.74
  -6   2  -2   14.44    0.76
  -8  -2  -2   21.98    1.08
  -8  -2  -2   20.05    1.05
  -8  -2  -2   19.88    1.10
  -8  -2  -2   21.14    1.08
   8  -2   2   21.84    1.09
  -8   2  -2   21.20    1.07
  -8   2  -2   21.57    1.08
   8   2   2   21.57    1.09
  -8   2  -2   21.34    1.11
  10  -2   2   21.63    1.12
 -10  -2  -2   21.99    1.13
 -10  -2  -2   20.49    1.15
 -10  -2  -2   22.25    1.12
 -10  -2  -2   20.97    1.09
 -10   2  -2   21.01    1.10
 -10   2  -2   22.42    1.13
 -10   2  -2   21.94    1.15
  10   2   2   23.08    1.13
 -12  -2  -2    3.02    0.29
 -12  -2  -2    3.39    0.27
 -12  -2  -2    3.15    0.23
  12  -2   2    3.24    0.25
 -12  -2  -2    2.74    0.31
  12   2   2    3.30    0.27
 -12   2  -2    2.97    0.28
 -12   2  -2    2.93    0.25
 -12   2  -2    3.50    0.30
 -14  -2  -2    0.56    0.16
  14  -2   2    0.96    0.15
 -14  -2  -2    0.72    0.14
 -14  -2  -2    0.78    0.21
 -14  -2  -2    0.79    0.15
  14   2   2    1.04    0.17
 -14   2  -2    0.73    0.17
 -14   2  -2    0.92    0.16
 -14   2  -2    0.80    0.17
 -16  -2  -2   11.76    0.67
 -16  -2  -2   11.99    0.74
 -16  -2  -2   11.57    0.70
 -16  -2  -2   11.83    0.78
 -16   2  -2   13.25    0.74
 -16   2  -2   12.97    0.76
 -16   2  -2   12.45    0.70
 -18  -2  -2    1.33    0.27
 -18  -2  -2    0.72    0.15
 -18  -2  -2    0.81    0.18
 -18  -2  -2    0.81    0.20
 -18   2  -2    0.66    0.19
 -18   2  -2    0.76    0.17
 -20  -2  -2    5.06    0.54
 -20  -2  -2    5.52    0.39
 -20  -2  -2    5.07    0.47
 -20   2  -2    5.25    0.46
 -20   2  -2    5.47    0.42
 -22  -2  -2    5.01    0.49
 -22  -2  -2    5.03    0.56
 -22  -2  -2    5.31    0.41
 -22   2  -2    5.17    0.43
 -22   2  -2    5.71    0.49
 -24  -2  -2    0.66    0.26
 -24  -2  -2    0.39    0.30
 -24  -2  -2    0.47    0.16
 -24   2  -2    0.17    0.18
 -24   2  -2    0.52    0.24
 -26  -2  -2    0.03    0.24
 -26  -2  -2   -0.08    0.32
 -26  -2  -2    0.17    0.18
 -26   2  -2    0.02    0.18
 -26   2  -2   -0.14    0.22
 -28  -2  -2   10.20    0.71
 -28  -2  -2   11.14    0.84
 -28   2  -2   10.50    0.74
 -28   2  -2   10.64    0.79
 -30  -2  -2   -0.21    0.18
 -30   2  -2   -0.30    0.19
 -29  -3   2   -0.23    0.37
 -29  -3   2    0.71    0.28
 -29   3   2    0.73    0.27
 -27  -3   2   -0.16    0.23
 -27  -3   2   -0.14    0.14
 -27  -3   2    0.20    0.33
 -27   3   2    0.24    0.22
 -25  -3   2    0.22    0.23
 -25  -3   2    0.44    0.31
 -25  -3   2    0.24    0.15
 -25   3   2    0.41    0.23
 -23  -3   2    0.23    0.15
 -23  -3   2    0.70    0.30
 -23  -3   2    0.87    0.26
 -23  -3   2    0.46    0.11
 -23   3   2    0.37    0.20
 -21  -3   2    0.52    0.15
 -21  -3   2    0.03    0.26
 -21  -3   2    0.38    0.09
 -21  -3   2    0.54    0.21
 -21   3   2    0.41    0.18
 -19  -3   2    0.26    0.12
 -19  -3   2    0.21    0.08
 -19  -3   2    0.18    0.18
 -19  -3   2    0.18    0.23
 -19   3   2    0.23    0.13
 -19   3   2    0.07    0.15
 -17  -3   2    0.33    0.17
 -17  -3   2   -0.07    0.17
 -17  -3   2    0.04    0.10
 -17  -3   2    0.15    0.08
 -17   3   2    0.20    0.14
 -17   3   2   -0.03    0.10
 -15  -3   2    0.52    0.16
 -15  -3   2    0.43    0.11
 -15  -3   2    0.57    0.10
 -15  -3   2    0.62    0.21
 -15   3   2    0.58    0.14
 -15   3   2    0.37    0.14
 -13  -3   2    0.04    0.11
 -13  -3   2    0.04    0.08
 -13  -3   2    0.14    0.15
 -13  -3   2    0.10    0.07
 -13   3   2    0.03    0.09
 -13   3   2    0.07    0.10
 -11  -3   2   90.88    4.15
 -11  -3   2   95.61    4.15
 -11  -3   2   93.19    4.19
 -11   3   2   76.72    4.19
 -11   3   2   76.10    4.18
  -9  -3   2  107.92    5.20
  -9  -3   2  115.50    5.17
  -9  -3   2  115.79    5.14
  -9  -3   2  121.15    5.13
  -9   3   2   94.42    5.17
  -9   3   2   96.49    5.16
   9   3  -2  112.91    5.13
  -9   3   2   95.41    5.17
  -7  -3   2   42.87    2.31
  -7  -3   2   54.58    2.26
  -7  -3   2   44.76    2.28
   7   3  -2   44.44    2.25
   7   3  -2   50.34    2.27
  -7   3   2   47.16    2.30
  -7   3   2   45.39    2.30
  -5  -3   2  115.25    5.53
  -5  -3   2  119.50    5.53
  -5  -3   2  109.49    5.50
   5   3  -2  116.28    5.49
  -5   3   2  115.88    5.53
  -5   3   2  115.82    5.52
  -3  -3   2    0.03    0.04
  -3  -3   2    0.07    0.09
  -3  -3   2    0.04    0.06
   3   3  -2   -0.01    0.05
  -3   3   2    0.03    0.08
  -1  -3   2    8.15    0.46
   1  -3  -2    7.63    0.42
  -1  -3   2    7.95    0.43
  -1  -3   2    7.79    0.38
   1  -3  -2    7.79    0.43
  -1   3   2    7.71    0.44
   1   3  -2    7.68    0.38
  -1  -3  -2    1.87    0.16
  -1  -3  -2    1.50    0.14
   1  -3   2    1.65    0.12
  -1  -3  -2    1.53    0.15
   1  -3   2    2.10    0.20
  -1   3  -2    1.74    0.12
  -1   3  -2    1.83    0.19
   1   3   2    1.37    0.16
  -3  -3  -2   27.95    1.44
  -3  -3  -2   29.00    1.45
  -3  -3  -2   30.06    1.46
   3  -3   2   30.65    1.42
   3  -3   2   29.89    1.47
   3  -3   2   26.46    1.42
   3   3   2   30.30    1.46
  -3   3  -2   29.75    1.43
  -3   3  -2   29.81    1.48
  -5  -3  -2    0.32    0.09
  -5  -3  -2    0.27    0.08
  -5  -3  -2    0.29    0.06
   5  -3   2    0.30    0.11
  -5  -3  -2    0.22    0.10
  -5   3  -2    0.39    0.13
  -5   3  -2    0.31    0.08
   5   3   2    0.24    0.10
   7  -3   2   13.20    0.72
  -7  -3  -2   12.76    0.71
  -7  -3  -2   13.23    0.73
  -7  -3  -2   12.65    0.70
  -7  -3  -2   13.04    0.67
  -7   3  -2   13.96    0.69
  -7   3  -2   13.44    0.70
  -7   3  -2   13.12    0.75
   7   3   2   13.45    0.72
  -9  -3  -2    4.91    0.34
  -9  -3  -2    5.68    0.35
  -9  -3  -2    4.22    0.37
  -9  -3  -2    5.20    0.31
   9  -3   2    5.22    0.36
  -9   3  -2    5.96    0.40
   9   3   2    5.99    0.37
  -9   3  -2    5.38    0.34
  -9   3  -2    5.52    0.35
 -11  -3  -2    0.01    0.11
 -11  -3  -2    0.22    0.09
 -11  -3  -2    0.26    0.10
 -11  -3  -2    0.27    0.15
  11  -3   2    0.01    0.08
  11   3   2    0.13    0.10
 -11   3  -2    0.01    0.10
 -11   3  -2    0.15    0.09
 -11   3  -2    0.09    0.12
  13  -3   2    2.20    0.22
 -13  -3  -2    2.14    0.22
 -13  -3  -2    1.96    0.27
 -13  -3  -2    1.95    0.23
 -13  -3  -2    2.09    0.20
 -13   3  -2    1.77    0.22
 -13   3  -2    2.42    0.27
 -13   3  -2    1.97    0.22
  13   3   2    2.58    0.26
  15  -3   2    3.89    0.35
 -15  -3  -2    4.32    0.29
 -15  -3  -2    3.91    0.32
 -15  -3  -2    2.88    0.36
 -15  -3  -2    4.45    0.37
 -15   3  -2    4.64    0.36
 -15   3  -2    3.96    0.32
 -15   3  -2    3.99    0.37
 -17  -3  -2    0.18    0.17
 -17  -3  -2   -0.06    0.09
 -17  -3  -2    0.13    0.18
 -17  -3  -2    0.01    0.13
 -17   3  -2    0.07    0.13
 -17   3  -2    0.14    0.15
 -19  -3  -2    4.79    0.51
 -19  -3  -2    4.82    0.44
 -19  -3  -2    3.86    0.33
 -19   3  -2    5.21    0.44
 -19   3  -2    4.83    0.39
 -21  -3  -2    1.17    0.20
 -21  -3  -2    0.70    0.23
 -21  -3  -2    1.04    0.31
 -21   3  -2    1.07    0.26
 -21   3  -2    0.96    0.21
 -23  -3  -2    0.04    0.21
 -23  -3  -2   -0.07    0.13
 -23  -3  -2    0.08    0.27
 -23   3  -2    0.07    0.17
 -23   3  -2    0.22    0.21
 -25  -3  -2    0.16    0.30
 -25  -3  -2    0.41    0.24
 -25  -3  -2   -0.03    0.15
 -25   3  -2    0.26    0.19
 -25   3  -2   -0.01    0.21
 -27  -3  -2   15.64    0.94
 -27  -3  -2   15.45    1.05
 -27  -3  -2   15.77    1.17
 -27   3  -2   16.13    0.99
 -27   3  -2   17.19    1.06
 -29  -3  -2    0.45    0.40
 -29  -3  -2    0.65    0.31
 -29  -3  -2    0.46    0.21
 -29   3  -2   -0.08    0.28
 -29   3  -2    0.69    0.26
 -28  -4   2    0.15    0.24
 -28  -4   2   -0.60    0.31
 -28   4   2   -0.13    0.14
 -28   4   2   -0.15    0.21
 -26  -4   2    0.58    0.26
 -26  -4   2    0.15    0.32
 -26   4   2    0.58    0.25
 -24  -4   2    3.80    0.52
 -24  -4   2    3.37    0.41
 -24   4   2    3.49    0.42
 -22  -4   2    0.12    0.27
 -22  -4   2    0.14    0.11
 -22  -4   2    0.09    0.20
 -22   4   2   -0.22    0.15
 -20  -4   2    0.75    0.23
 -20  -4   2    0.80    0.13
 -20  -4   2    0.68    0.29
 -20  -4   2    0.85    0.15
 -20   4   2    1.05    0.23
 -18  -4   2    0.24    0.09
 -18  -4   2    0.20    0.09
 -18  -4   2    0.28    0.23
 -18  -4   2    0.20    0.17
 -18   4   2    0.27    0.16
 -16  -4   2    0.61    0.11
 -16  -4   2    0.54    0.11
 -16  -4   2    0.47    0.21
 -16  -4   2    0.72    0.18
 -16   4   2    0.39    0.14
 -16   4   2    0.21    0.14
 -14  -4   2    5.76    0.46
 -14  -4   2    5.45    0.39
 -14  -4   2    5.61    0.32
 -14  -4   2    5.53    0.33
 -14   4   2    4.48    0.38
 -14   4   2    4.66    0.38
 -12  -4   2    0.02    0.13
 -12  -4   2    0.00    0.07
 -12  -4   2    0.15    0.06
 -12  -4   2    0.17    0.11
 -12   4   2    0.15    0.11
 -12   4   2    0.08    0.10
 -10  -4   2    8.51    0.48
 -10  -4   2    9.42    0.46
 -10  -4   2    9.10    0.42
 -10  -4   2    7.99    0.52
  10   4  -2    8.02    0.42
 -10   4   2    6.78    0.49
 -10   4   2    7.57    0.49
 -10   4   2    7.51    0.48
  -8  -4   2    0.07    0.10
  -8  -4   2    0.07    0.03
  -8  -4   2   -0.07    0.07
  -8   4   2    0.05    0.09
   8   4  -2   -0.01    0.02
   8   4  -2   -0.01    0.06
  -8   4   2    0.02    0.09
  -8   4   2    0.08    0.09
  -6  -4   2    6.51    0.40
  -6  -4   2    7.25    0.45
  -6  -4   2    6.83    0.45
  -6   4   2    7.39    0.44
  -6   4   2    7.91    0.43
   6   4  -2    8.53    0.42
  -4  -4   2    3.55    0.28
  -4  -4   2    3.19    0.25
  -4  -4   2    3.50    0.21
  -4   4   2    3.51    0.27
   4   4  -2    3.69    0.24
  -2  -4   2   30.19    1.49
   2  -4  -2   31.16    1.46
  -2  -4   2   29.08    1.43
  -2  -4   2   27.92    1.47
   2   4  -2   29.39    1.46
  -2   4   2   28.78    1.47
   0  -4   2    0.60    0.06
   0  -4  -2    0.65    0.11
   0  -4   2    0.60    0.14
   0  -4   2    0.77    0.12
   0   4  -2    0.63    0.07
   0   4   2    0.56    0.11
   2  -4   2   33.71    1.59
  -2  -4  -2   32.89    1.63
  -2  -4  -2   32.31    1.63
  -2  -4  -2   32.98    1.61
  -2   4  -2   31.55    1.59
   2   4   2   33.12    1.64
  -4  -4  -2    1.51    0.17
   4  -4   2    1.36    0.19
  -4  -4  -2    1.39    0.15
  -4  -4  -2    1.67    0.18
  -4   4  -2    1.46    0.14
   4   4   2    1.61    0.18
  -4   4  -2    1.74    0.22
  -6  -4  -2    0.29    0.10
  -6  -4  -2    0.09    0.05
   6  -4   2   -0.02    0.09
  -6  -4  -2    0.08    0.09
  -6  -4  -2    0.10    0.10
  -6   4  -2    0.11    0.08
  -6   4  -2    0.03    0.12
   6   4   2    0.00    0.09
  -8  -4  -2    0.12    0.09
  -8  -4  -2    0.04    0.09
  -8  -4  -2    0.09    0.06
   8  -4   2    0.06    0.10
  -8  -4  -2    0.15    0.11
  -8   4  -2    0.12    0.09
   8   4   2   -0.02    0.09
  -8   4  -2    0.18    0.13
 -10  -4  -2    2.37    0.24
 -10  -4  -2    2.30    0.27
  10  -4   2    2.73    0.25
 -10  -4  -2    2.51    0.25
 -10  -4  -2    2.52    0.19
 -10   4  -2    2.54    0.28
  10   4   2    2.59    0.26
 -10   4  -2    2.81    0.24
 -12  -4  -2   11.83    0.72
 -12  -4  -2   12.92    0.75
 -12  -4  -2   13.67    0.70
  12  -4   2   13.37    0.75
 -12  -4  -2   12.90    0.79
  12   4   2   13.65    0.76
 -12   4  -2   14.47    0.80
 -12   4  -2   13.02    0.73
 -14  -4  -2    3.41    0.38
  14  -4   2    4.64    0.50
 -14  -4  -2    3.82    0.31
 -14  -4  -2    4.06    0.35
 -14  -4  -2    4.31    0.28
 -14   4  -2    3.81    0.32
 -14   4  -2    4.11    0.38
 -16  -4  -2   21.07    1.21
 -16  -4  -2   20.47    1.16
 -16  -4  -2   19.99    1.08
 -16   4  -2   21.69    1.13
 -16   4  -2   22.24    1.16
 -18  -4  -2    0.50    0.20
 -18  -4  -2    0.84    0.27
 -18  -4  -2    0.95    0.16
 -18   4  -2    0.78    0.21
 -18   4  -2    0.52    0.17
 -20  -4  -2   -0.30    0.19
 -20  -4  -2    0.01    0.18
 -20  -4  -2   -0.06    0.11
 -20   4  -2    0.17    0.19
 -20   4  -2   -0.05    0.15
 -22  -4  -2    1.60    0.38
 -22  -4  -2    1.48    0.22
 -22  -4  -2    1.89    0.32
 -22   4  -2    1.61    0.30
 -22   4  -2    1.62    0.27
 -24  -4  -2    0.16    0.22
 -24  -4  -2    0.06    0.13
 -24  -4  -2    0.28    0.30
 -24   4  -2   -0.07    0.18
 -26  -4  -2    0.29    0.27
 -26  -4  -2   -0.55    0.29
 -26  -4  -2    0.10    0.16
 -26   4  -2    0.53    0.24
 -28  -4  -2   -0.45    0.23
 -28  -4  -2    0.32    0.37
 -28   4  -2    0.03    0.22
 -27  -5   2    6.13    0.70
 -27  -5   2    7.13    0.60
 -27   5   2    4.71    0.45
 -27   5   2    6.27    0.59
 -25  -5   2    0.00    0.21
 -25  -5   2   -0.37    0.32
 -25   5   2    0.07    0.21
 -25   5   2   -0.10    0.14
 -23  -5   2    3.23    0.48
 -23  -5   2    3.37    0.40
 -23   5   2    3.65    0.41
 -23   5   2    2.70    0.31
 -21  -5   2    2.29    0.41
 -21  -5   2    1.60    0.29
 -21   5   2    1.91    0.30
 -19  -5   2    0.61    0.28
 -19  -5   2    0.04    0.17
 -19   5   2    0.12    0.17
 -17  -5   2    9.47    0.53
 -17  -5   2    9.66    0.61
 -17  -5   2    9.63    0.71
 -17  -5   2    9.11    0.50
 -17   5   2    8.78    0.60
 -17   5   2    8.12    0.57
 -15  -5   2    1.39    0.26
 -15  -5   2    1.70    0.15
 -15  -5   2    1.58    0.17
 -15  -5   2    1.91    0.24
 -15   5   2    1.39    0.22
 -15   5   2    1.29    0.20
 -13  -5   2    1.01    0.10
 -13  -5   2    1.16    0.23
 -13  -5   2    1.17    0.15
 -13  -5   2    0.72    0.15
 -13   5   2    1.02    0.18
 -13   5   2    1.10    0.20
 -13   5   2    1.04    0.19
 -11  -5   2   18.12    0.95
 -11  -5   2   19.37    0.88
 -11  -5   2   20.36    1.03
 -11   5   2   17.15    0.97
 -11   5   2   16.21    0.96
 -11   5   2   16.37    0.99
  -9  -5   2   13.44    0.73
  -9  -5   2   11.43    0.67
  -9   5   2   12.45    0.71
   9   5  -2   14.53    0.67
  -9   5   2   11.59    0.72
  -9   5   2   11.10    0.68
  -7  -5   2    0.01    0.07
  -7  -5   2    0.21    0.11
   7   5  -2    0.10    0.08
  -7   5   2   -0.09    0.10
  -7   5   2    0.07    0.10
  -7   5   2    0.07    0.08
  -5  -5   2   13.58    0.75
  -5  -5   2   13.38    0.69
  -5   5   2   13.64    0.75
   5   5  -2   13.22    0.72
  -3  -5   2    1.52    0.13
   3  -5  -2    1.47    0.16
  -3  -5   2    1.47    0.18
  -3  -5   2    1.57    0.21
  -3   5   2    1.49    0.18
   3   5  -2    1.72    0.18
   1  -5  -2    6.81    0.42
  -1  -5   2    6.54    0.42
  -1  -5   2    6.73    0.45
  -1  -5   2    6.99    0.34
   1   5  -2    7.02    0.42
  -1   5   2    6.94    0.43
   1  -5   2    2.31    0.15
  -1  -5  -2    2.17    0.18
   1  -5   2    1.94    0.23
   1  -5   2    2.43    0.21
  -1  -5  -2    2.06    0.20
  -1   5  -2    1.97    0.14
   1   5   2    2.05    0.22
   3  -5   2    2.12    0.25
  -3  -5  -2    2.49    0.22
  -3  -5  -2    1.98    0.21
  -3  -5  -2    2.32    0.20
  -3   5  -2    2.28    0.17
   3   5   2    2.21    0.23
   5  -5   2   41.59    2.04
  -5  -5  -2   41.06    1.96
  -5  -5  -2   40.64    2.00
  -5  -5  -2   38.56    2.02
  -5  -5  -2   42.24    2.02
   5   5   2   38.37    2.02
  -5   5  -2   40.49    1.98
   7  -5   2    3.20    0.30
  -7  -5  -2    3.40    0.22
  -7  -5  -2    3.36    0.27
  -7  -5  -2    3.19    0.30
  -7  -5  -2    3.52    0.28
   7   5   2    3.38    0.29
  -7   5  -2    3.32    0.24
  -7   5  -2    4.05    0.42
  -9  -5  -2    0.07    0.07
  -9  -5  -2   -0.03    0.09
  -9  -5  -2    0.10    0.12
   9  -5   2    0.00    0.11
  -9  -5  -2    0.07    0.10
  -9   5  -2    0.00    0.14
  -9   5  -2    0.10    0.09
   9   5   2    0.26    0.11
  11  -5   2    7.69    0.52
 -11  -5  -2    8.58    0.45
 -11  -5  -2    7.86    0.51
 -11  -5  -2    7.74    0.56
 -11  -5  -2    8.21    0.50
 -11   5  -2    8.62    0.59
  11   5   2    8.60    0.54
 -11   5  -2    7.42    0.48
 -13  -5  -2   14.95    0.84
 -13  -5  -2   15.05    0.77
 -13  -5  -2   14.22    0.89
 -13   5  -2   14.59    0.82
 -15  -5  -2   24.12    1.34
 -15  -5  -2   22.70    1.27
 -15  -5  -2   22.92    1.19
 -15   5  -2   24.22    1.25
 -17  -5  -2   10.11    0.81
 -17  -5  -2   12.05    0.66
 -17  -5  -2   11.89    0.76
 -17   5  -2   12.61    0.73
 -19  -5  -2    1.29    0.31
 -19  -5  -2    0.87    0.16
 -19  -5  -2    0.91    0.24
 -19   5  -2    0.75    0.21
 -21  -5  -2    0.32    0.21
 -21  -5  -2    0.72    0.30
 -21  -5  -2    0.35    0.14
 -21   5  -2    0.62    0.21
 -23  -5  -2    0.22    0.22
 -23  -5  -2    0.01    0.13
 -23  -5  -2   -0.23    0.28
 -23   5  -2    0.19    0.20
 -25  -5  -2    0.80    0.29
 -25  -5  -2    1.53    0.40
 -25   5  -2    1.16    0.28
 -27  -5  -2    0.18    0.27
 -27  -5  -2    0.03    0.35
 -27   5  -2   -0.06    0.21
 -26  -6   2   26.04    1.52
 -26  -6   2   25.19    1.37
 -26   6   2   21.07    1.29
 -26   6   2   22.38    1.36
 -24  -6   2    0.26    0.32
 -24  -6   2    0.23    0.23
 -24   6   2    0.12    0.19
 -24   6   2   -0.06    0.15
 -22  -6   2    4.94    0.58
 -22  -6   2    5.49    0.50
 -22   6   2    3.56    0.39
 -22   6   2    4.08    0.46
 -20  -6   2    0.27    0.29
 -20  -6   2    0.46    0.21
 -20   6   2    0.01    0.14
 -20   6   2    0.30    0.20
 -18  -6   2    5.27    0.53
 -18  -6   2    4.38    0.40
 -18   6   2    3.36    0.35
 -18   6   2    3.03    0.36
 -16  -6   2    5.57    0.43
 -16  -6   2    5.84    0.52
 -16   6   2    4.84    0.41
 -16   6   2    4.71    0.44
 -14  -6   2    1.89    0.23
 -14  -6   2    2.05    0.31
 -14   6   2    2.07    0.26
 -14   6   2    1.75    0.25
 -12  -6   2    1.09    0.23
 -12  -6   2    0.79    0.16
 -12   6   2    0.87    0.19
 -12   6   2    0.77    0.17
 -10  -6   2   12.26    0.73
 -10  -6   2   11.95    0.66
 -10   6   2   10.77    0.66
 -10   6   2   11.89    0.70
  -8  -6   2    8.33    0.50
  -8  -6   2    9.00    0.58
  -8   6   2    9.35    0.59
   8   6  -2    8.76    0.52
  -8   6   2    9.05    0.56
  -6  -6   2   22.48    1.20
  -6  -6   2   21.47    1.13
   6   6  -2   20.89    1.15
  -6   6   2   24.40    1.23
  -6   6   2   23.81    1.20
  -4  -6   2    0.04    0.10
   4  -6  -2    0.11    0.09
  -4  -6   2    0.03    0.06
  -4   6   2    0.02    0.11
   4   6  -2    0.06    0.09
   2  -6  -2   37.85    1.88
  -2  -6   2   37.21    1.83
  -2  -6   2   37.12    1.89
   2   6  -2   36.74    1.87
  -2   6   2   38.33    1.90
   0  -6   2   17.94    0.98
   0  -6   2   19.13    1.02
   0  -6  -2   18.14    0.98
   0  -6   2   18.08    0.90
   0   6  -2   18.95    0.98
   0   6   2   18.32    0.99
  -2  -6  -2    3.53    0.27
  -2  -6  -2    3.68    0.30
   2  -6   2    3.97    0.34
   2  -6   2    3.82    0.30
  -2   6  -2    3.87    0.23
   2   6   2    3.98    0.32
  -4  -6  -2    3.41    0.27
   4  -6   2    3.26    0.33
  -4  -6  -2    3.41    0.31
   4   6   2    3.50    0.30
  -4   6  -2    3.43    0.23
  -6  -6  -2    0.23    0.13
  -6  -6  -2    0.75    0.15
   6  -6   2    0.70    0.17
  -6  -6  -2    0.56    0.13
  -6  -6  -2    0.54    0.08
  -6   6  -2    0.78    0.13
   6   6   2    0.84    0.16
  -8  -6  -2    9.43    0.50
  -8  -6  -2    8.80    0.60
  -8  -6  -2    9.44    0.56
  -8  -6  -2    9.11    0.57
   8  -6   2    9.12    0.59
   8   6   2    9.37    0.59
  -8   6  -2    9.80    0.54
  10  -6   2   60.48    2.96
 -10  -6  -2   55.86    2.96
 -10  -6  -2   59.25    2.85
 -10  -6  -2   56.53    2.92
 -10   6  -2   63.04    2.91
 -12  -6  -2    1.25    0.15
 -12  -6  -2    1.13    0.24
 -12  -6  -2    1.23    0.21
 -12   6  -2    0.84    0.18
 -14  -6  -2    2.75    0.31
 -14  -6  -2    2.44    0.35
 -14  -6  -2    2.54    0.21
 -14   6  -2    2.27    0.27
 -16  -6  -2    0.27    0.11
 -16  -6  -2   -0.03    0.21
 -16  -6  -2    0.23    0.19
 -16   6  -2    0.50    0.17
 -18  -6  -2    0.23    0.11
 -18  -6  -2    0.24    0.24
 -18  -6  -2    0.23    0.20
 -18   6  -2    0.56    0.18
 -20  -6  -2    0.42    0.23
 -20  -6  -2    0.83    0.31
 -20  -6  -2    0.77    0.19
 -20   6  -2    1.03    0.25
 -22  -6  -2    0.42    0.23
 -22  -6  -2    0.14    0.29
 -22   6  -2    0.30    0.21
 -24  -6  -2    1.57    0.41
 -24  -6  -2    2.10    0.37
 -24   6  -2    1.57    0.31
 -26  -6  -2    1.07    0.40
 -26  -6  -2    0.85    0.31
 -26   6  -2    1.22    0.30
 -25  -7   2   15.51    1.06
 -25  -7   2   14.39    0.91
 -25   7   2   11.23    0.86
 -25   7   2   11.49    0.83
 -23  -7   2    0.03    0.22
 -23  -7   2    0.97    0.37
 -23   7   2    0.93    0.27
 -23   7   2    0.42    0.20
 -21  -7   2    0.13    0.19
 -21  -7   2    0.18    0.31
 -21   7   2    0.02    0.19
 -21   7   2    0.55    0.21
 -19  -7   2    9.19    0.61
 -19  -7   2    9.71    0.76
 -19   7   2    7.54    0.60
 -19   7   2    7.84    0.62
 -17  -7   2    4.69    0.40
 -17  -7   2    4.18    0.49
 -17   7   2    3.14    0.37
 -17   7   2    3.02    0.38
 -15  -7   2    5.19    0.40
 -15  -7   2    4.38    0.49
 -15   7   2    4.92    0.41
 -15   7   2    4.67    0.43
 -13  -7   2   32.47    1.60
 -13  -7   2   28.91    1.48
 -13   7   2   26.41    1.48
 -13   7   2   26.71    1.52
 -11  -7   2    1.25    0.25
 -11  -7   2    1.14    0.18
 -11   7   2    1.48    0.24
  -9  -7   2   30.66    1.61
  -9  -7   2   31.94    1.70
  -9   7   2   33.66    1.68
  -7  -7   2   60.90    3.13
  -7  -7   2   60.54    3.06
  -7   7   2   67.24    3.14
  -5  -7   2    4.41    0.29
  -5  -7   2    4.17    0.36
   5  -7  -2    3.87    0.33
   5   7  -2    4.19    0.32
  -5   7   2    4.96    0.38
   3  -7  -2   21.36    1.13
  -3  -7   2   21.51    1.14
  -3  -7   2   20.94    1.07
  -3   7   2   21.32    1.15
   3   7  -2   20.50    1.12
  -1  -7   2    0.03    0.07
   1  -7  -2    0.08    0.10
  -1  -7   2    0.00    0.04
  -1  -7   2   -0.01    0.10
   1   7  -2    0.11    0.10
  -1   7   2    0.16    0.12
  -1  -7  -2    0.33    0.13
   1  -7   2    0.48    0.14
  -1  -7  -2    0.51    0.12
   1   7   2    0.37    0.15
  -1   7  -2    0.42    0.13
  -3  -7  -2    3.49    0.28
  -3  -7  -2    3.18    0.32
   3  -7   2    3.78    0.31
  -3   7  -2    3.45    0.23
  -3   7  -2    3.46    0.31
   3   7   2    3.72    0.32
  -5  -7  -2    0.29    0.12
  -5  -7  -2   -0.07    0.12
  -5   7  -2    0.06    0.08
   5   7   2    0.00    0.12
  -7  -7  -2    8.67    0.59
  -7  -7  -2    8.47    0.47
  -7  -7  -2    9.09    0.55
   7   7   2    8.56    0.57
  -7   7  -2    9.63    0.52
  -9  -7  -2   20.34    1.07
  -9  -7  -2   19.38    0.99
  -9  -7  -2   18.21    1.11
  -9   7  -2   20.85    1.04
 -11  -7  -2    1.62    0.28
 -11  -7  -2    2.02    0.18
 -11  -7  -2    2.00    0.26
 -11   7  -2    2.00    0.23
 -13  -7  -2   -0.12    0.18
 -13  -7  -2   -0.09    0.14
 -13  -7  -2    0.02    0.08
 -13   7  -2    0.08    0.12
 -15  -7  -2    6.31    0.47
 -15  -7  -2    5.27    0.55
 -15  -7  -2    5.95    0.49
 -15   7  -2    6.18    0.45
 -17  -7  -2    0.21    0.23
 -17  -7  -2   -0.06    0.17
 -17   7  -2   -0.06    0.15
 -19  -7  -2   -0.17    0.25
 -19  -7  -2   -0.03    0.21
 -19   7  -2   -0.04    0.16
 -21  -7  -2    1.66    0.32
 -21  -7  -2    1.28    0.39
 -21   7  -2    1.20    0.26
 -23  -7  -2   12.63    1.03
 -23  -7  -2   14.88    0.97
 -23   7  -2   14.98    0.92
 -25  -7  -2    0.55    0.38
 -25  -7  -2    0.27    0.27
 -25   7  -2    0.21    0.21
 -24  -8   2    1.20    0.45
 -24   8   2    0.61    0.25
 -24   8   2    0.74    0.26
 -22  -8   2    0.21    0.21
 -22  -8   2    0.17    0.34
 -22   8   2   -0.12    0.19
 -22   8   2   -0.18    0.18
 -20  -8   2    0.38    0.22
 -20  -8   2    0.68    0.35
 -20   8   2    0.48    0.21
 -20   8   2    0.20    0.19
 -18  -8   2    1.64    0.37
 -18  -8   2    1.41    0.26
 -18   8   2    1.59    0.28
 -18   8   2    1.35    0.27
 -16  -8   2    0.62    0.29
 -16  -8   2    0.05    0.15
 -16   8   2    0.03    0.17
 -16   8   2    0.24    0.16
 -14  -8   2    0.71    0.27
 -14  -8   2    0.93    0.20
 -14   8   2    0.82    0.22
 -12  -8   2   13.89    0.87
 -12  -8   2   12.94    0.76
 -12   8   2   12.88    0.82
 -10  -8   2    1.68    0.22
 -10  -8   2    1.44    0.27
 -10   8   2    1.48    0.26
   8  -8  -2    2.47    0.29
  -8  -8   2    2.85    0.27
  -8  -8   2    3.50    0.39
  -8   8   2    2.94    0.35
  -6  -8   2   -0.16    0.14
  -6  -8   2    0.06    0.10
   6  -8  -2   -0.03    0.12
  -6   8   2    0.03    0.14
  -4  -8   2   12.44    0.68
   4  -8  -2   12.69    0.74
  -4  -8   2   12.20    0.77
  -4   8   2   12.33    0.77
  -2  -8   2   -0.04    0.08
  -2  -8   2   -0.13    0.12
   2  -8  -2    0.13    0.12
   2   8  -2    0.09    0.14
  -2   8   2   -0.03    0.13
   0  -8  -2    0.54    0.16
   0  -8   2    0.47    0.11
   0  -8  -2    0.40    0.13
   0  -8   2    0.48    0.16
   0   8  -2    0.85    0.18
   0   8   2    0.52    0.17
   2  -8   2    0.94    0.19
  -2  -8  -2    1.15    0.18
  -2  -8  -2    0.43    0.16
  -2   8  -2    1.05    0.20
   2   8   2    0.90    0.21
  -4  -8  -2    0.41    0.14
  -4  -8  -2    0.44    0.17
   4  -8   2    0.27    0.15
   4   8   2    0.38    0.16
  -4   8  -2    0.35    0.09
  -4   8  -2    0.11    0.13
  -6  -8  -2    0.68    0.20
  -6  -8  -2    0.97    0.11
   6  -8   2    1.08    0.20
  -6  -8  -2    0.74    0.18
  -6   8  -2    0.85    0.20
  -6   8  -2    0.86    0.14
  -8  -8  -2    0.13    0.14
  -8  -8  -2    0.13    0.16
  -8  -8  -2    0.07    0.07
  -8   8  -2    0.02    0.10
 -10  -8  -2    7.66    0.54
 -10  -8  -2    7.36    0.59
 -10   8  -2    7.61    0.49
 -12  -8  -2    3.76    0.38
 -12  -8  -2    3.11    0.40
 -12   8  -2    3.39    0.33
 -14  -8  -2    0.55    0.25
 -14  -8  -2    0.21    0.20
 -14   8  -2   -0.22    0.12
 -16  -8  -2   -0.24    0.17
 -16  -8  -2   -0.17    0.21
 -16   8  -2    0.13    0.16
 -18  -8  -2    0.29    0.22
 -18  -8  -2    0.33    0.29
 -18   8  -2    0.45    0.20
 -20  -8  -2    0.68    0.28
 -20  -8  -2    0.04    0.31
 -20   8  -2    0.33    0.21
 -22  -8  -2    3.69    0.55
 -22  -8  -2    3.38    0.45
 -22   8  -2    3.41    0.42
 -21  -9   2    3.68    0.57
 -21   9   2    1.90    0.35
 -19  -9   2   -0.18    0.31
 -19   9   2   -0.11    0.19
 -17  -9   2    1.52    0.28
 -17  -9   2    2.01    0.44
 -17   9   2    1.81    0.33
 -15  -9   2    0.37    0.18
 -15  -9   2    0.46    0.29
 -15   9   2    0.28    0.20
 -13  -9   2    0.46    0.18
 -13  -9   2    0.38    0.27
 -13   9   2    0.82    0.23
 -11  -9   2    0.25    0.23
  11  -9  -2    0.19    0.15
 -11  -9   2   -0.13    0.13
 -11   9   2    0.25    0.20
   9  -9  -2    0.00    0.13
  -9  -9   2    0.06    0.19
  -9  -9   2    0.02    0.11
  -9   9   2   -0.19    0.15
  -7  -9   2    0.79    0.16
   7  -9  -2    0.33    0.16
  -7  -9   2    0.41    0.21
  -7   9   2    0.57    0.20
  -5  -9   2    0.53    0.14
  -5  -9   2    0.63    0.20
   5  -9  -2    0.59    0.18
  -5   9   2    0.50    0.18
   3  -9  -2    0.75    0.20
  -3  -9   2    1.23    0.17
  -3  -9   2    0.88    0.22
  -3   9   2    1.26    0.26
  -1  -9   2    3.61    0.38
  -1  -9   2    3.62    0.29
   1  -9  -2    3.61    0.38
   1  -9  -2    4.35    0.33
  -1   9   2    3.65    0.40
  -1  -9  -2    1.28    0.20
  -1  -9  -2    1.30    0.23
   1  -9   2    1.12    0.16
   1  -9   2    1.06    0.22
   1   9   2    1.01    0.25
  -3  -9  -2    0.55    0.19
   3  -9   2    0.69    0.19
  -3  -9  -2    0.91    0.19
  -3   9  -2    0.56    0.20
  -5  -9  -2    2.26    0.28
   5  -9   2    2.35    0.30
  -5  -9  -2    2.30    0.33
  -5   9  -2    2.55    0.32
   7  -9   2   15.02    0.91
  -7  -9  -2   15.11    0.89
  -7  -9  -2   15.58    0.96
  -7   9  -2   15.24    0.92
  -7   9  -2   15.36    0.82
  -9  -9  -2    0.81    0.26
  -9  -9  -2    1.28    0.24
  -9   9  -2    1.15    0.18
  -9   9  -2    1.00    0.22
 -11  -9  -2    0.38    0.24
 -11  -9  -2    0.00    0.16
 -11   9  -2    0.21    0.13
 -11   9  -2   -0.06    0.16
 -13  -9  -2    5.39    0.49
 -13  -9  -2    5.04    0.55
 -13   9  -2    4.91    0.41
 -15  -9  -2    5.70    0.63
 -15  -9  -2    6.03    0.54
 -15   9  -2    7.22    0.51
 -17  -9  -2    0.47    0.25
 -17  -9  -2    0.76    0.33
 -17   9  -2    0.43    0.19
 -19  -9  -2   -0.18    0.28
 -19  -9  -2   -0.01    0.23
 -19   9  -2    0.64    0.21
 -21  -9  -2    1.33    0.34
 -21  -9  -2    1.21    0.44
 -21   9  -2    1.48    0.30
 -18 -10   2    2.29    0.48
 -18  10   2    2.19    0.38
 -16 -10   2    0.04    0.31
 -16  10   2    1.02    0.30
  14 -10  -2    0.30    0.17
 -14 -10   2    0.24    0.31
 -14  10   2    0.02    0.20
  12 -10  -2    0.08    0.16
 -12 -10   2    0.00    0.15
 -12 -10   2    0.21    0.26
 -12  10   2   -0.08    0.19
  10 -10  -2    0.50    0.19
 -10 -10   2    0.87    0.29
 -10 -10   2    1.03    0.20
 -10  10   2    0.69    0.23
  -8 -10   2    2.48    0.29
  -8 -10   2    2.41    0.38
   8 -10  -2    2.39    0.32
  -8  10   2    1.99    0.32
   6 -10  -2    1.07    0.23
  -6 -10   2    1.23    0.20
  -6 -10   2    1.29    0.30
  -6  10   2    1.64    0.30
   4 -10  -2    1.35    0.26
  -4 -10   2    1.60    0.31
  -4 -10   2    1.66    0.21
  -4  10   2    2.17    0.33
   2 -10  -2    1.88    0.26
   2 -10  -2    1.65    0.29
  -2 -10   2    1.84    0.22
  -2 -10   2    1.58    0.29
   0 -10  -2    8.75    0.63
   0 -10  -2    8.47    0.56
   0 -10   2    8.16    0.64
   0 -10   2    8.32    0.52
  -2 -10  -2    0.69    0.21
   2 -10   2    0.50    0.13
  -2 -10  -2    0.42    0.17
   2 -10   2    0.46    0.20
   4 -10   2   15.72    0.96
  -4 -10  -2   15.21    0.91
  -4 -10  -2   15.92    0.98
  -6 -10  -2    0.18    0.17
   6 -10   2    0.46    0.21
  -6 -10  -2    0.61    0.24
  -8 -10  -2    7.23    0.61
  -8 -10  -2    5.65    0.51
   8 -10   2    6.44    0.53
 -10 -10  -2    0.74    0.23
  10 -10   2    0.29    0.18
 -10 -10  -2    0.53    0.26
 -10  10  -2    0.37    0.21
 -12 -10  -2   -0.01    0.28
 -12 -10  -2    0.17    0.21
 -12  10  -2   -0.03    0.14
 -12  10  -2    0.17    0.20
 -14 -10  -2    2.40    0.45
 -14 -10  -2    3.25    0.42
 -14  10  -2    2.71    0.40
 -14  10  -2    2.70    0.33
 -16 -10  -2    6.98    0.64
 -16 -10  -2    7.06    0.74
 -16  10  -2    8.37    0.58
 -16  10  -2    7.56    0.65
 -18 -10  -2    0.60    0.35
 -18 -10  -2    0.25    0.26
 -18  10  -2    0.76    0.23
 -18  10  -2    0.67    0.27
  15 -11  -2    8.60    0.67
 -15 -11   2    8.44    0.81
 -15  11   2    8.37    0.72
  13 -11  -2    0.52    0.22
 -13 -11   2    0.42    0.32
 -13  11   2   -0.01    0.20
 -11 -11   2    4.32    0.56
  11 -11  -2    3.48    0.44
 -11  11   2    4.08    0.50
  -9 -11   2    0.18    0.27
   9 -11  -2    0.35    0.19
  -9  11   2   -0.10    0.19
  -7 -11   2    0.05    0.23
   7 -11  -2   -0.25    0.14
  -5 -11   2    0.26    0.23
   5 -11  -2    0.30    0.20
  -5 -11   2    0.03    0.12
  -3 -11   2    0.33    0.14
   3 -11  -2    0.09    0.14
   3 -11  -2    0.04    0.19
  -3 -11   2    0.65    0.26
  -1 -11   2    1.35    0.20
   1 -11  -2    1.20    0.23
  -1 -11   2    1.53    0.31
   1 -11  -2    0.87    0.26
   1 -11   2    0.02    0.11
  -1 -11  -2   -0.08    0.14
  -1 -11  -2   -0.11    0.19
   1 -11   2   -0.25    0.18
   3 -11   2   -0.08    0.19
   3 -11   2   -0.14    0.11
  -3 -11  -2   -0.07    0.14
  -3 -11  -2    0.32    0.22
   5 -11   2    0.52    0.22
  -5 -11  -2    0.30    0.17
  -5 -11  -2    0.91    0.28
   7 -11   2    0.62    0.23
  -7 -11  -2    0.66    0.22
  -7 -11  -2   -0.03    0.22
  -9 -11  -2    1.78    0.37
   9 -11   2    1.32    0.29
  -9 -11  -2    2.03    0.32
  11 -11   2    0.07    0.19
 -11 -11  -2    0.15    0.26
 -11 -11  -2   -0.20    0.19
 -13 -11  -2    0.48    0.27
  13 -11   2    0.06    0.18
 -13 -11  -2    0.22    0.30
  15 -11   2    0.02    0.20
 -15 -11  -2    0.12    0.34
 -15 -11  -2   -0.04    0.24
 -12 -12   2    0.53    0.34
  12 -12  -2    1.12    0.29
 -10 -12   2    1.33    0.37
  10 -12  -2    1.47    0.32
  -8 -12   2   -0.09    0.26
   8 -12  -2    0.03    0.19
  -6 -12   2    0.42    0.28
   6 -12  -2    0.39    0.22
   6 -12  -2    0.87    0.22
   4 -12  -2    1.24    0.31
   4 -12  -2    1.56    0.26
  -4 -12   2    1.14    0.34
   2 -12  -2    3.27    0.46
   2 -12  -2    4.30    0.43
  -2 -12   2    4.53    0.55
   0 -12  -2    0.13    0.23
   0 -12  -2   -0.06    0.16
   0 -12   2    0.24    0.23
  -2 -12  -2    2.43    0.34
  -2 -12  -2    2.72    0.41
   2 -12   2    2.80    0.43
  -4 -12  -2    0.55    0.27
   4 -12   2    0.38    0.24
  -4 -12  -2    0.41    0.21
   4 -12   2    0.54    0.24
   6 -12   2    1.13    0.29
  -6 -12  -2    1.53    0.36
  -6 -12  -2    0.57    0.24
   8 -12   2   -0.08    0.20
  -8 -12  -2    0.23    0.22
  -8 -12  -2    0.46    0.31
 -10 -12  -2    0.27    0.22
 -10 -12  -2    0.39    0.31
  10 -12   2    0.09    0.21
   1 -13  -2   -0.02    0.18
  -1 -13   2    0.46    0.30
   1 -13  -2    0.15    0.25
  -1 -13  -2    0.52    0.29
   1 -13   2    0.53    0.36
 -30   0   3   -0.35    0.25
 -30   0   3   -0.11    0.19
 -28   0   3   -0.62    0.22
 -28   0   3    0.21    0.20
 -26   0   3    0.00    0.21
 -26   0   3   -0.32    0.14
 -24   0   3    0.09    0.19
 -24   0   3   -0.01    0.16
 -22   0   3    0.21    0.18
 -22   0   3   -0.27    0.13
 -20   0   3    0.09    0.15
 -20   0   3    0.16    0.17
 -18   0   3    0.14    0.13
 -18   0   3    0.04    0.16
 -16   0   3    0.09    0.11
 -16   0   3    0.10    0.18
 -16   0   3    0.17    0.14
 -14   0   3    0.13    0.12
 -14   0   3   -0.06    0.09
 -14   0   3   -0.25    0.14
 -12   0   3   -0.02    0.12
 -12   0   3    0.00    0.10
 -12   0   3   -0.11    0.08
 -10   0   3   -0.02    0.10
 -10   0   3   -0.03    0.08
 -10   0   3    0.09    0.08
  -8   0   3   -0.03    0.04
  -8   0   3    0.09    0.07
  -8   0   3    0.05    0.07
  -8   0   3   -0.06    0.09
   6   0  -3   -0.01    0.06
  -6   0   3   -0.08    0.07
  -6   0   3    0.04    0.05
   6   0  -3   -0.03    0.05
  -4   0   3   -0.04    0.05
   4   0  -3    0.04    0.04
   4   0  -3    0.12    0.05
  -4   0   3   -0.05    0.07
  -2   0   3   -0.07    0.08
   2   0  -3   -0.08    0.06
   0   0   3   -0.03    0.09
   0   0   3   -0.03    0.04
   0   0  -3    0.03    0.03
   0   0  -3    0.17    0.09
   2   0   3    0.01    0.10
  -2   0  -3    0.03    0.05
   2   0   3    0.03    0.06
  -2   0  -3    0.06    0.10
  -2   0  -3    0.02    0.05
   2   0   3    0.05    0.04
  -4   0  -3    0.03    0.06
   4   0   3    0.00    0.07
   4   0   3   -0.05    0.05
   4   0   3   -0.10    0.10
  -4   0  -3   -0.07    0.05
  -4   0  -3   -0.06    0.09
  -4   0  -3   -0.08    0.10
  -6   0  -3    0.00    0.06
   6   0   3    0.08    0.11
  -6   0  -3    0.06    0.08
  -6   0  -3   -0.12    0.09
  -6   0  -3    0.15    0.11
  -8   0  -3    0.00    0.11
  -8   0  -3    0.03    0.09
  -8   0  -3    0.01    0.06
   8   0   3    0.05    0.11
  -8   0  -3   -0.07    0.11
 -10   0  -3    0.13    0.12
 -10   0  -3    0.03    0.13
  10   0   3    0.00    0.09
 -10   0  -3   -0.01    0.07
 -10   0  -3   -0.07    0.09
 -12   0  -3    0.06    0.12
 -12   0  -3    0.05    0.08
 -12   0  -3   -0.06    0.14
  12   0   3    0.03    0.10
 -12   0  -3   -0.04    0.09
 -14   0  -3   -0.04    0.09
 -14   0  -3    0.00    0.11
  14   0   3   -0.13    0.08
 -14   0  -3   -0.01    0.16
 -14   0  -3    0.19    0.14
 -16   0  -3   -0.10    0.13
 -16   0  -3   -0.07    0.09
 -16   0  -3    0.02    0.13
 -18   0  -3    0.18    0.15
 -18   0  -3   -0.01    0.12
 -20   0  -3   -0.05    0.14
 -20   0  -3    0.04    0.17
 -22   0  -3   -0.20    0.17
 -22   0  -3    0.04    0.16
 -24   0  -3    0.13    0.22
 -24   0  -3    0.01    0.15
 -26   0  -3   -0.02    0.22
 -26   0  -3   -0.01    0.16
 -28   0  -3   -0.41    0.22
 -28   0  -3   -0.16    0.16
 -29  -1   3    0.05    0.24
 -29  -1   3    0.05    0.19
 -29   1   3    0.09    0.19
 -27  -1   3    3.14    0.41
 -27  -1   3    3.49    0.38
 -27   1   3    3.58    0.41
 -27   1   3    3.37    0.24
 -25  -1   3    2.87    0.33
 -25  -1   3    2.20    0.34
 -25   1   3    2.75    0.25
 -25   1   3    2.47    0.33
 -23  -1   3    1.70    0.28
 -23  -1   3    1.74    0.26
 -23  -1   3    0.98    0.36
 -23   1   3    1.77    0.19
 -23   1   3    1.16    0.27
 -23   1   3    1.10    0.25
 -21  -1   3    8.59    0.63
 -21  -1   3   10.71    0.75
 -21  -1   3    9.45    0.60
 -21   1   3   10.20    0.64
 -21   1   3    9.67    0.65
 -21   1   3    9.57    0.55
 -19  -1   3    3.33    0.35
 -19  -1   3    3.69    0.43
 -19  -1   3    3.65    0.32
 -19   1   3    3.70    0.35
 -19   1   3    2.60    0.33
 -19   1   3    3.58    0.26
 -17  -1   3   41.41    2.12
 -17  -1   3   40.86    2.09
 -17  -1   3   48.97    2.19
 -17   1   3   42.38    2.12
 -17   1   3   39.42    2.12
 -17   1   3   40.13    2.04
 -15  -1   3    5.25    0.36
 -15  -1   3    5.87    0.44
 -15  -1   3    6.46    0.42
 -15   1   3    6.58    0.40
 -15   1   3    5.25    0.40
 -15   1   3    5.17    0.32
 -13  -1   3   50.98    2.31
 -13  -1   3   41.53    2.32
 -13  -1   3   47.58    2.28
 -13   1   3   47.99    2.30
 -13   1   3   44.59    2.30
 -11  -1   3    0.60    0.12
 -11  -1   3    0.70    0.11
 -11  -1   3    0.44    0.13
 -11   1   3    0.64    0.08
 -11   1   3    0.81    0.14
  -9  -1   3   23.10    1.12
  -9  -1   3   20.15    1.17
  -9  -1   3   23.63    1.15
  -9   1   3   23.39    1.13
  -9   1   3   25.29    1.17
  -7  -1   3    2.58    0.24
  -7  -1   3    3.14    0.20
   7  -1  -3    3.25    0.23
  -7   1   3    2.96    0.22
   7   1  -3    3.39    0.21
  -7   1   3    3.16    0.19
   7   1  -3    3.45    0.22
  -5  -1   3   24.49    1.23
  -5  -1   3   28.32    1.21
  -5  -1   3   24.25    1.22
   5  -1  -3   23.14    1.22
   5   1  -3   24.61    1.21
   5   1  -3   23.76    1.21
  -5   1   3   24.43    1.22
   5   1  -3   25.90    1.22
  -3  -1   3    3.60    0.20
  -3  -1   3    3.50    0.25
   3   1  -3    3.31    0.19
   3   1  -3    3.58    0.20
  -3   1   3    3.86    0.24
   1  -1  -3   74.81    3.55
  -1  -1   3   71.25    3.56
  -1  -1   3   74.18    3.52
   1  -1  -3   75.92    3.51
   1   1  -3   70.23    3.56
  -1   1   3   76.53    3.56
   1  -1   3   99.43    4.78
  -1  -1  -3   97.36    4.74
   1  -1   3  104.16    4.72
  -1  -1  -3   96.38    4.76
  -1  -1  -3   98.83    4.73
   1   1   3   96.53    4.77
  -1   1  -3   96.40    4.77
  -1   1  -3  101.09    4.73
   1   1   3  101.41    4.73
  -1   1  -3  100.59    4.73
  -3  -1  -3    2.36    0.22
   3  -1   3    2.63    0.25
  -3  -1  -3    2.62    0.20
  -3  -1  -3    2.21    0.17
   3  -1   3    2.65    0.17
   3   1   3    2.52    0.23
  -3   1  -3    2.43    0.17
  -3   1  -3    2.82    0.25
  -3   1  -3    2.43    0.17
   3   1   3    2.25    0.17
   3   1   3    2.59    0.17
   5  -1   3   67.55    3.20
  -5  -1  -3   62.03    3.16
  -5  -1  -3   65.44    3.18
  -5  -1  -3   64.74    3.14
  -5  -1  -3   64.83    3.16
  -5   1  -3   66.54    3.20
  -5   1  -3   64.47    3.15
  -5   1  -3   68.22    3.15
  -7  -1  -3   38.43    1.97
  -7  -1  -3   40.78    1.96
  -7  -1  -3   39.57    1.94
  -7  -1  -3   39.55    1.98
   7  -1   3   41.54    1.99
   7   1   3   40.09    1.98
  -7   1  -3   39.27    1.94
  -7   1  -3   38.93    1.99
  -7   1  -3   39.74    1.96
  -9  -1  -3    5.96    0.42
  -9  -1  -3    5.90    0.40
   9  -1   3    6.36    0.40
  -9  -1  -3    6.33    0.36
  -9  -1  -3    5.81    0.41
   9   1   3    6.06    0.41
  -9   1  -3    6.55    0.43
  -9   1  -3    6.85    0.40
  -9   1  -3    5.65    0.36
 -11  -1  -3    0.81    0.15
 -11  -1  -3    0.97    0.18
 -11  -1  -3    1.22    0.15
  11  -1   3    0.92    0.16
 -11  -1  -3    0.65    0.17
 -11   1  -3    0.76    0.13
  11   1   3    1.08    0.18
 -11   1  -3    1.16    0.19
 -11   1  -3    0.99    0.16
 -13  -1  -3    0.31    0.17
  13  -1   3    0.50    0.13
 -13  -1  -3    0.36    0.14
 -13  -1  -3    0.27    0.10
 -13  -1  -3    0.44    0.14
 -13   1  -3    0.30    0.13
 -13   1  -3    0.27    0.14
 -13   1  -3    0.32    0.11
  13   1   3    0.50    0.15
  15  -1   3    1.46    0.20
 -15  -1  -3    1.40    0.22
 -15  -1  -3    1.09    0.20
 -15  -1  -3    1.15    0.17
 -15  -1  -3    1.21    0.25
  15   1   3    1.43    0.20
 -15   1  -3    1.37    0.23
 -15   1  -3    1.70    0.23
 -15   1  -3    1.26    0.18
 -17  -1  -3    4.40    0.47
 -17  -1  -3    4.24    0.38
 -17  -1  -3    4.14    0.32
 -17  -1  -3    4.83    0.41
 -17   1  -3    3.74    0.33
 -17   1  -3    4.06    0.39
 -19  -1  -3   15.20    0.97
 -19  -1  -3   17.58    0.92
 -19  -1  -3   16.06    1.05
 -19   1  -3   16.98    0.93
 -19   1  -3   16.95    0.98
 -21  -1  -3    0.29    0.15
 -21  -1  -3    0.12    0.19
 -21  -1  -3    0.51    0.28
 -21   1  -3    0.04    0.18
 -21   1  -3    0.02    0.14
 -23  -1  -3    4.29    0.39
 -23  -1  -3    4.62    0.47
 -23   1  -3    4.35    0.46
 -23   1  -3    4.02    0.40
 -25  -1  -3    3.57    0.38
 -25  -1  -3    4.12    0.47
 -25   1  -3    3.75    0.44
 -25   1  -3    4.41    0.42
 -27  -1  -3    0.16    0.19
 -27  -1  -3   -0.01    0.25
 -27   1  -3   -0.15    0.17
 -27   1  -3   -0.10    0.23
 -29  -1  -3   -0.05    0.26
 -29  -1  -3   -0.24    0.17
 -29   1  -3   -0.16    0.19
 -29   1  -3    0.38    0.27
 -30  -2   3    1.90    0.35
 -30   2   3    1.69    0.32
 -30   2   3    1.81    0.19
 -28  -2   3    0.83    0.28
 -28  -2   3    1.02    0.24
 -28   2   3    0.66    0.26
 -28   2   3    0.88    0.15
 -26  -2   3    4.90    0.51
 -26  -2   3    6.46    0.69
 -26  -2   3    5.00    0.44
 -26   2   3    5.97    0.52
 -26   2   3    5.72    0.37
 -24  -2   3    1.68    0.40
 -24  -2   3    1.95    0.25
 -24  -2   3    1.67    0.30
 -24   2   3    1.60    0.28
 -22  -2   3    0.19    0.19
 -22  -2   3   -0.22    0.22
 -22  -2   3    0.05    0.13
 -22   2   3   -0.12    0.11
 -22   2   3    0.18    0.17
 -20  -2   3    6.55    0.55
 -20  -2   3    5.67    0.48
 -20  -2   3    5.30    0.39
 -20   2   3    4.91    0.37
 -20   2   3    6.11    0.46
 -18  -2   3    0.89    0.16
 -18  -2   3    1.05    0.25
 -18  -2   3    0.69    0.20
 -18   2   3    0.90    0.15
 -18   2   3    1.14    0.21
 -16  -2   3    5.30    0.34
 -16  -2   3    4.38    0.26
 -16  -2   3    6.46    0.42
 -16   2   3    4.62    0.32
 -16   2   3    5.06    0.38
 -14  -2   3    3.01    0.27
 -14  -2   3    1.52    0.24
 -14  -2   3    1.96    0.14
 -14  -2   3    2.45    0.20
 -14   2   3    1.95    0.19
 -14   2   3    1.94    0.22
 -14   2   3    2.25    0.18
 -12  -2   3    7.08    0.39
 -12  -2   3    5.24    0.41
 -12  -2   3    5.61    0.35
 -12   2   3    5.82    0.34
 -12   2   3    6.07    0.39
 -10  -2   3   10.79    0.57
 -10  -2   3   11.69    0.56
 -10  -2   3    9.47    0.61
 -10   2   3   11.54    0.61
 -10   2   3   10.50    0.57
  -8  -2   3   70.27    3.73
  -8  -2   3   77.50    3.70
   8   2  -3   74.65    3.70
   8   2  -3   89.23    3.69
  -8   2   3   75.65    3.70
  -8   2   3   75.18    3.72
  -6  -2   3   40.45    2.01
  -6  -2   3   38.62    1.99
  -6  -2   3   40.22    2.00
   6   2  -3   40.95    1.98
   6   2  -3   41.94    1.98
   6   2  -3   45.26    1.98
  -6   2   3   40.92    2.00
  -4  -2   3  150.18    7.32
  -4  -2   3  151.19    7.30
  -4  -2   3  153.18    7.28
  -4   2   3  156.89    7.31
   4   2  -3  152.15    7.30
   4   2  -3  155.43    7.27
  -2  -2   3   19.03    0.98
   2  -2  -3   19.79    0.93
  -2  -2   3   18.33    0.94
  -2   2   3   19.21    0.97
   0  -2  -3    0.90    0.11
   0  -2   3    1.02    0.08
   0  -2   3    0.67    0.13
   0  -2  -3    0.72    0.09
   0  -2  -3    0.99    0.09
   0   2   3    1.19    0.15
   0   2   3    0.91    0.08
   0   2  -3    0.96    0.08
  -2  -2  -3   25.98    1.29
  -2  -2  -3   25.23    1.30
   2  -2   3   26.60    1.27
   2  -2   3   27.39    1.27
   2  -2   3   25.58    1.33
  -2  -2  -3   26.46    1.29
   2   2   3   26.23    1.28
  -2   2  -3   26.99    1.27
  -2   2  -3   24.20    1.32
  -2   2  -3   25.98    1.27
   2   2   3   26.23    1.32
   4  -2   3  227.90   11.12
  -4  -2  -3  234.03   11.08
   4  -2   3  244.13   11.08
  -4  -2  -3  236.65   11.07
  -4  -2  -3  228.18   11.10
  -4  -2  -3  233.74   11.09
  -4   2  -3  232.12   11.07
  -4   2  -3  222.73   11.12
   4   2   3  239.31   11.12
  -4   2  -3  228.28   11.07
  -6  -2  -3   12.82    0.74
  -6  -2  -3   12.58    0.73
  -6  -2  -3   13.79    0.72
   6  -2   3   13.75    0.75
  -6  -2  -3   13.94    0.70
  -6   2  -3   14.29    0.72
   6   2   3   13.71    0.75
  -6   2  -3   13.68    0.70
  -6   2  -3   13.67    0.76
  -8  -2  -3    0.17    0.09
  -8  -2  -3    0.19    0.07
  -8  -2  -3    0.32    0.13
  -8  -2  -3    0.17    0.10
   8  -2   3   -0.14    0.09
  -8   2  -3   -0.05    0.11
  -8   2  -3   -0.07    0.09
   8   2   3    0.15    0.10
  -8   2  -3   -0.01    0.07
 -10  -2  -3   53.70    2.73
 -10  -2  -3   54.27    2.67
 -10  -2  -3   54.09    2.70
 -10  -2  -3   55.85    2.71
  10  -2   3   54.39    2.71
 -10   2  -3   53.69    2.68
 -10   2  -3   55.72    2.70
  10   2   3   56.15    2.72
 -10   2  -3   56.85    2.74
  12  -2   3    0.48    0.13
 -12  -2  -3    0.38    0.10
 -12  -2  -3    0.15    0.14
 -12  -2  -3    0.21    0.13
 -12  -2  -3    0.58    0.14
 -12   2  -3    0.36    0.13
 -12   2  -3    0.40    0.14
  12   2   3    0.28    0.12
 -12   2  -3    0.42    0.11
 -14  -2  -3    4.54    0.35
 -14  -2  -3    4.50    0.36
 -14  -2  -3    3.97    0.30
  14  -2   3    4.74    0.34
 -14  -2  -3    4.13    0.41
 -14   2  -3    4.39    0.33
  14   2   3    4.64    0.37
 -14   2  -3    4.16    0.39
 -14   2  -3    4.94    0.37
 -16  -2  -3    1.40    0.23
 -16  -2  -3    1.53    0.20
 -16  -2  -3    1.46    0.27
 -16  -2  -3    1.38    0.21
 -16   2  -3    1.28    0.26
 -16   2  -3    1.41    0.21
 -16   2  -3    1.35    0.23
 -18  -2  -3    0.42    0.14
 -18  -2  -3    0.29    0.17
 -18  -2  -3    0.26    0.21
 -18   2  -3    0.61    0.18
 -18   2  -3    0.62    0.19
 -20  -2  -3   -0.02    0.21
 -20  -2  -3    0.00    0.16
 -20  -2  -3    0.01    0.12
 -20   2  -3    0.13    0.18
 -20   2  -3    0.08    0.14
 -22  -2  -3    0.13    0.15
 -22  -2  -3    0.08    0.26
 -22  -2  -3   -0.16    0.20
 -22   2  -3   -0.10    0.15
 -22   2  -3    0.31    0.20
 -24  -2  -3    1.04    0.21
 -24  -2  -3    0.34    0.24
 -24  -2  -3    0.81    0.34
 -24   2  -3    0.95    0.21
 -24   2  -3    1.27    0.29
 -26  -2  -3    0.00    0.22
 -26  -2  -3    0.24    0.16
 -26   2  -3   -0.16    0.20
 -26   2  -3   -0.03    0.18
 -28  -2  -3   11.56    0.78
 -28  -2  -3   12.46    0.89
 -28   2  -3   13.04    0.89
 -28   2  -3   12.46    0.82
 -29  -3   3    0.90    0.28
 -29  -3   3    1.32    0.48
 -29   3   3    0.89    0.18
 -29   3   3    0.66    0.26
 -27  -3   3    0.05    0.22
 -27  -3   3    0.20    0.33
 -27   3   3   -0.15    0.12
 -27   3   3   -0.07    0.20
 -25  -3   3    0.68    0.32
 -25  -3   3   -0.23    0.20
 -25  -3   3    0.44    0.16
 -25   3   3    0.35    0.13
 -25   3   3    0.20    0.20
 -23  -3   3    0.91    0.26
 -23  -3   3    1.33    0.34
 -23  -3   3    1.36    0.21
 -23   3   3    1.02    0.17
 -23   3   3    1.05    0.26
 -21  -3   3    3.40    0.43
 -21  -3   3    4.88    0.42
 -21  -3   3    2.66    0.20
 -21  -3   3    3.20    0.29
 -21   3   3    2.45    0.32
 -21   3   3    3.36    0.28
 -19  -3   3    0.27    0.18
 -19  -3   3    0.23    0.12
 -19  -3   3    0.29    0.07
 -19  -3   3    0.03    0.21
 -19   3   3    0.19    0.12
 -19   3   3    0.18    0.16
 -19   3   3    0.18    0.11
 -17  -3   3    7.06    0.44
 -17  -3   3    6.38    0.39
 -17  -3   3    7.84    0.57
 -17  -3   3    9.30    0.53
 -17   3   3    6.99    0.46
 -17   3   3    7.21    0.44
 -17   3   3    7.72    0.51
 -15  -3   3    2.97    0.34
 -15  -3   3    4.03    0.33
 -15  -3   3    2.74    0.23
 -15   3   3    3.16    0.27
 -15   3   3    3.42    0.32
 -15   3   3    2.74    0.24
 -13  -3   3    0.47    0.14
 -13  -3   3    0.40    0.09
 -13  -3   3    0.43    0.16
 -13   3   3    0.46    0.12
 -13   3   3    0.47    0.11
 -13   3   3    0.47    0.14
 -11  -3   3    8.38    0.44
 -11  -3   3    7.33    0.38
 -11  -3   3    6.19    0.45
 -11   3   3    5.72    0.42
 -11   3   3    6.38    0.40
  -9  -3   3   21.62    1.19
  -9  -3   3   21.37    1.16
  -9   3   3   23.51    1.18
   9   3  -3   25.82    1.13
  -9   3   3   22.91    1.17
  -7  -3   3    0.20    0.09
  -7  -3   3    0.12    0.07
  -7  -3   3    0.09    0.09
   7   3  -3    0.21    0.05
   7   3  -3    0.20    0.06
  -7   3   3    0.18    0.09
   7   3  -3    0.14    0.05
  -5  -3   3    5.92    0.32
  -5  -3   3    6.18    0.37
  -5  -3   3    5.53    0.37
  -5   3   3    5.93    0.36
   5   3  -3    6.77    0.34
   5   3  -3    6.13    0.30
   5   3  -3    5.61    0.31
   3  -3  -3    4.58    0.27
  -3  -3   3    4.27    0.28
  -3  -3   3    4.47    0.24
  -3  -3   3    4.41    0.31
   3   3  -3    4.57    0.23
  -3   3   3    4.74    0.30
  -1  -3   3    4.26    0.29
   1  -3  -3    3.27    0.22
  -1  -3   3    3.35    0.23
   1   3  -3    3.55    0.19
  -1   3   3    3.11    0.25
   1  -3   3   78.48    3.63
   1  -3   3   71.79    3.63
   1  -3   3   72.95    3.69
  -1  -3  -3   77.72    3.68
  -1  -3  -3   76.91    3.65
  -1  -3  -3   77.29    3.65
   1   3   3   75.99    3.68
  -1   3  -3   76.52    3.63
  -3  -3  -3  134.98    6.50
   3  -3   3  135.36    6.48
   3  -3   3  139.33    6.54
  -3  -3  -3  134.06    6.50
  -3  -3  -3  134.89    6.51
   3   3   3  136.29    6.53
  -3   3  -3  136.34    6.48
  -5  -3  -3   56.07    2.73
  -5  -3  -3   57.06    2.76
  -5  -3  -3   55.16    2.77
  -5  -3  -3   54.94    2.77
   5  -3   3   56.97    2.79
   5   3   3   58.21    2.79
  -5   3  -3   57.59    2.81
  -5   3  -3   56.46    2.74
  -5   3  -3   58.42    2.74
   7  -3   3    0.15    0.10
  -7  -3  -3    0.08    0.08
  -7  -3  -3    0.08    0.06
  -7  -3  -3    0.16    0.10
  -7  -3  -3   -0.19    0.09
  -7   3  -3    0.13    0.08
  -7   3  -3    0.00    0.11
  -7   3  -3    0.10    0.08
   7   3   3   -0.01    0.10
  -9  -3  -3    0.56    0.16
  -9  -3  -3    0.61    0.10
  -9  -3  -3    0.47    0.11
   9  -3   3    0.34    0.12
  -9  -3  -3    0.51    0.12
  -9   3  -3    0.49    0.15
   9   3   3    0.64    0.15
  -9   3  -3    0.69    0.11
  -9   3  -3    0.67    0.13
 -11  -3  -3    2.99    0.26
 -11  -3  -3    2.38    0.30
 -11  -3  -3    3.01    0.28
  11  -3   3    3.06    0.29
 -11  -3  -3    2.68    0.22
  11   3   3    3.31    0.31
 -11   3  -3    3.21    0.32
 -11   3  -3    2.95    0.24
 -11   3  -3    3.15    0.28
 -13  -3  -3    5.09    0.33
  13  -3   3    5.00    0.37
 -13  -3  -3    4.63    0.42
 -13  -3  -3    4.70    0.37
 -13  -3  -3    4.89    0.36
 -13   3  -3    4.51    0.34
 -13   3  -3    5.42    0.42
  13   3   3    4.71    0.38
 -13   3  -3    5.03    0.38
 -15  -3  -3    8.61    0.50
 -15  -3  -3    8.77    0.57
 -15  -3  -3    7.44    0.59
 -15  -3  -3    8.30    0.53
 -15   3  -3    8.37    0.55
 -15   3  -3    8.51    0.53
 -17  -3  -3    0.11    0.21
 -17  -3  -3    0.25    0.17
 -17  -3  -3    0.33    0.14
 -17   3  -3    0.40    0.16
 -17   3  -3    0.13    0.16
 -19  -3  -3    2.02    0.35
 -19  -3  -3    2.48    0.33
 -19  -3  -3    2.50    0.25
 -19   3  -3    1.88    0.27
 -19   3  -3    2.41    0.31
 -21  -3  -3    4.05    0.36
 -21  -3  -3    4.04    0.44
 -21  -3  -3    4.21    0.51
 -21   3  -3    3.97    0.38
 -21   3  -3    4.07    0.42
 -23  -3  -3    0.25    0.22
 -23  -3  -3    0.88    0.31
 -23  -3  -3    0.46    0.17
 -23   3  -3    0.29    0.21
 -23   3  -3    0.53    0.20
 -25  -3  -3    1.60    0.40
 -25  -3  -3    0.97    0.29
 -25  -3  -3    0.72    0.21
 -25   3  -3    0.80    0.23
 -25   3  -3    0.70    0.28
 -27  -3  -3    3.95    0.58
 -27  -3  -3    2.69    0.34
 -27  -3  -3    2.69    0.44
 -27   3  -3    3.24    0.44
 -27   3  -3    3.01    0.39
 -29  -3  -3    0.46    0.22
 -29  -3  -3    0.33    0.28
 -29   3  -3    0.30    0.26
 -29   3  -3    0.05    0.28
 -28  -4   3    1.83    0.46
 -28  -4   3    1.14    0.31
 -28   4   3    1.79    0.24
 -28   4   3    1.67    0.35
 -26  -4   3   18.61    1.19
 -26  -4   3   18.71    1.07
 -26   4   3   15.55    0.94
 -26   4   3   16.41    1.04
 -24  -4   3   19.57    1.20
 -24  -4   3   19.28    1.08
 -24   4   3   16.85    0.98
 -24   4   3   16.44    1.06
 -22  -4   3    3.56    0.38
 -22  -4   3    2.82    0.42
 -22  -4   3    3.19    0.32
 -22   4   3    2.79    0.29
 -22   4   3    3.08    0.37
 -20  -4   3    3.55    0.45
 -20  -4   3    3.91    0.29
 -20  -4   3    3.42    0.37
 -20   4   3    3.46    0.31
 -20   4   3    3.59    0.39
 -18  -4   3    2.54    0.29
 -18  -4   3    2.52    0.22
 -18  -4   3    3.31    0.39
 -18   4   3    2.73    0.33
 -18   4   3    2.00    0.23
 -16  -4   3   10.01    0.57
 -16  -4   3    9.64    0.65
 -16  -4   3    8.98    0.47
 -16   4   3    6.83    0.53
 -16   4   3    7.61    0.53
 -16   4   3    7.37    0.50
 -14  -4   3    8.02    0.48
 -14  -4   3    8.10    0.55
 -14  -4   3    7.89    0.41
 -14   4   3    6.85    0.49
 -14   4   3    6.83    0.46
 -14   4   3    6.29    0.47
 -12  -4   3   12.84    0.68
 -12  -4   3   13.08    0.62
 -12  -4   3   11.94    0.73
 -12   4   3   10.94    0.67
 -12   4   3   11.42    0.69
 -12   4   3   11.69    0.69
 -10  -4   3   18.52    0.99
 -10  -4   3   17.13    1.03
  10   4  -3   20.67    0.94
 -10   4   3   19.24    1.01
 -10   4   3   20.25    1.02
  -8  -4   3    3.67    0.28
  -8  -4   3    3.08    0.28
  -8  -4   3    2.92    0.23
   8   4  -3    3.39    0.22
  -8   4   3    3.59    0.27
  -6  -4   3    2.69    0.25
  -6  -4   3    2.88    0.25
  -6  -4   3    2.71    0.19
   6   4  -3    2.68    0.20
  -6   4   3    2.92    0.23
  -4  -4   3  102.08    4.93
  -4  -4   3   98.97    4.97
  -4  -4   3  104.00    4.99
  -4   4   3  107.16    4.99
   4   4  -3  104.43    4.96
  -2  -4   3    0.11    0.04
  -2  -4   3    0.08    0.08
   2  -4  -3    0.06    0.07
  -2  -4   3    0.19    0.11
  -2   4   3    0.09    0.09
   2   4  -3    0.11    0.04
   0  -4   3    6.40    0.42
   0  -4   3    6.23    0.38
   0  -4   3    6.38    0.33
   0  -4  -3    6.66    0.38
   0   4   3    6.13    0.40
   0   4  -3    6.48    0.33
   2  -4   3   28.14    1.44
   2  -4   3   28.80    1.51
  -2  -4  -3   29.96    1.48
   2  -4   3   31.58    1.44
  -2  -4  -3   29.52    1.47
   2   4   3   29.44    1.50
  -2   4  -3   29.51    1.44
  -4  -4  -3    0.24    0.11
  -4  -4  -3   -0.05    0.07
   4  -4   3    0.07    0.11
  -4  -4  -3    0.04    0.08
  -4   4  -3    0.02    0.06
   4   4   3   -0.02    0.09
  -6  -4  -3   -0.06    0.09
  -6  -4  -3   -0.11    0.07
   6  -4   3   -0.01    0.10
  -6  -4  -3    0.04    0.10
  -6  -4  -3    0.00    0.05
  -6   4  -3    0.01    0.07
   6   4   3    0.05    0.10
  -8  -4  -3    9.83    0.56
  -8  -4  -3   10.07    0.56
   8  -4   3    9.52    0.59
  -8  -4  -3    8.89    0.51
  -8  -4  -3    9.31    0.59
  -8   4  -3    9.98    0.62
  -8   4  -3    9.70    0.54
   8   4   3    9.74    0.59
  10  -4   3   34.35    1.74
 -10  -4  -3   31.80    1.74
 -10  -4  -3   33.87    1.72
 -10  -4  -3   34.82    1.72
 -10  -4  -3   33.80    1.67
  10   4   3   34.41    1.74
 -10   4  -3   33.63    1.70
 -10   4  -3   34.78    1.78
  12  -4   3   57.79    2.88
 -12  -4  -3   57.37    2.87
 -12  -4  -3   57.58    2.86
 -12  -4  -3   57.81    2.82
 -12  -4  -3   56.04    2.91
 -12   4  -3   60.95    2.86
 -12   4  -3   58.90    2.93
  12   4   3   57.49    2.89
 -12   4  -3   57.19    2.85
 -14  -4  -3    0.46    0.20
 -14  -4  -3    0.40    0.12
 -14  -4  -3    0.55    0.17
 -14   4  -3    0.70    0.18
 -14   4  -3    0.31    0.14
 -16  -4  -3    4.65    0.35
 -16  -4  -3    4.44    0.44
 -16  -4  -3    5.43    0.52
 -16   4  -3    5.30    0.39
 -16   4  -3    5.27    0.41
 -18  -4  -3    3.02    0.29
 -18  -4  -3    3.34    0.39
 -18  -4  -3    2.80    0.40
 -18   4  -3    3.36    0.33
 -18   4  -3    3.74    0.36
 -20  -4  -3    0.27    0.14
 -20  -4  -3    0.49    0.21
 -20  -4  -3    0.44    0.26
 -20   4  -3   -0.01    0.18
 -20   4  -3    0.50    0.18
 -22  -4  -3    0.31    0.29
 -22  -4  -3    0.40    0.22
 -22  -4  -3    0.34    0.16
 -22   4  -3    0.07    0.18
 -22   4  -3    0.48    0.22
 -24  -4  -3    3.03    0.32
 -24  -4  -3    2.38    0.38
 -24  -4  -3    2.72    0.46
 -24   4  -3    3.13    0.39
 -24   4  -3    2.68    0.34
 -26  -4  -3    0.12    0.32
 -26  -4  -3    0.12    0.17
 -26  -4  -3    0.30    0.26
 -26   4  -3    0.04    0.20
 -28  -4  -3   -0.23    0.16
 -28  -4  -3    0.34    0.27
 -28  -4  -3   -0.33    0.34
 -28   4  -3   -0.33    0.20
 -27  -5   3    1.59    0.34
 -27   5   3    2.18    0.28
 -27   5   3    1.72    0.34
 -25  -5   3    1.18    0.40
 -25  -5   3    1.12    0.29
 -25   5   3    0.77    0.20
 -25   5   3    0.46    0.25
 -23  -5   3    0.03    0.19
 -23  -5   3    0.21    0.30
 -23   5   3   -0.19    0.14
 -23   5   3    0.35    0.22
 -21  -5   3    6.11    0.49
 -21  -5   3    6.21    0.61
 -21   5   3    4.55    0.48
 -21   5   3    5.15    0.42
 -19  -5   3    2.11    0.29
 -19  -5   3    2.46    0.38
 -19   5   3    1.66    0.24
 -19   5   3    1.58    0.28
 -17  -5   3    0.50    0.24
 -17  -5   3    0.33    0.17
 -17   5   3    0.38    0.16
 -17   5   3    0.26    0.17
 -15  -5   3    2.25    0.31
 -15  -5   3    2.69    0.27
 -15  -5   3    3.01    0.19
 -15   5   3    2.30    0.27
 -15   5   3    2.59    0.30
 -13  -5   3    1.17    0.18
 -13  -5   3    1.00    0.22
 -13   5   3    1.02    0.18
 -13   5   3    1.42    0.20
 -13   5   3    0.81    0.18
 -11  -5   3   20.19    1.08
 -11  -5   3   23.76    1.16
 -11   5   3   21.28    1.11
 -11   5   3   19.61    1.12
 -11   5   3   20.09    1.10
  -9  -5   3    0.77    0.12
  -9  -5   3    0.70    0.16
  -9   5   3    0.70    0.15
   9   5  -3    0.81    0.18
  -7  -5   3    6.06    0.45
  -7  -5   3    6.94    0.46
  -7  -5   3    6.34    0.39
  -7   5   3    7.76    0.46
   7   5  -3    7.82    0.41
  -5  -5   3    2.22    0.24
  -5  -5   3    2.24    0.17
  -5  -5   3    2.08    0.22
   5  -5  -3    2.39    0.20
  -5   5   3    1.88    0.22
   5   5  -3    2.54    0.20
  -3  -5   3   14.61    0.74
  -3  -5   3   15.37    0.83
  -3  -5   3   14.53    0.80
   3  -5  -3   14.57    0.78
   3   5  -3   14.15    0.78
  -3   5   3   16.29    0.82
  -1  -5   3   -0.08    0.10
   1  -5  -3   -0.04    0.07
  -1  -5   3    0.03    0.03
  -1  -5   3   -0.02    0.08
  -1   5   3    0.04    0.09
   1   5  -3    0.02    0.04
   1  -5   3    1.68    0.12
  -1  -5  -3    1.52    0.16
  -1  -5  -3    1.77    0.18
   1  -5   3    1.98    0.24
   1  -5   3    1.32    0.17
   1   5   3    2.12    0.23
  -1   5  -3    1.75    0.13
   3  -5   3    9.37    0.60
  -3  -5  -3   10.08    0.56
  -3  -5  -3   10.35    0.58
   3   5   3    9.77    0.59
  -3   5  -3   10.04    0.52
  -5  -5  -3    8.64    0.51
  -5  -5  -3    8.53    0.53
   5  -5   3    8.83    0.55
  -5  -5  -3    8.28    0.52
  -5   5  -3    9.16    0.48
   5   5   3    8.68    0.54
  -7  -5  -3   12.06    0.63
  -7  -5  -3   11.69    0.68
  -7  -5  -3   12.11    0.70
   7  -5   3   11.75    0.71
  -7  -5  -3   11.44    0.67
  -7   5  -3   12.64    0.65
   7   5   3   12.10    0.71
  -9  -5  -3   11.31    0.61
  -9  -5  -3   11.00    0.66
   9  -5   3   11.13    0.69
  -9  -5  -3   11.99    0.71
  -9  -5  -3   11.19    0.67
  -9   5  -3   12.27    0.64
   9   5   3   11.91    0.70
 -11  -5  -3   19.98    1.01
 -11  -5  -3   19.53    1.11
 -11  -5  -3   19.53    1.07
  11  -5   3   20.19    1.09
 -11  -5  -3   19.65    1.07
 -11   5  -3   19.18    1.36
 -11   5  -3   19.87    1.04
  11   5   3   19.42    1.09
 -13  -5  -3   13.27    0.80
 -13  -5  -3   13.61    0.86
 -13  -5  -3   14.20    0.74
 -13   5  -3   13.84    0.77
 -15  -5  -3    1.38    0.24
 -15  -5  -3    1.03    0.16
 -15  -5  -3    1.16    0.27
 -15   5  -3    1.06    0.19
 -17  -5  -3    0.08    0.11
 -17  -5  -3    0.24    0.19
 -17  -5  -3    0.38    0.24
 -17   5  -3    0.14    0.15
 -19  -5  -3    0.67    0.15
 -19  -5  -3    0.72    0.28
 -19  -5  -3    0.46    0.22
 -19   5  -3    0.52    0.19
 -21  -5  -3    6.13    0.63
 -21  -5  -3    5.66    0.54
 -21  -5  -3    5.92    0.42
 -21   5  -3    5.96    0.50
 -23  -5  -3    0.08    0.30
 -23  -5  -3    0.20    0.15
 -23  -5  -3    0.17    0.23
 -23   5  -3    0.23    0.19
 -25  -5  -3    1.08    0.30
 -25  -5  -3    1.45    0.26
 -25  -5  -3    0.95    0.38
 -25   5  -3    1.53    0.31
 -27  -5  -3    0.13    0.25
 -27  -5  -3    0.23    0.35
 -27   5  -3    0.21    0.22
 -26  -6   3    2.00    0.36
 -26  -6   3    2.04    0.49
 -26   6   3    3.11    0.42
 -26   6   3    2.44    0.31
 -24  -6   3    7.96    0.59
 -24  -6   3    8.40    0.78
 -24   6   3    6.12    0.52
 -24   6   3    5.74    0.58
 -22  -6   3    0.05    0.20
 -22  -6   3   -0.31    0.29
 -22   6   3    0.21    0.17
 -22   6   3    0.12    0.20
 -20  -6   3    3.39    0.37
 -20  -6   3    3.46    0.48
 -20   6   3    2.92    0.38
 -20   6   3    2.50    0.32
 -18  -6   3   -0.02    0.23
 -18  -6   3    0.27    0.17
 -18   6   3    0.00    0.15
 -18   6   3   -0.14    0.14
 -16  -6   3   -0.18    0.19
 -16  -6   3    0.32    0.15
 -16   6   3   -0.02    0.14
 -16   6   3    0.11    0.14
 -14  -6   3    2.31    0.33
 -14  -6   3    2.42    0.26
 -14   6   3    2.68    0.29
 -14   6   3    2.43    0.28
 -12  -6   3    0.36    0.12
 -12  -6   3    0.36    0.18
 -12   6   3    0.36    0.15
 -10  -6   3   11.37    0.65
 -10  -6   3   11.85    0.73
 -10   6   3   12.20    0.71
  -8  -6   3    0.14    0.13
  -8  -6   3    0.05    0.08
  -8   6   3    0.02    0.11
  -8   6   3    0.14    0.14
   8   6  -3    0.33    0.10
  -6  -6   3    7.48    0.44
  -6  -6   3    8.40    0.52
   6  -6  -3    7.78    0.48
  -6   6   3    8.33    0.52
   6   6  -3    8.16    0.48
  -4  -6   3   10.15    0.63
  -4  -6   3    9.67    0.60
  -4  -6   3   10.13    0.53
   4  -6  -3    9.61    0.58
  -4   6   3   10.58    0.62
   4   6  -3   10.23    0.58
   2  -6  -3    0.79    0.14
  -2  -6   3    0.91    0.18
  -2  -6   3    0.78    0.10
  -2  -6   3    0.78    0.14
   2   6  -3    0.71    0.14
  -2   6   3    0.59    0.15
   0  -6   3    2.00    0.13
   0  -6   3    1.93    0.25
   0  -6  -3    1.91    0.22
   0  -6   3    2.03    0.22
   0  -6  -3    1.66    0.19
   0   6   3    1.88    0.24
   0   6  -3    2.12    0.14
  -2  -6  -3    3.77    0.31
  -2  -6  -3    4.09    0.29
   2  -6   3    3.32    0.34
   2  -6   3    4.05    0.30
   2   6   3    3.82    0.33
  -2   6  -3    4.06    0.24
  -4  -6  -3    2.13    0.22
  -4  -6  -3    2.15    0.24
   4  -6   3    1.92    0.25
   4   6   3    2.35    0.26
  -4   6  -3    2.37    0.19
   6  -6   3    1.54    0.23
  -8  -6  -3   18.44    1.01
  -8  -6  -3   18.46    1.05
   8  -6   3   19.36    1.06
  -8  -6  -3   18.72    0.95
   8   6   3   18.70    1.05
  -8   6  -3   19.47    0.99
  10  -6   3   29.50    1.55
 -10  -6  -3   27.96    1.55
 -10  -6  -3   28.94    1.45
 -10  -6  -3   29.50    1.52
 -10   6  -3   29.92    1.49
 -12  -6  -3    5.04    0.32
 -12  -6  -3    4.78    0.45
 -12  -6  -3    4.68    0.40
 -12   6  -3    5.07    0.37
 -14  -6  -3    4.01    0.46
 -14  -6  -3    5.21    0.34
 -14  -6  -3    5.23    0.44
 -14   6  -3    4.98    0.38
 -16  -6  -3    0.12    0.10
 -16  -6  -3   -0.12    0.16
 -16  -6  -3    0.10    0.21
 -16   6  -3    0.09    0.14
 -18  -6  -3    1.68    0.29
 -18  -6  -3    1.60    0.36
 -18  -6  -3    1.77    0.22
 -18   6  -3    1.87    0.28
 -20  -6  -3    8.56    0.54
 -20  -6  -3    9.22    0.67
 -20  -6  -3    8.10    0.74
 -20   6  -3    9.38    0.63
 -22  -6  -3    0.31    0.30
 -22  -6  -3    0.20    0.23
 -22   6  -3    0.10    0.19
 -24  -6  -3    1.08    0.37
 -24  -6  -3    0.85    0.29
 -24   6  -3    0.94    0.26
 -26  -6  -3    0.33    0.35
 -26  -6  -3    0.54    0.26
 -26   6  -3   -0.04    0.22
 -25  -7   3    0.19    0.38
 -25   7   3    0.77    0.28
 -25   7   3    0.34    0.22
 -23  -7   3    4.89    0.74
 -23  -7   3    4.65    0.62
 -23   7   3    3.21    0.42
 -23   7   3    3.28    0.40
 -21  -7   3    5.10    0.48
 -21  -7   3    5.27    0.63
 -21   7   3    4.06    0.44
 -21   7   3    4.77    0.49
 -19  -7   3    3.07    0.34
 -19  -7   3    3.53    0.49
 -19   7   3    2.44    0.34
 -19   7   3    2.09    0.31
 -17  -7   3    0.57    0.29
 -17  -7   3    0.61    0.19
 -17   7   3    0.61    0.21
 -17   7   3    0.57    0.19
 -15  -7   3    8.37    0.55
 -15  -7   3    8.89    0.67
 -15   7   3    7.74    0.58
 -13  -7   3    0.60    0.14
 -13  -7   3    0.49    0.22
 -13   7   3    0.23    0.16
 -11  -7   3    9.16    0.58
 -11  -7   3   10.39    0.68
 -11   7   3   10.72    0.67
  -9  -7   3    7.74    0.55
  -9  -7   3    7.23    0.46
  -9   7   3    7.87    0.54
  -7  -7   3    1.82    0.26
  -7  -7   3    1.50    0.18
   7  -7  -3    1.67    0.21
  -7   7   3    1.58    0.24
   5  -7  -3    1.96    0.23
  -5  -7   3    1.89    0.18
  -5  -7   3    1.55    0.23
  -5   7   3    2.07    0.26
  -3  -7   3    0.09    0.12
   3  -7  -3    0.06    0.10
  -3  -7   3    0.02    0.07
  -3   7   3    0.00    0.12
   3   7  -3   -0.17    0.09
  -1  -7   3    0.28    0.08
  -1  -7   3    0.22    0.16
   1  -7  -3    0.35    0.13
  -1  -7   3    0.28    0.13
  -1   7   3    0.36    0.16
   1   7  -3    0.33    0.12
  -1  -7  -3    0.08    0.10
   1  -7   3    0.06    0.13
   1  -7   3   -0.07    0.10
  -1  -7  -3   -0.08    0.08
   1   7   3   -0.07    0.11
  -1   7  -3   -0.06    0.09
  -1   7  -3   -0.03    0.05
   3  -7   3    0.01    0.13
  -3  -7  -3    0.23    0.13
   3  -7   3    0.22    0.12
  -3  -7  -3    0.00    0.10
   3   7   3    0.07    0.13
  -3   7  -3    0.16    0.07
   5  -7   3    6.23    0.48
  -5  -7  -3    6.37    0.43
  -5  -7  -3    6.41    0.46
  -5   7  -3    6.36    0.38
   5   7   3    5.92    0.46
  -7  -7  -3   11.58    0.63
  -7  -7  -3   11.49    0.74
  -7  -7  -3   11.95    0.71
   7  -7   3   11.32    0.74
   7   7   3   11.29    0.73
  -7   7  -3   13.62    0.67
  -9  -7  -3   20.21    1.06
  -9  -7  -3   20.96    1.14
   9  -7   3   19.96    1.18
  -9  -7  -3   21.53    1.20
  -9   7  -3   22.75    1.11
 -11  -7  -3    1.12    0.26
 -11  -7  -3    1.67    0.17
 -11  -7  -3    1.92    0.26
 -11   7  -3    1.77    0.22
 -13  -7  -3    3.40    0.37
 -13  -7  -3    3.28    0.41
 -13  -7  -3    3.21    0.26
 -13   7  -3    4.83    0.36
 -15  -7  -3    7.20    0.46
 -15  -7  -3    8.59    0.60
 -15  -7  -3    8.24    0.66
 -15   7  -3    7.79    0.54
 -17  -7  -3    0.20    0.26
 -17  -7  -3    0.69    0.23
 -17   7  -3    0.37    0.18
 -19  -7  -3    0.40    0.24
 -19  -7  -3   -0.01    0.26
 -19   7  -3    0.00    0.17
 -21  -7  -3    0.14    0.28
 -21  -7  -3    0.30    0.25
 -21   7  -3    0.14    0.20
 -23  -7  -3    0.39    0.34
 -23  -7  -3    0.09    0.25
 -23   7  -3    0.34    0.23
 -25  -7  -3    0.14    0.26
 -25   7  -3    0.31    0.24
 -24   8   3    1.50    0.31
 -22  -8   3   -0.33    0.33
 -22   8   3   -0.20    0.17
 -20  -8   3    2.14    0.44
 -20   8   3    1.90    0.33
 -18  -8   3    1.95    0.31
 -18  -8   3    2.14    0.42
 -18   8   3    1.77    0.31
 -16  -8   3    4.81    0.42
 -16  -8   3    5.67    0.60
 -16   8   3    5.31    0.49
 -14  -8   3   23.66    1.36
 -14  -8   3   22.14    1.23
 -14   8   3   24.11    1.32
 -12  -8   3    4.70    0.39
 -12  -8   3    5.31    0.51
 -12   8   3    6.87    0.51
 -10  -8   3    1.92    0.31
 -10  -8   3    2.81    0.26
 -10   8   3    2.79    0.36
  -8  -8   3    4.66    0.34
   8  -8  -3    4.90    0.39
  -8  -8   3    5.13    0.46
  -8   8   3    5.11    0.44
   6  -8  -3    1.24    0.21
  -6  -8   3    1.42    0.17
  -6  -8   3    1.37    0.24
  -6   8   3    1.25    0.24
   4  -8  -3   22.20    1.19
  -4  -8   3   22.02    1.21
  -4  -8   3   21.54    1.12
  -4   8   3   21.55    1.22
   2  -8  -3   26.57    1.38
  -2  -8   3   24.75    1.39
  -2  -8   3   26.02    1.31
  -2   8   3   26.19    1.41
   0  -8   3   19.86    1.13
   0  -8  -3   20.99    1.10
   0  -8   3   20.18    1.05
   0  -8  -3   21.68    1.13
   0   8   3   20.47    1.15
   0   8  -3   19.52    1.14
  -2  -8  -3    0.86    0.20
  -2  -8  -3    0.76    0.16
   2  -8   3    0.98    0.19
  -2   8  -3    0.93    0.11
  -2   8  -3    1.00    0.19
   2   8   3    1.28    0.24
  -4  -8  -3    2.07    0.29
   4  -8   3    2.92    0.31
  -4  -8  -3    2.45    0.27
   4   8   3    2.63    0.32
  -4   8  -3    2.18    0.20
  -4   8  -3    2.36    0.29
  -6  -8  -3    0.33    0.08
  -6  -8  -3    0.06    0.14
  -6  -8  -3    0.27    0.15
   6  -8   3    0.15    0.13
  -6   8  -3    0.15    0.09
  -8  -8  -3    9.61    0.54
  -8  -8  -3    9.47    0.68
  -8  -8  -3   10.46    0.64
  -8   8  -3   10.00    0.58
 -10  -8  -3    0.74    0.20
 -10  -8  -3    0.85    0.24
 -10  -8  -3    1.32    0.15
 -10   8  -3    1.19    0.19
 -12  -8  -3    0.97    0.28
 -12  -8  -3    0.98    0.23
 -12   8  -3    0.82    0.18
 -14  -8  -3    0.17    0.22
 -14  -8  -3   -0.06    0.18
 -14   8  -3    0.13    0.14
 -16  -8  -3    2.51    0.41
 -16  -8  -3    3.06    0.39
 -16   8  -3    2.84    0.33
 -18  -8  -3    1.50    0.38
 -18  -8  -3    1.94    0.34
 -18   8  -3    1.99    0.30
 -20  -8  -3   -0.25    0.25
 -20  -8  -3    0.07    0.22
 -20   8  -3   -0.32    0.17
 -22  -8  -3    4.53    0.62
 -22  -8  -3    5.80    0.58
 -22   8  -3    6.95    0.57
 -21  -9   3    2.78    0.50
 -21   9   3    2.87    0.42
 -19  -9   3    0.68    0.38
 -19   9   3    0.24    0.24
 -17  -9   3    1.94    0.43
 -17   9   3    1.69    0.33
 -15  -9   3    4.19    0.52
 -15   9   3    2.83    0.40
 -13  -9   3    2.27    0.39
 -13   9   3    2.33    0.35
 -11  -9   3    0.64    0.16
 -11  -9   3    0.72    0.26
  11  -9  -3    0.96    0.21
 -11   9   3    0.72    0.23
  -9  -9   3    0.11    0.11
  -9  -9   3    0.12    0.19
   9  -9  -3   -0.07    0.12
  -9   9   3    0.13    0.18
  -7  -9   3    6.83    0.45
  -7  -9   3    7.73    0.58
   7  -9  -3    6.77    0.51
  -7   9   3    7.25    0.57
  -5  -9   3    3.62    0.41
   5  -9  -3    4.30    0.38
  -5  -9   3    4.04    0.30
  -5   9   3    4.13    0.43
   3  -9  -3   10.75    0.74
  -3  -9   3   11.90    0.78
  -3  -9   3   12.35    0.67
  -3   9   3   12.90    0.80
   1  -9  -3    1.13    0.20
   1  -9  -3    1.57    0.25
  -1  -9   3    1.54    0.18
  -1  -9   3    1.39    0.24
  -1   9   3    1.62    0.29
  -1  -9  -3   23.14    1.28
   1  -9   3   22.68    1.17
  -1  -9  -3   22.90    1.23
   1  -9   3   22.40    1.27
   1   9   3   23.14    1.33
  -3  -9  -3    2.85    0.29
  -3  -9  -3    2.39    0.31
   3  -9   3    2.22    0.30
  -5  -9  -3    2.01    0.18
  -5  -9  -3    2.08    0.31
  -5  -9  -3    2.25    0.28
   5  -9   3    1.92    0.28
  -5   9  -3    1.93    0.41
  -7  -9  -3    2.96    0.32
   7  -9   3    2.31    0.30
  -7  -9  -3    2.60    0.35
  -7   9  -3    2.44    0.24
  -7   9  -3    2.70    0.33
  -9  -9  -3    2.65    0.37
  -9  -9  -3    3.06    0.34
  -9   9  -3    2.38    0.26
 -11  -9  -3    0.20    0.22
 -11  -9  -3    0.09    0.18
 -11   9  -3   -0.15    0.11
 -13  -9  -3   -0.07    0.23
 -13  -9  -3    0.05    0.19
 -13   9  -3    0.30    0.15
 -15  -9  -3    0.13    0.21
 -15  -9  -3    0.32    0.29
 -15   9  -3    0.33    0.17
 -17  -9  -3   -0.23    0.20
 -17  -9  -3    0.23    0.28
 -17   9  -3   -0.15    0.16
 -19  -9  -3   -0.13    0.31
 -19  -9  -3   -0.03    0.24
 -19   9  -3    0.17    0.20
 -21  -9  -3   10.34    0.97
 -21  -9  -3   10.98    0.85
 -21   9  -3   11.80    0.79
 -18 -10   3    1.42    0.43
 -18  10   3    1.83    0.34
 -16 -10   3    4.13    0.59
 -16  10   3    3.52    0.46
 -14 -10   3    7.54    0.71
  14 -10  -3    7.04    0.55
 -14  10   3    6.08    0.59
  12 -10  -3    4.58    0.45
 -12 -10   3    5.29    0.59
 -12  10   3    5.81    0.57
 -10 -10   3    0.64    0.27
  10 -10  -3    0.36    0.19
 -10  10   3    0.85    0.26
   8 -10  -3    0.24    0.17
  -8 -10   3   -0.02    0.21
  -8  10   3   -0.02    0.19
  -6 -10   3    0.59    0.24
   6 -10  -3    0.94    0.21
  -6  10   3    0.77    0.25
  -4 -10   3    0.10    0.10
  -4 -10   3   -0.10    0.17
   4 -10  -3    0.05    0.15
  -4  10   3    0.09    0.18
  -2 -10   3   13.41    0.75
   2 -10  -3   13.99    0.81
   2 -10  -3   13.12    0.85
  -2 -10   3   12.88    0.86
   0 -10  -3   -0.01    0.13
   0 -10  -3    0.00    0.16
   0 -10   3   -0.08    0.08
   0 -10   3    0.03    0.17
   2 -10   3    0.20    0.10
  -2 -10  -3    0.02    0.17
  -2 -10  -3    0.20    0.15
   2 -10   3    0.34    0.20
   4 -10   3    5.62    0.49
  -4 -10  -3    5.92    0.46
  -4 -10  -3    5.32    0.53
   6 -10   3    0.58    0.20
  -6 -10  -3    0.57    0.20
  -6 -10  -3    0.33    0.22
  -8 -10  -3    1.76    0.29
  -8 -10  -3    1.87    0.33
   8 -10   3    1.46    0.28
  10 -10   3    0.29    0.18
 -10 -10  -3    0.15    0.19
 -10 -10  -3    0.23    0.24
 -12 -10  -3    1.45    0.30
 -12 -10  -3    1.60    0.37
 -14 -10  -3    0.17    0.24
 -14 -10  -3    0.18    0.29
 -14  10  -3    0.27    0.23
 -16 -10  -3    0.19    0.29
 -16 -10  -3   -0.31    0.21
 -16  10  -3    0.01    0.16
 -18 -10  -3   -0.14    0.30
 -18 -10  -3   -0.53    0.24
 -18  10  -3    0.21    0.20
  15 -11  -3   -0.18    0.15
 -15 -11   3   -0.19    0.32
 -15  11   3   -0.04    0.23
  13 -11  -3    2.55    0.37
 -13 -11   3    2.90    0.50
 -13  11   3    3.17    0.45
 -11 -11   3    1.55    0.40
  11 -11  -3    1.74    0.31
 -11  11   3    2.21    0.38
  -9 -11   3    4.99    0.58
   9 -11  -3    4.90    0.48
  -9  11   3    4.42    0.53
   7 -11  -3   -0.12    0.17
  -7 -11   3    0.03    0.23
  -5 -11   3   -0.20    0.21
   5 -11  -3   -0.20    0.13
   5 -11  -3   -0.13    0.16
   3 -11  -3    0.16    0.18
   3 -11  -3   -0.08    0.12
  -3 -11   3   -0.06    0.21
   1 -11  -3   -0.02    0.14
  -1 -11   3   -0.21    0.17
   1 -11  -3    0.17    0.20
  -1 -11  -3    0.06    0.20
   1 -11   3    0.04    0.20
  -1 -11  -3    0.18    0.16
   3 -11   3    8.54    0.65
  -3 -11  -3    7.32    0.57
  -3 -11  -3    6.94    0.63
   5 -11   3   -0.05    0.16
  -5 -11  -3   -0.15    0.19
  -5 -11  -3    0.23    0.18
  -7 -11  -3    0.72    0.22
  -7 -11  -3    0.25    0.24
   7 -11   3    0.43    0.22
   9 -11   3    2.82    0.39
  -9 -11  -3    3.43    0.41
  -9 -11  -3    2.52    0.43
  11 -11   3    1.18    0.28
 -11 -11  -3    1.13    0.35
 -11 -11  -3    1.68    0.32
  13 -11   3    2.13    0.35
 -13 -11  -3    2.12    0.38
 -13 -11  -3    2.26    0.47
 -15 -11  -3    4.29    0.59
 -15 -11  -3    4.09    0.50
  10 -12  -3    3.01    0.41
 -10 -12   3    3.01    0.50
   8 -12  -3    1.61    0.33
  -8 -12   3    1.09    0.36
   6 -12  -3    0.04    0.17
   6 -12  -3   -0.15    0.18
  -6 -12   3    0.37    0.27
  -4 -12   3   -0.05    0.25
   4 -12  -3   -0.18    0.14
   4 -12  -3    0.04    0.21
   2 -12  -3    0.03    0.16
  -2 -12   3   -0.60    0.20
   2 -12  -3    0.02    0.22
   0 -12  -3    4.75    0.54
   0 -12   3    5.77    0.60
   0 -12  -3    5.29    0.49
  -2 -12  -3    0.32    0.25
   2 -12   3    0.47    0.27
  -2 -12  -3    0.57    0.21
   4 -12   3    1.56    0.35
  -4 -12  -3    1.32    0.32
  -4 -12  -3    1.40    0.28
  -6 -12  -3   -0.06    0.19
   6 -12   3    0.05    0.21
  -6 -12  -3    0.05    0.25
   8 -12   3    5.16    0.57
  -8 -12  -3    5.92    0.56
  -8 -12  -3    6.12    0.66
 -10 -12  -3    2.34    0.46
 -10 -12  -3    1.99    0.35
  10 -12   3    2.49    0.40
 -30   0   4   -0.23    0.17
 -28   0   4    0.02    0.19
 -26   0   4    0.27    0.18
 -24   0   4   10.52    0.73
 -24   0   4   10.44    0.68
 -22   0   4    2.58    0.34
 -22   0   4    2.66    0.31
 -20   0   4   31.87    1.58
 -20   0   4   28.67    1.58
 -18   0   4    0.23    0.14
 -18   0   4    0.29    0.16
 -16   0   4  243.76   11.90
 -16   0   4  244.68   11.95
 -16   0   4  258.28   11.91
 -14   0   4   13.28    0.80
 -14   0   4   14.82    0.80
 -14   0   4   16.93    0.87
 -12   0   4   10.80    0.55
 -12   0   4    9.11    0.58
 -12   0   4    9.32    0.49
 -10   0   4    0.27    0.12
 -10   0   4    0.37    0.07
  -8   0   4   63.87    3.12
  -8   0   4   61.25    3.14
   8   0  -4   70.07    3.14
  -6   0   4    0.40    0.09
   6   0  -4    0.39    0.08
  -6   0   4    0.36    0.08
   6   0  -4    0.50    0.07
  -4   0   4   31.95    1.56
   4   0  -4   33.83    1.56
  -4   0   4   31.75    1.61
  -2   0   4  120.13    5.76
   0   0   4   35.35    1.80
   0   0  -4   37.02    1.74
   0   0   4   36.06    1.73
   2   0   4   51.52    2.46
  -2   0  -4   49.34    2.51
  -2   0  -4   51.90    2.46
   2   0   4   52.48    2.45
  -2   0  -4   51.40    2.46
   2   0   4   49.59    2.51
  -4   0  -4   -0.06    0.06
   4   0   4    0.01    0.11
   4   0   4    0.12    0.07
  -4   0  -4    0.01    0.06
  -4   0  -4    0.10    0.12
   6   0   4    2.90    0.29
  -6   0  -4    3.65    0.32
  -6   0  -4    3.19    0.23
  -6   0  -4    3.15    0.22
  -8   0  -4    7.47    0.42
   8   0   4    7.35    0.49
  -8   0  -4    8.26    0.50
  -8   0  -4    6.49    0.47
  -8   0  -4    7.24    0.44
 -10   0  -4    5.40    0.38
 -10   0  -4    5.43    0.34
  10   0   4    6.15    0.42
 -10   0  -4    5.32    0.42
 -10   0  -4    5.09    0.41
 -12   0  -4    8.50    0.55
  12   0   4    8.11    0.53
 -12   0  -4    8.16    0.48
 -12   0  -4    7.82    0.51
 -14   0  -4    1.11    0.16
 -14   0  -4    1.64    0.25
  14   0   4    1.66    0.23
 -14   0  -4    1.14    0.20
 -16   0  -4   25.92    1.39
 -16   0  -4   25.72    1.34
 -18   0  -4    2.24    0.26
 -18   0  -4    2.17    0.29
 -20   0  -4   42.52    2.21
 -20   0  -4   44.93    2.27
 -22   0  -4   14.06    0.83
 -22   0  -4   13.65    0.88
 -24   0  -4   -0.09    0.15
 -24   0  -4    0.14    0.21
 -26   0  -4   -0.41    0.22
 -26   0  -4   -0.44    0.16
 -28   0  -4    1.54    0.36
 -28   0  -4    1.75    0.30
 -29  -1   4   -0.45    0.23
 -29  -1   4    0.15    0.19
 -29   1   4    0.04    0.20
 -27  -1   4    0.27    0.22
 -27  -1   4    0.01    0.17
 -27   1   4    0.32    0.20
 -25  -1   4    2.90    0.33
 -25  -1   4    2.74    0.36
 -25   1   4    3.21    0.37
 -23  -1   4    1.70    0.25
 -23  -1   4    1.56    0.27
 -23   1   4    2.27    0.30
 -21  -1   4    0.00    0.24
 -21  -1   4    0.07    0.14
 -21  -1   4    0.22    0.17
 -21   1   4    0.13    0.16
 -21   1   4    0.00    0.07
 -21   1   4    0.02    0.08
 -19  -1   4   11.92    0.75
 -19  -1   4   13.60    0.85
 -19  -1   4   12.36    0.73
 -19   1   4   12.31    0.66
 -19   1   4   12.79    0.65
 -19   1   4   14.35    0.77
 -17  -1   4   10.38    0.62
 -17  -1   4    9.56    0.57
 -17  -1   4   10.16    0.67
 -17   1   4    9.36    0.50
 -17   1   4    9.66    0.61
 -17   1   4    9.75    0.52
 -15  -1   4   -0.15    0.14
 -15  -1   4    0.10    0.13
 -15  -1   4    0.07    0.10
 -15   1   4   -0.03    0.06
 -15   1   4   -0.15    0.11
 -13  -1   4    0.33    0.11
 -13  -1   4    0.54    0.15
 -13  -1   4    0.36    0.12
 -13   1   4    0.31    0.07
 -13   1   4    0.23    0.11
 -11  -1   4   20.42    1.20
 -11  -1   4   25.09    1.19
 -11  -1   4   23.37    1.15
 -11   1   4   23.51    1.15
 -11   1   4   25.29    1.20
  -9  -1   4    1.09    0.12
  -9  -1   4    0.97    0.11
  -9  -1   4    0.86    0.14
  -9   1   4    1.02    0.11
  -7  -1   4   36.50    1.77
  -7  -1   4   34.55    1.77
   7  -1  -4   34.62    1.77
  -7   1   4   36.60    1.77
   7   1  -4   36.07    1.76
   7   1  -4   39.01    1.77
  -5  -1   4    5.23    0.29
   5  -1  -4    4.67    0.28
  -5  -1   4    5.07    0.32
   5   1  -4    5.29    0.28
  -5   1   4    5.46    0.32
   5   1  -4    4.92    0.28
  -3  -1   4   22.33    1.08
  -3  -1   4   21.43    1.13
  -3   1   4   23.53    1.13
   3   1  -4   21.87    1.07
  -1  -1   4   13.47    0.65
  -1  -1   4   12.77    0.72
   1  -1  -4   13.14    0.66
   1   1  -4   13.25    0.64
  -1   1   4   13.28    0.71
  -1  -1  -4    1.55    0.13
   1  -1   4    1.73    0.11
   1  -1   4    1.56    0.20
  -1  -1  -4    1.72    0.14
  -1   1  -4    1.51    0.12
   1   1   4    1.57    0.12
  -1   1  -4    1.69    0.12
  -3  -1  -4  139.25    6.74
   3  -1   4  139.44    6.80
  -3  -1  -4  143.02    6.78
  -3  -1  -4  136.28    6.75
   3  -1   4  148.89    6.73
  -3  -1  -4  144.44    6.74
  -3   1  -4  141.45    6.74
   3   1   4  135.04    6.79
  -3   1  -4  138.69    6.80
   3   1   4  146.83    6.74
  -3   1  -4  140.80    6.74
  -5  -1  -4    0.30    0.08
   5  -1   4    0.23    0.14
  -5  -1  -4    0.62    0.12
  -5  -1  -4    0.56    0.14
  -5  -1  -4    0.27    0.07
  -5   1  -4    0.24    0.09
  -5   1  -4    0.25    0.07
   5   1   4    0.19    0.12
  -5   1  -4    0.12    0.14
  -7  -1  -4    2.06    0.23
   7  -1   4    2.11    0.24
  -7  -1  -4    1.83    0.16
  -7  -1  -4    1.80    0.19
  -7  -1  -4    1.41    0.19
   7   1   4    2.13    0.24
  -7   1  -4    1.73    0.16
  -7   1  -4    2.11    0.25
  -7   1  -4    1.89    0.19
  -9  -1  -4   10.18    0.62
  -9  -1  -4    9.88    0.58
  -9  -1  -4    9.90    0.56
  -9  -1  -4   10.23    0.61
   9  -1   4   11.40    0.63
  -9   1  -4   10.30    0.59
   9   1   4   10.75    0.63
  -9   1  -4   10.11    0.56
  -9   1  -4   10.37    0.64
 -11  -1  -4   -0.04    0.11
  11  -1   4    0.00    0.10
 -11  -1  -4   -0.03    0.12
 -11  -1  -4    0.18    0.11
 -11  -1  -4    0.07    0.08
 -11   1  -4   -0.04    0.13
  11   1   4    0.18    0.14
 -11   1  -4    0.15    0.09
 -11   1  -4    0.31    0.12
  13  -1   4    2.10    0.26
 -13  -1  -4    2.23    0.28
 -13  -1  -4    1.81    0.24
 -13  -1  -4    2.16    0.22
 -13  -1  -4    2.42    0.30
 -13   1  -4    2.23    0.28
  13   1   4    2.61    0.30
 -13   1  -4    2.47    0.23
 -13   1  -4    2.44    0.27
 -15  -1  -4    1.23    0.25
 -15  -1  -4    1.12    0.22
 -15  -1  -4    0.87    0.15
 -15  -1  -4    1.16    0.21
 -15   1  -4    1.28    0.24
 -15   1  -4    0.92    0.20
 -15   1  -4    0.77    0.16
 -17  -1  -4    6.33    0.50
 -17  -1  -4    6.82    0.58
 -17  -1  -4    6.46    0.44
 -17   1  -4    6.59    0.45
 -17   1  -4    7.14    0.50
 -19  -1  -4    5.57    0.54
 -19  -1  -4    3.97    0.42
 -19  -1  -4    4.34    0.36
 -19   1  -4    4.43    0.37
 -19   1  -4    4.17    0.42
 -21  -1  -4    0.75    0.24
 -21  -1  -4    0.65    0.18
 -21   1  -4    0.65    0.23
 -21   1  -4    0.59    0.19
 -23  -1  -4    0.72    0.24
 -23  -1  -4    0.89    0.21
 -23   1  -4    0.78    0.22
 -23   1  -4    0.56    0.24
 -25  -1  -4    6.94    0.55
 -25  -1  -4    7.61    0.63
 -25   1  -4    7.90    0.64
 -25   1  -4    7.74    0.57
 -27  -1  -4    0.37    0.25
 -27  -1  -4    0.28    0.20
 -27   1  -4   -0.09    0.18
 -27   1  -4    0.05    0.25
 -29  -1  -4    0.29    0.21
 -29  -1  -4    0.67    0.30
 -29   1  -4    0.64    0.29
 -29   1  -4    0.28    0.22
 -28  -2   4    4.29    0.49
 -28  -2   4    6.16    0.47
 -28   2   4    5.60    0.54
 -28   2   4    5.42    0.33
 -26  -2   4    1.13    0.28
 -26  -2   4    1.29    0.23
 -26  -2   4    1.48    0.43
 -26   2   4    1.34    0.29
 -26   2   4    1.15    0.15
 -24  -2   4    0.53    0.23
 -24  -2   4    0.92    0.35
 -24  -2   4    0.53    0.17
 -24   2   4    0.53    0.22
 -24   2   4    0.56    0.12
 -22  -2   4    0.94    0.23
 -22  -2   4    1.01    0.19
 -22  -2   4    1.21    0.32
 -22   2   4    1.35    0.25
 -22   2   4    0.91    0.16
 -22   2   4    1.08    0.13
 -20  -2   4    0.10    0.17
 -20  -2   4   -0.07    0.11
 -20  -2   4    0.46    0.24
 -20   2   4   -0.06    0.09
 -20   2   4    0.10    0.16
 -20   2   4    0.10    0.08
 -18  -2   4    6.49    0.45
 -18  -2   4    8.14    0.51
 -18  -2   4    8.31    0.59
 -18   2   4    6.46    0.40
 -18   2   4    7.56    0.52
 -18   2   4    7.13    0.43
 -16  -2   4    5.10    0.45
 -16  -2   4    6.93    0.42
 -16  -2   4    4.72    0.33
 -16   2   4    4.79    0.32
 -16   2   4    4.51    0.31
 -16   2   4    4.91    0.39
 -14  -2   4    3.46    0.21
 -14  -2   4    4.57    0.32
 -14  -2   4    3.11    0.25
 -14  -2   4    3.12    0.33
 -14   2   4    3.44    0.24
 -14   2   4    3.92    0.31
 -12  -2   4    4.91    0.40
 -12  -2   4    7.45    0.39
 -12  -2   4    5.41    0.33
 -12   2   4    6.15    0.39
 -12   2   4    5.50    0.34
 -10  -2   4    0.31    0.12
 -10  -2   4    0.42    0.09
 -10  -2   4    0.35    0.10
 -10   2   4    0.18    0.08
  -8  -2   4   63.21    3.14
  -8  -2   4   65.30    3.13
   8   2  -4   66.92    3.11
  -8   2   4   63.34    3.12
  -6  -2   4   12.22    0.65
  -6  -2   4   12.39    0.67
  -6  -2   4   13.46    0.62
   6   2  -4   11.97    0.62
  -6   2   4   11.51    0.65
   6   2  -4   12.55    0.62
  -4  -2   4   11.35    0.62
  -4  -2   4   11.14    0.58
  -4   2   4   10.95    0.60
   4   2  -4   11.36    0.57
  -2  -2   4   49.62    2.42
   2  -2  -4   49.49    2.35
  -2  -2   4   48.31    2.36
  -2   2   4   48.80    2.40
   0  -2   4  142.94    7.07
   0  -2  -4  148.98    7.01
   0  -2  -4  148.26    7.02
   0   2  -4  149.67    7.00
   0   2   4  148.67    7.00
   0   2   4  143.75    7.06
   2  -2   4   24.58    1.30
   2  -2   4   26.41    1.23
  -2  -2  -4   24.92    1.25
  -2  -2  -4   25.63    1.25
  -2   2  -4   25.54    1.23
   2   2   4   25.17    1.30
  -2   2  -4   24.17    1.23
   2   2   4   24.95    1.24
  -4  -2  -4   13.21    0.72
  -4  -2  -4   13.37    0.70
   4  -2   4   13.78    0.67
  -4  -2  -4   12.65    0.69
  -4  -2  -4   12.38    0.67
   4  -2   4   13.10    0.74
  -4   2  -4   12.77    0.67
  -4   2  -4   13.27    0.68
   4   2   4   13.88    0.74
  -6  -2  -4   70.54    3.50
   6  -2   4   72.65    3.56
  -6  -2  -4   72.25    3.52
  -6  -2  -4   73.98    3.54
  -6  -2  -4   71.36    3.54
   6   2   4   74.52    3.57
  -6   2  -4   72.35    3.57
  -6   2  -4   73.31    3.51
  -6   2  -4   73.15    3.50
   8  -2   4   37.74    1.89
  -8  -2  -4   37.79    1.82
  -8  -2  -4   37.39    1.87
  -8  -2  -4   36.92    1.87
  -8  -2  -4   36.24    1.84
   8   2   4   37.60    1.89
  -8   2  -4   34.75    1.82
  -8   2  -4   38.01    1.90
  -8   2  -4   37.09    1.84
 -10  -2  -4    0.26    0.09
 -10  -2  -4    0.42    0.15
 -10  -2  -4    0.28    0.12
  10  -2   4    0.23    0.13
 -10  -2  -4    0.26    0.12
 -10   2  -4    0.16    0.09
 -10   2  -4    0.20    0.11
  10   2   4    0.31    0.14
 -10   2  -4    0.26    0.14
 -12  -2  -4    0.19    0.14
 -12  -2  -4    0.02    0.11
 -12  -2  -4    0.05    0.11
  12  -2   4    0.11    0.12
 -12  -2  -4    0.03    0.09
 -12   2  -4   -0.05    0.09
 -12   2  -4    0.09    0.11
 -12   2  -4    0.02    0.13
  12   2   4    0.09    0.13
 -14  -2  -4    1.52    0.26
 -14  -2  -4    1.82    0.24
  14  -2   4    1.83    0.24
 -14  -2  -4    1.77    0.24
 -14  -2  -4    1.52    0.19
 -14   2  -4    1.83    0.27
 -14   2  -4    1.43    0.19
 -14   2  -4    1.78    0.24
  14   2   4    2.04    0.28
 -16  -2  -4    3.16    0.39
 -16  -2  -4    3.61    0.29
 -16  -2  -4    3.43    0.36
 -16   2  -4    3.76    0.31
 -16   2  -4    3.91    0.38
 -18  -2  -4    1.97    0.33
 -18  -2  -4    2.12    0.30
 -18  -2  -4    2.08    0.25
 -18   2  -4    2.83    0.30
 -18   2  -4    2.64    0.32
 -20  -2  -4   -0.06    0.13
 -20  -2  -4    0.01    0.16
 -20  -2  -4    0.19    0.24
 -20   2  -4    0.03    0.18
 -20   2  -4   -0.12    0.13
 -22  -2  -4    0.48    0.23
 -22  -2  -4    0.11    0.27
 -22  -2  -4    0.21    0.16
 -22   2  -4    0.47    0.19
 -22   2  -4   -0.02    0.17
 -24  -2  -4    0.13    0.31
 -24  -2  -4    0.10    0.16
 -24  -2  -4   -0.17    0.21
 -24   2  -4   -0.06    0.16
 -24   2  -4   -0.05    0.20
 -26  -2  -4    0.72    0.21
 -26  -2  -4    0.56    0.28
 -26   2  -4    0.50    0.25
 -26   2  -4    0.73    0.22
 -28  -2  -4    1.88    0.30
 -28  -2  -4    1.79    0.36
 -28   2  -4    1.59    0.32
 -28   2  -4    1.82    0.37
 -29  -3   4    2.72    0.39
 -29  -3   4    3.28    0.62
 -29   3   4    3.10    0.27
 -29   3   4    2.54    0.40
 -27  -3   4    6.11    0.56
 -27  -3   4    6.65    0.72
 -27   3   4    6.49    0.56
 -27   3   4    5.99    0.41
 -25  -3   4    0.52    0.34
 -25  -3   4    0.77    0.25
 -25   3   4    1.47    0.29
 -25   3   4    1.13    0.17
 -23  -3   4    0.10    0.27
 -23  -3   4    0.20    0.19
 -23  -3   4    0.23    0.14
 -23   3   4    0.17    0.11
 -23   3   4    0.44    0.21
 -21  -3   4    7.40    0.52
 -21  -3   4    5.71    0.42
 -21  -3   4    6.42    0.59
 -21   3   4    6.30    0.51
 -21   3   4    6.31    0.41
 -19  -3   4    1.76    0.20
 -19  -3   4    2.25    0.28
 -19  -3   4    1.68    0.32
 -19   3   4    1.48    0.18
 -19   3   4    1.65    0.21
 -19   3   4    2.00    0.28
 -17  -3   4    2.13    0.26
 -17  -3   4    2.04    0.20
 -17  -3   4    2.07    0.31
 -17   3   4    1.97    0.27
 -17   3   4    1.99    0.22
 -17   3   4    1.78    0.19
 -15  -3   4    2.71    0.22
 -15  -3   4    2.75    0.33
 -15  -3   4    3.88    0.31
 -15   3   4    2.69    0.25
 -15   3   4    3.12    0.31
 -15   3   4    2.60    0.24
 -13  -3   4    0.24    0.09
 -13  -3   4    0.27    0.15
 -13  -3   4    0.20    0.12
 -13   3   4    0.30    0.10
 -13   3   4    0.50    0.14
 -11  -3   4    1.65    0.22
 -11  -3   4    1.88    0.19
 -11  -3   4    2.35    0.20
 -11   3   4    1.82    0.18
  -9  -3   4    2.36    0.21
  -9  -3   4    2.87    0.23
  -9  -3   4    2.15    0.23
   9   3  -4    2.76    0.17
  -9   3   4    2.16    0.21
  -7  -3   4    0.10    0.09
  -7  -3   4    0.11    0.07
  -7  -3   4   -0.01    0.09
   7   3  -4    0.10    0.04
   7   3  -4    0.03    0.04
  -7   3   4    0.15    0.08
   7   3  -4    0.02    0.05
  -5  -3   4    0.22    0.08
  -5  -3   4    0.09    0.10
  -5  -3   4    0.14    0.05
  -5   3   4    0.13    0.09
   5   3  -4    0.14    0.04
  -3  -3   4    3.97    0.26
  -3  -3   4    3.75    0.31
   3  -3  -4    4.11    0.24
   3   3  -4    4.08    0.22
  -3   3   4    3.77    0.29
  -1  -3   4    1.51    0.15
  -1  -3   4    1.29    0.19
   1  -3  -4    1.50    0.13
   1   3  -4    1.39    0.11
  -1   3   4    1.51    0.19
  -1  -3  -4   52.10    2.46
   1  -3   4   50.28    2.43
  -1  -3  -4   49.20    2.46
   1  -3   4   50.76    2.52
  -1   3  -4   50.97    2.44
   1   3   4   51.21    2.51
  -3  -3  -4   55.52    2.78
   3  -3   4   57.38    2.84
  -3  -3  -4   59.73    2.79
   3  -3   4   58.97    2.77
   3   3   4   54.59    2.83
  -3   3  -4   57.97    2.77
   5  -3   4    1.68    0.22
  -5  -3  -4    1.76    0.19
  -5  -3  -4    1.79    0.20
  -5  -3  -4    1.78    0.18
  -5  -3  -4    1.65    0.15
   5   3   4    1.79    0.22
  -5   3  -4    1.88    0.17
  -5   3  -4    1.59    0.15
  -7  -3  -4    6.90    0.44
  -7  -3  -4    6.80    0.45
   7  -3   4    7.10    0.47
  -7  -3  -4    6.71    0.40
  -7  -3  -4    6.91    0.43
  -7   3  -4    7.29    0.54
   7   3   4    7.46    0.48
  -7   3  -4    7.00    0.41
  -7   3  -4    7.27    0.42
   9  -3   4   70.92    3.42
  -9  -3  -4   71.48    3.35
  -9  -3  -4   68.14    3.39
  -9  -3  -4   68.95    3.42
  -9  -3  -4   67.28    3.39
  -9   3  -4   71.00    3.38
   9   3   4   67.91    3.42
  -9   3  -4   69.22    3.44
  -9   3  -4   68.71    3.36
 -11  -3  -4    1.07    0.18
 -11  -3  -4    0.87    0.17
  11  -3   4    0.95    0.19
 -11  -3  -4    0.85    0.20
 -11  -3  -4    0.79    0.13
 -11   3  -4    1.19    0.21
  11   3   4    0.89    0.20
 -11   3  -4    1.11    0.17
 -11   3  -4    0.97    0.15
 -13  -3  -4    0.51    0.15
 -13  -3  -4    0.39    0.19
  13  -3   4    0.48    0.16
 -13  -3  -4    0.66    0.13
 -13  -3  -4    0.43    0.15
 -13   3  -4    0.46    0.16
 -13   3  -4    0.59    0.14
  13   3   4    0.54    0.18
 -13   3  -4    0.27    0.17
 -15  -3  -4   13.93    0.79
 -15  -3  -4   12.86    0.88
 -15  -3  -4   14.75    0.85
 -15   3  -4   14.88    0.81
 -15   3  -4   15.57    0.85
 -17  -3  -4    2.06    0.29
 -17  -3  -4    1.64    0.21
 -17  -3  -4    1.01    0.28
 -17   3  -4    1.84    0.26
 -17   3  -4    1.21    0.21
 -19  -3  -4    0.76    0.17
 -19  -3  -4    0.03    0.22
 -19  -3  -4    0.42    0.19
 -19   3  -4    0.66    0.20
 -19   3  -4    0.26    0.16
 -21  -3  -4    0.19    0.24
 -21  -3  -4    0.32    0.20
 -21  -3  -4    0.31    0.16
 -21   3  -4    0.47    0.21
 -21   3  -4    0.51    0.18
 -23  -3  -4    0.58    0.19
 -23  -3  -4    0.40    0.24
 -23  -3  -4    0.76    0.33
 -23   3  -4    0.68    0.21
 -23   3  -4    0.86    0.25
 -25  -3  -4    3.56    0.47
 -25  -3  -4    4.12    0.57
 -25  -3  -4    3.70    0.38
 -25   3  -4    3.77    0.44
 -25   3  -4    3.79    0.43
 -27  -3  -4    0.21    0.36
 -27  -3  -4   -0.23    0.16
 -27  -3  -4    0.57    0.28
 -27   3  -4    0.10    0.21
 -27   3  -4   -0.15    0.22
 -28  -4   4   -0.04    0.22
 -28  -4   4    0.20    0.36
 -28   4   4    0.93    0.28
 -28   4   4    0.51    0.16
 -26  -4   4    0.44    0.22
 -26  -4   4    0.42    0.33
 -26   4   4    0.16    0.23
 -26   4   4    0.38    0.16
 -24  -4   4    3.64    0.51
 -24   4   4    4.15    0.45
 -24   4   4    3.99    0.34
 -22  -4   4    1.29    0.34
 -22  -4   4    1.01    0.25
 -22   4   4    1.59    0.29
 -22   4   4    1.53    0.21
 -20  -4   4    3.06    0.42
 -20  -4   4    2.25    0.22
 -20  -4   4    2.87    0.32
 -20   4   4    2.52    0.33
 -20   4   4    2.64    0.27
 -18  -4   4    0.17    0.09
 -18  -4   4    0.10    0.15
 -18  -4   4    0.31    0.22
 -18   4   4    0.15    0.12
 -18   4   4    0.24    0.16
 -16  -4   4    0.41    0.15
 -16  -4   4    0.73    0.22
 -16   4   4    0.66    0.15
 -16   4   4    0.34    0.16
 -16   4   4    0.47    0.14
 -14  -4   4   10.01    0.74
 -14  -4   4   14.70    0.71
 -14   4   4   12.29    0.71
 -14   4   4   11.70    0.69
 -14   4   4   11.79    0.71
 -12  -4   4   10.34    0.58
 -12  -4   4   10.70    0.58
 -12  -4   4    9.24    0.62
 -12   4   4    9.54    0.58
 -10  -4   4    1.77    0.21
 -10  -4   4    1.88    0.19
 -10  -4   4    1.72    0.22
  10   4  -4    2.14    0.14
 -10   4   4    2.10    0.22
  -8  -4   4    0.47    0.13
  -8  -4   4    0.51    0.13
  -8  -4   4    0.48    0.10
  -8   4   4    0.59    0.13
   8   4  -4    0.50    0.07
   8   4  -4    0.60    0.06
  -6  -4   4   25.92    1.37
  -6  -4   4   25.67    1.36
  -6  -4   4   26.45    1.30
   6   4  -4   27.95    1.33
   6   4  -4   26.42    1.28
   6   4  -4   27.72    1.28
  -6   4   4   26.87    1.37
  -4  -4   4    0.25    0.09
  -4  -4   4    0.08    0.04
   4  -4  -4    0.21    0.07
  -4  -4   4    0.08    0.11
   4   4  -4    0.12    0.03
  -4   4   4    0.11    0.10
  -2  -4   4   20.80    1.12
  -2  -4   4   20.85    1.03
   2  -4  -4   21.95    1.08
  -2  -4   4   20.71    1.08
   2   4  -4   21.07    1.03
  -2   4   4   22.52    1.12
   0  -4  -4   17.04    0.88
   0  -4   4   17.37    0.88
   0  -4  -4   17.19    0.88
   0  -4   4   16.44    0.84
   0  -4   4   16.90    0.93
   0   4  -4   17.30    0.84
   0   4   4   16.68    0.91
   2  -4   4    0.11    0.07
  -2  -4  -4    0.15    0.08
  -2  -4  -4    0.29    0.09
   2  -4   4    0.32    0.13
   2   4   4    0.44    0.13
  -2   4  -4    0.26    0.07
  -4  -4  -4   11.46    0.64
  -4  -4  -4   11.99    0.63
   4  -4   4   11.19    0.68
   4   4   4   12.02    0.68
  -4   4  -4   10.85    0.60
  -6  -4  -4   20.25    1.04
   6  -4   4   20.17    1.08
  -6  -4  -4   19.60    1.00
  -6  -4  -4   19.16    1.05
  -6  -4  -4   20.34    1.05
   6   4   4   20.26    1.08
  -6   4  -4   19.73    1.01
  -8  -4  -4   19.89    1.08
  -8  -4  -4   19.31    1.06
   8  -4   4   20.93    1.09
  -8  -4  -4   19.85    1.05
  -8  -4  -4   20.51    1.01
  -8   4  -4   19.66    1.03
   8   4   4   19.10    1.09
 -10  -4  -4    3.48    0.31
 -10  -4  -4    2.90    0.33
 -10  -4  -4    3.00    0.29
  10  -4   4    3.61    0.35
 -10  -4  -4    3.42    0.25
 -10   4  -4    4.05    0.30
 -10   4  -4    3.65    0.27
 -10   4  -4    3.15    0.52
  10   4   4    3.42    0.35
 -12  -4  -4   24.31    1.29
 -12  -4  -4   24.61    1.34
 -12  -4  -4   23.49    1.24
  12  -4   4   23.55    1.31
 -12   4  -4   24.89    1.27
  12   4   4   23.92    1.33
 -12   4  -4   26.10    1.28
 -14  -4  -4    9.66    0.62
 -14  -4  -4    9.49    0.67
 -14  -4  -4    8.89    0.56
 -14   4  -4   10.57    0.61
 -14   4  -4    9.81    0.59
 -16  -4  -4   -0.02    0.15
 -16  -4  -4   -0.14    0.10
 -16  -4  -4   -0.10    0.19
 -16   4  -4    0.00    0.14
 -16   4  -4    0.06    0.13
 -18  -4  -4   12.54    0.74
 -18  -4  -4   11.88    0.88
 -18  -4  -4   12.78    0.82
 -18   4  -4   13.89    0.81
 -18   4  -4   13.73    0.78
 -20  -4  -4    0.62    0.25
 -20  -4  -4    0.95    0.32
 -20  -4  -4    0.75    0.17
 -20   4  -4    0.75    0.21
 -20   4  -4    0.50    0.21
 -22  -4  -4    0.60    0.18
 -22  -4  -4    0.59    0.25
 -22  -4  -4    0.22    0.25
 -22   4  -4    0.96    0.25
 -22   4  -4    0.75    0.21
 -24  -4  -4   -0.32    0.27
 -24  -4  -4    0.04    0.22
 -24  -4  -4    0.05    0.16
 -24   4  -4   -0.26    0.17
 -24   4  -4    0.23    0.23
 -26  -4  -4    0.48    0.34
 -26  -4  -4    0.13    0.25
 -26  -4  -4    0.05    0.17
 -26   4  -4   -0.39    0.22
 -26   4  -4    0.04    0.19
 -27   5   4    8.56    0.66
 -27   5   4    6.83    0.53
 -25  -5   4    0.14    0.22
 -25  -5   4    0.73    0.38
 -25   5   4    0.47    0.17
 -25   5   4    0.40    0.24
 -23  -5   4   12.16    0.91
 -23   5   4   10.84    0.70
 -23   5   4   11.97    0.79
 -21  -5   4    1.03    0.25
 -21  -5   4    1.12    0.34
 -21   5   4    1.91    0.31
 -21   5   4    1.38    0.22
 -19  -5   4    0.49    0.18
 -19  -5   4    0.53    0.27
 -19   5   4    0.14    0.17
 -19   5   4    0.51    0.16
 -17  -5   4    0.77    0.26
 -17  -5   4    1.17    0.22
 -17   5   4    0.91    0.19
 -17   5   4    0.85    0.21
 -15  -5   4    1.76    0.29
 -15  -5   4    1.62    0.23
 -15   5   4    1.91    0.24
 -13  -5   4    1.33    0.19
 -13  -5   4    1.18    0.23
 -13   5   4    1.23    0.21
 -11  -5   4    5.08    0.35
 -11  -5   4    4.95    0.42
 -11   5   4    5.89    0.39
  -9  -5   4   53.08    2.73
  -9  -5   4   59.24    2.79
  -9  -5   4   54.68    2.80
  -9   5   4   58.97    2.79
  -7  -5   4    6.21    0.44
  -7  -5   4    6.99    0.46
  -7  -5   4    5.91    0.37
   7   5  -4    7.24    0.40
  -7   5   4    7.28    0.45
  -5  -5   4   20.12    1.05
  -5  -5   4   18.68    1.06
  -5  -5   4   19.47    0.98
   5  -5  -4   19.65    1.02
  -5   5   4   20.44    1.06
   5   5  -4   20.39    1.02
  -3  -5   4    9.03    0.54
   3  -5  -4   10.07    0.53
  -3  -5   4    9.44    0.58
  -3  -5   4    8.82    0.47
  -3   5   4    8.86    0.56
  -1  -5   4    0.71    0.16
   1  -5  -4    0.49    0.11
  -1  -5   4    0.60    0.07
  -1  -5   4    0.57    0.12
  -1   5   4    0.37    0.13
   1   5  -4    0.56    0.07
  -1  -5  -4    1.93    0.20
  -1  -5  -4    2.23    0.20
   1  -5   4    1.91    0.22
   1  -5   4    1.91    0.20
   1  -5   4    2.15    0.25
  -1   5  -4    2.07    0.15
   1   5   4    1.98    0.23
   3  -5   4    8.27    0.54
  -3  -5  -4    8.11    0.50
  -3  -5  -4    8.20    0.49
   3   5   4    8.44    0.53
  -3   5  -4    8.17    0.45
  -5  -5  -4    0.03    0.09
  -5  -5  -4    0.19    0.12
   5  -5   4    0.16    0.13
  -5   5  -4    0.18    0.09
   5   5   4    0.00    0.11
   7  -5   4    0.25    0.14
  -7  -5  -4    0.31    0.08
  -7  -5  -4    0.25    0.12
  -7  -5  -4    0.31    0.13
   7   5   4   -0.02    0.12
  -7   5  -4    0.54    0.11
  -9  -5  -4   42.84    2.13
  -9  -5  -4   42.05    2.08
  -9  -5  -4   43.85    2.17
   9  -5   4   40.75    2.16
  -9  -5  -4   41.92    2.13
   9   5   4   41.18    2.17
  -9   5  -4   43.56    2.10
  11  -5   4    0.18    0.14
 -11  -5  -4    0.02    0.13
 -11  -5  -4    0.11    0.10
 -11  -5  -4    0.06    0.16
 -11   5  -4    0.33    0.12
 -13  -5  -4   10.67    0.58
 -13  -5  -4    9.77    0.71
 -13  -5  -4    9.43    0.64
 -13   5  -4   10.33    0.61
 -15  -5  -4   16.32    0.89
 -15  -5  -4   16.34    1.03
 -15  -5  -4   16.45    0.97
 -15   5  -4   16.91    0.93
 -17  -5  -4    0.83    0.17
 -17  -5  -4    0.85    0.23
 -17  -5  -4    0.85    0.28
 -17   5  -4    1.30    0.22
 -19  -5  -4   16.67    0.93
 -19  -5  -4   16.92    1.03
 -19  -5  -4   16.33    1.08
 -19   5  -4   17.57    0.98
 -21  -5  -4    2.87    0.40
 -21  -5  -4    2.53    0.42
 -21  -5  -4    2.89    0.30
 -21   5  -4    2.36    0.32
 -23  -5  -4    4.07    0.55
 -23  -5  -4    3.85    0.37
 -23  -5  -4    3.13    0.43
 -23   5  -4    3.71    0.41
 -25  -5  -4    1.21    0.34
 -25  -5  -4    1.66    0.26
 -25  -5  -4    1.79    0.42
 -25   5  -4    1.65    0.32
 -26  -6   4    1.23    0.44
 -26   6   4    0.28    0.26
 -26   6   4    1.05    0.24
 -24  -6   4    0.40    0.32
 -24   6   4   -0.13    0.20
 -24   6   4    0.29    0.20
 -22  -6   4    0.74    0.35
 -22  -6   4    1.08    0.31
 -22   6   4    0.54    0.24
 -22   6   4    0.72    0.21
 -20  -6   4    2.58    0.30
 -20  -6   4    1.65    0.37
 -20   6   4    1.57    0.30
 -20   6   4    2.00    0.29
 -18  -6   4    0.41    0.19
 -18  -6   4    0.53    0.27
 -18   6   4    0.20    0.17
 -16  -6   4   -0.08    0.19
 -16  -6   4    0.12    0.15
 -16   6   4   -0.09    0.14
 -14  -6   4    4.49    0.44
 -14  -6   4    3.63    0.33
 -14   6   4    4.21    0.38
 -12  -6   4   14.38    0.85
 -12  -6   4   13.04    0.75
 -12   6   4   13.86    0.81
 -10  -6   4    7.44    0.45
 -10  -6   4    7.43    0.53
 -10   6   4    8.40    0.53
  -8  -6   4    5.02    0.40
  -8  -6   4    5.09    0.41
  -8  -6   4    4.95    0.32
  -8   6   4    5.25    0.40
  -6  -6   4    0.54    0.15
   6  -6  -4    0.95    0.15
  -6  -6   4    0.85    0.11
  -6  -6   4    0.93    0.20
   6   6  -4    1.08    0.15
  -6   6   4    0.77    0.18
   4  -6  -4   30.92    1.60
  -4  -6   4   31.47    1.55
  -4  -6   4   32.62    1.65
  -4  -6   4   31.48    1.62
  -4   6   4   31.91    1.64
   4   6  -4   31.71    1.60
  -2  -6   4   29.26    1.52
  -2  -6   4   29.04    1.55
   2  -6  -4   30.52    1.51
  -2  -6   4   29.68    1.44
  -2   6   4   28.87    1.54
   0  -6   4    1.63    0.24
   0  -6  -4    2.19    0.21
   0  -6   4    1.83    0.22
   0  -6  -4    1.68    0.20
   0   6   4    2.00    0.24
   0   6  -4    1.49    0.13
   2  -6   4    0.61    0.13
  -2  -6  -4    0.63    0.14
   2  -6   4    0.34    0.16
  -2  -6  -4    0.63    0.13
   2   6   4    0.52    0.16
  -2   6  -4    0.60    0.10
  -4  -6  -4   10.03    0.62
   4  -6   4   10.35    0.66
  -4  -6  -4   10.61    0.60
   4   6   4   10.54    0.65
  -4   6  -4    9.88    0.55
  -6  -6  -4    0.18    0.13
   6  -6   4    0.08    0.14
  -6  -6  -4    0.31    0.13
  -6  -6  -4    0.23    0.08
  -6   6  -4    0.09    0.09
   6   6   4    0.30    0.15
  -8  -6  -4    2.69    0.21
   8  -6   4    2.31    0.30
  -8  -6  -4    2.31    0.26
  -8  -6  -4    2.92    0.31
   8   6   4    2.55    0.31
  -8   6  -4    2.70    0.25
 -10  -6  -4    0.28    0.10
  10  -6   4    0.09    0.14
 -10  -6  -4    0.17    0.17
 -10  -6  -4    0.32    0.15
 -10   6  -4    0.11    0.11
 -12  -6  -4    0.05    0.09
 -12  -6  -4   -0.06    0.16
 -12  -6  -4    0.20    0.15
 -12   6  -4    0.02    0.11
 -14  -6  -4    7.35    0.46
 -14  -6  -4    7.25    0.62
 -14  -6  -4    7.09    0.54
 -14   6  -4    7.53    0.50
 -16  -6  -4    0.17    0.19
 -16  -6  -4   -0.13    0.09
 -16  -6  -4   -0.28    0.21
 -16   6  -4   -0.06    0.13
 -18  -6  -4   -0.09    0.22
 -18  -6  -4   -0.10    0.11
 -18  -6  -4   -0.23    0.18
 -18   6  -4    0.03    0.15
 -20  -6  -4    0.56    0.16
 -20  -6  -4    0.21    0.23
 -20  -6  -4    0.51    0.28
 -20   6  -4    0.15    0.19
 -22  -6  -4    0.04    0.28
 -22  -6  -4    0.18    0.15
 -22  -6  -4    0.03    0.23
 -22   6  -4    0.01    0.19
 -24  -6  -4    0.51    0.26
 -24  -6  -4    0.00    0.31
 -24   6  -4    0.48    0.23
 -25  -7   4   -0.17    0.37
 -25   7   4    0.43    0.21
 -23  -7   4    3.48    0.55
 -23   7   4    2.58    0.37
 -21  -7   4    3.58    0.53
 -21   7   4    3.53    0.40
 -19  -7   4    4.93    0.57
 -19   7   4    5.08    0.49
 -17  -7   4    0.87    0.30
 -17  -7   4    1.00    0.21
 -17   7   4    1.22    0.26
 -15  -7   4    0.00    0.21
 -15  -7   4   -0.02    0.13
 -15   7   4    0.06    0.16
 -13  -7   4    1.06    0.27
 -13  -7   4    1.00    0.17
 -13   7   4    0.87    0.22
 -11  -7   4    0.10    0.10
 -11  -7   4   -0.02    0.16
 -11   7   4   -0.23    0.14
   9  -7  -4   12.57    0.72
  -9  -7   4   11.86    0.68
  -9  -7   4   13.17    0.79
  -9   7   4   13.23    0.79
  -7  -7   4   14.29    0.75
  -7  -7   4   14.45    0.85
   7  -7  -4   14.32    0.80
  -7   7   4   13.76    0.84
  -5  -7   4   17.49    0.92
   5  -7  -4   17.85    0.98
  -5  -7   4   17.83    1.01
  -5  -7   4   19.90    1.05
  -5   7   4   18.22    1.03
  -3  -7   4    2.86    0.33
  -3  -7   4    2.82    0.20
  -3  -7   4    2.73    0.30
   3  -7  -4    3.14    0.28
  -3   7   4    3.00    0.34
  -1  -7   4    0.33    0.08
   1  -7  -4    0.24    0.12
   1  -7  -4    0.25    0.12
  -1  -7   4    0.34    0.14
  -1  -7   4    0.33    0.17
   1   7  -4    0.38    0.13
  -1   7   4    0.07    0.14
   1  -7   4   -0.13    0.13
  -1  -7  -4    0.00    0.11
   1  -7   4    0.01    0.11
  -1  -7  -4    0.06    0.10
  -1   7  -4    0.04    0.05
   1   7   4    0.01    0.13
  -3  -7  -4    0.10    0.11
  -3  -7  -4   -0.05    0.11
   3  -7   4    0.01    0.11
   3  -7   4    0.34    0.16
  -3   7  -4   -0.09    0.06
   3   7   4    0.00    0.12
  -5  -7  -4   19.47    1.12
   5  -7   4   20.93    1.15
  -5  -7  -4   20.59    1.10
  -5   7  -4   20.54    1.04
   5   7   4   19.63    1.14
  -7  -7  -4   14.25    0.84
  -7  -7  -4   13.54    0.73
  -7  -7  -4   14.31    0.80
   7  -7   4   12.44    0.84
  -7   7  -4   14.28    0.75
   9  -7   4    9.47    0.70
  -9  -7  -4    8.72    0.65
  -9  -7  -4    9.96    0.62
  -9  -7  -4    9.31    0.53
  -9   7  -4    9.70    0.56
 -11  -7  -4    3.01    0.35
 -11  -7  -4    3.28    0.39
 -11  -7  -4    3.20    0.26
 -11   7  -4    3.62    0.32
 -13  -7  -4   10.87    0.63
 -13  -7  -4   10.89    0.73
 -13  -7  -4   11.31    0.79
 -13   7  -4   12.36    0.69
 -15  -7  -4    0.13    0.11
 -15  -7  -4    0.15    0.19
 -15  -7  -4    0.27    0.23
 -15   7  -4    0.01    0.14
 -17  -7  -4    2.50    0.41
 -17  -7  -4    2.36    0.25
 -17  -7  -4    2.35    0.35
 -17   7  -4    2.87    0.33
 -19  -7  -4    0.12    0.26
 -19  -7  -4    0.51    0.25
 -19   7  -4   -0.15    0.16
 -21  -7  -4   -0.29    0.27
 -21  -7  -4    0.06    0.23
 -21   7  -4    0.00    0.17
 -23  -7  -4    1.18    0.32
 -23  -7  -4    1.35    0.40
 -23   7  -4    1.27    0.28
 -22  -8   4    4.33    0.60
 -22   8   4    3.40    0.42
 -20  -8   4    0.54    0.32
 -20   8   4    0.11    0.19
 -18  -8   4    0.49    0.33
 -18   8   4    0.81    0.23
 -16  -8   4    2.99    0.46
 -16   8   4    3.31    0.39
 -14  -8   4    0.40    0.26
 -14   8   4    0.19    0.18
 -12  -8   4   -0.06    0.18
 -12   8   4    0.01    0.16
  10  -8  -4    6.18    0.45
 -10  -8   4    5.87    0.40
 -10  -8   4    6.26    0.54
 -10   8   4    5.45    0.50
  -8  -8   4    0.50    0.20
   8  -8  -4    0.43    0.15
  -8  -8   4    0.58    0.13
  -8   8   4    0.51    0.19
   6  -8  -4    0.15    0.12
  -6  -8   4    0.11    0.09
  -6  -8   4   -0.06    0.14
  -6   8   4   -0.07    0.14
   4  -8  -4   15.98    0.92
  -4  -8   4   16.12    0.85
  -4  -8   4   16.40    0.95
  -4   8   4   16.91    0.98
   2  -8  -4    0.50    0.17
  -2  -8   4    0.74    0.19
  -2  -8   4    0.90    0.24
   2  -8  -4    1.21    0.18
  -2  -8   4    1.25    0.14
  -2   8   4    1.20    0.25
   0  -8  -4    1.24    0.22
   0  -8  -4    1.62    0.22
   0  -8   4    1.80    0.17
   0  -8   4    1.79    0.25
   0  -8   4    1.14    0.26
   0   8   4    1.79    0.28
  -2  -8  -4    1.36    0.23
   2  -8   4    1.84    0.29
  -2  -8  -4    1.60    0.23
   2  -8   4    1.27    0.22
   2   8   4    1.50    0.27
   4  -8   4    3.60    0.40
   4  -8   4    3.82    0.35
  -4  -8  -4    3.03    0.35
  -4  -8  -4    3.81    0.34
  -4   8  -4    4.08    0.26
   4   8   4    3.66    0.44
  -6  -8  -4    6.64    0.40
   6  -8   4    7.13    0.50
  -6  -8  -4    6.52    0.48
  -6  -8  -4    6.28    0.52
   6  -8   4    6.96    0.55
  -6   8  -4    6.61    0.41
  -8  -8  -4    0.42    0.20
  -8  -8  -4    0.61    0.11
  -8  -8  -4    0.41    0.18
  -8   8  -4    0.32    0.13
 -10  -8  -4    3.37    0.41
 -10  -8  -4    3.21    0.26
 -10  -8  -4    3.60    0.37
 -10   8  -4    3.61    0.32
 -12  -8  -4    1.68    0.33
 -12  -8  -4    2.04    0.21
 -12  -8  -4    1.91    0.30
 -12   8  -4    2.67    0.28
 -14  -8  -4    0.35    0.21
 -14  -8  -4    0.44    0.25
 -14   8  -4    0.51    0.18
 -16  -8  -4    0.41    0.26
 -16  -8  -4    0.49    0.23
 -16   8  -4    0.51    0.19
 -18  -8  -4    0.16    0.28
 -18  -8  -4    0.15    0.23
 -18   8  -4    0.03    0.18
 -20  -8  -4   -0.39    0.25
 -20  -8  -4    0.18    0.24
 -20   8  -4   -0.15    0.18
 -22  -8  -4    0.24    0.25
 -22  -8  -4   -0.21    0.29
 -22   8  -4    0.13    0.22
 -21  -9   4    1.84    0.47
 -21   9   4    1.71    0.34
 -19  -9   4    2.37    0.49
 -19   9   4    2.40    0.38
 -17  -9   4    0.38    0.31
 -17   9   4    0.28    0.22
 -15  -9   4    0.01    0.25
 -15   9   4    0.21    0.20
  13  -9  -4    0.11    0.15
 -13  -9   4    0.22    0.25
 -13   9   4    0.30    0.21
  11  -9  -4   -0.14    0.12
 -11  -9   4   -0.18    0.19
 -11   9   4    0.37    0.21
   9  -9  -4    3.80    0.36
  -9  -9   4    3.32    0.42
  -9   9   4    3.44    0.42
  -7  -9   4    1.41    0.28
   7  -9  -4    1.28    0.23
  -7   9   4    1.66    0.29
   5  -9  -4    0.56    0.18
  -5  -9   4    0.42    0.20
  -5   9   4    0.66    0.21
  -3  -9   4    6.97    0.44
   3  -9  -4    7.60    0.55
   3  -9  -4    8.04    0.52
  -3  -9   4    7.69    0.57
  -3   9   4    7.14    0.58
   1  -9  -4    1.64    0.24
  -1  -9   4    1.18    0.24
   1  -9  -4    1.61    0.26
  -1  -9   4    1.77    0.18
  -1   9   4    1.55    0.29
   1  -9   4    2.90    0.35
   1  -9   4    2.61    0.22
  -1  -9  -4    2.17    0.30
  -1  -9  -4    2.12    0.27
   1   9   4    2.58    0.41
  -3  -9  -4    2.52    0.30
  -3  -9  -4    1.90    0.29
   3  -9   4    2.57    0.33
  -5  -9  -4    1.08    0.14
  -5  -9  -4    1.32    0.26
   5  -9   4    1.17    0.23
  -5  -9  -4    1.08    0.23
  -7  -9  -4    7.05    0.58
  -7  -9  -4    8.09    0.55
  -7  -9  -4    7.18    0.44
   7  -9   4    7.10    0.54
  -9  -9  -4    0.29    0.18
  -9  -9  -4    0.27    0.22
  -9   9  -4    0.26    0.13
 -11  -9  -4   11.90    0.79
 -11  -9  -4   12.17    0.86
 -11   9  -4   12.04    0.71
 -13  -9  -4    7.57    0.69
 -13  -9  -4    7.66    0.63
 -13   9  -4    8.42    0.55
 -15  -9  -4    0.39    0.28
 -15  -9  -4    0.44    0.24
 -15   9  -4    0.55    0.19
 -17  -9  -4    3.50    0.46
 -17  -9  -4    4.03    0.54
 -17   9  -4    3.47    0.38
 -19  -9  -4    0.15    0.32
 -19  -9  -4   -0.05    0.25
 -19   9  -4    0.47    0.22
 -18 -10   4    0.60    0.38
 -18  10   4    0.85    0.28
  16 -10  -4    0.80    0.23
 -16 -10   4    0.85    0.40
 -16  10   4    1.26    0.31
  14 -10  -4    0.26    0.18
 -14 -10   4    1.06    0.34
 -14  10   4    0.35    0.23
 -12 -10   4    7.68    0.69
  12 -10  -4    6.84    0.56
 -12  10   4    7.98    0.65
 -10 -10   4   -0.06    0.21
  10 -10  -4   -0.03    0.14
 -10  10   4   -0.08    0.18
  -8 -10   4    0.31    0.23
   8 -10  -4    0.17    0.16
  -8  10   4    0.30    0.22
   6 -10  -4    2.44    0.32
  -6 -10   4    1.91    0.35
  -6  10   4    2.06    0.36
   4 -10  -4    3.21    0.37
   4 -10  -4    3.52    0.35
  -4 -10   4    2.79    0.40
  -4  10   4    2.59    0.39
   2 -10  -4    0.12    0.17
  -2 -10   4    0.09    0.19
   2 -10  -4    0.33    0.17
   0 -10   4    3.68    0.43
   0 -10  -4    3.70    0.41
   0 -10  -4    4.53    0.40
   2 -10   4   14.69    0.91
  -2 -10  -4   13.71    0.86
  -2 -10  -4   14.58    0.91
  -4 -10  -4    0.11    0.17
  -4 -10  -4    0.48    0.22
   4 -10   4    0.02    0.17
  -6 -10  -4    5.62    0.55
   6 -10   4    5.68    0.52
  -6 -10  -4    6.24    0.51
   8 -10   4    0.15    0.18
  -8 -10  -4    0.17    0.22
  -8 -10  -4    0.55    0.22
  10 -10   4    2.83    0.36
 -10 -10  -4    3.17    0.43
 -10 -10  -4    2.92    0.39
 -12 -10  -4   -0.10    0.19
 -12 -10  -4    0.45    0.26
 -14 -10  -4    0.77    0.33
 -14 -10  -4   -0.44    0.20
 -16 -10  -4    0.47    0.27
 -16 -10  -4   -0.19    0.27
  15 -11  -4    5.31    0.52
 -15 -11   4    5.55    0.69
 -15  11   4    5.37    0.60
  13 -11  -4    3.63    0.42
 -13 -11   4    3.92    0.56
 -13  11   4    3.49    0.49
 -11 -11   4    6.24    0.66
  11 -11  -4    5.35    0.50
 -11  11   4    5.33    0.61
  -9 -11   4    2.94    0.46
   9 -11  -4    3.15    0.39
  -9  11   4    3.74    0.49
   7 -11  -4    0.77    0.24
  -7 -11   4    1.15    0.33
   5 -11  -4    1.21    0.28
   5 -11  -4    1.56    0.27
  -5 -11   4    1.79    0.36
  -3 -11   4    1.40    0.32
   3 -11  -4    0.95    0.23
   3 -11  -4    1.24    0.28
   1 -11  -4    0.00    0.18
   1 -11  -4    0.34    0.19
  -1 -11   4    0.20    0.21
   1 -11   4    2.31    0.37
  -1 -11  -4    2.12    0.31
  -1 -11  -4    2.33    0.35
   3 -11   4   -0.13    0.17
  -3 -11  -4    0.11    0.16
  -3 -11  -4   -0.06    0.18
  -5 -11  -4    2.67    0.36
  -5 -11  -4    2.52    0.39
   5 -11   4    2.57    0.37
  -7 -11  -4   -0.01    0.20
   7 -11   4   -0.07    0.19
  -7 -11  -4   -0.02    0.23
  -9 -11  -4    0.24    0.27
   9 -11   4    0.16    0.19
  -9 -11  -4    0.04    0.21
  11 -11   4    0.01    0.19
 -11 -11  -4    0.42    0.27
 -11 -11  -4   -0.20    0.21
  13 -11   4    1.39    0.31
 -13 -11  -4    1.22    0.33
 -13 -11  -4    1.70    0.40
  10 -12  -4    0.57    0.24
 -10 -12   4    1.20    0.38
   8 -12  -4    0.79    0.26
  -8 -12   4    1.33    0.37
   6 -12  -4    2.51    0.35
  -6 -12   4    2.64    0.45
   6 -12  -4    3.08    0.41
   4 -12  -4    0.18    0.22
   4 -12  -4    0.53    0.21
  -4 -12   4    0.24    0.27
   2 -12  -4    1.89    0.30
  -2 -12   4    2.35    0.42
   2 -12  -4    2.03    0.36
   0 -12   4    0.74    0.28
   0 -12  -4    0.81    0.27
   0 -12  -4    0.71    0.23
  -2 -12  -4   -0.17    0.16
  -2 -12  -4    0.12    0.21
   2 -12   4   -0.39    0.19
  -4 -12  -4    1.59    0.30
  -4 -12  -4    1.40    0.35
   4 -12   4    2.04    0.37
  -6 -12  -4    1.07    0.27
   6 -12   4    0.62    0.27
  -6 -12  -4    0.57    0.29
   8 -12   4    1.61    0.33
  -8 -12  -4    1.21    0.30
  -8 -12  -4    0.41    0.31
 -28   0   5   -0.17    0.15
 -26   0   5   -0.03    0.16
 -24   0   5   -0.25    0.14
 -22   0   5    0.18    0.15
 -20   0   5    0.10    0.13
 -18   0   5   -0.18    0.10
 -14   0   5   -0.05    0.07
 -12   0   5   -0.06    0.07
 -12   0   5   -0.12    0.11
 -10   0   5    0.14    0.08
 -10   0   5   -0.13    0.10
   8   0  -5    0.00    0.05
  -8   0   5    0.02    0.08
  -8   0   5   -0.14    0.08
   6   0  -5    0.02    0.04
  -6   0   5    0.10    0.09
  -4   0   5   -0.04    0.09
  -2   0   5    0.06    0.11
   2   0  -5    0.01    0.04
   0   0   5    0.06    0.11
   0   0  -5    0.01    0.04
  -2   0  -5    0.02    0.05
   2   0   5   -0.07    0.11
   2   0   5    0.05    0.04
   2   0   5    0.06    0.06
  -2   0  -5    0.04    0.05
  -4   0  -5    0.00    0.06
  -4   0  -5   -0.01    0.06
   4   0   5   -0.03    0.06
   4   0   5    0.05    0.12
  -6   0  -5   -0.11    0.13
  -6   0  -5    0.02    0.08
   6   0   5   -0.07    0.12
  -6   0  -5    0.07    0.07
  -8   0  -5    0.02    0.09
   8   0   5    0.05    0.12
  -8   0  -5   -0.03    0.06
  -8   0  -5    0.00    0.12
 -10   0  -5    0.14    0.11
 -10   0  -5    0.07    0.14
 -10   0  -5    0.01    0.07
  10   0   5    0.00    0.13
 -12   0  -5    0.09    0.10
  12   0   5   -0.03    0.13
 -12   0  -5   -0.01    0.10
 -12   0  -5   -0.08    0.14
  14   0   5   -0.18    0.13
 -14   0  -5    0.11    0.11
 -14   0  -5    0.06    0.12
 -16   0  -5   -0.02    0.13
 -16   0  -5   -0.06    0.11
 -18   0  -5    0.06    0.13
 -18   0  -5    0.19    0.17
 -20   0  -5   -0.24    0.15
 -20   0  -5   -0.16    0.13
 -22   0  -5   -0.12    0.18
 -22   0  -5   -0.05    0.14
 -24   0  -5   -0.35    0.15
 -24   0  -5   -0.33    0.19
 -26   0  -5    0.23    0.26
 -26   0  -5    0.02    0.18
 -28   0  -5   -0.19    0.18
 -28   0  -5   -0.06    0.25
 -29  -1   5    2.51    0.33
 -29   1   5    2.30    0.33
 -27  -1   5    0.11    0.17
 -27   1   5   -0.16    0.18
 -25  -1   5    0.35    0.18
 -25   1   5    0.56    0.20
 -23  -1   5    1.81    0.25
 -23  -1   5    2.04    0.31
 -23   1   5    2.43    0.31
 -21  -1   5    3.11    0.43
 -21  -1   5    2.95    0.34
 -21  -1   5    2.36    0.28
 -21   1   5    2.75    0.32
 -19  -1   5    7.89    0.51
 -19  -1   5    8.62    0.56
 -19  -1   5    8.66    0.64
 -19   1   5    7.89    0.43
 -19   1   5    7.91    0.44
 -19   1   5    8.35    0.54
 -17  -1   5    0.10    0.18
 -17  -1   5    0.21    0.15
 -17   1   5    0.17    0.13
 -17   1   5    0.33    0.08
 -15  -1   5    4.32    0.39
 -15  -1   5    4.12    0.33
 -15   1   5    3.65    0.25
 -13  -1   5    5.50    0.31
 -13  -1   5    4.44    0.38
 -13   1   5    5.11    0.31
 -11  -1   5    2.36    0.20
 -11  -1   5    2.41    0.24
 -11   1   5    2.33    0.19
  -9  -1   5   13.21    0.73
  -9  -1   5   13.88    0.72
  -9   1   5   14.00    0.72
  -7  -1   5    4.19    0.30
  -7  -1   5    4.06    0.27
   7  -1  -5    4.58    0.26
   7   1  -5    4.29    0.26
  -7   1   5    4.12    0.29
   7   1  -5    4.44    0.25
  -5  -1   5    7.20    0.39
  -5  -1   5    6.96    0.44
  -5   1   5    7.42    0.44
   5   1  -5    7.08    0.38
   5   1  -5    7.48    0.37
  -3  -1   5    0.45    0.06
  -3  -1   5    0.51    0.14
   3   1  -5    0.61    0.05
  -3   1   5    0.43    0.13
  -1  -1   5    0.12    0.04
   1  -1  -5    0.22    0.06
  -1  -1   5    0.17    0.12
   1   1  -5    0.18    0.04
  -1   1   5    0.07    0.11
  -1  -1  -5   24.43    1.22
   1  -1   5   25.51    1.31
   1  -1   5   25.21    1.21
  -1  -1  -5   24.67    1.24
   1   1   5   25.23    1.22
   1   1   5   25.06    1.31
  -1   1  -5   25.06    1.23
  -1   1  -5   25.60    1.22
   3  -1   5   57.56    2.74
  -3  -1  -5   53.84    2.76
  -3  -1  -5   54.29    2.75
   3  -1   5   59.12    2.84
   3  -1   5   55.41    2.77
  -3  -1  -5   57.51    2.76
  -3   1  -5   59.77    2.76
   3   1   5   57.53    2.83
  -3   1  -5   56.64    2.75
   3   1   5   59.31    2.75
  -5  -1  -5    2.31    0.22
  -5  -1  -5    2.49    0.20
   5  -1   5    2.74    0.30
  -5  -1  -5    2.42    0.19
  -5   1  -5    2.52    0.19
  -5   1  -5    2.61    0.20
   5   1   5    2.45    0.28
  -7  -1  -5   16.65    0.92
  -7  -1  -5   16.40    0.86
  -7  -1  -5   15.63    0.89
   7  -1   5   17.06    0.95
  -7  -1  -5   17.09    0.88
  -7   1  -5   18.20    1.04
   7   1   5   16.98    0.94
  -7   1  -5   16.42    0.87
  -7   1  -5   16.54    0.86
  -9  -1  -5    7.77    0.45
  -9  -1  -5    8.10    0.52
   9  -1   5    7.81    0.53
  -9  -1  -5    8.45    0.48
  -9  -1  -5    7.13    0.49
   9   1   5    7.52    0.52
  -9   1  -5    7.94    0.53
  -9   1  -5    7.02    0.44
  -9   1  -5    7.05    0.46
 -11  -1  -5    1.87    0.20
 -11  -1  -5    2.44    0.28
 -11  -1  -5    2.52    0.30
  11  -1   5    1.96    0.26
 -11  -1  -5    2.02    0.24
 -11   1  -5    1.67    0.19
  11   1   5    2.87    0.33
 -11   1  -5    2.53    0.31
 -11   1  -5    2.30    0.24
  13  -1   5    0.09    0.14
 -13  -1  -5    0.08    0.13
 -13  -1  -5   -0.12    0.11
 -13  -1  -5    0.01    0.10
 -13  -1  -5    0.14    0.17
 -13   1  -5   -0.09    0.15
 -13   1  -5   -0.18    0.11
 -13   1  -5   -0.07    0.08
  13   1   5    0.01    0.13
 -15  -1  -5    0.58    0.18
 -15  -1  -5    0.61    0.15
 -15  -1  -5    0.72    0.23
 -15   1  -5    0.43    0.17
 -15   1  -5    0.91    0.17
 -17  -1  -5    1.40    0.21
 -17  -1  -5    1.46    0.25
 -17  -1  -5    1.32    0.30
 -17   1  -5    1.07    0.20
 -17   1  -5    0.94    0.22
 -19  -1  -5    4.43    0.36
 -19  -1  -5    3.48    0.40
 -19   1  -5    4.13    0.37
 -19   1  -5    3.45    0.38
 -21  -1  -5    3.36    0.35
 -21  -1  -5    3.30    0.41
 -21   1  -5    4.72    0.41
 -21   1  -5    4.02    0.42
 -23  -1  -5    3.25    0.41
 -23  -1  -5    2.66    0.34
 -23   1  -5    3.22    0.41
 -23   1  -5    3.38    0.37
 -25  -1  -5    2.01    0.30
 -25  -1  -5    2.45    0.38
 -25   1  -5    2.26    0.33
 -25   1  -5    2.04    0.37
 -27  -1  -5    1.21    0.26
 -27  -1  -5    1.10    0.33
 -27   1  -5    1.27    0.28
 -27   1  -5    1.13    0.31
 -28  -2   5    4.47    0.49
 -28   2   5    4.37    0.46
 -26  -2   5    0.63    0.18
 -26  -2   5    0.26    0.21
 -26   2   5    0.25    0.21
 -24  -2   5    3.56    0.38
 -24  -2   5    3.43    0.33
 -24  -2   5    3.89    0.53
 -24   2   5    3.55    0.30
 -24   2   5    3.62    0.40
 -24   2   5    3.15    0.24
 -22  -2   5    3.52    0.31
 -22  -2   5    3.34    0.44
 -22  -2   5    3.42    0.36
 -22   2   5    3.20    0.24
 -22   2   5    3.49    0.37
 -22   2   5    3.11    0.27
 -20  -2   5    1.00    0.21
 -20  -2   5    0.95    0.27
 -20   2   5    1.29    0.23
 -20   2   5    1.32    0.15
 -20   2   5    1.25    0.16
 -18  -2   5    0.55    0.20
 -18  -2   5    0.44    0.16
 -18   2   5    0.14    0.14
 -18   2   5    0.55    0.11
 -18   2   5    0.25    0.09
 -16  -2   5    5.28    0.48
 -16   2   5    5.80    0.35
 -14  -2   5   37.99    1.98
 -14  -2   5   39.44    1.89
 -14   2   5   38.78    1.90
 -12  -2   5    0.01    0.08
 -12  -2   5    0.05    0.11
 -12  -2   5   -0.08    0.08
 -12   2   5   -0.01    0.08
 -10  -2   5   11.25    0.53
 -10  -2   5    8.83    0.56
 -10  -2   5    9.43    0.54
 -10   2   5    9.15    0.53
  -8  -2   5    0.37    0.12
  -8  -2   5    0.44    0.11
   8  -2  -5    0.37    0.11
  -8   2   5    0.44    0.10
   8   2  -5    0.42    0.07
   6  -2  -5    0.19    0.08
  -6  -2   5    0.48    0.13
  -6  -2   5    0.18    0.08
   6   2  -5    0.34    0.05
  -6   2   5    0.18    0.10
  -4  -2   5   27.92    1.37
  -4  -2   5   27.06    1.42
   4  -2  -5   28.47    1.35
  -4   2   5   27.74    1.41
  -2  -2   5    0.02    0.05
  -2  -2   5    0.11    0.12
   2  -2  -5    0.07    0.04
  -2   2   5    0.11    0.11
   0  -2  -5   10.08    0.53
   0  -2   5   10.44    0.61
   0  -2  -5   10.34    0.52
   0   2   5    9.95    0.50
   0   2  -5    9.70    0.52
   0   2   5    9.86    0.60
  -2  -2  -5   32.86    1.62
   2  -2   5   33.97    1.69
  -2  -2  -5   33.18    1.61
   2  -2   5   32.85    1.58
  -2   2  -5   32.46    1.59
   2   2   5   31.88    1.68
  -2   2  -5   32.93    1.61
   2   2   5   32.79    1.60
  -4  -2  -5    7.13    0.42
   4  -2   5    6.36    0.47
   4  -2   5    7.04    0.38
  -4  -2  -5    6.93    0.39
  -4  -2  -5    6.96    0.41
   4   2   5    6.97    0.48
  -4   2  -5    6.92    0.39
  -4   2  -5    6.82    0.39
  -6  -2  -5  113.97    5.55
  -6  -2  -5  113.70    5.52
  -6  -2  -5  114.26    5.54
   6  -2   5  120.11    5.61
   6   2   5  117.26    5.60
  -6   2  -5  113.83    5.53
  -6   2  -5  113.75    5.52
  -8  -2  -5    4.39    0.33
  -8  -2  -5    4.22    0.27
   8  -2   5    3.68    0.34
  -8  -2  -5    3.62    0.29
   8   2   5    3.95    0.35
  -8   2  -5    3.86    0.27
  -8   2  -5    3.43    0.28
  10  -2   5    5.18    0.40
 -10  -2  -5    4.57    0.31
 -10  -2  -5    4.61    0.38
 -10  -2  -5    4.47    0.34
 -10  -2  -5    4.45    0.39
 -10   2  -5    4.66    0.32
 -10   2  -5    4.79    0.41
 -10   2  -5    4.50    0.34
  10   2   5    5.32    0.41
 -12  -2  -5    2.16    0.27
 -12  -2  -5    1.89    0.20
 -12  -2  -5    1.89    0.24
 -12  -2  -5    1.70    0.24
  12  -2   5    3.15    0.33
 -12   2  -5    1.86    0.21
  12   2   5    1.99    0.28
 -12   2  -5    1.22    0.24
 -12   2  -5    1.77    0.22
 -14  -2  -5   11.92    0.70
 -14  -2  -5   10.35    0.72
 -14  -2  -5   11.34    0.65
 -14   2  -5   11.38    0.69
 -14   2  -5   11.38    0.66
 -16  -2  -5   -0.14    0.17
 -16  -2  -5    0.18    0.13
 -16  -2  -5   -0.08    0.15
 -16   2  -5    0.10    0.12
 -16   2  -5   -0.04    0.14
 -18  -2  -5    0.53    0.25
 -18  -2  -5    1.56    0.22
 -18  -2  -5    1.40    0.26
 -18   2  -5    1.47    0.23
 -18   2  -5    1.13    0.24
 -20  -2  -5    5.82    0.60
 -20  -2  -5    5.97    0.45
 -20  -2  -5    5.48    0.50
 -20   2  -5    5.94    0.50
 -20   2  -5    5.97    0.46
 -22  -2  -5    8.38    0.58
 -22  -2  -5    8.33    0.68
 -22  -2  -5    9.57    0.77
 -22   2  -5    8.75    0.60
 -22   2  -5    8.32    0.63
 -24  -2  -5    1.52    0.26
 -24  -2  -5    1.71    0.35
 -24   2  -5    2.26    0.31
 -24   2  -5    1.53    0.31
 -26  -2  -5    1.48    0.27
 -26  -2  -5    0.88    0.28
 -26   2  -5    0.85    0.25
 -26   2  -5    1.33    0.31
 -28  -2  -5    0.23    0.26
 -28  -2  -5    0.09    0.20
 -28   2  -5    0.09    0.21
 -28   2  -5    0.30    0.25
 -27  -3   5    0.68    0.39
 -27  -3   5    0.27    0.23
 -27   3   5    1.01    0.27
 -27   3   5    1.09    0.16
 -25  -3   5    1.53    0.28
 -25  -3   5    1.48    0.40
 -25   3   5    2.96    0.37
 -25   3   5    1.98    0.21
 -23  -3   5   11.89    0.72
 -23  -3   5   10.82    0.82
 -23   3   5    9.74    0.60
 -23   3   5   11.57    0.74
 -21  -3   5    6.54    0.58
 -21  -3   5    6.45    0.46
 -21   3   5    4.66    0.36
 -21   3   5    5.75    0.48
 -19  -3   5    1.69    0.24
 -19  -3   5    1.54    0.30
 -19   3   5    1.76    0.26
 -19   3   5    1.45    0.18
 -19   3   5    1.19    0.18
 -17  -3   5    0.03    0.17
 -17  -3   5   -0.11    0.12
 -17   3   5   -0.03    0.09
 -17   3   5   -0.07    0.09
 -15  -3   5   22.03    1.30
 -15  -3   5   25.60    1.21
 -15   3   5   24.31    1.23
 -13  -3   5    5.37    0.33
 -13  -3   5    4.41    0.41
 -13   3   5    4.96    0.33
 -11  -3   5    5.60    0.37
 -11  -3   5    5.35    0.40
 -11  -3   5    6.83    0.36
 -11   3   5    5.26    0.37
  -9  -3   5   14.28    0.65
  -9  -3   5   11.43    0.69
  -9  -3   5   12.71    0.70
  -9   3   5   11.90    0.68
   9   3  -5   12.17    0.63
  -7  -3   5   22.57    1.18
  -7  -3   5   23.11    1.16
  -7  -3   5   23.16    1.10
  -7   3   5   22.57    1.17
   7   3  -5   22.06    1.09
  -5  -3   5    1.87    0.17
  -5  -3   5    1.54    0.20
   5  -3  -5    1.58    0.13
  -5   3   5    1.47    0.18
   3  -3  -5    2.68    0.18
  -3  -3   5    2.36    0.26
  -3  -3   5    2.76    0.20
   3   3  -5    2.43    0.16
  -3   3   5    2.66    0.26
  -1  -3   5   23.19    1.18
   1  -3  -5   23.51    1.17
  -1  -3   5   24.65    1.25
   1  -3  -5   24.17    1.19
  -1   3   5   23.41    1.24
   1   3  -5   23.29    1.16
  -1  -3  -5   17.04    0.92
   1  -3   5   18.15    0.88
  -1  -3  -5   18.31    0.92
   1  -3   5   18.37    1.00
   1   3   5   18.17    0.98
  -1   3  -5   18.36    0.90
  -3  -3  -5   15.51    0.86
   3  -3   5   16.91    0.82
  -3  -3  -5   16.13    0.86
   3  -3   5   16.73    0.93
  -3   3  -5   16.09    0.83
  -3   3  -5   16.89    0.82
   3   3   5   16.78    0.92
  -5  -3  -5   11.92    0.63
  -5  -3  -5   11.75    0.65
  -5  -3  -5   11.86    0.67
   5  -3   5   12.68    0.73
  -5   3  -5   11.85    0.63
   5   3   5   12.55    0.72
  -5   3  -5   11.30    0.63
  -7  -3  -5   15.19    0.83
  -7  -3  -5   14.84    0.80
  -7  -3  -5   14.74    0.77
   7  -3   5   16.74    0.88
  -7   3  -5   14.13    0.78
   7   3   5   14.13    0.86
  -7   3  -5   14.47    0.78
  -9  -3  -5    6.36    0.46
  -9  -3  -5    6.71    0.45
  -9  -3  -5    6.45    0.43
  -9  -3  -5    6.89    0.40
   9  -3   5    6.83    0.49
   9   3   5    6.23    0.48
  -9   3  -5    6.16    0.40
  -9   3  -5    6.31    0.41
 -11  -3  -5   39.88    2.06
 -11  -3  -5   41.84    2.06
 -11  -3  -5   39.96    2.01
  11  -3   5   43.27    2.10
 -11  -3  -5   39.50    2.08
 -11   3  -5   40.39    2.03
  11   3   5   41.98    2.11
 -11   3  -5   38.91    2.03
 -13  -3  -5   33.62    1.72
 -13  -3  -5   33.80    1.67
 -13  -3  -5   30.33    1.74
  13  -3   5   34.77    1.76
 -13   3  -5   34.09    1.71
 -13   3  -5   32.37    1.68
 -15  -3  -5   25.88    1.50
 -15  -3  -5   26.95    1.41
 -15  -3  -5   28.66    1.48
 -15   3  -5   28.09    1.45
 -15   3  -5   27.39    1.43
 -17  -3  -5    9.29    0.58
 -17  -3  -5    9.41    0.70
 -17  -3  -5    8.96    0.65
 -17   3  -5    9.82    0.63
 -17   3  -5    9.35    0.60
 -19  -3  -5    0.68    0.23
 -19  -3  -5    0.73    0.27
 -19  -3  -5    0.66    0.18
 -19   3  -5    0.43    0.20
 -19   3  -5    0.62    0.19
 -21  -3  -5   12.57    0.87
 -21  -3  -5   13.44    0.79
 -21  -3  -5   13.44    0.95
 -21   3  -5   13.62    0.85
 -21   3  -5   13.35    0.82
 -23  -3  -5    0.48    0.18
 -23  -3  -5    0.40    0.25
 -23  -3  -5    0.30    0.31
 -23   3  -5    0.45    0.20
 -23   3  -5    0.73    0.24
 -25  -3  -5   -0.15    0.16
 -25  -3  -5    0.18    0.31
 -25  -3  -5    0.05    0.23
 -25   3  -5    0.33    0.19
 -25   3  -5    0.44    0.24
 -27  -3  -5    3.36    0.50
 -27  -3  -5    4.38    0.43
 -27   3  -5    4.66    0.52
 -27   3  -5    4.24    0.47
 -28  -4   5    0.07    0.35
 -28   4   5    0.19    0.14
 -26  -4   5    1.60    0.41
 -26   4   5    1.27    0.20
 -24   4   5    6.83    0.46
 -22  -4   5    3.94    0.50
 -22   4   5    3.45    0.32
 -20  -4   5    1.55    0.34
 -20  -4   5    1.60    0.24
 -20   4   5    1.47    0.21
 -18  -4   5    4.78    0.49
 -18   4   5    4.01    0.33
 -16  -4   5    5.58    0.54
 -16  -4   5    8.74    0.49
 -16   4   5    7.00    0.46
 -14  -4   5    2.00    0.21
 -14  -4   5    2.21    0.23
 -14  -4   5    1.59    0.27
 -14   4   5    1.81    0.21
 -12  -4   5    8.91    0.51
 -12  -4   5    7.78    0.55
 -12  -4   5    8.65    0.49
 -12   4   5    7.40    0.50
 -10  -4   5   -0.01    0.11
 -10  -4   5    0.05    0.11
 -10  -4   5    0.12    0.08
 -10   4   5    0.14    0.10
  10   4  -5    0.03    0.05
  -8  -4   5    2.11    0.24
  -8  -4   5    1.96    0.21
  -8  -4   5    1.67    0.16
   8   4  -5    2.11    0.14
  -8   4   5    2.14    0.23
   8   4  -5    1.99    0.13
   6  -4  -5   -0.03    0.05
  -6  -4   5   -0.01    0.08
  -6  -4   5   -0.17    0.10
   6   4  -5    0.02    0.04
  -6   4   5    0.00    0.10
   6   4  -5    0.03    0.03
  -4  -4   5   23.89    1.23
   4  -4  -5   24.24    1.21
  -4  -4   5   23.62    1.28
   4   4  -5   25.52    1.18
  -4   4   5   23.56    1.26
  -2  -4   5    1.41    0.16
   2  -4  -5    1.40    0.14
  -2  -4   5    1.30    0.20
  -2   4   5    1.12    0.18
   2   4  -5    1.49    0.11
   0  -4   5   13.02    0.62
   0  -4   5   12.70    0.75
   0  -4   5   12.61    0.67
   0  -4  -5   12.84    0.67
   0  -4  -5   12.28    0.67
   0   4  -5   12.29    0.64
   0   4   5   11.69    0.72
   2  -4   5   70.78    3.33
  -2  -4  -5   70.32    3.37
  -2  -4  -5   68.17    3.37
   2  -4   5   68.21    3.43
   2   4   5   69.60    3.43
  -2   4  -5   69.15    3.34
  -4  -4  -5    4.71    0.34
  -4  -4  -5    5.45    0.34
   4  -4   5    4.55    0.40
   4   4   5    5.04    0.40
  -4   4  -5    4.98    0.31
  -6  -4  -5    4.26    0.28
  -6  -4  -5    4.67    0.32
  -6  -4  -5    4.07    0.34
   6  -4   5    4.18    0.38
   6   4   5    4.59    0.38
  -6   4  -5    4.25    0.29
  -8  -4  -5    0.82    0.12
  -8  -4  -5    0.52    0.16
  -8  -4  -5    0.51    0.14
   8  -4   5    0.85    0.20
  -8   4  -5    0.75    0.13
   8   4   5    0.77    0.19
  -8   4  -5    0.87    0.14
 -10  -4  -5    4.30    0.30
 -10  -4  -5    4.45    0.36
 -10  -4  -5    4.13    0.41
  10  -4   5    3.81    0.39
 -10  -4  -5    4.33    0.39
  10   4   5    4.77    0.42
 -10   4  -5    4.36    0.32
 -10   4  -5    4.57    0.33
 -12  -4  -5   33.96    1.86
 -12  -4  -5   34.54    1.83
 -12  -4  -5   35.22    1.78
  12  -4   5   37.12    1.87
 -12   4  -5   35.91    1.80
 -12   4  -5   36.50    1.81
 -14  -4  -5   12.42    0.84
 -14  -4  -5   13.55    0.75
 -14  -4  -5   13.55    0.81
 -14   4  -5   12.80    0.77
 -14   4  -5   14.91    0.80
 -16  -4  -5    7.01    0.46
 -16  -4  -5    7.06    0.54
 -16  -4  -5    6.10    0.59
 -16   4  -5    7.66    0.50
 -16   4  -5    7.59    0.52
 -18  -4  -5    6.76    0.63
 -18  -4  -5    6.88    0.56
 -18  -4  -5    7.47    0.48
 -18   4  -5    6.73    0.51
 -18   4  -5    7.14    0.52
 -20  -4  -5   -0.20    0.12
 -20  -4  -5    0.08    0.24
 -20  -4  -5   -0.02    0.19
 -20   4  -5    0.00    0.15
 -20   4  -5   -0.43    0.16
 -22  -4  -5    0.42    0.24
 -22  -4  -5    0.16    0.16
 -22  -4  -5   -0.59    0.22
 -22   4  -5    0.04    0.17
 -22   4  -5   -0.03    0.18
 -24  -4  -5    6.13    0.69
 -24  -4  -5    6.94    0.52
 -24  -4  -5    6.58    0.64
 -24   4  -5    7.28    0.56
 -24   4  -5    7.48    0.61
 -26  -4  -5   -0.09    0.16
 -26  -4  -5    0.07    0.25
 -26  -4  -5   -0.08    0.33
 -26   4  -5   -0.18    0.21
 -26   4  -5    0.18    0.21
 -27  -5   5    0.61    0.37
 -27   5   5    0.85    0.20
 -25  -5   5    0.55    0.36
 -25   5   5    0.14    0.16
 -23  -5   5    8.37    0.75
 -23   5   5    7.36    0.53
 -21  -5   5    0.11    0.21
 -21  -5   5    0.30    0.30
 -21   5   5   -0.10    0.14
 -19  -5   5    1.80    0.35
 -19  -5   5    1.19    0.22
 -19   5   5    1.40    0.22
 -17  -5   5    5.81    0.56
 -17  -5   5    6.86    0.45
 -17   5   5    5.06    0.42
 -15  -5   5    0.17    0.13
 -15  -5   5   -0.04    0.16
 -15   5   5    0.14    0.13
 -13  -5   5   -0.18    0.14
 -13  -5   5    0.08    0.11
 -13  -5   5   -0.15    0.12
 -13   5   5    0.07    0.12
 -11  -5   5    3.12    0.33
 -11  -5   5    2.82    0.26
 -11  -5   5    3.64    0.32
 -11   5   5    3.42    0.31
  -9  -5   5   29.02    1.48
  -9  -5   5   30.80    1.56
  -9  -5   5   30.24    1.56
  -9   5   5   30.91    1.56
  -7  -5   5   25.09    1.26
  -7  -5   5   25.17    1.34
  -7  -5   5   24.60    1.35
   7  -5  -5   26.10    1.30
  -7   5   5   27.17    1.36
   7   5  -5   26.89    1.30
  -5  -5   5    0.91    0.19
  -5  -5   5    0.77    0.15
   5  -5  -5    0.84    0.13
  -5   5   5    1.08    0.19
   3  -5  -5    0.59    0.11
  -3  -5   5    0.67    0.13
  -3  -5   5    0.66    0.18
  -3   5   5    0.61    0.15
   3   5  -5    0.58    0.07
  -1  -5   5   22.78    1.15
   1  -5  -5   22.33    1.14
  -1  -5   5   21.98    1.20
   1  -5  -5   22.30    1.14
  -1  -5   5   22.31    1.07
  -1  -5   5   21.68    1.08
  -1   5   5   22.31    1.19
   1   5  -5   21.62    1.09
   1  -5   5    3.49    0.22
   1  -5   5    3.75    0.37
   1  -5   5    3.36    0.27
  -1  -5  -5    3.10    0.26
  -1  -5  -5    3.61    0.27
  -1   5  -5    3.21    0.22
   1   5   5    3.59    0.33
  -3  -5  -5    0.27    0.11
  -3  -5  -5    0.06    0.09
   3  -5   5    0.25    0.15
  -3   5  -5    0.08    0.07
   3   5   5    0.11    0.12
  -5  -5  -5    0.32    0.12
  -5  -5  -5    0.08    0.12
   5  -5   5    0.26    0.16
  -5   5  -5    0.35    0.10
   5   5   5    0.43    0.16
  -7  -5  -5    1.02    0.20
   7  -5   5    1.26    0.23
  -7  -5  -5    0.91    0.17
  -7  -5  -5    1.33    0.15
   7   5   5    1.58    0.26
  -7   5  -5    1.16    0.16
  -9  -5  -5   -0.13    0.07
  -9  -5  -5   -0.09    0.11
   9  -5   5   -0.04    0.14
  -9  -5  -5   -0.04    0.13
  -9   5  -5   -0.10    0.09
   9   5   5   -0.08    0.12
 -11  -5  -5    2.81    0.25
 -11  -5  -5    2.40    0.33
 -11  -5  -5    3.69    0.35
  11  -5   5    3.34    0.36
 -11   5  -5    2.60    0.27
 -13  -5  -5   21.94    1.23
 -13  -5  -5   20.39    1.10
 -13  -5  -5   20.73    1.17
 -13   5  -5   21.90    1.14
 -15  -5  -5   -0.20    0.20
 -15  -5  -5    0.08    0.12
 -15  -5  -5    0.19    0.17
 -15   5  -5    0.02    0.14
 -17  -5  -5    2.35    0.33
 -17  -5  -5    2.24    0.25
 -17  -5  -5    2.57    0.39
 -17   5  -5    1.94    0.27
 -19  -5  -5    1.68    0.23
 -19  -5  -5    1.46    0.31
 -19  -5  -5    1.55    0.35
 -19   5  -5    1.46    0.26
 -21  -5  -5    0.00    0.28
 -21  -5  -5    0.01    0.14
 -21  -5  -5   -0.03    0.20
 -21   5  -5    0.19    0.17
 -23  -5  -5    1.48    0.40
 -23  -5  -5    2.48    0.29
 -23  -5  -5    1.73    0.34
 -23   5  -5    0.94    0.26
 -25  -5  -5    0.21    0.27
 -25  -5  -5    0.05    0.18
 -25  -5  -5   -0.32    0.30
 -25   5  -5    0.06    0.19
 -26  -6   5    0.44    0.40
 -26   6   5    0.59    0.21
 -24  -6   5    0.47    0.36
 -24   6   5    0.43    0.19
 -22  -6   5    0.49    0.34
 -22   6   5    0.59    0.20
 -20  -6   5    2.32    0.40
 -20   6   5    2.06    0.29
 -18  -6   5    0.00    0.24
 -18   6   5    0.15    0.16
 -16  -6   5    0.00    0.20
 -16  -6   5    0.08    0.27
 -16   6   5    0.23    0.17
 -14  -6   5    0.52    0.21
 -14  -6   5    0.27    0.15
 -14   6   5    0.56    0.18
 -12  -6   5    8.58    0.62
 -12  -6   5    8.04    0.51
 -12   6   5    9.90    0.60
 -10  -6   5    8.81    0.48
 -10  -6   5    7.76    0.56
 -10  -6   5    7.97    0.55
 -10   6   5    8.16    0.56
  -8  -6   5   66.42    3.38
   8  -6  -5   68.07    3.34
  -8  -6   5   72.18    3.40
  -8  -6   5   65.72    3.29
  -8   6   5   70.08    3.40
   6  -6  -5    9.69    0.55
  -6  -6   5    9.20    0.49
  -6  -6   5    8.77    0.61
  -6  -6   5    9.48    0.59
  -6   6   5   10.21    0.62
  -4  -6   5    3.37    0.35
  -4  -6   5    3.02    0.30
   4  -6  -5    3.52    0.28
  -4  -6   5    3.15    0.20
   4   6  -5    3.13    0.29
  -4   6   5    4.06    0.38
  -2  -6   5    0.04    0.04
  -2  -6   5   -0.09    0.09
   2  -6  -5    0.04    0.08
  -2  -6   5    0.17    0.11
  -2  -6   5    0.17    0.16
  -2   6   5    0.16    0.13
   2   6  -5    0.05    0.04
   0  -6   5    5.70    0.30
   0  -6  -5    5.17    0.37
   0  -6   5    5.39    0.38
   0  -6  -5    5.48    0.38
   0  -6   5    5.33    0.45
   0   6   5    5.29    0.42
   0   6  -5    5.08    0.30
  -2  -6  -5    1.99    0.22
  -2  -6  -5    1.80    0.23
   2  -6   5    1.75    0.22
   2  -6   5    2.29    0.29
   2   6   5    1.97    0.28
  -2   6  -5    2.10    0.17
   4  -6   5    2.45    0.32
  -4  -6  -5    2.71    0.28
  -4  -6  -5    3.07    0.27
  -4   6  -5    2.32    0.21
   4   6   5    3.42    0.35
   6  -6   5    0.82    0.20
  -6  -6  -5    0.99    0.17
  -6  -6  -5    0.89    0.13
  -6  -6  -5    0.40    0.17
  -6   6  -5    0.71    0.14
   6   6   5    1.01    0.21
  -8  -6  -5    3.87    0.33
   8  -6   5    4.16    0.42
  -8  -6  -5    3.48    0.27
  -8  -6  -5    3.32    0.36
   8   6   5    3.80    0.41
  -8   6  -5    3.92    0.30
 -10  -6  -5    0.23    0.15
  10  -6   5    0.41    0.20
 -10  -6  -5    0.19    0.10
 -10  -6  -5    0.22    0.18
 -10   6  -5    0.27    0.13
 -12  -6  -5    0.69    0.24
 -12  -6  -5    0.60    0.19
 -12  -6  -5    0.63    0.14
 -12   6  -5    0.89    0.17
 -14  -6  -5    0.45    0.25
 -14  -6  -5    0.64    0.15
 -14  -6  -5    0.45    0.20
 -14   6  -5    0.46    0.16
 -16  -6  -5    1.88    0.23
 -16  -6  -5    2.03    0.35
 -16  -6  -5    1.61    0.29
 -16   6  -5    1.67    0.25
 -18  -6  -5    0.39    0.15
 -18  -6  -5    0.30    0.27
 -18  -6  -5    0.88    0.25
 -18   6  -5    0.39    0.19
 -20  -6  -5    0.00    0.25
 -20  -6  -5   -0.04    0.21
 -20  -6  -5    0.23    0.15
 -20   6  -5   -0.22    0.17
 -22  -6  -5    2.34    0.45
 -22  -6  -5    1.86    0.27
 -22  -6  -5    2.62    0.41
 -22   6  -5    2.33    0.34
 -24  -6  -5   -0.11    0.28
 -24  -6  -5    0.29    0.25
 -24   6  -5   -0.01    0.21
 -23  -7   5    0.71    0.39
 -23   7   5    1.26    0.26
 -21  -7   5    2.66    0.48
 -21   7   5    2.14    0.32
 -19  -7   5    1.89    0.40
 -19   7   5    2.05    0.31
 -17  -7   5    0.90    0.31
 -17   7   5    0.84    0.23
 -15  -7   5    1.23    0.30
 -15   7   5    1.16    0.25
 -13  -7   5    2.21    0.34
 -13   7   5    2.62    0.33
 -11  -7   5    6.74    0.53
 -11   7   5    6.14    0.51
   9  -7  -5    2.22    0.25
  -9  -7   5    3.26    0.35
  -9  -7   5    2.39    0.31
  -9   7   5    2.51    0.33
  -7  -7   5    2.56    0.31
  -7  -7   5    2.77    0.22
   7  -7  -5    2.76    0.27
  -7  -7   5    2.76    0.33
  -7   7   5    2.79    0.34
  -5  -7   5    0.73    0.21
   5  -7  -5    0.65    0.14
  -5  -7   5    0.52    0.17
  -5  -7   5    0.55    0.10
  -5   7   5    0.45    0.18
   3  -7  -5   -0.01    0.10
  -3  -7   5   -0.14    0.11
  -3  -7   5    0.01    0.05
  -3  -7   5    0.25    0.18
  -3   7   5   -0.14    0.13
  -1  -7   5    0.55    0.15
  -1  -7   5    0.33    0.19
   1  -7  -5    0.26    0.12
  -1  -7   5    0.49    0.08
   1  -7  -5    0.38    0.13
  -1   7   5    0.09    0.15
  -1  -7  -5   13.33    0.76
  -1  -7  -5   12.55    0.74
   1  -7   5   12.59    0.75
   1  -7   5   12.93    0.81
  -1   7  -5   12.88    0.66
   1   7   5   13.35    0.81
  -3  -7  -5    0.20    0.14
  -3  -7  -5    0.17    0.13
   3  -7   5    0.22    0.17
   3  -7   5    0.13    0.12
   3   7   5    0.12    0.16
  -3   7  -5    0.03    0.08
  -5  -7  -5    1.53    0.22
   5  -7   5    0.80    0.22
  -5  -7  -5    0.83    0.20
  -5   7  -5    1.51    0.17
   5   7   5    1.09    0.24
  -7  -7  -5    1.26    0.24
  -7  -7  -5    1.33    0.16
   7  -7   5    1.68    0.29
  -7  -7  -5    1.05    0.20
  -7   7  -5    1.15    0.18
  -9  -7  -5   -0.04    0.08
  -9  -7  -5    0.11    0.16
  -9  -7  -5    0.13    0.15
  -9   7  -5    0.10    0.12
 -11  -7  -5   11.02    0.70
 -11  -7  -5   11.55    0.76
 -11  -7  -5   10.40    0.60
 -11   7  -5    9.63    0.62
 -13  -7  -5    0.73    0.24
 -13  -7  -5    0.54    0.20
 -13  -7  -5    0.57    0.14
 -13   7  -5    0.65    0.18
 -15  -7  -5    0.33    0.13
 -15  -7  -5    0.00    0.18
 -15  -7  -5    0.02    0.22
 -15   7  -5    0.08    0.15
 -17  -7  -5    1.97    0.24
 -17  -7  -5    2.04    0.38
 -17  -7  -5    2.14    0.34
 -17   7  -5    1.75    0.27
 -19  -7  -5    0.49    0.26
 -19  -7  -5    0.57    0.28
 -19   7  -5    0.42    0.21
 -21  -7  -5    0.08    0.25
 -21  -7  -5   -0.12    0.28
 -21   7  -5    0.05    0.18
 -23  -7  -5    0.53    0.35
 -23  -7  -5    0.85    0.32
 -23   7  -5    1.34    0.29
 -22   8   5    5.41    0.54
 -20  -8   5    9.77    0.84
 -20   8   5    9.52    0.71
 -18  -8   5    2.17    0.44
 -18   8   5    2.62    0.37
 -16  -8   5   -0.09    0.27
 -16   8   5    0.12    0.18
 -14  -8   5    0.27    0.25
 -14   8   5    0.02    0.17
  12  -8  -5    1.85    0.25
 -12  -8   5    1.82    0.33
 -12   8   5    1.95    0.32
 -10  -8   5    2.38    0.34
  10  -8  -5    1.68    0.24
 -10   8   5    2.67    0.36
  -8  -8   5   -0.12    0.15
   8  -8  -5    0.07    0.11
  -8   8   5    0.36    0.19
  -6  -8   5    0.39    0.21
  -6  -8   5    0.10    0.15
   6  -8  -5    0.24    0.13
  -6   8   5    0.49    0.20
  -4  -8   5    0.49    0.21
   4  -8  -5    0.60    0.16
  -4  -8   5    0.56    0.19
  -4   8   5    0.55    0.20
  -2  -8   5   -0.07    0.13
   2  -8  -5    0.00    0.11
  -2  -8   5    0.11    0.18
   2  -8  -5    0.22    0.14
  -2   8   5   -0.02    0.15
   0  -8   5    1.63    0.15
   0  -8  -5    1.60    0.23
   0  -8  -5    1.26    0.22
   0  -8   5    1.25    0.23
   0  -8   5    1.52    0.29
   0   8   5    2.34    0.32
   2  -8   5   20.88    1.21
  -2  -8  -5   21.25    1.15
   2  -8   5   20.31    1.15
  -2  -8  -5   21.10    1.16
   2   8   5   20.98    1.21
  -4  -8  -5    4.84    0.43
   4  -8   5    4.19    0.45
   4  -8   5    4.70    0.40
  -4  -8  -5    4.81    0.41
  -4   8  -5    5.77    0.43
   6  -8   5    0.92    0.20
  -6  -8  -5    0.62    0.21
  -6  -8  -5    1.46    0.24
   6  -8   5    1.87    0.31
  -6  -8  -5    1.22    0.15
  -6   8  -5    1.14    0.17
  -8  -8  -5    1.35    0.24
  -8  -8  -5    1.30    0.26
  -8  -8  -5    1.52    0.17
  -8   8  -5    1.11    0.18
 -10  -8  -5    4.39    0.49
 -10  -8  -5    4.88    0.34
 -10  -8  -5    5.12    0.45
 -10   8  -5    5.62    0.39
 -12  -8  -5    0.29    0.22
 -12  -8  -5    0.09    0.18
 -12  -8  -5   -0.02    0.10
 -12   8  -5    0.08    0.14
 -14  -8  -5    0.13    0.20
 -14  -8  -5    0.60    0.26
 -14  -8  -5    0.77    0.17
 -14   8  -5    0.59    0.18
 -16  -8  -5   -0.19    0.22
 -16  -8  -5   -0.39    0.18
 -16   8  -5    0.09    0.17
 -18  -8  -5    0.06    0.27
 -18  -8  -5    0.33    0.24
 -18   8  -5   -0.09    0.17
 -20  -8  -5    0.21    0.28
 -20  -8  -5    0.08    0.25
 -20   8  -5    0.08    0.20
 -19  -9   5    0.00    0.33
 -19   9   5   -0.03    0.20
 -17  -9   5    0.92    0.37
 -17   9   5    1.41    0.31
  15  -9  -5    1.07    0.23
 -15  -9   5    0.90    0.33
 -15   9   5    1.22    0.30
 -13  -9   5    1.88    0.37
  13  -9  -5    1.27    0.23
 -13   9   5    1.64    0.33
 -11  -9   5    3.11    0.41
  11  -9  -5    2.75    0.32
 -11   9   5    3.46    0.42
  -9  -9   5    3.38    0.42
   9  -9  -5    2.73    0.32
  -9   9   5    4.11    0.46
  -7  -9   5    3.68    0.42
   7  -9  -5    2.81    0.33
  -7   9   5    4.13    0.47
   5  -9  -5   -0.15    0.12
  -5  -9   5    0.49    0.20
  -5   9   5   -0.22    0.16
  -3  -9   5    2.26    0.31
   3  -9  -5    3.17    0.32
   3  -9  -5    2.30    0.30
  -3   9   5    2.89    0.40
   1  -9  -5    3.33    0.33
  -1  -9   5    2.99    0.40
   1  -9  -5    2.90    0.35
  -1  -9   5    3.69    0.39
  -1   9   5    3.28    0.41
  -1  -9  -5    7.52    0.57
   1  -9   5    8.33    0.64
  -1  -9  -5    7.40    0.53
   1  -9   5    7.78    0.58
   3  -9   5   13.07    0.84
  -3  -9  -5   11.69    0.75
  -3  -9  -5   12.21    0.78
   3  -9   5   11.81    0.77
  -5  -9  -5    5.24    0.49
   5  -9   5    5.26    0.46
  -5  -9  -5    5.22    0.35
  -5  -9  -5    6.04    0.47
  -7  -9  -5    0.25    0.10
   7  -9   5    0.30    0.17
  -7  -9  -5    0.07    0.19
  -7  -9  -5    0.15    0.18
  -9  -9  -5    0.79    0.26
  -9  -9  -5    0.96    0.24
 -11  -9  -5    0.30    0.24
 -11  -9  -5    0.37    0.21
 -11   9  -5    0.25    0.18
 -13  -9  -5    0.71    0.29
 -13  -9  -5    0.25    0.23
 -13   9  -5    0.79    0.19
 -15  -9  -5    3.97    0.45
 -15  -9  -5    2.06    0.42
 -15   9  -5    3.73    0.37
 -17  -9  -5   -0.17    0.22
 -17  -9  -5   -0.05    0.26
 -17   9  -5    0.33    0.19
 -19  -9  -5    0.01    0.30
 -19  -9  -5   -0.01    0.24
 -19   9  -5    0.17    0.19
  16 -10  -5    1.63    0.29
 -16 -10   5    3.13    0.52
 -16  10   5    2.01    0.38
 -14 -10   5    2.27    0.47
  14 -10  -5    2.22    0.32
 -14  10   5    1.92    0.38
 -12 -10   5    3.46    0.49
  12 -10  -5    3.74    0.40
 -12  10   5    4.24    0.52
 -10 -10   5    5.83    0.59
  10 -10  -5    5.70    0.48
 -10  10   5    6.06    0.62
   8 -10  -5    1.08    0.24
  -8 -10   5    1.03    0.28
  -8  10   5    1.46    0.32
  -6 -10   5    0.32    0.24
   6 -10  -5   -0.01    0.14
  -6  10   5   -0.13    0.16
  -4 -10   5    3.99    0.47
   4 -10  -5    4.22    0.41
   4 -10  -5    4.18    0.43
  -4  10   5    4.41    0.51
   2 -10  -5    0.99    0.23
  -2 -10   5    0.34    0.22
   2 -10  -5    0.62    0.21
   0 -10  -5    8.37    0.59
   0 -10   5    8.30    0.63
   0 -10  -5    7.53    0.60
  -2 -10  -5    0.95    0.25
   2 -10   5    1.04    0.26
  -2 -10  -5    0.93    0.23
  -4 -10  -5    1.41    0.29
  -4 -10  -5    1.52    0.28
   4 -10   5    1.39    0.28
  -6 -10  -5    7.57    0.64
   6 -10   5    7.81    0.62
  -6 -10  -5    8.67    0.61
  -8 -10  -5    6.22    0.55
   8 -10   5    6.29    0.53
  -8 -10  -5    6.21    0.60
 -10 -10  -5    0.04    0.23
 -10 -10  -5   -0.05    0.18
  10 -10   5    0.09    0.18
 -12 -10  -5    3.85    0.47
 -12 -10  -5    4.54    0.54
 -14 -10  -5    2.82    0.47
 -14 -10  -5    2.27    0.39
 -16 -10  -5   -0.19    0.22
 -16 -10  -5   -0.43    0.25
  13 -11  -5   -0.09    0.16
 -13 -11   5   -0.07    0.30
 -13  11   5    0.35    0.27
 -11 -11   5    3.46    0.50
  11 -11  -5    2.75    0.37
 -11  11   5    3.42    0.48
   9 -11  -5    0.60    0.22
  -9 -11   5    1.15    0.34
  -9  11   5    0.85    0.29
  -7 -11   5    0.50    0.27
   7 -11  -5    0.65    0.22
  -5 -11   5    1.09    0.31
   5 -11  -5    1.18    0.26
   5 -11  -5    0.76    0.25
  -3 -11   5    1.09    0.31
   3 -11  -5    0.97    0.24
   3 -11  -5    1.43    0.29
   1 -11  -5    9.72    0.69
   1 -11  -5    9.54    0.72
  -1 -11   5   10.39    0.76
   1 -11   5    8.95    0.66
  -1 -11  -5    7.78    0.59
  -1 -11  -5    6.45    0.61
   3 -11   5    0.69    0.24
  -3 -11  -5    0.55    0.23
  -3 -11  -5    0.58    0.24
  -5 -11  -5    5.72    0.54
   5 -11   5    5.69    0.54
  -5 -11  -5    5.36    0.56
  -7 -11  -5   -0.40    0.18
   7 -11   5    0.10    0.20
  -7 -11  -5    0.44    0.26
   9 -11   5   -0.18    0.18
  -9 -11  -5    0.16    0.25
  -9 -11  -5    0.05    0.20
  11 -11   5    0.29    0.21
 -11 -11  -5    0.40    0.23
 -11 -11  -5    0.53    0.31
  13 -11   5    0.38    0.22
   8 -12  -5   -0.03    0.19
  -8 -12   5    0.05    0.25
   8 -12  -5   -0.15    0.17
   6 -12  -5    0.12    0.18
  -6 -12   5    0.31    0.26
   6 -12  -5    0.08    0.21
   4 -12  -5    0.30    0.23
   4 -12  -5    0.32    0.20
  -4 -12   5    0.38    0.29
   2 -12  -5    8.16    0.63
   2 -12  -5    7.54    0.67
  -2 -12   5    8.72    0.75
   0 -12  -5    0.14    0.20
   0 -12   5    0.30    0.23
   0 -12  -5    0.02    0.20
  -2 -12  -5    3.90    0.48
   2 -12   5    3.65    0.49
  -2 -12  -5    4.14    0.46
  -4 -12  -5    6.83    0.67
  -4 -12  -5    7.73    0.63
   4 -12   5    7.21    0.67
   6 -12   5    1.08    0.29
  -6 -12  -5    1.78    0.32
  -6 -12  -5    0.79    0.32
 -16   0   6    3.89    0.26
 -14   0   6    0.07    0.09
 -12   0   6    4.99    0.33
 -10   0   6    0.23    0.10
  -8   0   6    7.66    0.50
   8   0  -6    9.04    0.45
  -6   0   6    5.44    0.38
  -4   0   6    8.04    0.50
   2   0  -6  128.20    5.88
  -2   0   6  118.18    5.96
   0   0  -6    5.10    0.28
   0   0   6    4.48    0.37
   2   0   6    4.65    0.39
  -2   0  -6    4.92    0.29
  -2   0  -6    4.71    0.29
   2   0   6    4.84    0.28
  -4   0  -6    0.59    0.10
   4   0   6    0.67    0.17
  -4   0  -6    0.76    0.11
  -6   0  -6  109.65    5.21
  -6   0  -6  107.18    5.22
   6   0   6  108.56    5.30
  -8   0  -6   50.22    2.50
   8   0   6   51.93    2.59
  -8   0  -6   50.52    2.49
 -10   0  -6   14.22    0.83
  10   0   6   15.72    0.91
 -10   0  -6   15.59    0.81
 -12   0  -6    5.84    0.42
 -12   0  -6    5.81    0.39
  12   0   6    6.13    0.49
 -14   0  -6   14.15    0.78
 -14   0  -6   13.50    0.81
 -16   0  -6    1.41    0.20
 -16   0  -6    1.51    0.25
 -18   0  -6    5.83    0.49
 -18   0  -6    5.31    0.42
 -20   0  -6    1.09    0.21
 -20   0  -6    1.34    0.28
 -22   0  -6    2.44    0.31
 -22   0  -6    2.28    0.35
 -24   0  -6    1.46    0.27
 -24   0  -6    2.40    0.36
 -26   0  -6    1.40    0.28
 -26   0  -6    1.38    0.34
 -19  -1   6    5.65    0.51
 -19   1   6    4.23    0.29
 -17  -1   6   30.02    1.62
 -17   1   6   30.86    1.51
 -15  -1   6    0.32    0.11
 -15  -1   6    0.19    0.16
 -15   1   6    0.08    0.09
 -13  -1   6   10.99    0.68
 -13  -1   6   12.09    0.65
 -13   1   6   12.43    0.65
 -11  -1   6   10.46    0.58
 -11  -1   6    9.80    0.58
 -11   1   6   10.14    0.57
   9  -1  -6    1.38    0.14
  -9  -1   6    1.08    0.16
  -9  -1   6    1.14    0.15
  -9   1   6    1.21    0.17
   7  -1  -6    0.70    0.07
  -7  -1   6    0.30    0.12
  -7  -1   6    0.53    0.09
   7   1  -6    0.47    0.08
  -7   1   6    0.67    0.14
   7   1  -6    0.62    0.07
  -5  -1   6    3.20    0.19
  -5  -1   6    3.04    0.28
  -5   1   6    2.73    0.27
   5   1  -6    2.97    0.18
  -3  -1   6    0.11    0.13
  -3  -1   6    0.15    0.04
   3   1  -6    0.15    0.04
  -3   1   6    0.19    0.13
  -1  -1   6    8.64    0.55
  -1  -1   6    8.79    0.43
   1  -1  -6    8.39    0.46
  -1   1   6    8.32    0.54
   1   1  -6    8.83    0.44
   1  -1   6   13.92    0.71
  -1  -1  -6   13.67    0.71
   1  -1   6   12.87    0.80
  -1   1  -6   13.13    0.69
   1   1   6   14.49    0.68
  -1   1  -6   13.87    0.71
   1   1   6   13.44    0.79
   3  -1   6   55.33    2.84
  -3  -1  -6   55.20    2.75
  -3  -1  -6   57.41    2.76
  -3   1  -6   56.70    2.74
  -3   1  -6   57.97    2.76
   3   1   6   59.25    2.74
   3   1   6   55.33    2.84
  -5  -1  -6    6.66    0.43
   5  -1   6    7.29    0.51
  -5  -1  -6    7.10    0.41
  -5  -1  -6    6.70    0.40
  -5   1  -6    6.67    0.40
  -5   1  -6    6.73    0.40
   5   1   6    6.94    0.49
   7  -1   6    7.94    0.54
  -7  -1  -6    7.01    0.47
  -7  -1  -6    6.95    0.44
  -7  -1  -6    7.67    0.43
  -7   1  -6    7.21    0.43
   7   1   6    7.02    0.52
  -7   1  -6    7.22    0.44
  -9  -1  -6    0.11    0.09
  -9  -1  -6    0.39    0.16
   9  -1   6   -0.03    0.15
  -9  -1  -6    0.12    0.10
  -9   1  -6    0.07    0.10
  -9   1  -6    0.07    0.09
   9   1   6    0.00    0.14
 -11  -1  -6    3.90    0.30
  11  -1   6    4.08    0.41
 -11  -1  -6    3.92    0.39
 -11  -1  -6    3.78    0.45
 -11  -1  -6    3.71    0.34
 -11   1  -6    3.94    0.32
  11   1   6    5.10    0.47
 -13  -1  -6   -0.01    0.12
 -13  -1  -6   -0.25    0.15
 -13  -1  -6   -0.12    0.09
  13  -1   6    0.04    0.15
  13   1   6   -0.07    0.18
 -13   1  -6   -0.04    0.12
 -13   1  -6   -0.01    0.11
 -15  -1  -6    6.30    0.46
 -15  -1  -6    5.65    0.54
 -15  -1  -6    6.43    0.42
 -15   1  -6    5.48    0.44
 -15   1  -6    5.32    0.41
 -17  -1  -6   11.11    0.72
 -17  -1  -6   11.12    0.67
 -17   1  -6   12.13    0.72
 -17   1  -6   10.72    0.68
 -19  -1  -6    5.00    0.41
 -19  -1  -6    4.67    0.45
 -19   1  -6    5.07    0.41
 -19   1  -6    5.42    0.46
 -21  -1  -6    2.23    0.35
 -21  -1  -6    3.16    0.33
 -21   1  -6    2.82    0.36
 -21   1  -6    2.47    0.30
 -23  -1  -6    0.80    0.26
 -23  -1  -6    0.58    0.21
 -23   1  -6    0.38    0.20
 -23   1  -6    0.92    0.27
 -25  -1  -6    0.76    0.22
 -25  -1  -6    0.49    0.26
 -25   1  -6    0.72    0.27
 -25   1  -6    0.39    0.22
 -27  -1  -6    0.42    0.27
 -27  -1  -6    0.15    0.21
 -27   1  -6    0.16    0.27
 -27   1  -6    0.59    0.24
 -24  -2   6   -0.14    0.29
 -24   2   6    0.01    0.09
 -24   2   6   -0.25    0.16
 -22  -2   6    0.86    0.30
 -22   2   6    0.65    0.13
 -22   2   6    0.49    0.12
 -20  -2   6    0.18    0.21
 -20   2   6    0.09    0.10
 -20   2   6   -0.02    0.09
 -18  -2   6    1.24    0.26
 -18   2   6    1.60    0.17
 -16  -2   6   37.39    2.03
 -16  -2   6   42.15    1.93
 -16   2   6   38.66    1.95
 -14  -2   6    1.35    0.22
 -14  -2   6    1.35    0.16
 -14   2   6    1.21    0.16
 -12  -2   6    8.53    0.56
 -12  -2   6    9.90    0.54
 -12   2   6    9.51    0.54
 -10  -2   6    7.50    0.46
 -10  -2   6    7.12    0.46
 -10   2   6    7.86    0.46
  -8  -2   6    0.49    0.10
  -8  -2   6    0.46    0.13
   8  -2  -6    0.24    0.08
   8   2  -6    0.49    0.07
  -8   2   6    0.40    0.13
  -6  -2   6    5.83    0.34
  -6  -2   6    5.13    0.40
   6  -2  -6    5.33    0.31
   6  -2  -6    6.11    0.30
  -6   2   6    5.80    0.39
  -4  -2   6    0.24    0.14
  -4  -2   6    0.21    0.06
  -4   2   6    0.12    0.11
   2  -2  -6    1.14    0.12
  -2  -2   6    1.03    0.10
  -2  -2   6    0.92    0.20
  -2   2   6    0.96    0.18
   0  -2   6   33.22    1.60
   0  -2  -6   34.66    1.61
   0  -2   6   32.18    1.71
   0  -2  -6   33.52    1.63
   0   2   6   33.12    1.70
   0   2  -6   33.28    1.61
   0   2  -6   31.63    1.58
   0   2   6   32.27    1.59
   2  -2   6    0.48    0.16
  -2  -2  -6    0.35    0.09
   2  -2   6    0.55    0.06
  -2  -2  -6    0.59    0.10
  -2   2  -6    0.60    0.08
  -2   2  -6    0.43    0.09
   2   2   6    0.49    0.08
   2   2   6    0.29    0.15
  -4  -2  -6   55.17    2.60
   4  -2   6   51.67    2.68
  -4  -2  -6   52.79    2.60
  -4  -2  -6   52.23    2.60
  -4   2  -6   53.86    2.58
  -4   2  -6   52.90    2.59
   4   2   6   54.45    2.69
  -6  -2  -6   34.13    1.65
  -6  -2  -6   33.98    1.67
   6  -2   6   32.19    1.74
  -6  -2  -6   32.66    1.67
  -6   2  -6   32.57    1.65
  -6   2  -6   33.21    1.65
   6   2   6   33.60    1.75
  -8  -2  -6    0.70    0.14
  -8  -2  -6    0.44    0.11
   8  -2   6    0.57    0.19
  -8  -2  -6    0.67    0.16
   8   2   6    0.50    0.19
  -8   2  -6    0.54    0.12
  -8   2  -6    0.50    0.12
 -10  -2  -6    0.70    0.18
  10  -2   6    0.57    0.18
 -10  -2  -6    0.81    0.16
 -10  -2  -6    0.77    0.14
 -10   2  -6    0.73    0.15
  10   2   6    0.69    0.20
 -10   2  -6    0.55    0.13
 -12  -2  -6   17.42    1.00
 -12  -2  -6   17.25    0.96
  12  -2   6   17.83    1.03
 -12  -2  -6   17.61    0.93
 -12   2  -6   16.30    0.93
  12   2   6   17.99    1.03
 -12   2  -6   17.31    0.95
 -14  -2  -6    5.44    0.46
 -14  -2  -6    5.63    0.51
 -14  -2  -6    6.23    0.41
 -14   2  -6    5.76    0.44
 -14   2  -6    6.54    0.43
 -16  -2  -6    1.31    0.20
 -16  -2  -6    0.99    0.27
 -16  -2  -6    1.14    0.25
 -16   2  -6    0.91    0.19
 -16   2  -6    0.89    0.21
 -18  -2  -6    3.88    0.47
 -18  -2  -6    3.63    0.40
 -18  -2  -6    3.72    0.33
 -18   2  -6    4.01    0.40
 -18   2  -6    3.94    0.37
 -20  -2  -6   15.68    1.06
 -20  -2  -6   15.01    0.97
 -20  -2  -6   15.80    0.91
 -20   2  -6   16.34    0.97
 -20   2  -6   15.80    0.92
 -22  -2  -6    2.15    0.28
 -22  -2  -6    2.89    0.39
 -22   2  -6    1.81    0.32
 -22   2  -6    1.73    0.29
 -24  -2  -6   -0.14    0.24
 -24  -2  -6    0.13    0.18
 -24   2  -6    0.18    0.19
 -24   2  -6    0.17    0.23
 -26  -2  -6    1.62    0.33
 -26  -2  -6    1.14    0.26
 -26   2  -6    1.11    0.28
 -26   2  -6    1.01    0.31
 -27  -3   6    4.14    0.63
 -27   3   6    5.05    0.34
 -25  -3   6    7.42    0.72
 -25   3   6    7.05    0.44
 -23  -3   6    1.34    0.33
 -23  -3   6    0.88    0.25
 -23   3   6    1.35    0.18
 -21  -3   6    1.15    0.30
 -21  -3   6    0.68    0.19
 -21   3   6    1.11    0.17
 -19  -3   6    0.46    0.24
 -19  -3   6    0.64    0.16
 -19   3   6    0.50    0.13
 -17  -3   6    0.36    0.11
 -17  -3   6    0.39    0.19
 -17  -3   6    0.25    0.13
 -17   3   6    0.35    0.13
 -15  -3   6    1.92    0.20
 -15  -3   6    1.29    0.24
 -15  -3   6    1.86    0.19
 -15   3   6    1.45    0.19
 -13  -3   6   16.79    0.80
 -13  -3   6   13.88    0.85
 -13  -3   6   15.45    0.82
 -13   3   6   14.03    0.81
 -11  -3   6    3.71    0.29
 -11  -3   6    2.79    0.28
 -11   3   6    3.27    0.27
  -9  -3   6   13.71    0.74
  -9  -3   6   13.26    0.76
   9   3  -6   13.63    0.67
  -9   3   6   13.19    0.75
  -7  -3   6    0.25    0.13
  -7  -3   6    0.16    0.09
  -7   3   6    0.16    0.11
  -5  -3   6    1.13    0.14
  -5  -3   6    1.18    0.20
   5  -3  -6    1.44    0.12
  -5   3   6    1.25    0.19
   3  -3  -6    4.75    0.28
  -3  -3   6    5.12    0.30
  -3  -3   6    5.31    0.40
  -3   3   6    4.81    0.37
   3   3  -6    4.84    0.28
   1  -3  -6    7.22    0.38
   1  -3  -6    6.68    0.40
  -1  -3   6    6.33    0.47
  -1  -3   6    7.05    0.39
   1   3  -6    6.56    0.37
  -1   3   6    6.39    0.47
   1  -3   6    2.01    0.27
  -1  -3  -6    2.12    0.19
  -1  -3  -6    2.15    0.19
   1   3   6    2.21    0.27
  -1   3  -6    2.04    0.16
  -3  -3  -6    1.20    0.16
   3  -3   6    1.39    0.24
   3  -3   6    1.21    0.11
  -3  -3  -6    1.21    0.15
  -3   3  -6    1.10    0.13
   3   3   6    1.19    0.22
  -3   3  -6    1.06    0.11
  -5  -3  -6    6.21    0.39
  -5  -3  -6    6.05    0.37
   5  -3   6    6.18    0.47
  -5  -3  -6    6.47    0.41
   5   3   6    5.88    0.47
  -5   3  -6    5.60    0.35
  -5   3  -6    6.21    0.37
  -7  -3  -6    0.80    0.15
   7  -3   6    0.85    0.21
  -7  -3  -6    0.72    0.12
  -7  -3  -6    0.95    0.17
  -7   3  -6    0.93    0.14
   7   3   6    0.67    0.20
  -7   3  -6    0.71    0.13
  -9  -3  -6    6.64    0.39
  -9   3  -6    6.00    0.40
   9   3   6    4.91    0.47
 -11  -3  -6   70.68    3.42
 -11  -3  -6   69.17    3.38
  11  -3   6   70.12    3.48
 -11  -3  -6   68.23    3.44
 -11   3  -6   67.95    3.39
  11   3   6   69.81    3.49
 -11   3  -6   68.97    3.39
 -13  -3  -6    1.28    0.26
 -13  -3  -6    1.15    0.21
 -13  -3  -6    1.16    0.18
 -13   3  -6    1.20    0.20
 -13   3  -6    0.86    0.18
 -15  -3  -6    2.09    0.33
 -15  -3  -6    1.65    0.27
 -15  -3  -6    2.12    0.24
 -15   3  -6    1.56    0.22
 -15   3  -6    2.07    0.26
 -17  -3  -6    5.62    0.54
 -17  -3  -6    4.94    0.48
 -17  -3  -6    5.63    0.41
 -17   3  -6    5.55    0.44
 -17   3  -6    5.05    0.42
 -19  -3  -6    3.78    0.43
 -19  -3  -6    3.23    0.44
 -19  -3  -6    3.76    0.34
 -19   3  -6    2.97    0.36
 -19   3  -6    2.94    0.33
 -21  -3  -6    4.77    0.42
 -21  -3  -6    4.37    0.53
 -21  -3  -6    4.28    0.48
 -21   3  -6    4.64    0.47
 -21   3  -6    5.13    0.44
 -23  -3  -6    0.42    0.20
 -23  -3  -6    0.15    0.30
 -23  -3  -6    0.40    0.25
 -23   3  -6    0.19    0.20
 -23   3  -6    0.56    0.23
 -25  -3  -6    0.94    0.32
 -25  -3  -6    0.94    0.23
 -25  -3  -6    1.04    0.38
 -25   3  -6    0.42    0.23
 -25   3  -6    1.20    0.30
 -26  -4   6    0.22    0.31
 -26   4   6    0.05    0.13
 -24  -4   6    2.64    0.45
 -24   4   6    2.72    0.28
 -22  -4   6   -0.07    0.26
 -22   4   6   -0.12    0.12
 -20  -4   6    0.95    0.28
 -20   4   6    0.53    0.16
 -18  -4   6    3.98    0.44
 -18  -4   6    4.39    0.35
 -18   4   6    3.11    0.31
 -16  -4   6    3.85    0.31
 -16  -4   6    4.39    0.33
 -16  -4   6    3.64    0.40
 -16   4   6    3.66    0.32
 -14  -4   6    0.70    0.20
 -14  -4   6    0.59    0.15
 -14  -4   6    0.65    0.14
 -14   4   6    0.54    0.15
 -12  -4   6    2.89    0.28
 -12  -4   6    2.49    0.30
 -12  -4   6    3.36    0.24
 -12   4   6    2.27    0.26
 -10  -4   6    0.05    0.12
 -10  -4   6    0.16    0.14
 -10  -4   6    0.05    0.07
 -10   4   6    0.29    0.13
  -8  -4   6    0.65    0.18
  -8  -4   6    0.59    0.14
  -8   4   6    0.33    0.13
  -6  -4   6   28.25    1.49
  -6  -4   6   28.78    1.45
   6  -4  -6   29.32    1.41
  -6   4   6   26.88    1.48
   6   4  -6   29.09    1.39
  -4  -4   6   38.97    2.04
   4  -4  -6   40.16    1.96
  -4  -4   6   39.80    1.98
  -4   4   6   39.81    2.04
   4   4  -6   41.34    1.94
   2  -4  -6   28.93    1.43
   2  -4  -6   27.23    1.45
  -2  -4   6   29.12    1.53
  -2  -4   6   29.25    1.45
  -2   4   6   29.13    1.51
   2   4  -6   29.48    1.41
   0  -4  -6   47.73    2.37
   0  -4  -6   49.14    2.36
   0  -4   6   48.94    2.36
   0  -4   6   47.54    2.44
   0   4  -6   47.51    2.33
   0   4   6   47.84    2.44
  -2  -4  -6    2.95    0.24
   2  -4   6    2.43    0.32
  -2  -4  -6    2.86    0.25
   2  -4   6    3.08    0.18
  -2   4  -6    2.99    0.21
   2   4   6    2.97    0.34
   4  -4   6    2.81    0.33
  -4  -4  -6    3.14    0.27
  -4  -4  -6    3.10    0.26
  -4   4  -6    2.85    0.22
   4   4   6    3.14    0.35
  -6  -4  -6    1.98    0.23
  -6  -4  -6    1.74    0.21
  -6  -4  -6    1.41    0.16
   6  -4   6    2.10    0.28
  -6   4  -6    2.04    0.19
   6   4   6    1.85    0.27
   8  -4   6   13.23    0.82
  -8  -4  -6   12.82    0.75
  -8  -4  -6   13.48    0.78
  -8  -4  -6   13.00    0.71
   8   4   6   12.62    0.82
  -8   4  -6   12.74    0.71
  -8   4  -6   13.45    0.71
 -10  -4  -6    1.18    0.24
 -10  -4  -6    1.23    0.17
 -10  -4  -6    1.12    0.20
  10  -4   6    1.20    0.24
 -10   4  -6    1.14    0.18
 -10   4  -6    1.51    0.19
  10   4   6    1.71    0.27
 -12  -4  -6    0.25    0.19
 -12  -4  -6    0.48    0.17
 -12  -4  -6    0.41    0.13
 -12   4  -6    0.20    0.14
 -12   4  -6    0.34    0.14
 -14  -4  -6    0.94    0.22
 -14  -4  -6    1.15    0.19
 -14  -4  -6    0.98    0.25
 -14   4  -6    0.95    0.20
 -14   4  -6    1.15    0.20
 -16  -4  -6    6.69    0.54
 -16  -4  -6    6.07    0.44
 -16  -4  -6    6.06    0.58
 -16   4  -6    6.56    0.49
 -16   4  -6    6.36    0.47
 -18  -4  -6    7.35    0.62
 -18  -4  -6    7.47    0.66
 -18  -4  -6    8.80    0.55
 -18   4  -6    8.72    0.59
 -18   4  -6    8.08    0.57
 -20  -4  -6   -0.02    0.23
 -20  -4  -6    0.19    0.15
 -20  -4  -6   -0.11    0.19
 -20   4  -6    0.19    0.18
 -20   4  -6   -0.01    0.17
 -22  -4  -6    0.91    0.21
 -22  -4  -6    1.80    0.33
 -22  -4  -6    0.98    0.34
 -22   4  -6    0.67    0.24
 -22   4  -6    1.28    0.26
 -24  -4  -6   -0.33    0.21
 -24  -4  -6    0.13    0.33
 -24  -4  -6    0.31    0.18
 -24   4  -6    0.44    0.22
 -24   4  -6   -0.29    0.18
 -26  -4  -6    0.28    0.28
 -26  -4  -6    0.48    0.22
 -26   4  -6    0.69    0.28
 -26   4  -6    0.58    0.27
 -25  -5   6   -0.15    0.30
 -25   5   6    0.11    0.15
 -23  -5   6    0.28    0.32
 -23   5   6    0.44    0.18
 -21  -5   6    0.69    0.31
 -21   5   6    0.83    0.20
 -19  -5   6    3.72    0.46
 -19   5   6    3.75    0.36
 -17  -5   6    0.28    0.22
 -17   5   6    0.02    0.13
 -15  -5   6    0.77    0.18
 -15  -5   6    1.12    0.24
 -15   5   6    0.71    0.18
 -13  -5   6    0.08    0.16
 -13  -5   6    0.30    0.15
 -13   5   6    0.10    0.13
 -11  -5   6    1.70    0.18
 -11  -5   6    1.98    0.25
 -11  -5   6    1.81    0.25
 -11   5   6    2.15    0.25
  -9  -5   6    1.93    0.25
  -9  -5   6    2.65    0.29
   9   5  -6    2.39    0.14
  -9   5   6    2.56    0.29
  -7  -5   6    2.74    0.28
   7  -5  -6    3.39    0.25
  -7  -5   6    3.22    0.35
  -7   5   6    3.10    0.32
   7   5  -6    3.58    0.19
  -5  -5   6   56.11    2.72
  -5  -5   6   52.22    2.76
   5  -5  -6   56.32    2.70
  -5   5   6   55.40    2.76
   5   5  -6   55.30    2.64
  -3  -5   6    2.63    0.25
  -3  -5   6    2.66    0.32
   3  -5  -6    2.62    0.22
   3   5  -6    2.71    0.18
  -3   5   6    2.85    0.31
   1  -5  -6   23.48    1.25
  -1  -5   6   24.24    1.32
   1  -5  -6   24.94    1.24
  -1  -5   6   23.90    1.25
   1   5  -6   24.74    1.20
  -1   5   6   24.46    1.32
   1  -5   6    0.00    0.15
  -1  -5  -6   -0.09    0.08
   1  -5   6    0.03    0.08
   1  -5   6    0.08    0.05
  -1  -5  -6    0.09    0.09
  -1   5  -6   -0.03    0.06
   1   5   6    0.03    0.13
  -3  -5  -6   10.17    0.60
  -3  -5  -6   10.00    0.59
   3  -5   6   10.42    0.67
   3  -5   6   10.71    0.62
   3   5   6    8.91    0.65
  -3   5  -6   10.08    0.55
  -5  -5  -6    3.82    0.32
  -5  -5  -6    3.42    0.30
   5  -5   6    2.83    0.35
  -5   5  -6    3.82    0.26
   5   5   6    3.82    0.40
  -7  -5  -6    4.05    0.36
  -7  -5  -6    4.06    0.33
  -7  -5  -6    3.79    0.29
   7  -5   6    4.89    0.42
   7   5   6    4.43    0.46
  -7   5  -6    3.85    0.29
  -9  -5  -6   17.62    0.96
   9  -5   6   18.16    1.08
  -9  -5  -6   19.53    1.06
  -9  -5  -6   17.63    1.01
  -9   5  -6   18.24    0.98
   9   5   6   19.51    1.10
 -11  -5  -6    0.76    0.15
 -11  -5  -6    0.41    0.16
 -11  -5  -6    0.66    0.22
 -11   5  -6    0.75    0.16
 -13  -5  -6    8.42    0.60
 -13  -5  -6    9.07    0.54
 -13  -5  -6    8.47    0.64
 -13   5  -6    8.59    0.55
 -15  -5  -6    7.21    0.63
 -15  -5  -6    7.89    0.50
 -15  -5  -6    7.85    0.59
 -15   5  -6    7.70    0.53
 -17  -5  -6    7.10    0.66
 -17  -5  -6    7.82    0.61
 -17  -5  -6    8.82    0.54
 -17   5  -6    7.73    0.55
 -19  -5  -6    6.14    0.62
 -19  -5  -6    6.00    0.46
 -19  -5  -6    6.43    0.57
 -19   5  -6    6.32    0.51
 -21  -5  -6    0.27    0.16
 -21  -5  -6   -0.03    0.26
 -21  -5  -6    0.18    0.22
 -21   5  -6   -0.28    0.17
 -23  -5  -6    6.61    0.51
 -23  -5  -6    6.78    0.64
 -23  -5  -6    5.47    0.65
 -23   5  -6    7.40    0.56
 -25  -5  -6    0.54    0.29
 -25  -5  -6    0.99    0.24
 -25  -5  -6    1.39    0.42
 -25   5  -6    0.94    0.27
 -24  -6   6    0.89    0.38
 -24   6   6    0.23    0.18
 -22  -6   6    0.18    0.30
 -22   6   6    0.05    0.17
 -20  -6   6    1.47    0.36
 -20   6   6    1.31    0.25
 -18  -6   6    1.09    0.32
 -18   6   6    0.95    0.22
 -16  -6   6    0.81    0.26
 -16   6   6    0.69    0.20
 -14  -6   6    6.66    0.56
 -14   6   6    6.63    0.50
 -12  -6   6   -0.14    0.13
 -12  -6   6   -0.09    0.15
 -12   6   6   -0.07    0.13
 -10  -6   6   20.76    1.13
 -10  -6   6   20.29    1.13
  10  -6  -6   20.11    1.06
 -10   6   6   20.06    1.13
  -8  -6   6    0.60    0.17
  -8  -6   6    0.62    0.19
   8  -6  -6    0.69    0.14
  -8   6   6    0.78    0.20
  -6  -6   6   52.91    2.67
  -6  -6   6   53.58    2.71
   6  -6  -6   54.06    2.64
  -6   6   6   53.68    2.71
  -4  -6   6    0.31    0.18
  -4  -6   6    0.35    0.14
   4  -6  -6    0.56    0.12
  -4   6   6    0.24    0.16
   2  -6  -6    3.56    0.29
  -2  -6   6    3.03    0.37
  -2  -6   6    3.56    0.31
   2  -6  -6    3.81    0.30
   2   6  -6    3.75    0.22
  -2   6   6    3.58    0.37
   0  -6  -6    8.74    0.53
   0  -6  -6    8.68    0.53
   0  -6   6    8.83    0.54
   0  -6   6    8.67    0.61
   0  -6   6    8.61    0.44
   0   6  -6    8.36    0.46
   0   6   6    8.39    0.60
   2  -6   6   -0.05    0.16
  -2  -6  -6    0.05    0.10
   2  -6   6    0.17    0.11
  -2  -6  -6    0.19    0.11
   2   6   6    0.08    0.15
  -2   6  -6   -0.02    0.07
  -4  -6  -6   20.78    1.10
   4  -6   6   20.49    1.17
  -4  -6  -6   20.06    1.10
   4   6   6   19.66    1.16
  -4   6  -6   20.03    1.04
  -6  -6  -6    1.66    0.18
   6  -6   6    1.30    0.26
  -6  -6  -6    1.72    0.24
  -6  -6  -6    1.47    0.21
  -6   6  -6    1.40    0.19
   6   6   6    2.02    0.30
  -8  -6  -6    5.32    0.42
  -8  -6  -6    4.91    0.35
  -8  -6  -6    4.62    0.44
   8  -6   6    5.08    0.47
  -8   6  -6    5.48    0.37
 -10  -6  -6    0.52    0.17
 -10  -6  -6    0.56    0.14
 -10  -6  -6    0.35    0.19
 -10   6  -6    0.84    0.17
 -12  -6  -6    4.98    0.36
 -12  -6  -6    4.20    0.47
 -12  -6  -6    4.76    0.43
 -12   6  -6    4.60    0.38
 -14  -6  -6    0.63    0.25
 -14  -6  -6    0.65    0.16
 -14  -6  -6    0.47    0.21
 -14   6  -6    0.80    0.19
 -16  -6  -6    0.11    0.22
 -16  -6  -6    0.40    0.22
 -16  -6  -6    0.16    0.13
 -16   6  -6    0.18    0.15
 -18  -6  -6    2.80    0.45
 -18  -6  -6    2.87    0.38
 -18  -6  -6    2.79    0.31
 -18   6  -6    3.36    0.36
 -20  -6  -6    3.23    0.32
 -20  -6  -6    2.17    0.42
 -20  -6  -6    3.47    0.45
 -20   6  -6    3.26    0.37
 -22  -6  -6    0.58    0.20
 -22  -6  -6    0.51    0.32
 -22  -6  -6    0.98    0.29
 -22   6  -6    0.40    0.21
 -24   6  -6    4.74    0.49
 -23  -7   6   18.86    1.25
 -23   7   6   17.60    1.08
 -21  -7   6    4.09    0.54
 -21   7   6    3.81    0.42
 -19  -7   6    0.21    0.29
 -19   7   6    0.59    0.22
 -17  -7   6    2.15    0.40
 -17   7   6    1.53    0.28
 -15  -7   6    0.13    0.24
 -15   7   6   -0.03    0.15
 -13  -7   6    0.24    0.20
 -13   7   6   -0.14    0.15
  11  -7  -6    3.97    0.32
 -11  -7   6    3.90    0.42
 -11  -7   6    3.69    0.39
 -11   7   6    3.75    0.40
  -9  -7   6    6.11    0.50
   9  -7  -6    5.80    0.41
  -9  -7   6    5.97    0.49
  -9   7   6    6.18    0.50
   7  -7  -6    2.60    0.26
  -7  -7   6    2.09    0.28
  -7  -7   6    2.22    0.32
  -7   7   6    2.95    0.36
   5  -7  -6    1.03    0.17
  -5  -7   6    0.48    0.21
  -5  -7   6    1.01    0.20
  -5   7   6    0.87    0.22
   3  -7  -6    0.40    0.13
  -3  -7   6    0.48    0.21
   3  -7  -6    0.63    0.15
  -3  -7   6    0.48    0.16
  -3   7   6    0.83    0.22
  -1  -7   6    1.64    0.29
   1  -7  -6    1.70    0.21
  -1  -7   6    1.65    0.23
   1  -7  -6    1.46    0.21
  -1   7   6    1.94    0.29
  -1  -7  -6    0.00    0.11
   1  -7   6   -0.09    0.11
  -1  -7  -6    0.22    0.13
   1  -7   6    0.02    0.16
   1   7   6   -0.10    0.13
  -1   7  -6   -0.04    0.07
  -3  -7  -6    0.84    0.18
   3  -7   6    0.84    0.18
  -3  -7  -6    0.60    0.17
   3  -7   6    0.74    0.23
   3   7   6    0.80    0.23
  -3   7  -6    0.67    0.12
   5  -7   6    0.72    0.23
  -5  -7  -6    1.01    0.21
  -5  -7  -6    0.91    0.19
   5  -7   6    0.91    0.19
  -5   7  -6    0.93    0.15
   5   7   6    1.65    0.30
  -7  -7  -6   11.94    0.77
  -7  -7  -6   11.98    0.74
  -7  -7  -6   12.65    0.68
   7  -7   6   11.63    0.80
  -7   7  -6   12.39    0.68
  -9  -7  -6    0.02    0.10
  -9  -7  -6   -0.07    0.13
  -9  -7  -6    0.05    0.17
  -9   7  -6    0.12    0.12
 -11  -7  -6    0.28    0.22
 -11  -7  -6    0.92    0.16
 -11  -7  -6    0.93    0.23
 -11   7  -6    0.68    0.17
 -13  -7  -6    2.63    0.27
 -13  -7  -6    2.47    0.34
 -13  -7  -6    2.08    0.36
 -13   7  -6    2.48    0.28
 -15  -7  -6    5.01    0.56
 -15  -7  -6    5.71    0.41
 -15  -7  -6    5.72    0.52
 -15   7  -6    6.52    0.47
 -17  -7  -6    0.08    0.26
 -17  -7  -6    0.09    0.23
 -17  -7  -6    0.25    0.16
 -17   7  -6    0.26    0.18
 -19  -7  -6    0.07    0.25
 -19  -7  -6    0.15    0.15
 -19  -7  -6   -0.19    0.22
 -19   7  -6    0.27    0.20
 -21  -7  -6    0.42    0.29
 -21  -7  -6   -0.32    0.23
 -21   7  -6   -0.05    0.19
 -20  -8   6    0.60    0.36
 -20   8   6    1.24    0.29
 -18  -8   6    0.02    0.27
 -18   8   6    0.05    0.19
 -16  -8   6    2.03    0.39
 -16   8   6    1.11    0.28
  14  -8  -6    0.14    0.13
 -14  -8   6    0.63    0.27
 -14   8   6    0.35    0.20
  12  -8  -6    1.32    0.21
 -12  -8   6    1.11    0.28
 -12   8   6    1.35    0.28
 -10  -8   6    3.07    0.39
  10  -8  -6    3.24    0.31
 -10   8   6    3.28    0.40
  -8  -8   6    5.86    0.55
  -8  -8   6    6.50    0.54
   8  -8  -6    6.64    0.46
  -8   8   6    7.03    0.57
  -6  -8   6    3.86    0.43
   6  -8  -6    3.33    0.32
  -6  -8   6    3.16    0.37
  -6   8   6    3.75    0.43
  -4  -8   6    3.34    0.37
   4  -8  -6    3.36    0.32
  -4  -8   6    2.72    0.37
   4  -8  -6    3.29    0.32
  -4   8   6    3.44    0.42
  -2  -8   6    3.65    0.37
   2  -8  -6    3.80    0.33
   2  -8  -6    3.13    0.33
  -2  -8   6    3.84    0.43
  -2   8   6    3.50    0.41
   0  -8   6    0.17    0.20
   0  -8  -6   -0.03    0.13
   0  -8   6   -0.11    0.12
   0  -8  -6   -0.06    0.12
   0   8   6    0.02    0.16
  -2  -8  -6    1.77    0.25
   2  -8   6    1.39    0.29
  -2  -8  -6    1.32    0.22
   2  -8   6    1.86    0.26
   2   8   6    1.72    0.30
  -4  -8  -6    1.18    0.23
   4  -8   6    1.07    0.22
  -4  -8  -6    1.52    0.24
   4  -8   6    1.06    0.27
  -6  -8  -6    2.58    0.24
   6  -8   6    2.16    0.29
  -6  -8  -6    2.19    0.30
   6  -8   6    2.48    0.36
  -6  -8  -6    2.39    0.33
  -6   8  -6    2.32    0.32
  -8  -8  -6   11.05    0.70
  -8  -8  -6   10.43    0.61
  -8  -8  -6   11.01    0.74
  -8   8  -6   10.01    0.61
 -10  -8  -6   -0.09    0.17
 -10  -8  -6   -0.02    0.20
 -10  -8  -6    0.02    0.10
 -10   8  -6    0.09    0.13
 -12  -8  -6    7.45    0.50
 -12  -8  -6    7.83    0.62
 -12  -8  -6    7.70    0.66
 -12   8  -6    8.20    0.53
 -14  -8  -6    2.39    0.39
 -14  -8  -6    2.38    0.37
 -14  -8  -6    2.33    0.26
 -14   8  -6    2.86    0.31
 -16  -8  -6    9.36    0.74
 -16  -8  -6    8.87    0.79
 -16   8  -6   10.30    0.66
 -18  -8  -6    0.52    0.28
 -18  -8  -6    0.57    0.32
 -18   8  -6    0.45    0.21
 -20  -8  -6    1.40    0.36
 -20  -8  -6    1.37    0.39
 -20   8  -6    1.84    0.31
 -19  -9   6   -0.11    0.31
 -19   9   6   -0.02    0.21
  17  -9  -6    3.60    0.49
 -17  -9   6    3.36    0.53
 -17   9   6    3.89    0.48
  15  -9  -6    4.14    0.41
 -15  -9   6    5.34    0.59
 -15   9   6    5.00    0.54
  13  -9  -6    1.21    0.23
 -13  -9   6    1.73    0.37
 -13   9   6    1.36    0.31
 -11  -9   6    5.06    0.53
  11  -9  -6    4.57    0.41
 -11   9   6    5.25    0.54
   9  -9  -6    0.33    0.16
  -9  -9   6    0.85    0.26
  -9   9   6    0.77    0.25
   7  -9  -6    1.83    0.27
  -7  -9   6    2.44    0.35
  -7   9   6    2.51    0.39
   5  -9  -6   -0.18    0.12
  -5  -9   6    0.05    0.21
  -5  -9   6    0.07    0.18
   5  -9  -6    0.15    0.14
  -5   9   6    0.14    0.21
  -3  -9   6    0.80    0.22
  -3  -9   6    0.73    0.26
   3  -9  -6    0.64    0.19
   3  -9  -6    0.52    0.18
  -3   9   6    0.65    0.23
   1  -9  -6    8.81    0.59
  -1  -9   6    7.81    0.66
   1  -9  -6    8.90    0.59
  -1  -9   6    7.93    0.61
  -1   9   6    7.04    0.64
   1  -9   6    1.46    0.31
   1  -9   6    1.65    0.27
  -1  -9  -6    1.50    0.26
  -1  -9  -6    1.58    0.26
   3  -9   6    0.01    0.21
  -3  -9  -6    0.39    0.17
  -3  -9  -6    0.40    0.19
   3  -9   6    0.29    0.18
   5  -9   6    0.80    0.22
  -5  -9  -6    0.89    0.24
  -5  -9  -6    0.80    0.23
  -5  -9  -6    0.73    0.14
   7  -9   6    1.13    0.24
  -7  -9  -6    1.35    0.26
  -7  -9  -6    0.95    0.16
  -7  -9  -6    1.51    0.30
  -9  -9  -6    0.26    0.13
   9  -9   6    0.06    0.17
  -9  -9  -6    0.27    0.21
  -9  -9  -6    0.43    0.24
 -11  -9  -6    0.33    0.25
 -11  -9  -6    0.31    0.22
 -13  -9  -6    6.62    0.60
 -13  -9  -6    6.71    0.64
 -15  -9  -6   -0.25    0.21
 -15  -9  -6   -0.12    0.26
 -15   9  -6    0.09    0.17
 -17  -9  -6    0.02    0.23
 -17  -9  -6   -0.59    0.24
 -17   9  -6   -0.07    0.18
 -16 -10   6    3.59    0.58
 -16  10   6    4.14    0.52
  14 -10  -6    0.49    0.19
 -14 -10   6    0.22    0.32
 -14  10   6    0.70    0.28
 -12 -10   6    2.82    0.45
  12 -10  -6    2.68    0.34
 -12  10   6    2.53    0.41
  10 -10  -6    1.04    0.23
 -10 -10   6    1.07    0.32
 -10  10   6    1.10    0.32
   8 -10  -6    3.61    0.38
  -8 -10   6    2.66    0.39
  -8  10   6    2.45    0.43
   6 -10  -6    0.38    0.18
  -6 -10   6    0.32    0.23
   6 -10  -6    0.30    0.17
  -6  10   6    0.15    0.23
  -4 -10   6    0.96    0.26
   4 -10  -6    0.56    0.20
   4 -10  -6    0.62    0.21
  -4  10   6    0.31    0.24
   2 -10  -6   -0.25    0.14
   2 -10  -6   -0.08    0.16
  -2 -10   6    0.09    0.19
   0 -10   6   -0.16    0.16
   0 -10  -6    0.04    0.16
   0 -10  -6   -0.02    0.16
  -2 -10  -6   -0.20    0.16
  -2 -10  -6   -0.06    0.17
   2 -10   6   -0.12    0.21
   2 -10   6    0.22    0.19
  -4 -10  -6   13.56    0.89
  -4 -10  -6   15.17    0.93
   4 -10   6   13.59    0.90
  -6 -10  -6    1.69    0.28
  -6 -10  -6    1.03    0.28
   6 -10   6    1.06    0.26
   8 -10   6    4.25    0.46
  -8 -10  -6    3.33    0.41
  -8 -10  -6    2.85    0.43
 -10 -10  -6    0.71    0.29
  10 -10   6    0.64    0.22
 -10 -10  -6    0.18    0.23
 -12 -10  -6   -0.26    0.21
  12 -10   6    0.25    0.20
 -12 -10  -6    0.07    0.25
 -14 -10  -6    0.47    0.28
 -14 -10  -6   -0.06    0.25
  11 -11  -6    0.97    0.25
 -11 -11   6    1.70    0.39
 -11  11   6    1.47    0.35
   9 -11  -6    1.61    0.29
  -9 -11   6    1.43    0.36
  -9  11   6    1.48    0.37
   7 -11  -6   -0.08    0.15
  -7 -11   6   -0.10    0.23
   7 -11  -6   -0.10    0.16
   5 -11  -6    0.73    0.23
   5 -11  -6    0.26    0.21
  -5 -11   6    0.31    0.25
  -3 -11   6    3.39    0.45
   3 -11  -6    3.45    0.41
   3 -11  -6    3.21    0.40
   1 -11  -6    0.13    0.19
  -1 -11   6   -0.07    0.21
   1 -11  -6   -0.19    0.16
  -1 -11  -6    0.65    0.24
   1 -11   6    0.29    0.23
  -1 -11  -6    0.24    0.22
  -3 -11  -6    1.46    0.29
   3 -11   6    1.30    0.30
  -3 -11  -6    1.41    0.33
   5 -11   6    9.19    0.73
  -5 -11  -6    9.67    0.73
  -5 -11  -6   10.29    0.78
   7 -11   6    3.69    0.46
  -7 -11  -6    3.81    0.49
  -7 -11  -6    3.80    0.46
   9 -11   6    3.88    0.46
  -9 -11  -6    2.47    0.43
  -9 -11  -6    3.25    0.43
  11 -11   6    1.68    0.34
 -11 -11  -6    1.39    0.34
  -4 -12   6    2.46    0.44
   4 -12  -6    3.02    0.40
   4 -12  -6    3.02    0.41
   2 -12  -6   -0.09    0.19
  -2 -12   6   -0.01    0.26
   2 -12  -6    0.31    0.23
   0 -12  -6    8.71    0.71
   0 -12   6    8.81    0.74
   0 -12  -6    8.01    0.68
  -2 -12  -6    0.28    0.26
  -2 -12  -6    0.62    0.26
   2 -12   6    0.43    0.25
 -18   0   7    0.05    0.10
 -16   0   7   -0.04    0.10
 -14   0   7   -0.18    0.10
 -12   0   7    0.01    0.11
  10   0  -7    0.00    0.05
 -10   0   7    0.03    0.11
  -8   0   7   -0.21    0.10
  -6   0   7   -0.12    0.11
   4   0  -7    0.00    0.04
  -4   0   7   -0.01    0.12
   2   0  -7    0.03    0.05
  -2   0   7    0.16    0.13
   0   0  -7    0.09    0.06
   0   0   7   -0.02    0.13
   2   0   7    0.00    0.05
  -2   0  -7   -0.01    0.06
  -2   0  -7    0.00    0.06
   2   0   7   -0.04    0.14
  -4   0  -7   -0.08    0.07
  -4   0  -7   -0.03    0.07
   4   0   7    0.16    0.15
   6   0   7    0.00    0.15
  -6   0  -7   -0.09    0.07
  -6   0  -7   -0.01    0.08
  -8   0  -7    0.15    0.10
   8   0   7    0.02    0.17
  -8   0  -7   -0.05    0.09
 -10   0  -7   -0.05    0.10
  10   0   7   -0.02    0.16
 -10   0  -7    0.00    0.09
 -12   0  -7    0.09    0.13
  12   0   7    0.03    0.18
 -12   0  -7   -0.15    0.09
 -14   0  -7    0.29    0.13
 -14   0  -7    0.19    0.15
 -16   0  -7    0.01    0.13
 -16   0  -7   -0.11    0.14
 -18   0  -7    0.11    0.14
 -18   0  -7   -0.04    0.17
 -20   0  -7    0.05    0.15
 -20   0  -7   -0.01    0.19
 -22   0  -7   -0.09    0.20
 -22   0  -7    0.02    0.18
 -24   0  -7   -0.42    0.16
 -24   0  -7   -0.06    0.21
 -26   0  -7   -0.17    0.18
 -26   0  -7   -0.01    0.25
 -21   1   7    0.68    0.11
 -21   1   7    0.80    0.13
 -19   1   7    2.07    0.20
 -17  -1   7    0.10    0.10
 -17  -1   7   -0.11    0.17
 -17   1   7    0.24    0.12
 -15  -1   7   14.84    0.91
 -15  -1   7   16.52    0.86
 -15   1   7   16.46    0.86
 -13  -1   7    5.28    0.40
 -13  -1   7    6.46    0.40
 -13   1   7    4.99    0.38
 -11  -1   7    1.48    0.20
 -11  -1   7    1.79    0.19
 -11   1   7    1.38    0.20
  -9  -1   7    2.62    0.29
  -9  -1   7    3.23    0.24
   9  -1  -7    3.74    0.21
  -9   1   7    3.49    0.30
   9   1  -7    3.47    0.21
  -7  -1   7    6.23    0.35
  -7  -1   7    6.06    0.44
  -7   1   7    6.99    0.45
   7   1  -7    6.21    0.35
  -5  -1   7    2.25    0.26
  -5   1   7    2.09    0.25
   5   1  -7    2.16    0.13
   5   1  -7    1.88    0.14
   3  -1  -7    0.59    0.08
  -3  -1   7    0.21    0.15
   3   1  -7    0.45    0.06
  -3   1   7    0.42    0.16
  -1  -1   7    1.48    0.10
  -1  -1   7    1.34    0.12
  -1  -1   7    1.15    0.22
   1  -1  -7    1.38    0.13
   1   1  -7    1.40    0.11
  -1   1   7    1.67    0.25
  -1  -1  -7   21.97    1.07
   1  -1   7   20.83    1.06
   1  -1   7   21.00    1.18
  -1   1  -7   20.86    1.07
  -1   1  -7   21.43    1.06
   1   1   7   21.40    1.18
   1   1   7   21.44    1.03
   3  -1   7   31.85    1.74
  -3  -1  -7   32.98    1.64
  -3  -1  -7   32.29    1.64
   3   1   7   34.86    1.62
   3   1   7   32.32    1.74
  -3   1  -7   32.27    1.63
  -3   1  -7   34.57    1.64
  -5  -1  -7    8.31    0.47
  -5  -1  -7    8.14    0.48
   5  -1   7    8.61    0.59
  -5   1  -7    7.64    0.46
  -5   1  -7    8.10    0.47
   5   1   7    7.97    0.57
   7  -1   7    4.84    0.44
  -7  -1  -7    4.74    0.32
  -7  -1  -7    4.97    0.34
  -7   1  -7    4.44    0.32
   7   1   7    3.67    0.41
  -7   1  -7    4.78    0.32
  -9  -1  -7   11.73    0.66
   9  -1   7   11.57    0.77
  -9  -1  -7   11.46    0.67
   9   1   7   12.03    0.77
  -9   1  -7   11.78    0.66
  -9   1  -7   11.50    0.66
 -11  -1  -7    0.34    0.15
  11  -1   7    0.64    0.21
 -11  -1  -7    0.29    0.12
  11   1   7    0.65    0.23
 -11   1  -7    0.45    0.13
 -11   1  -7    0.28    0.13
 -13  -1  -7    0.12    0.11
 -13  -1  -7    0.17    0.15
 -13   1  -7    0.01    0.13
 -13   1  -7    0.03    0.11
 -15  -1  -7    3.19    0.31
 -15  -1  -7    3.05    0.34
 -15   1  -7    3.37    0.35
 -15   1  -7    3.80    0.32
 -17  -1  -7   -0.26    0.14
 -17  -1  -7    0.27    0.15
 -17   1  -7   -0.06    0.15
 -17   1  -7   -0.10    0.12
 -19  -1  -7    0.10    0.15
 -19  -1  -7    0.14    0.19
 -19   1  -7   -0.07    0.14
 -19   1  -7   -0.06    0.16
 -21  -1  -7    0.93    0.22
 -21  -1  -7    0.99    0.26
 -21   1  -7    1.00    0.23
 -21   1  -7    1.04    0.26
 -23  -1  -7    0.09    0.21
 -23  -1  -7    0.61    0.20
 -23   1  -7    0.25    0.24
 -23   1  -7    0.55    0.21
 -25  -1  -7    0.20    0.21
 -25  -1  -7   -0.03    0.24
 -25   1  -7    0.32    0.24
 -25   1  -7    0.29    0.21
 -24   2   7    5.09    0.34
 -22  -2   7    0.13    0.24
 -22   2   7    0.34    0.12
 -20  -2   7   -0.04    0.19
 -20   2   7   -0.10    0.10
 -18  -2   7    0.08    0.18
 -18  -2   7    0.10    0.09
 -18   2   7   -0.11    0.11
 -16  -2   7    0.27    0.12
 -16  -2   7    0.41    0.17
 -16   2   7   -0.03    0.11
 -14  -2   7    0.33    0.14
 -14  -2   7    0.51    0.17
 -14   2   7    0.42    0.14
 -12  -2   7   12.79    0.77
 -12  -2   7   14.66    0.79
 -12   2   7   14.54    0.79
 -10  -2   7    2.09    0.21
 -10  -2   7    2.21    0.25
 -10   2   7    2.30    0.24
  -8  -2   7    0.06    0.13
  -8  -2   7    0.16    0.09
   8  -2  -7    0.24    0.07
   8   2  -7    0.16    0.06
  -8   2   7    0.17    0.12
  -6  -2   7    0.08    0.07
  -6  -2   7    0.18    0.14
  -6   2   7   -0.03    0.11
  -4  -2   7   17.72    0.89
  -4  -2   7   17.01    0.99
  -4   2   7   18.44    0.99
  -2  -2   7   -0.16    0.13
  -2  -2   7    0.06    0.05
   2  -2  -7    0.06    0.07
  -2   2   7   -0.07    0.12
   2   2  -7    0.08    0.06
   0  -2  -7   10.85    0.58
   0  -2   7   11.42    0.72
   0  -2  -7   11.82    0.62
   0  -2   7   12.04    0.59
   0   2   7   11.26    0.72
   0   2  -7   11.75    0.57
   0   2  -7   11.13    0.60
   2  -2   7   38.63    1.84
  -2  -2  -7   36.48    1.87
   2  -2   7   39.23    1.99
  -2  -2  -7   37.40    1.89
  -2   2  -7   37.92    1.86
   2   2   7   39.40    1.85
   2   2   7   38.03    1.99
  -2   2  -7   39.03    1.88
  -4  -2  -7    2.87    0.22
  -4  -2  -7    2.67    0.23
  -4  -2  -7    2.62    0.24
   4  -2   7    2.98    0.35
   4   2   7    2.60    0.33
  -4   2  -7    2.70    0.22
  -4   2  -7    3.16    0.22
   6  -2   7    2.57    0.33
  -6  -2  -7    2.25    0.23
  -6  -2  -7    2.30    0.24
  -6  -2  -7    2.06    0.20
  -6   2  -7    2.20    0.21
   6   2   7    1.80    0.31
  -6   2  -7    2.28    0.21
   8  -2   7    0.47    0.19
  -8  -2  -7    0.47    0.14
  -8  -2  -7    0.32    0.15
  -8  -2  -7    0.43    0.12
   8   2   7    0.52    0.20
  -8   2  -7    0.67    0.13
  -8   2  -7    0.42    0.12
 -10  -2  -7    6.68    0.42
 -10  -2  -7    6.64    0.45
  10  -2   7    7.13    0.55
 -10  -2  -7    6.40    0.49
 -10   2  -7    6.22    0.43
 -10   2  -7    6.11    0.43
  10   2   7    6.58    0.54
 -12  -2  -7    5.43    0.43
  12  -2   7    7.04    0.65
 -12  -2  -7    5.48    0.48
 -12  -2  -7    6.10    0.41
 -12   2  -7    6.11    0.42
 -12   2  -7    5.42    0.41
 -14  -2  -7   14.43    0.77
 -14  -2  -7   13.30    0.86
 -14  -2  -7   13.64    0.81
 -14   2  -7   12.27    0.77
 -14   2  -7   12.95    0.77
 -16  -2  -7    0.70    0.18
 -16  -2  -7    0.48    0.25
 -16  -2  -7    0.49    0.20
 -16   2  -7    0.33    0.16
 -16   2  -7    0.65    0.19
 -18  -2  -7    2.54    0.30
 -18  -2  -7    2.50    0.41
 -18  -2  -7    2.65    0.36
 -18   2  -7    2.59    0.34
 -18   2  -7    2.71    0.31
 -20  -2  -7    3.04    0.39
 -20  -2  -7    3.08    0.33
 -20   2  -7    3.06    0.37
 -20   2  -7    3.46    0.36
 -22  -2  -7    4.56    0.50
 -22  -2  -7    5.05    0.44
 -22   2  -7    5.12    0.47
 -22   2  -7    4.73    0.49
 -24  -2  -7    4.05    0.40
 -24  -2  -7    3.03    0.45
 -24   2  -7    3.51    0.44
 -24   2  -7    4.05    0.43
 -26  -2  -7    2.61    0.34
 -26  -2  -7    2.30    0.40
 -26   2  -7    1.78    0.34
 -26   2  -7    2.07    0.37
 -25   3   7    1.69    0.21
 -23  -3   7    3.87    0.50
 -23   3   7    4.09    0.33
 -21  -3   7    0.27    0.23
 -21   3   7    0.31    0.14
 -19  -3   7    1.08    0.26
 -19   3   7    1.04    0.18
 -17  -3   7   11.39    0.59
 -17  -3   7    9.62    0.69
 -17   3   7    9.89    0.62
 -15  -3   7    0.03    0.12
 -15  -3   7    0.08    0.14
 -15   3   7   -0.01    0.12
 -13  -3   7   35.30    1.92
 -13  -3   7   39.90    1.91
 -13   3   7   38.49    1.92
 -11  -3   7    3.92    0.34
 -11  -3   7    3.67    0.32
 -11   3   7    3.65    0.33
  -9  -3   7   14.55    0.79
  -9  -3   7   14.88    0.84
  -9   3   7   14.26    0.82
  -7  -3   7   10.01    0.64
   7  -3  -7   10.09    0.55
  -7  -3   7   10.16    0.57
   7  -3  -7   10.55    0.53
  -7   3   7    9.88    0.63
  -5  -3   7   -0.04    0.13
  -5  -3   7    0.10    0.07
   5  -3  -7    0.06    0.05
  -5   3   7    0.06    0.13
  -3  -3   7    9.55    0.52
  -3  -3   7    9.19    0.62
   3  -3  -7    9.73    0.49
   3  -3  -7    9.38    0.53
   3   3  -7    9.62    0.50
  -3   3   7    9.03    0.61
   1  -3  -7   36.65    1.82
  -1  -3   7   36.67    1.80
   1  -3  -7   38.55    1.79
  -1  -3   7   35.60    1.90
  -1   3   7   35.47    1.90
   1   3  -7   36.18    1.79
   1  -3   7    2.61    0.32
  -1  -3  -7    2.17    0.20
  -1  -3  -7    2.24    0.21
   1   3   7    2.47    0.31
  -1   3  -7    2.25    0.18
   3  -3   7    0.25    0.18
  -3  -3  -7    0.34    0.11
  -3  -3  -7    0.18    0.10
   3  -3   7    0.09    0.04
  -3   3  -7    0.27    0.09
   3   3   7    0.10    0.15
  -3   3  -7    0.09    0.06
  -5  -3  -7   50.13    2.58
   5  -3   7   54.27    2.70
  -5  -3  -7   52.88    2.61
  -5  -3  -7   52.03    2.60
  -5   3  -7   53.40    2.58
   5   3   7   55.72    2.71
  -5   3  -7   52.06    2.56
  -7  -3  -7    2.27    0.25
   7  -3   7    3.03    0.37
  -7  -3  -7    3.02    0.29
  -7  -3  -7    2.72    0.23
  -7   3  -7    2.28    0.22
   7   3   7    2.63    0.35
  -7   3  -7    2.73    0.23
  -9  -3  -7   18.48    0.98
   9  -3   7   20.04    1.11
  -9  -3  -7   17.78    1.01
  -9  -3  -7   18.59    1.04
  -9   3  -7   18.00    0.98
  -9   3  -7   17.64    0.98
   9   3   7   20.49    1.12
 -11  -3  -7   15.75    0.94
  11  -3   7   16.61    0.99
 -11  -3  -7   15.20    0.90
 -11  -3  -7   16.14    0.87
 -11   3  -7   15.66    0.87
 -11   3  -7   16.30    0.88
 -13  -3  -7    9.09    0.62
 -13  -3  -7    8.81    0.65
 -13  -3  -7   10.35    0.59
 -13   3  -7   10.02    0.60
 -13   3  -7    9.05    0.60
 -15  -3  -7   14.92    0.83
 -15  -3  -7   13.75    0.92
 -15  -3  -7   14.84    0.89
 -15   3  -7   14.97    0.84
 -15   3  -7   14.21    0.85
 -17  -3  -7    6.12    0.47
 -17  -3  -7    6.45    0.54
 -17  -3  -7    7.01    0.61
 -17   3  -7    7.37    0.50
 -17   3  -7    5.96    0.50
 -19  -3  -7   24.72    1.48
 -19  -3  -7   23.78    1.40
 -19  -3  -7   24.54    1.33
 -19   3  -7   25.17    1.36
 -19   3  -7   25.79    1.38
 -21  -3  -7    1.60    0.39
 -21  -3  -7    2.26    0.29
 -21  -3  -7    1.76    0.34
 -21   3  -7    1.65    0.30
 -21   3  -7    1.93    0.30
 -23  -3  -7    2.74    0.33
 -23  -3  -7    1.94    0.37
 -23  -3  -7    3.01    0.50
 -23   3  -7    2.42    0.34
 -23   3  -7    2.05    0.34
 -25  -3  -7   -0.14    0.18
 -25  -3  -7   -0.05    0.24
 -25   3  -7    0.08    0.20
 -25   3  -7    0.33    0.23
 -26   4   7    0.32    0.16
 -24  -4   7    0.00    0.29
 -24   4   7    0.16    0.15
 -22  -4   7    0.06    0.24
 -22   4   7    0.70    0.17
 -20  -4   7    0.59    0.26
 -20   4   7    0.75    0.18
 -18  -4   7    0.01    0.19
 -18   4   7    0.14    0.13
 -16  -4   7    0.45    0.20
 -16  -4   7    0.33    0.14
 -16   4   7    0.46    0.16
 -14  -4   7    4.24    0.35
 -14  -4   7    3.44    0.36
 -14   4   7    3.79    0.34
 -12  -4   7   -0.02    0.14
 -12  -4   7   -0.06    0.12
 -12   4   7    0.05    0.12
 -10  -4   7    0.63    0.18
 -10  -4   7    0.89    0.17
 -10   4   7    0.93    0.18
  -8  -4   7   42.83    2.15
   8  -4  -7   43.72    2.11
  -8  -4   7   43.31    2.20
  -8   4   7   43.10    2.20
   6  -4  -7   15.35    0.78
  -6  -4   7   15.28    0.81
  -6  -4   7   14.67    0.89
  -6   4   7   14.37    0.87
   6   4  -7   15.61    0.76
  -4  -4   7   90.12    4.44
   4  -4  -7   92.03    4.33
  -4  -4   7   90.67    4.36
   4   4  -7   89.69    4.32
  -4   4   7   88.05    4.43
  -2  -4   7    0.04    0.08
   2  -4  -7    0.19    0.08
  -2  -4   7   -0.06    0.15
   2  -4  -7   -0.02    0.08
  -2   4   7    0.30    0.16
   2   4  -7    0.07    0.06
   0  -4   7    0.56    0.11
   0  -4  -7    0.27    0.11
   0  -4   7    0.44    0.19
   0  -4  -7    0.40    0.10
   0   4   7    0.21    0.16
   0   4  -7    0.34    0.08
   2  -4   7   18.55    1.09
  -2  -4  -7   19.52    0.99
   2  -4   7   18.77    0.91
  -2  -4  -7   18.57    0.99
  -2   4  -7   18.64    0.96
   2   4   7   18.76    1.09
  -4  -4  -7    0.21    0.12
   4  -4   7    0.17    0.18
  -4  -4  -7    0.19    0.11
  -4   4  -7    0.17    0.10
   4   4   7    0.48    0.20
  -6  -4  -7    1.90    0.21
  -6  -4  -7    2.55    0.26
  -6  -4  -7    2.75    0.28
   6  -4   7    2.88    0.34
  -6   4  -7    2.35    0.22
   6   4   7    2.82    0.37
  -8  -4  -7   29.31    1.48
   8  -4   7   29.61    1.60
  -8  -4  -7   28.88    1.51
  -8  -4  -7   30.06    1.54
  -8   4  -7   29.93    1.46
  -8   4  -7   27.36    1.47
   8   4   7   28.26    1.60
 -10  -4  -7    0.37    0.14
  10  -4   7    0.23    0.20
 -10  -4  -7    0.05    0.16
 -10  -4  -7    0.25    0.12
 -10   4  -7    0.14    0.12
 -10   4  -7    0.03    0.11
 -12  -4  -7    0.42    0.14
 -12  -4  -7    0.60    0.21
 -12  -4  -7    0.54    0.19
 -12   4  -7    0.52    0.15
 -12   4  -7    0.47    0.15
 -14  -4  -7    2.81    0.37
 -14  -4  -7    2.65    0.33
 -14  -4  -7    2.66    0.28
 -14   4  -7    2.67    0.29
 -14   4  -7    2.58    0.30
 -16  -4  -7   13.49    0.78
 -16  -4  -7   12.38    0.88
 -16  -4  -7   13.46    0.85
 -16   4  -7   14.22    0.81
 -16   4  -7   12.71    0.80
 -18  -4  -7    0.42    0.18
 -18  -4  -7    0.27    0.25
 -18  -4  -7    0.56    0.23
 -18   4  -7    0.41    0.19
 -18   4  -7    0.53    0.20
 -20  -4  -7    5.99    0.59
 -20  -4  -7    7.08    0.68
 -20  -4  -7    7.57    0.52
 -20   4  -7    6.93    0.55
 -20   4  -7    6.97    0.55
 -22  -4  -7    1.21    0.39
 -22  -4  -7    1.04    0.24
 -22  -4  -7    0.91    0.28
 -22   4  -7    1.65    0.29
 -22   4  -7    1.14    0.27
 -24  -4  -7    0.57    0.28
 -24  -4  -7    0.96    0.39
 -24  -4  -7    0.34    0.20
 -24   4  -7    0.46    0.23
 -24   4  -7    0.51    0.25
 -25   5   7    0.22    0.16
 -23  -5   7    0.08    0.31
 -23   5   7    0.40    0.18
 -21  -5   7    0.58    0.27
 -21   5   7    0.56    0.18
 -19  -5   7    1.45    0.32
 -19   5   7    1.35    0.23
 -17  -5   7    0.96    0.26
 -17   5   7    0.96    0.21
 -15  -5   7    0.13    0.15
 -15  -5   7    0.06    0.17
 -15   5   7   -0.04    0.14
 -13  -5   7    0.12    0.15
 -13  -5   7    0.25    0.16
 -13   5   7    0.08    0.13
 -11  -5   7    4.32    0.38
 -11  -5   7    3.84    0.36
 -11   5   7    4.03    0.37
   9  -5  -7    0.67    0.12
  -9  -5   7    0.71    0.20
  -9  -5   7    0.74    0.16
  -9   5   7    0.69    0.18
  -7  -5   7    8.00    0.51
   7  -5  -7    8.33    0.47
  -7  -5   7    8.47    0.58
   7   5  -7    7.87    0.43
  -7   5   7    8.71    0.58
   5  -5  -7   20.75    1.05
  -5  -5   7   20.35    1.15
  -5  -5   7   20.19    1.08
  -5   5   7   19.95    1.14
   5   5  -7   20.78    1.01
  -3  -5   7   16.24    0.96
   3  -5  -7   15.93    0.87
   3  -5  -7   16.37    0.85
  -3  -5   7   16.58    0.87
   3   5  -7   15.62    0.81
  -3   5   7   16.11    0.95
   1  -5  -7    0.58    0.13
  -1  -5   7    0.80    0.21
  -1  -5   7    0.98    0.15
   1  -5  -7    0.78    0.15
  -1   5   7    0.60    0.18
   1   5  -7    0.58    0.10
  -1  -5  -7   -0.04    0.09
  -1  -5  -7    0.01    0.10
   1  -5   7   -0.16    0.14
   1  -5   7   -0.09    0.08
  -1   5  -7   -0.03    0.07
   1   5   7   -0.13    0.14
  -3  -5  -7    1.74    0.22
   3  -5   7    2.01    0.31
  -3  -5  -7    2.14    0.24
  -3   5  -7    2.23    0.20
   3   5   7    1.79    0.29
   5  -5   7    4.90    0.45
  -5  -5  -7    4.75    0.33
  -5  -5  -7    4.88    0.37
  -5  -5  -7    4.88    0.38
   5   5   7    4.55    0.48
  -5   5  -7    4.66    0.32
   7  -5   7    1.38    0.28
  -7  -5  -7    1.22    0.21
  -7  -5  -7    1.54    0.19
  -7  -5  -7    1.44    0.23
  -7   5  -7    1.52    0.19
   7   5   7    1.53    0.29
  -9  -5  -7    2.59    0.30
  -9  -5  -7    2.79    0.26
  -9  -5  -7    2.15    0.31
   9  -5   7    2.92    0.39
  -9   5  -7    2.76    0.27
 -11  -5  -7    0.17    0.12
 -11  -5  -7    0.57    0.21
 -11  -5  -7    0.56    0.18
 -11   5  -7    0.32    0.14
 -13  -5  -7   14.45    0.88
 -13  -5  -7   14.94    0.82
 -13  -5  -7   13.74    0.91
 -13   5  -7   14.25    0.83
 -15  -5  -7    1.91    0.31
 -15  -5  -7    2.09    0.35
 -15  -5  -7    2.41    0.27
 -15   5  -7    2.18    0.28
 -17  -5  -7   -0.05    0.18
 -17  -5  -7    0.05    0.24
 -17  -5  -7    0.42    0.17
 -17   5  -7    0.22    0.18
 -19  -5  -7    0.89    0.28
 -19  -5  -7    0.41    0.27
 -19  -5  -7    0.93    0.21
 -19   5  -7    1.19    0.24
 -21  -5  -7    0.16    0.17
 -21  -5  -7    0.46    0.26
 -21  -5  -7   -0.11    0.25
 -21   5  -7    0.12    0.19
 -23  -5  -7    0.69    0.35
 -23  -5  -7    0.78    0.28
 -23  -5  -7    0.74    0.23
 -23   5  -7    0.14    0.21
 -24  -6   7    1.67    0.58
 -24   6   7    2.98    0.35
 -22  -6   7   -0.21    0.28
 -22   6   7    0.22    0.19
 -20  -6   7    6.89    0.68
 -20   6   7    8.23    0.59
 -18  -6   7   -0.02    0.22
 -18   6   7    0.07    0.17
 -16  -6   7    1.43    0.30
 -16   6   7    1.43    0.25
 -14  -6   7    2.26    0.28
 -14  -6   7    2.21    0.33
 -14   6   7    1.92    0.28
 -12  -6   7    1.52    0.26
  12  -6  -7    1.41    0.19
 -12  -6   7    1.92    0.28
 -12   6   7    1.61    0.26
 -10  -6   7    2.91    0.31
  10  -6  -7    2.68    0.25
 -10  -6   7    2.28    0.31
 -10   6   7    2.82    0.33
  -8  -6   7    6.12    0.49
  -8  -6   7    5.42    0.42
   8  -6  -7    5.37    0.37
  -8   6   7    4.97    0.45
  -6  -6   7   15.77    0.88
  -6  -6   7   15.71    0.94
   6  -6  -7   15.02    0.84
  -6   6   7   15.67    0.94
  -4  -6   7    5.85    0.42
   4  -6  -7    5.59    0.38
  -4  -6   7    6.33    0.52
  -4   6   7    5.55    0.49
   2  -6  -7    0.03    0.09
  -2  -6   7   -0.07    0.09
   2  -6  -7   -0.01    0.10
  -2  -6   7   -0.27    0.17
   2   6  -7   -0.07    0.06
  -2   6   7    0.17    0.16
   0  -6  -7   -0.08    0.10
   0  -6  -7   -0.01    0.09
   0  -6   7   -0.03    0.17
   0  -6   7   -0.07    0.10
   0   6   7   -0.04    0.15
   0   6  -7    0.02    0.07
   2  -6   7    6.39    0.52
   2  -6   7    6.17    0.41
  -2  -6  -7    5.91    0.42
  -2  -6  -7    5.38    0.41
  -2   6  -7    5.32    0.35
   2   6   7    6.14    0.51
   4  -6   7   10.44    0.76
   4  -6   7   11.58    0.66
  -4  -6  -7   11.44    0.68
  -4  -6  -7   11.22    0.68
   4   6   7   11.11    0.77
  -4   6  -7   11.06    0.62
  -6  -6  -7    0.18    0.11
  -6  -6  -7    0.35    0.16
   6  -6   7    0.13    0.19
  -6  -6  -7    0.16    0.14
  -6   6  -7    0.26    0.12
   6   6   7    0.02    0.18
  -8  -6  -7    0.15    0.17
   8  -6   7    0.24    0.21
  -8  -6  -7    0.67    0.19
  -8  -6  -7    0.45    0.13
  -8   6  -7    0.65    0.14
 -10  -6  -7    0.78    0.16
 -10  -6  -7    0.88    0.21
 -10  -6  -7    0.94    0.24
 -10   6  -7    1.03    0.19
 -12  -6  -7    5.37    0.47
 -12  -6  -7    5.46    0.53
 -12  -6  -7    5.19    0.40
 -12   6  -7    6.17    0.42
 -14  -6  -7    1.75    0.24
 -14  -6  -7    2.12    0.31
 -14  -6  -7    1.56    0.32
 -14   6  -7    1.87    0.26
 -16  -6  -7    5.23    0.42
 -16  -6  -7    5.23    0.56
 -16  -6  -7    5.62    0.54
 -16   6  -7    5.92    0.47
 -18  -6  -7   -0.05    0.14
 -18  -6  -7    0.10    0.25
 -18  -6  -7    0.33    0.22
 -18   6  -7   -0.11    0.15
 -20  -6  -7   -0.07    0.16
 -20  -6  -7   -0.07    0.26
 -20  -6  -7    0.00    0.22
 -20   6  -7    0.16    0.19
 -22  -6  -7    0.04    0.28
 -22  -6  -7   -0.17    0.17
 -22  -6  -7    0.21    0.24
 -22   6  -7   -0.18    0.17
 -21  -7   7    0.71    0.37
 -21   7   7    1.26    0.28
 -19  -7   7    1.56    0.38
 -19   7   7    1.04    0.27
 -17  -7   7    0.32    0.25
 -17   7   7    0.42    0.20
 -15  -7   7   -0.11    0.21
 -15   7   7   -0.11    0.17
  13  -7  -7    3.89    0.33
 -13  -7   7    3.82    0.41
 -13  -7   7    4.12    0.44
 -13   7   7    3.79    0.42
  11  -7  -7    3.03    0.29
 -11  -7   7    3.17    0.37
 -11  -7   7    2.99    0.36
 -11   7   7    3.39    0.39
   9  -7  -7    1.20    0.18
  -9  -7   7    0.86    0.22
  -9  -7   7    1.44    0.27
  -9   7   7    0.90    0.23
   7  -7  -7    1.12    0.17
  -7  -7   7    1.04    0.21
  -7  -7   7    1.50    0.28
  -7   7   7    0.92    0.23
   5  -7  -7    1.04    0.17
  -5  -7   7    1.14    0.21
  -5  -7   7    1.16    0.26
  -5   7   7    0.85    0.24
   3  -7  -7    1.49    0.21
   3  -7  -7    1.37    0.21
  -3  -7   7    1.49    0.29
  -3  -7   7    1.35    0.21
  -3   7   7    2.01    0.32
   1  -7  -7    0.62    0.16
  -1  -7   7    0.62    0.17
  -1  -7   7    1.06    0.25
   1  -7  -7    0.53    0.15
  -1   7   7    0.88    0.24
   1  -7   7    0.08    0.12
   1  -7   7    0.16    0.20
  -1  -7  -7    0.07    0.12
  -1  -7  -7   -0.11    0.12
   1   7   7   -0.05    0.15
  -3  -7  -7    2.75    0.31
   3  -7   7    2.10    0.26
  -3  -7  -7    2.26    0.28
   3  -7   7    2.24    0.34
   3   7   7    2.21    0.36
  -3   7  -7    2.24    0.21
   5  -7   7    0.86    0.25
  -5  -7  -7    0.99    0.21
  -5  -7  -7    0.78    0.20
   5  -7   7    1.02    0.19
  -5  -7  -7    1.05    0.16
  -5   7  -7    1.22    0.16
  -7  -7  -7    1.21    0.24
  -7  -7  -7    1.01    0.16
   7  -7   7    0.93    0.26
  -7  -7  -7    1.02    0.22
  -7   7  -7    1.25    0.18
  -9  -7  -7    1.67    0.22
  -9  -7  -7    1.70    0.27
  -9  -7  -7    1.87    0.31
  -9   7  -7    2.31    0.25
 -11  -7  -7    2.39    0.36
 -11  -7  -7    2.18    0.25
 -11  -7  -7    1.89    0.31
 -11   7  -7    1.78    0.24
 -13  -7  -7    0.46    0.16
 -13  -7  -7    0.73    0.24
 -13  -7  -7    0.53    0.26
 -13   7  -7    0.75    0.19
 -15  -7  -7    0.18    0.24
 -15  -7  -7    0.25    0.16
 -15  -7  -7    0.42    0.24
 -15   7  -7    0.48    0.18
 -17  -7  -7    2.16    0.37
 -17  -7  -7    2.58    0.42
 -17  -7  -7    2.22    0.28
 -17   7  -7    2.33    0.32
 -19  -7  -7    0.38    0.18
 -19  -7  -7    0.06    0.27
 -19  -7  -7   -0.07    0.23
 -19   7  -7    0.35    0.20
 -21  -7  -7    1.00    0.33
 -21  -7  -7    0.45    0.33
 -21   7  -7    0.69    0.25
 -20  -8   7    4.84    0.63
 -20   8   7    5.18    0.54
 -18  -8   7    6.42    0.67
 -18   8   7    6.80    0.60
 -16  -8   7    1.16    0.34
 -16   8   7    0.47    0.24
 -14  -8   7    4.29    0.50
 -14   8   7    3.73    0.46
 -12  -8   7   11.47    0.83
  12  -8  -7   12.21    0.76
 -12   8   7   12.98    0.85
 -10  -8   7    1.34    0.29
 -10  -8   7    1.31    0.27
  10  -8  -7    1.15    0.20
 -10   8   7    1.39    0.30
  -8  -8   7    1.66    0.28
   8  -8  -7    1.53    0.22
  -8  -8   7    1.76    0.32
  -8   8   7    1.75    0.31
   6  -8  -7   -0.02    0.11
  -6  -8   7   -0.35    0.13
  -6  -8   7   -0.18    0.18
  -6   8   7    0.08    0.20
  -4  -8   7    3.40    0.44
   4  -8  -7    3.47    0.34
   4  -8  -7    3.66    0.35
  -4  -8   7    3.77    0.39
  -4   8   7    3.49    0.43
  -2  -8   7    0.71    0.25
   2  -8  -7    0.33    0.14
   2  -8  -7    0.16    0.15
  -2  -8   7    0.53    0.19
  -2   8   7    0.44    0.22
   0  -8  -7   -0.02    0.13
   0  -8  -7    0.15    0.14
   0  -8   7   -0.41    0.16
   0  -8   7   -0.25    0.12
   0   8   7   -0.04    0.18
  -2  -8  -7    0.26    0.16
   2  -8   7    0.03    0.20
   2  -8   7    0.37    0.16
  -2  -8  -7    0.72    0.19
   2   8   7    0.28    0.20
   4  -8   7    0.03    0.20
  -4  -8  -7    0.03    0.15
   4  -8   7    0.04    0.14
  -4  -8  -7    0.03    0.16
  -6  -8  -7    0.20    0.18
   6  -8   7    0.02    0.15
  -6  -8  -7    0.11    0.17
  -6  -8  -7    0.30    0.13
  -8  -8  -7    1.20    0.19
  -8  -8  -7    1.24    0.26
  -8  -8  -7    1.22    0.28
 -10  -8  -7    0.07    0.12
 -10  -8  -7    0.29    0.22
 -10  -8  -7    0.08    0.18
 -10   8  -7    0.33    0.14
 -12  -8  -7   -0.13    0.20
 -12  -8  -7   -0.11    0.17
 -12  -8  -7    0.08    0.12
 -12   8  -7   -0.22    0.13
 -14  -8  -7    0.83    0.29
 -14  -8  -7    0.77    0.26
 -14  -8  -7    0.82    0.18
 -14   8  -7    0.74    0.21
 -16  -8  -7   -0.19    0.23
 -16  -8  -7   -0.02    0.22
 -16   8  -7   -0.05    0.17
 -18  -8  -7    0.16    0.25
 -18  -8  -7    1.17    0.35
 -18   8  -7    0.39    0.21
 -17  -9   7    0.40    0.35
 -17   9   7    0.65    0.28
 -15  -9   7    8.11    0.77
 -15   9   7    8.26    0.71
 -13  -9   7    3.06    0.44
 -13   9   7    2.53    0.41
 -11  -9   7    0.49    0.25
 -11   9   7    0.76    0.28
  -9  -9   7   -0.41    0.17
   9  -9  -7    0.01    0.14
  -9   9   7    0.07    0.21
   7  -9  -7    6.32    0.48
  -7  -9   7    6.64    0.62
  -7  -9   7    5.72    0.55
  -7   9   7    5.74    0.59
   5  -9  -7    0.16    0.15
  -5  -9   7    0.04    0.21
  -5  -9   7    0.10    0.17
   5  -9  -7   -0.09    0.13
  -5   9   7    0.17    0.20
   3  -9  -7    1.05    0.22
  -3  -9   7    1.28    0.31
   3  -9  -7    0.79    0.20
  -3  -9   7    1.38    0.26
  -3   9   7    1.20    0.30
  -1  -9   7    4.95    0.46
  -1  -9   7    3.72    0.47
   1  -9  -7    4.24    0.42
   1  -9  -7    4.55    0.41
  -1   9   7    4.70    0.52
   1  -9   7    0.05    0.16
  -1  -9  -7    0.08    0.17
   1  -9   7    0.14    0.20
  -1  -9  -7   -0.05    0.14
  -3  -9  -7    0.40    0.19
   3  -9   7    0.72    0.22
  -3  -9  -7    0.07    0.17
   3  -9   7    0.38    0.24
  -5  -9  -7   10.94    0.64
   5  -9   7   11.47    0.74
  -5  -9  -7   10.56    0.73
  -5  -9  -7   10.41    0.75
  -7  -9  -7    0.93    0.24
   7  -9   7    0.83    0.22
  -7  -9  -7    1.05    0.27
  -7  -9  -7    0.65    0.16
   9  -9   7    0.74    0.21
  -9  -9  -7    0.44    0.15
  -9  -9  -7    0.80    0.26
  -9  -9  -7    1.07    0.26
 -11  -9  -7    1.18    0.29
 -11  -9  -7    0.50    0.28
 -11  -9  -7    1.04    0.25
 -13  -9  -7    0.29    0.26
 -13  -9  -7    0.16    0.23
 -15  -9  -7    0.00    0.27
 -15  -9  -7    0.37    0.25
 -14 -10   7    0.37    0.33
 -14  10   7    0.70    0.30
 -12 -10   7    0.32    0.28
 -12  10   7   -0.34    0.21
 -10 -10   7   -0.20    0.23
 -10  10   7    0.23    0.26
  -8 -10   7    0.08    0.24
  -8  10   7    0.58    0.26
  -6 -10   7   -0.35    0.18
   6 -10  -7    0.02    0.16
   6 -10  -7    0.05    0.16
  -6  10   7    0.24    0.24
  -4 -10   7    7.26    0.63
   4 -10  -7    7.96    0.58
   4 -10  -7    7.52    0.58
  -2 -10   7    0.04    0.23
   2 -10  -7    0.02    0.16
   2 -10  -7   -0.10    0.14
  -2 -10   7    0.12    0.20
   0 -10  -7    0.18    0.18
   0 -10   7    0.28    0.26
   0 -10   7   -0.01    0.17
   0 -10  -7    0.11    0.18
  -2 -10  -7    0.23    0.19
   2 -10   7   -0.02    0.17
  -2 -10  -7    0.02    0.18
  -4 -10  -7   10.87    0.78
  -4 -10  -7   10.45    0.64
   4 -10   7   10.47    0.75
  -4 -10  -7   11.53    0.77
   6 -10   7    0.67    0.23
  -6 -10  -7    0.94    0.28
  -6 -10  -7    0.99    0.26
  -8 -10  -7   19.24    1.16
   8 -10   7   19.55    1.16
  -8 -10  -7   18.81    1.20
  10 -10   7    3.60    0.43
 -10 -10  -7    3.55    0.49
 -10 -10  -7    3.21    0.42
 -12 -10  -7    0.94    0.33
  12 -10   7    0.68    0.25
 -12 -10  -7    1.48    0.33
  -9 -11   7    0.04    0.26
   9 -11  -7    0.23    0.19
  -9  11   7    0.17    0.27
  -7 -11   7    0.18    0.26
   7 -11  -7    0.18    0.18
  -5 -11   7   -0.08    0.22
   5 -11  -7    0.52    0.21
   3 -11  -7    0.20    0.20
  -3 -11   7    0.71    0.28
   3 -11  -7    0.14    0.23
   1 -11  -7    1.32    0.30
   1 -11  -7    1.45    0.29
  -1 -11   7    1.49    0.33
  -1 -11  -7    8.02    0.63
   1 -11   7    7.85    0.66
  -1 -11  -7    7.06    0.64
  -3 -11  -7    4.83    0.51
   3 -11   7    4.02    0.49
  -3 -11  -7    4.80    0.53
   5 -11   7    0.57    0.25
  -5 -11  -7    0.71    0.26
  -5 -11  -7    0.46    0.28
   7 -11   7    9.43    0.73
  -7 -11  -7    9.33    0.78
  -7 -11  -7    9.26    0.73
 -20   0   8    0.51    0.13
 -18   0   8    0.16    0.13
 -16   0   8    0.00    0.12
 -14   0   8   20.11    1.08
 -12   0   8    0.02    0.13
 -10   0   8    0.30    0.15
  -8   0   8   16.96    0.95
  -6   0   8    4.34    0.38
   4   0  -8    0.25    0.07
  -4   0   8    0.05    0.15
   2   0  -8   16.04    0.81
  -2   0   8   15.58    0.93
   0   0  -8   58.00    2.81
   0   0   8   58.33    2.94
  -2   0  -8   -0.02    0.07
   2   0   8    0.06    0.05
   2   0   8    0.01    0.14
  -2   0  -8    0.10    0.08
   4   0   8   11.65    0.77
  -4   0  -8   11.95    0.64
  -4   0  -8   11.68    0.65
  -6   0  -8    7.58    0.45
   6   0   8    7.79    0.59
  -6   0  -8    7.03    0.45
  -8   0  -8    5.14    0.37
  -8   0  -8    5.11    0.36
   8   0   8    5.26    0.49
 -10   0  -8    0.73    0.15
 -10   0  -8    0.75    0.17
  10   0   8    0.90    0.25
 -12   0  -8   28.67    1.45
 -12   0  -8   26.90    1.46
 -14   0  -8    0.84    0.18
 -14   0  -8    0.87    0.20
 -16   0  -8    0.29    0.14
 -16   0  -8    0.03    0.16
 -18   0  -8    0.29    0.20
 -18   0  -8   -0.13    0.13
 -20   0  -8    1.86    0.27
 -20   0  -8    1.34    0.29
 -22   0  -8   -0.11    0.20
 -22   0  -8    0.05    0.18
 -24   0  -8    3.06    0.42
 -24   0  -8    4.03    0.43
 -21   1   8    3.47    0.29
 -19  -1   8    0.14    0.11
 -19   1   8    0.54    0.15
 -17  -1   8    2.80    0.26
 -17   1   8    2.77    0.28
 -15  -1   8    2.13    0.24
 -15   1   8    1.63    0.23
 -13  -1   8   10.52    0.63
 -13   1   8    9.84    0.62
 -11  -1   8   20.45    1.14
 -11   1   8   21.88    1.15
  -9  -1   8    1.20    0.22
  -9   1   8    1.30    0.22
  -7  -1   8    1.67    0.25
  -7   1   8    1.50    0.24
  -5  -1   8   21.97    1.27
   5  -1  -8   24.10    1.17
   5   1  -8   21.89    1.15
   5   1  -8   24.65    1.14
  -5   1   8   24.49    1.28
  -3  -1   8    4.12    0.40
   3  -1  -8    4.11    0.25
   3   1  -8    3.75    0.22
  -3   1   8    3.79    0.38
   1  -1  -8    0.72    0.11
  -1  -1   8    0.64    0.20
  -1   1   8    0.71    0.20
   1   1  -8    0.55    0.08
   1  -1   8   47.00    2.52
  -1  -1  -8   50.57    2.40
   1  -1   8   49.35    2.38
   1   1   8   51.24    2.53
  -1   1  -8   47.86    2.38
  -1   1  -8   48.87    2.40
  -3  -1  -8    0.68    0.12
  -3  -1  -8    0.65    0.12
   3  -1   8    0.51    0.20
   3   1   8    0.72    0.09
  -3   1  -8    0.67    0.11
  -3   1  -8    0.60    0.11
   3   1   8    0.63    0.21
  -5  -1  -8    1.68    0.19
  -5  -1  -8    1.43    0.17
   5  -1   8    2.01    0.31
  -5   1  -8    1.62    0.18
  -5   1  -8    1.75    0.18
   5   1   8    1.38    0.26
   7  -1   8   18.94    1.13
  -7  -1  -8   17.74    1.01
  -7  -1  -8   19.47    1.00
  -7   1  -8   19.78    1.01
  -7   1  -8   17.56    0.99
   7   1   8   21.96    1.15
  -9  -1  -8   12.19    0.70
  -9  -1  -8   13.02    0.73
   9  -1   8   12.18    0.83
   9   1   8   13.86    0.86
  -9   1  -8   12.49    0.71
  -9   1  -8   12.21    0.71
 -11  -1  -8    0.50    0.14
  11  -1   8    0.54    0.24
 -11  -1  -8    0.43    0.16
 -11   1  -8    0.44    0.14
 -11   1  -8    0.42    0.15
  11   1   8    0.56    0.28
 -13  -1  -8   12.94    0.74
 -13  -1  -8   12.71    0.77
 -13   1  -8   12.10    0.76
 -13   1  -8   13.17    0.75
 -15  -1  -8    4.79    0.37
 -15  -1  -8    4.27    0.42
 -15   1  -8    4.65    0.38
 -15   1  -8    3.63    0.39
 -17  -1  -8    5.24    0.41
 -17  -1  -8    4.30    0.45
 -17   1  -8    4.90    0.44
 -17   1  -8    4.74    0.41
 -19  -1  -8    0.22    0.21
 -19  -1  -8    0.54    0.19
 -19   1  -8    0.90    0.22
 -19   1  -8    0.59    0.22
 -21  -1  -8    0.69    0.22
 -21  -1  -8    0.91    0.26
 -21   1  -8    0.86    0.22
 -21   1  -8    0.82    0.24
 -23  -1  -8    3.61    0.38
 -23  -1  -8    3.10    0.43
 -23   1  -8    3.34    0.43
 -23   1  -8    2.78    0.36
 -25  -1  -8    0.95    0.32
 -25  -1  -8    1.60    0.29
 -25   1  -8    0.81    0.26
 -25   1  -8    1.02    0.29
 -22   2   8    1.17    0.19
 -20   2   8    0.67    0.17
 -18  -2   8    2.68    0.25
 -18   2   8    2.98    0.29
 -16  -2   8    6.79    0.51
 -16  -2   8    7.46    0.47
 -16   2   8    7.06    0.49
 -14  -2   8   10.81    0.68
 -14  -2   8   12.60    0.69
 -14   2   8   11.36    0.69
 -12  -2   8    9.49    0.59
 -12  -2   8    8.76    0.56
 -12   2   8    9.70    0.60
 -10  -2   8   10.30    0.61
 -10  -2   8   11.43    0.68
 -10   2   8   11.69    0.69
  -8  -2   8   28.82    1.49
  -8  -2   8   27.96    1.40
  -8   2   8   27.51    1.49
  -6  -2   8    0.26    0.18
  -6  -2   8    0.28    0.08
  -6   2   8    0.49    0.18
   4  -2  -8    2.03    0.18
  -4  -2   8    1.95    0.28
  -4  -2   8    1.93    0.15
  -4   2   8    1.85    0.27
   2  -2  -8    7.23    0.39
  -2  -2   8    5.76    0.49
  -2  -2   8    6.20    0.34
   2   2  -8    5.73    0.36
  -2   2   8    5.90    0.49
   0  -2   8    4.54    0.43
   0  -2  -8    4.23    0.30
   0  -2   8    4.79    0.27
   0   2   8    4.63    0.43
   0   2  -8    4.89    0.30
   0   2  -8    4.59    0.26
   2  -2   8    9.18    0.64
  -2  -2  -8    8.77    0.51
   2   2   8    8.83    0.63
   2   2   8    8.92    0.46
  -2   2  -8    8.79    0.47
  -2   2  -8    8.64    0.50
  -4  -2  -8    3.82    0.28
  -4  -2  -8    3.70    0.30
   4  -2   8    4.46    0.45
  -4  -2  -8    3.95    0.30
   4   2   8    4.10    0.43
  -4   2  -8    4.22    0.29
  -4   2  -8    4.12    0.27
  -6  -2  -8    0.01    0.12
  -6  -2  -8    0.20    0.11
   6  -2   8    0.43    0.20
  -6  -2  -8    0.18    0.10
   6   2   8    0.32    0.19
  -6   2  -8    0.29    0.11
  -6   2  -8    0.22    0.10
  -8  -2  -8   -0.03    0.14
  -8  -2  -8   -0.18    0.10
  -8  -2  -8    0.24    0.11
   8  -2   8    0.09    0.18
  -8   2  -8    0.05    0.10
  -8   2  -8   -0.08    0.09
   8   2   8   -0.05    0.18
  10  -2   8    7.54    0.62
 -10  -2  -8    7.52    0.55
 -10  -2  -8    7.38    0.48
 -10  -2  -8    7.00    0.50
 -10   2  -8    8.01    0.49
  10   2   8    7.43    0.61
 -10   2  -8    7.09    0.48
 -12  -2  -8    0.72    0.19
 -12  -2  -8    0.67    0.16
 -12  -2  -8    0.71    0.23
 -12   2  -8    0.50    0.16
 -12   2  -8    0.72    0.17
 -14  -2  -8    5.54    0.53
 -14  -2  -8    5.84    0.47
 -14  -2  -8    6.29    0.44
 -14   2  -8    5.76    0.43
 -14   2  -8    5.87    0.45
 -16  -2  -8    2.39    0.33
 -16  -2  -8    2.55    0.30
 -16   2  -8    3.04    0.34
 -16   2  -8    4.03    0.37
 -18  -2  -8    0.01    0.18
 -18  -2  -8    0.68    0.19
 -18   2  -8    0.40    0.21
 -18   2  -8    0.73    0.20
 -20  -2  -8    0.30    0.21
 -20  -2  -8    0.40    0.19
 -20   2  -8   -0.06    0.16
 -20   2  -8    0.08    0.19
 -22  -2  -8    1.55    0.28
 -22  -2  -8    1.92    0.35
 -22   2  -8    2.53    0.32
 -22   2  -8    2.00    0.34
 -24  -2  -8    0.89    0.31
 -24  -2  -8    0.62    0.23
 -24   2  -8    0.75    0.26
 -24   2  -8    0.93    0.27
 -25   3   8    0.23    0.14
 -23   3   8   -0.10    0.14
 -21   3   8    0.09    0.14
 -19  -3   8    0.33    0.12
 -19   3   8    0.38    0.16
 -17  -3   8    1.70    0.21
 -17  -3   8    1.60    0.28
 -17   3   8    2.05    0.26
 -15  -3   8    8.84    0.54
 -15  -3   8    7.74    0.56
 -15   3   8    8.17    0.55
 -13  -3   8   11.47    0.65
 -13  -3   8    9.29    0.62
 -13   3   8   10.05    0.64
 -11  -3   8    4.72    0.40
 -11  -3   8    4.30    0.34
 -11   3   8    4.11    0.39
  -9  -3   8    0.00    0.09
  -9  -3   8    0.07    0.15
  -9   3   8   -0.12    0.13
  -7  -3   8   20.30    1.02
  -7  -3   8   20.25    1.11
  -7   3   8   18.30    1.10
  -5  -3   8    4.65    0.30
  -5  -3   8    4.50    0.42
  -5   3   8    4.43    0.41
   3  -3  -8    9.67    0.56
  -3  -3   8   10.15    0.54
  -3  -3   8    9.97    0.67
   3   3  -8    9.57    0.53
  -3   3   8    9.75    0.66
   1  -3  -8   20.87    1.04
   1  -3  -8   20.69    1.09
  -1  -3   8   20.83    1.06
  -1  -3   8   21.48    1.20
   1   3  -8   21.17    1.07
  -1   3   8   21.36    1.20
   1  -3   8    1.44    0.15
  -1  -3  -8    1.60    0.16
   1  -3   8    0.87    0.23
  -1  -3  -8    1.13    0.16
  -1   3  -8    1.34    0.15
   1   3   8    1.62    0.28
  -3  -3  -8    0.15    0.10
  -3  -3  -8    0.13    0.10
   3  -3   8    0.52    0.21
  -3   3  -8    0.09    0.06
  -3   3  -8    0.12    0.09
   3   3   8    0.07    0.17
  -5  -3  -8    0.21    0.09
   5  -3   8    0.90    0.25
  -5  -3  -8    0.31    0.13
  -5  -3  -8    0.25    0.12
   5   3   8    0.54    0.21
  -5   3  -8    0.30    0.09
  -5   3  -8    0.64    0.12
   7  -3   8    0.65    0.23
  -7  -3  -8    0.56    0.16
  -7  -3  -8    0.66    0.14
  -7  -3  -8    0.56    0.15
  -7   3  -8    0.51    0.12
  -7   3  -8    0.55    0.13
   7   3   8    0.67    0.24
  -9  -3  -8    5.43    0.41
  -9  -3  -8    4.99    0.37
   9  -3   8    5.86    0.57
  -9  -3  -8    4.79    0.42
  -9   3  -8    5.72    0.39
   9   3   8    6.12    0.54
  -9   3  -8    5.24    0.37
 -11  -3  -8    1.63    0.25
 -11  -3  -8    2.26    0.29
 -11  -3  -8    1.78    0.22
 -11   3  -8    1.90    0.24
 -11   3  -8    2.52    0.27
 -13  -3  -8    0.54    0.18
 -13  -3  -8    0.31    0.21
 -13  -3  -8    0.44    0.15
 -13   3  -8    0.89    0.19
 -13   3  -8    0.33    0.15
 -15  -3  -8    0.13    0.14
 -15  -3  -8   -0.01    0.17
 -15  -3  -8   -0.02    0.21
 -15   3  -8   -0.01    0.15
 -15   3  -8    0.12    0.15
 -17  -3  -8    0.37    0.17
 -17  -3  -8   -0.11    0.23
 -17  -3  -8    0.35    0.20
 -17   3  -8    0.33    0.17
 -17   3  -8    0.13    0.16
 -19  -3  -8    3.47    0.43
 -19  -3  -8    3.35    0.36
 -19  -3  -8    4.05    0.50
 -19   3  -8    3.47    0.39
 -19   3  -8    3.93    0.41
 -21  -3  -8    3.79    0.47
 -21  -3  -8    5.39    0.44
 -21   3  -8    4.98    0.47
 -21   3  -8    4.51    0.47
 -23  -3  -8    8.43    0.63
 -23  -3  -8    7.73    0.69
 -23   3  -8    8.32    0.65
 -23   3  -8    8.98    0.65
 -24   4   8    0.86    0.22
 -22   4   8    5.83    0.46
 -20   4   8    1.25    0.23
 -18  -4   8   -0.03    0.13
 -18  -4   8    0.12    0.19
 -18   4   8    0.28    0.16
 -16  -4   8    3.36    0.38
 -16  -4   8    4.33    0.36
 -16   4   8    4.31    0.39
 -14  -4   8    1.01    0.21
 -14  -4   8    0.88    0.20
 -14   4   8    0.89    0.20
 -12  -4   8    5.73    0.46
 -12  -4   8    5.70    0.43
 -12   4   8    6.02    0.46
 -10  -4   8    4.77    0.42
 -10  -4   8    4.63    0.36
 -10   4   8    4.94    0.42
  -8  -4   8    0.50    0.13
   8  -4  -8    0.61    0.13
  -8  -4   8    0.53    0.20
  -8   4   8    0.69    0.20
  -6  -4   8    4.00    0.29
  -6  -4   8    4.11    0.40
   6  -4  -8    3.61    0.24
  -6   4   8    3.44    0.38
   6   4  -8    3.45    0.23
   4  -4  -8    0.76    0.11
   4  -4  -8    0.93    0.15
  -4  -4   8    0.95    0.23
  -4  -4   8    0.80    0.13
   4   4  -8    0.73    0.11
  -4   4   8    0.70    0.21
   2  -4  -8   36.81    1.80
   2  -4  -8   36.04    1.76
  -2  -4   8   34.86    1.89
  -2  -4   8   35.36    1.77
   2   4  -8   35.31    1.76
  -2   4   8   35.68    1.90
   0  -4   8    0.07    0.19
   0  -4   8    0.24    0.09
   0  -4  -8    0.26    0.11
   0  -4  -8    0.19    0.10
   0   4  -8    0.21    0.08
   0   4   8   -0.13    0.16
   2  -4   8   18.89    0.97
   2  -4   8   18.02    1.11
  -2  -4  -8   18.83    0.99
  -2  -4  -8   18.91    1.01
  -2   4  -8   18.34    0.97
   2   4   8   19.51    1.12
  -4  -4  -8   21.19    1.16
   4  -4   8   21.89    1.26
  -4  -4  -8   21.08    1.15
  -4   4  -8   22.58    1.13
   4   4   8   22.82    1.28
   6  -4   8    0.81    0.26
  -6  -4  -8    0.54    0.15
  -6  -4  -8    0.70    0.14
  -6  -4  -8    0.83    0.17
  -6   4  -8    0.77    0.15
   6   4   8    0.84    0.24
  -8  -4  -8    3.38    0.33
   8  -4   8    2.61    0.38
  -8  -4  -8    3.01    0.32
  -8  -4  -8    3.18    0.28
  -8   4  -8    2.79    0.25
  -8   4  -8    3.31    0.29
   8   4   8    3.79    0.46
 -10  -4  -8    0.51    0.15
 -10  -4  -8    0.57    0.20
  10  -4   8    0.42    0.32
 -10  -4  -8    0.42    0.17
 -10   4  -8    0.36    0.14
 -10   4  -8    0.32    0.12
 -12  -4  -8    0.55    0.19
 -12  -4  -8    0.51    0.22
 -12  -4  -8    0.63    0.16
 -12   4  -8    0.58    0.16
 -12   4  -8    0.35    0.15
 -14  -4  -8   11.84    0.78
 -14  -4  -8   12.31    0.70
 -14  -4  -8   10.71    0.74
 -14   4  -8   11.45    0.70
 -14   4  -8   10.94    0.69
 -16  -4  -8    1.65    0.25
 -16  -4  -8    1.65    0.33
 -16  -4  -8    1.68    0.29
 -16   4  -8    1.66    0.26
 -16   4  -8    1.71    0.26
 -18  -4  -8    0.24    0.26
 -18  -4  -8    0.15    0.19
 -18  -4  -8    0.02    0.16
 -18   4  -8   -0.07    0.15
 -18   4  -8   -0.09    0.16
 -20  -4  -8    6.55    0.51
 -20  -4  -8    6.48    0.61
 -20  -4  -8    6.82    0.69
 -20   4  -8    6.15    0.52
 -20   4  -8    6.43    0.54
 -22  -4  -8    0.25    0.18
 -22  -4  -8    0.02    0.31
 -22  -4  -8    0.05    0.22
 -22   4  -8    0.23    0.21
 -22   4  -8    0.03    0.19
 -23   5   8    1.31    0.25
 -21   5   8   14.21    0.87
 -19   5   8    0.71    0.21
 -17  -5   8    3.46    0.32
 -17  -5   8    2.81    0.38
 -17   5   8    2.86    0.34
 -15  -5   8    1.09    0.22
 -15  -5   8    0.60    0.21
 -15   5   8    0.62    0.21
 -13  -5   8    0.03    0.16
 -13  -5   8   -0.01    0.15
 -13   5   8    0.05    0.16
 -11  -5   8    5.88    0.46
 -11  -5   8    7.03    0.53
 -11   5   8    6.89    0.51
  -9  -5   8    0.02    0.10
  -9  -5   8   -0.18    0.16
  -9   5   8    0.02    0.16
  -7  -5   8    8.40    0.63
   7  -5  -8    9.50    0.52
  -7  -5   8    8.16    0.54
  -7   5   8    8.64    0.62
  -5  -5   8    6.34    0.44
  -5  -5   8    7.65    0.57
   5  -5  -8    7.00    0.41
  -5   5   8    6.96    0.54
   5   5  -8    6.97    0.38
  -3  -5   8    9.87    0.57
   3  -5  -8    9.75    0.54
  -3  -5   8    9.66    0.69
   3  -5  -8    8.88    0.57
   3   5  -8    9.36    0.51
  -3   5   8    9.89    0.68
   1  -5  -8    2.35    0.23
  -1  -5   8    2.31    0.23
   1  -5  -8    2.67    0.26
  -1  -5   8    2.31    0.34
   1   5  -8    2.04    0.19
  -1   5   8    2.64    0.35
   1  -5   8    7.96    0.64
  -1  -5  -8    8.59    0.53
  -1  -5  -8    8.62    0.52
   1  -5   8    8.07    0.51
  -1   5  -8    8.49    0.48
   1   5   8    8.62    0.65
   3  -5   8    6.06    0.53
  -3  -5  -8    5.57    0.42
   3  -5   8    6.71    0.41
  -3  -5  -8    6.38    0.44
  -3   5  -8    5.64    0.38
   3   5   8    6.53    0.55
  -5  -5  -8    0.54    0.17
  -5  -5  -8    0.53    0.13
  -5  -5  -8    0.40    0.15
   5  -5   8    0.91    0.25
  -5   5  -8    0.45    0.12
   5   5   8    0.51    0.22
  -7  -5  -8   17.74    1.01
  -7  -5  -8   16.86    0.99
   7  -5   8   18.52    1.10
  -7  -5  -8   18.00    0.95
   7   5   8   18.24    1.11
  -7   5  -8   17.34    0.95
  -9  -5  -8    0.20    0.15
   9  -5   8   -0.06    0.19
  -9  -5  -8    0.20    0.12
  -9  -5  -8   -0.04    0.15
  -9   5  -8   -0.06    0.11
 -11  -5  -8   32.71    1.66
 -11  -5  -8   30.96    1.73
 -11  -5  -8   31.43    1.70
 -11   5  -8   33.64    1.67
 -13  -5  -8    4.34    0.43
 -13  -5  -8    3.84    0.36
 -13  -5  -8    3.28    0.42
 -13   5  -8    4.21    0.38
 -15  -5  -8    8.89    0.67
 -15  -5  -8    9.69    0.72
 -15  -5  -8    8.18    0.58
 -15   5  -8    9.19    0.61
 -17  -5  -8    0.95    0.21
 -17  -5  -8    1.05    0.31
 -17  -5  -8    1.06    0.28
 -17   5  -8    1.14    0.24
 -19  -5  -8    3.02    0.33
 -19  -5  -8    2.43    0.44
 -19  -5  -8    2.62    0.39
 -19   5  -8    2.79    0.35
 -21  -5  -8    0.14    0.19
 -21  -5  -8    0.05    0.29
 -21  -5  -8    0.24    0.24
 -21   5  -8   -0.04    0.17
 -22   6   8    0.22    0.18
 -20   6   8   11.62    0.77
 -18  -6   8    3.63    0.49
 -18   6   8    4.12    0.43
 -16  -6   8    0.10    0.20
 -16  -6   8   -0.25    0.15
 -16   6   8   -0.06    0.15
 -14  -6   8    1.10    0.24
 -14  -6   8    1.88    0.29
 -14   6   8    0.84    0.22
 -12  -6   8    0.23    0.20
 -12  -6   8    0.04    0.16
 -12   6   8    0.01    0.16
 -10  -6   8    1.25    0.26
 -10  -6   8    0.87    0.20
 -10   6   8    1.11    0.25
  -8  -6   8    3.02    0.32
  -8  -6   8    3.62    0.40
  -8   6   8    3.23    0.38
   6  -6  -8    2.76    0.25
  -6  -6   8    2.35    0.27
  -6  -6   8    2.46    0.35
  -6   6   8    2.38    0.34
   4  -6  -8    0.08    0.10
  -4  -6   8   -0.15    0.19
   4  -6  -8   -0.12    0.10
  -4  -6   8    0.00    0.11
  -4   6   8   -0.04    0.16
   2  -6  -8   24.78    1.31
  -2  -6   8   25.34    1.44
   2  -6  -8   24.97    1.33
  -2  -6   8   25.71    1.33
  -2   6   8   25.87    1.44
   0  -6  -8    0.41    0.13
   0  -6  -8    0.38    0.14
   0  -6   8    0.30    0.13
   0  -6   8    0.21    0.21
   0   6   8    0.82    0.24
   0   6  -8    0.31    0.09
  -2  -6  -8    3.41    0.31
   2  -6   8    2.83    0.29
  -2  -6  -8    2.91    0.31
   2  -6   8    3.30    0.41
   2   6   8    3.04    0.40
  -2   6  -8    3.04    0.24
   4  -6   8    5.50    0.40
  -4  -6  -8    5.49    0.44
   4  -6   8    5.88    0.54
  -4  -6  -8    5.42    0.43
   4   6   8    6.12    0.60
  -4   6  -8    5.22    0.36
  -6  -6  -8    6.45    0.43
  -6  -6  -8    6.51    0.48
   6  -6   8    6.11    0.57
  -6  -6  -8    6.17    0.49
  -6   6  -8    6.47    0.42
  -8  -6  -8   -0.08    0.11
  -8  -6  -8    0.15    0.16
  -8  -6  -8   -0.17    0.15
   8  -6   8   -0.41    0.22
  -8   6  -8    0.09    0.11
 -10  -6  -8    0.75    0.23
 -10  -6  -8    1.20    0.20
 -10  -6  -8    0.70    0.24
 -10   6  -8    1.25    0.20
 -12  -6  -8   -0.20    0.12
 -12  -6  -8    0.08    0.20
 -12  -6  -8   -0.05    0.17
 -12   6  -8   -0.12    0.13
 -14  -6  -8    1.59    0.29
 -14  -6  -8    0.94    0.20
 -14  -6  -8    0.89    0.30
 -14   6  -8    1.21    0.23
 -16  -6  -8    1.85    0.36
 -16  -6  -8    2.12    0.36
 -16  -6  -8    1.82    0.26
 -16   6  -8    2.11    0.30
 -18  -6  -8    7.67    0.72
 -18  -6  -8    7.39    0.65
 -18  -6  -8    8.12    0.57
 -18   6  -8    8.49    0.60
 -20  -6  -8    0.22    0.25
 -20  -6  -8    0.34    0.19
 -20  -6  -8    0.30    0.30
 -20   6  -8    0.65    0.22
 -21   7   8    0.21    0.21
 -19   7   8    1.06    0.27
 -17  -7   8    1.54    0.34
 -17   7   8    1.86    0.32
 -15  -7   8    4.73    0.52
 -15  -7   8    5.70    0.51
 -15   7   8    5.34    0.52
 -13  -7   8    1.78    0.31
 -13  -7   8    1.24    0.27
 -13   7   8    1.61    0.31
 -11  -7   8   17.41    1.08
 -11  -7   8   18.24    1.06
 -11   7   8   18.57    1.11
  -9  -7   8    3.80    0.43
  -9  -7   8    3.96    0.40
  -9   7   8    3.62    0.44
  -7  -7   8    2.89    0.39
  -7  -7   8    2.87    0.33
  -7   7   8    3.04    0.40
  -5  -7   8    2.68    0.30
  -5  -7   8    2.56    0.37
   5  -7  -8    3.40    0.31
   5  -7  -8    2.53    0.33
  -5   7   8    2.38    0.36
   3  -7  -8    3.90    0.34
   3  -7  -8    4.09    0.37
  -3  -7   8    4.52    0.38
  -3  -7   8    3.89    0.45
  -3   7   8    4.10    0.46
  -1  -7   8   -0.20    0.19
   1  -7  -8    0.07    0.11
  -1  -7   8   -0.22    0.10
   1  -7  -8   -0.05    0.12
  -1   7   8    0.06    0.18
   1  -7   8   17.47    1.03
  -1  -7  -8   15.81    0.90
  -1  -7  -8   15.89    0.91
   1  -7   8   14.96    0.89
   1   7   8   15.24    1.02
   3  -7   8    2.10    0.35
   3  -7   8    1.75    0.26
  -3  -7  -8    2.69    0.30
  -3  -7  -8    1.93    0.27
   3   7   8    2.35    0.38
   5  -7   8    0.35    0.23
  -5  -7  -8    0.08    0.15
   5  -7   8   -0.06    0.12
  -5  -7  -8    0.09    0.14
  -5  -7  -8    0.12    0.11
  -5   7  -8    0.00    0.11
  -7  -7  -8   10.98    0.76
  -7  -7  -8   12.33    0.75
  -7  -7  -8   11.14    0.67
  -7   7  -8   11.83    0.68
  -9  -7  -8    0.14    0.20
  -9  -7  -8    0.16    0.12
  -9  -7  -8    0.09    0.17
  -9   7  -8    0.05    0.14
 -11  -7  -8   -0.19    0.18
 -11  -7  -8   -0.09    0.13
 -11  -7  -8    0.02    0.17
 -11   7  -8    0.15    0.15
 -13  -7  -8    0.10    0.21
 -13  -7  -8   -0.06    0.14
 -13  -7  -8    0.41    0.24
 -13   7  -8   -0.10    0.15
 -15  -7  -8    1.84    0.26
 -15  -7  -8    1.72    0.34
 -15  -7  -8    1.86    0.38
 -15   7  -8    1.91    0.28
 -17  -7  -8    0.60    0.27
 -17  -7  -8    0.32    0.28
 -17  -7  -8    0.84    0.22
 -17   7  -8    0.19    0.19
 -19  -7  -8    1.59    0.27
 -19  -7  -8    1.89    0.37
 -19  -7  -8    1.41    0.38
 -19   7  -8    1.66    0.29
 -18   8   8   -0.06    0.20
 -16  -8   8    0.17    0.28
 -16   8   8    0.98    0.29
 -14  -8   8    0.34    0.26
 -14   8   8    0.46    0.24
 -12  -8   8    4.01    0.45
 -12  -8   8    3.62    0.43
 -12   8   8    3.09    0.44
 -10  -8   8    1.82    0.32
 -10  -8   8    1.37    0.28
 -10   8   8    1.37    0.31
  -8  -8   8    0.07    0.17
  -8  -8   8    0.27    0.23
  -8   8   8   -0.01    0.19
   6  -8  -8    7.76    0.55
  -6  -8   8    8.95    0.68
  -6  -8   8    7.91    0.58
  -6   8   8    6.96    0.63
   4  -8  -8    4.10    0.38
  -4  -8   8    4.53    0.41
  -4  -8   8    3.18    0.44
  -4   8   8    4.25    0.49
  -2  -8   8    0.40    0.24
  -2  -8   8    0.19    0.15
   2  -8  -8    0.00    0.14
   2  -8  -8    0.18    0.15
  -2   8   8    0.47    0.24
   0  -8  -8    0.12    0.15
   0  -8   8    0.06    0.14
   0  -8  -8    0.20    0.16
   0  -8   8    0.17    0.24
   0   8   8    0.26    0.22
  -2  -8  -8    0.46    0.18
  -2  -8  -8    0.94    0.22
   2  -8   8    0.62    0.19
   2  -8   8    0.67    0.26
   4  -8   8    0.10    0.14
   4  -8   8    0.59    0.26
  -4  -8  -8   -0.07    0.15
  -4  -8  -8   -0.22    0.14
  -6  -8  -8    0.50    0.15
  -6  -8  -8    0.50    0.19
  -6  -8  -8    0.62    0.22
   6  -8   8    0.58    0.19
  -8  -8  -8    0.49    0.21
  -8  -8  -8    0.49    0.23
  -8  -8  -8    0.59    0.16
   8  -8   8    0.37    0.18
 -10  -8  -8    0.36    0.22
 -10  -8  -8    0.07    0.19
 -10  -8  -8   -0.18    0.12
 -12  -8  -8    1.67    0.36
 -12  -8  -8    2.09    0.27
 -12  -8  -8    2.15    0.35
 -12   8  -8    1.65    0.35
 -14  -8  -8   -0.11    0.24
 -14  -8  -8   -0.06    0.14
 -14  -8  -8   -0.08    0.21
 -14   8  -8    0.11    0.17
 -16  -8  -8    0.51    0.30
 -16  -8  -8    1.35    0.24
 -16  -8  -8    1.29    0.33
 -16   8  -8    1.28    0.26
 -15  -9   8    2.45    0.45
 -15   9   8    2.78    0.44
 -13  -9   8    0.59    0.30
 -13   9   8    0.66    0.29
 -11  -9   8    0.62    0.27
 -11   9   8    0.70    0.27
  -9  -9   8    3.17    0.42
  -9  -9   8    3.71    0.47
  -9   9   8    4.30    0.52
  -7  -9   8    2.87    0.42
   7  -9  -8    2.99    0.36
  -7  -9   8    3.69    0.42
  -7   9   8    3.57    0.48
   5  -9  -8    6.56    0.52
  -5  -9   8    6.44    0.65
  -5  -9   8    7.01    0.57
  -5   9   8    6.88    0.69
  -3  -9   8    8.65    0.70
   3  -9  -8    8.23    0.59
  -3  -9   8    7.99    0.62
  -3   9   8    8.47    0.72
   1  -9  -8    0.25    0.17
  -1  -9   8    0.23    0.24
  -1  -9   8   -0.09    0.16
  -1  -9  -8    2.02    0.31
  -1  -9  -8    2.77    0.39
   1  -9   8    2.61    0.42
   1  -9   8    2.37    0.33
   3  -9   8    0.47    0.19
  -3  -9  -8    0.33    0.20
   3  -9   8    0.16    0.26
  -3  -9  -8    0.24    0.19
  -5  -9  -8    0.87    0.25
   5  -9   8    0.77    0.23
  -5  -9  -8    0.82    0.23
  -5  -9  -8    0.54    0.16
  -7  -9  -8    1.45    0.22
   7  -9   8    1.57    0.28
  -7  -9  -8    2.47    0.34
  -7  -9  -8    1.60    0.32
  -9  -9  -8    0.28    0.22
   9  -9   8    0.37    0.20
  -9  -9  -8    0.34    0.25
  -9  -9  -8    0.47    0.16
 -11  -9  -8    1.43    0.34
 -11  -9  -8    1.66    0.24
 -11  -9  -8    1.24    0.31
 -13  -9  -8   -0.13    0.25
 -13  -9  -8    0.10    0.23
 -12 -10   8    1.80    0.41
 -12  10   8    1.13    0.36
 -10 -10   8    0.21    0.27
 -10  10   8    0.22    0.26
  -8 -10   8    4.43    0.52
   8 -10  -8    4.38    0.45
  -8  10   8    4.49    0.57
  -6 -10   8    2.99    0.47
  -6 -10   8    2.47    0.40
   6 -10  -8    2.63    0.35
  -6  10   8    3.60    0.51
   4 -10  -8    1.73    0.30
  -4 -10   8    1.91    0.38
  -4 -10   8    1.97    0.34
   2 -10  -8    1.47    0.29
  -2 -10   8    1.16    0.28
  -2 -10   8    1.25    0.35
   0 -10   8    0.49    0.23
   0 -10  -8    0.51    0.22
   0 -10   8    0.33    0.28
   2 -10   8    1.18    0.28
  -2 -10  -8    0.81    0.24
  -4 -10  -8    3.37    0.34
  -4 -10  -8    4.53    0.48
   4 -10   8    4.03    0.45
  -6 -10  -8    2.54    0.34
  -6 -10  -8    2.47    0.52
  -6 -10  -8    3.27    0.42
   6 -10   8    2.84    0.39
  -8 -10  -8    0.14    0.27
  -8 -10  -8   -0.01    0.21
   8 -10   8   -0.04    0.19
 -10 -10  -8   -0.12    0.21
  10 -10   8   -0.17    0.17
 -10 -10  -8    0.11    0.27
   5 -11  -8    1.13    0.27
  -5 -11   8    1.02    0.32
   3 -11  -8    1.95    0.33
  -3 -11   8    1.58    0.36
  -1 -11   8    1.48    0.33
   1 -11  -8    1.15    0.29
   1 -11   8    0.39    0.24
  -1 -11  -8    0.36    0.23
  -3 -11  -8    1.22    0.33
   3 -11   8    2.19    0.37
 -20   0   9    0.10    0.13
 -18   0   9   -0.03    0.14
 -16   0   9   -0.03    0.14
 -14   0   9    0.04    0.14
 -12   0   9   -0.14    0.13
 -10   0   9    0.02    0.16
  -8   0   9    0.08    0.15
  -6   0   9   -0.14    0.14
   6   0  -9    0.02    0.06
  -4   0   9    0.04    0.15
   4   0  -9    0.06    0.06
   2   0  -9   -0.06    0.06
  -2   0   9    0.03    0.17
   0   0   9   -0.03    0.16
   0   0  -9    0.00    0.07
  -2   0  -9   -0.01    0.07
   2   0   9   -0.03    0.16
  -2   0  -9    0.09    0.08
  -4   0  -9   -0.05    0.08
   4   0   9   -0.16    0.16
  -4   0  -9    0.09    0.09
  -6   0  -9   -0.08    0.09
   6   0   9   -0.04    0.19
  -6   0  -9   -0.04    0.09
  -8   0  -9    0.09    0.11
  -8   0  -9    0.05    0.10
   8   0   9   -0.26    0.17
  10   0   9   -0.07    0.20
 -10   0  -9    0.06    0.12
 -10   0  -9    0.11    0.13
 -12   0  -9   -0.08    0.11
 -12   0  -9   -0.01    0.14
 -14   0  -9   -0.07    0.14
 -14   0  -9   -0.03    0.12
 -16   0  -9    0.41    0.18
 -16   0  -9   -0.09    0.13
 -18   0  -9   -0.17    0.14
 -18   0  -9    0.21    0.20
 -20   0  -9    0.06    0.17
 -20   0  -9   -0.03    0.18
 -22   0  -9   -0.26    0.16
 -22   0  -9   -0.16    0.18
 -24   0  -9    0.18    0.23
 -21   1   9    1.61    0.21
 -19  -1   9    3.37    0.31
 -19   1   9    3.73    0.34
 -17  -1   9    0.11    0.14
 -17   1   9    0.15    0.16
 -15  -1   9   16.68    0.93
 -15   1   9   16.12    0.94
 -13  -1   9    6.77    0.51
 -13   1   9    6.83    0.50
 -11  -1   9    1.26    0.23
 -11   1   9    1.71    0.25
  -9  -1   9    0.41    0.18
  -9   1   9    0.70    0.20
  -7  -1   9   -0.13    0.15
   7   1  -9    0.10    0.05
  -7   1   9   -0.14    0.15
   5  -1  -9    1.49    0.15
  -5  -1   9    1.02    0.24
  -5   1   9    0.87    0.23
   5   1  -9    1.06    0.10
  -3  -1   9    5.84    0.50
   3  -1  -9    6.49    0.36
   3   1  -9    5.51    0.32
  -3   1   9    5.55    0.49
  -1  -1   9    2.67    0.35
   1  -1  -9    2.58    0.20
   1   1  -9    2.22    0.20
   1   1  -9    2.30    0.17
  -1   1   9    2.01    0.31
  -1  -1  -9    0.64    0.12
   1  -1   9    0.58    0.07
   1  -1   9    0.67    0.22
  -1   1  -9    0.61    0.11
  -1   1  -9    0.72    0.13
   1   1   9    0.95    0.24
  -3  -1  -9    1.16    0.16
  -3  -1  -9    0.82    0.14
   3  -1   9    1.49    0.29
  -3   1  -9    1.00    0.15
   3   1   9    1.37    0.27
  -3   1  -9    1.01    0.14
   5  -1   9    2.86    0.39
  -5  -1  -9    2.02    0.22
  -5  -1  -9    2.82    0.25
  -5   1  -9    2.46    0.23
   5   1   9    1.94    0.32
  -5   1  -9    2.27    0.23
  -7  -1  -9    1.42    0.19
  -7  -1  -9    1.47    0.20
   7  -1   9    1.58    0.31
   7   1   9    1.66    0.31
  -7   1  -9    1.70    0.20
  -7   1  -9    1.52    0.20
   9  -1   9    7.36    0.61
  -9  -1  -9    7.03    0.45
  -9  -1  -9    6.17    0.46
  -9   1  -9    6.64    0.44
  -9   1  -9    6.05    0.44
   9   1   9    5.67    0.59
 -11  -1  -9    2.05    0.26
 -11  -1  -9    1.79    0.22
 -11   1  -9    1.90    0.23
 -11   1  -9    1.88    0.24
 -13  -1  -9    0.95    0.19
 -13  -1  -9    0.93    0.21
 -13   1  -9    0.67    0.18
 -13   1  -9    1.01    0.20
 -15  -1  -9    0.84    0.22
 -15  -1  -9    0.47    0.17
 -15   1  -9    0.89    0.20
 -15   1  -9    0.68    0.20
 -17  -1  -9    1.70    0.30
 -17  -1  -9    1.91    0.27
 -17   1  -9    2.12    0.28
 -17   1  -9    1.65    0.28
 -19  -1  -9    0.66    0.20
 -19  -1  -9    0.62    0.24
 -19   1  -9    1.44    0.26
 -19   1  -9    0.95    0.25
 -21  -1  -9    1.44    0.27
 -21  -1  -9    2.28    0.36
 -21   1  -9    1.90    0.33
 -21   1  -9    2.11    0.30
 -23  -1  -9    3.68    0.40
 -23  -1  -9    3.41    0.44
 -23   1  -9    3.07    0.42
 -23   1  -9    3.52    0.41
 -24   2   9    1.02    0.18
 -22   2   9    1.79    0.24
 -20  -2   9    0.13    0.12
 -20   2   9    0.19    0.16
 -18  -2   9    5.01    0.39
 -18   2   9    4.89    0.41
 -16  -2   9   -0.05    0.14
 -16   2   9   -0.04    0.15
 -14  -2   9    7.08    0.51
 -14   2   9    6.53    0.50
 -12  -2   9    6.01    0.48
 -12   2   9    6.43    0.49
 -10  -2   9   29.56    1.60
 -10   2   9   30.61    1.61
  -8  -2   9    1.14    0.24
  -8   2   9    1.45    0.26
  -6  -2   9   15.29    0.93
   6  -2  -9   15.45    0.81
  -6   2   9   15.02    0.93
   4  -2  -9    0.75    0.12
  -4  -2   9    0.21    0.19
  -4   2   9    0.62    0.22
  -2  -2   9    2.12    0.15
   2  -2  -9    2.07    0.20
  -2  -2   9    1.72    0.30
  -2   2   9    1.68    0.29
   2   2  -9    1.99    0.19
   0  -2   9   28.32    1.39
   0  -2   9   27.70    1.56
   0  -2  -9   29.28    1.44
   0   2  -9   27.92    1.43
   0   2  -9   28.52    1.38
   0   2   9   28.45    1.57
   2  -2   9    3.19    0.40
  -2  -2  -9    3.25    0.26
  -2   2  -9    2.53    0.21
  -2   2  -9    3.14    0.25
   2   2   9    2.39    0.36
  -4  -2  -9   24.98    1.25
   4  -2   9   24.15    1.37
  -4  -2  -9   23.33    1.23
  -4   2  -9   23.70    1.23
   4   2   9   23.92    1.38
  -4   2  -9   23.36    1.20
  -6  -2  -9    4.04    0.31
   6  -2   9    3.35    0.41
  -6  -2  -9    3.48    0.29
  -6   2  -9    3.03    0.27
  -6   2  -9    3.51    0.29
   6   2   9    3.41    0.43
   8  -2   9    1.79    0.33
  -8  -2  -9    1.54    0.20
  -8  -2  -9    1.47    0.21
  -8   2  -9    1.37    0.18
   8   2   9    1.14    0.30
  -8   2  -9    1.04    0.18
  10  -2   9    0.20    0.25
 -10  -2  -9    0.23    0.14
 -10  -2  -9    0.06    0.13
 -10   2  -9   -0.04    0.12
 -10   2  -9    0.04    0.13
 -12  -2  -9    0.05    0.13
 -12  -2  -9    0.03    0.15
 -12   2  -9    0.09    0.13
 -12   2  -9   -0.04    0.12
 -14  -2  -9    0.13    0.16
 -14  -2  -9   -0.09    0.12
 -14   2  -9    0.02    0.14
 -14   2  -9   -0.06    0.14
 -16  -2  -9    0.14    0.19
 -16  -2  -9    0.45    0.18
 -16   2  -9    0.36    0.18
 -16   2  -9    0.40    0.17
 -18  -2  -9    1.06    0.26
 -18  -2  -9    0.70    0.20
 -18   2  -9    0.28    0.20
 -18   2  -9    0.24    0.18
 -20  -2  -9   -0.31    0.17
 -20  -2  -9    0.00    0.15
 -20   2  -9   -0.04    0.18
 -20   2  -9    0.21    0.19
 -22  -2  -9    4.94    0.47
 -22  -2  -9    4.36    0.51
 -22   2  -9    4.13    0.46
 -22   2  -9    4.42    0.45
 -25   3   9   -0.21    0.14
 -23   3   9    4.80    0.41
 -21  -3   9    2.13    0.21
 -21   3   9    2.42    0.30
 -19  -3   9    1.07    0.18
 -19   3   9    1.66    0.25
 -17  -3   9    2.70    0.29
 -17   3   9    2.66    0.32
 -15  -3   9    0.91    0.21
 -15   3   9    1.05    0.22
 -13  -3   9    2.59    0.31
 -13   3   9    2.55    0.32
 -11  -3   9    4.09    0.40
 -11   3   9    3.92    0.41
  -9  -3   9    2.81    0.35
  -9   3   9    2.43    0.32
  -7  -3   9    1.13    0.25
  -7   3   9    1.13    0.25
   5  -3  -9   13.61    0.71
  -5  -3   9   12.81    0.68
  -5  -3   9   12.99    0.83
   5   3  -9   12.76    0.69
  -5   3   9   12.18    0.82
  -3  -3   9    0.91    0.24
  -3  -3   9    1.27    0.13
   3  -3  -9    1.16    0.16
   3   3  -9    0.98    0.13
  -3   3   9    1.18    0.26
   1  -3  -9   15.20    0.81
  -1  -3   9   14.01    0.93
  -1  -3   9   15.49    0.77
   1   3  -9   14.76    0.79
  -1   3   9   14.08    0.93
   1  -3   9   10.22    0.74
   1  -3   9   10.44    0.57
  -1  -3  -9   10.51    0.61
   1   3   9   11.20    0.75
  -1   3  -9   10.44    0.59
  -3  -3  -9   11.74    0.65
  -3  -3  -9   10.87    0.63
  -3  -3  -9   11.25    0.66
   3  -3   9   10.75    0.78
  -3   3  -9   11.65    0.64
   3   3   9   11.63    0.80
  -5  -3  -9    9.29    0.59
  -5  -3  -9   10.25    0.59
  -5  -3  -9    9.28    0.58
   5  -3   9   10.46    0.73
   5   3   9   10.99    0.75
  -5   3  -9   10.05    0.54
  -5   3  -9    9.46    0.57
  -7  -3  -9    1.63    0.23
  -7  -3  -9    1.34    0.20
   7  -3   9    1.52    0.32
  -7  -3  -9    1.73    0.23
  -7   3  -9    1.61    0.19
   7   3   9    1.87    0.35
  -7   3  -9    1.68    0.21
  -9  -3  -9    3.35    0.34
   9  -3   9    3.71    0.45
  -9  -3  -9    2.90    0.29
  -9  -3  -9    3.48    0.36
  -9   3  -9    3.04    0.29
  -9   3  -9    3.51    0.30
 -11  -3  -9    2.19    0.31
 -11  -3  -9    2.30    0.27
 -11  -3  -9    2.38    0.30
 -11   3  -9    1.95    0.24
 -11   3  -9    2.39    0.27
 -13  -3  -9    2.56    0.33
 -13  -3  -9    2.36    0.28
 -13  -3  -9    2.25    0.35
 -13   3  -9    2.85    0.30
 -13   3  -9    2.35    0.28
 -15  -3  -9    0.27    0.23
 -15  -3  -9    0.17    0.18
 -15  -3  -9    0.08    0.14
 -15   3  -9    0.15    0.15
 -15   3  -9    0.17    0.16
 -17  -3  -9    1.30    0.29
 -17  -3  -9    1.73    0.27
 -17   3  -9    1.39    0.25
 -17   3  -9    1.49    0.27
 -19  -3  -9    0.51    0.25
 -19  -3  -9    0.96    0.23
 -19   3  -9    0.93    0.24
 -19   3  -9    1.20    0.25
 -21  -3  -9    1.24    0.26
 -21  -3  -9    1.02    0.30
 -21   3  -9    0.97    0.25
 -21   3  -9    0.89    0.26
 -23  -3  -9    0.41    0.21
 -23   3  -9    0.55    0.25
 -24   4   9    0.31    0.18
 -22   4   9    1.90    0.29
 -20  -4   9    5.09    0.38
 -20   4   9    4.64    0.44
 -18  -4   9    4.67    0.38
 -18   4   9    3.98    0.41
 -16  -4   9    0.16    0.17
 -16   4   9   -0.10    0.15
 -14  -4   9    7.01    0.53
 -14   4   9    6.99    0.54
 -12  -4   9    9.26    0.63
 -12   4   9    8.76    0.63
 -10  -4   9    2.94    0.36
 -10   4   9    3.11    0.36
  -8  -4   9    0.29    0.18
  -8  -4   9    0.27    0.11
  -8   4   9    0.20    0.18
   8   4  -9    0.18    0.08
  -6  -4   9   37.52    1.86
   6  -4  -9   37.17    1.88
  -6  -4   9   38.50    1.99
   6   4  -9   36.42    1.83
  -6   4   9   37.68    1.99
  -4  -4   9   28.46    1.56
   4  -4  -9   28.32    1.45
  -4  -4   9   28.07    1.42
   4   4  -9   27.76    1.41
  -4   4   9   28.71    1.57
  -2  -4   9    7.39    0.59
   2  -4  -9    7.29    0.46
  -2  -4   9    7.12    0.43
  -2   4   9    6.88    0.58
   2   4  -9    7.00    0.42
   0  -4   9   28.45    1.39
   0  -4   9   25.83    1.53
   0  -4  -9   28.34    1.43
   0   4  -9   27.31    1.39
   0   4   9   26.87    1.55
   2  -4   9    3.82    0.44
   2  -4   9    3.50    0.27
  -2  -4  -9    3.22    0.31
  -2   4  -9    3.70    0.27
   2   4   9    3.62    0.43
   4  -4   9   -0.11    0.20
  -4  -4  -9    0.22    0.13
  -4  -4  -9    0.00    0.11
  -4  -4  -9    0.04    0.10
   4   4   9    0.19    0.19
  -4   4  -9    0.32    0.11
   6  -4   9    0.14    0.22
  -6  -4  -9    0.22    0.14
  -6  -4  -9    0.40    0.13
  -6  -4  -9    0.19    0.15
  -6   4  -9    0.18    0.12
   6   4   9    0.06    0.20
  -8  -4  -9    2.90    0.32
  -8  -4  -9    2.73    0.32
   8  -4   9    2.74    0.39
  -8  -4  -9    3.39    0.30
  -8   4  -9    3.31    0.29
 -10  -4  -9    1.00    0.18
 -10  -4  -9    0.85    0.21
 -10  -4  -9    0.74    0.21
 -10   4  -9    0.95    0.19
 -12  -4  -9    7.22    0.54
 -12  -4  -9    6.84    0.48
 -12  -4  -9    5.65    0.53
 -12   4  -9    6.77    0.48
 -12   4  -9    6.10    0.47
 -14  -4  -9   -0.02    0.20
 -14  -4  -9    0.21    0.20
 -14  -4  -9    0.22    0.15
 -14   4  -9    0.12    0.16
 -14   4  -9   -0.07    0.15
 -16  -4  -9    2.81    0.41
 -16  -4  -9    2.63    0.31
 -16  -4  -9    2.89    0.39
 -16   4  -9    3.13    0.35
 -16   4  -9    2.81    0.32
 -18  -4  -9    0.93    0.26
 -18  -4  -9    0.50    0.31
 -18  -4  -9    1.00    0.23
 -18   4  -9    0.32    0.20
 -18   4  -9    0.65    0.21
 -20  -4  -9    6.80    0.54
 -20  -4  -9    6.98    0.64
 -20  -4  -9    6.91    0.70
 -20   4  -9    7.13    0.56
 -20   4  -9    6.61    0.57
 -22  -4  -9    5.44    0.48
 -22  -4  -9    5.03    0.56
 -22   4  -9    5.68    0.53
 -22   4  -9    4.44    0.51
 -23   5   9    5.24    0.50
 -21   5   9    2.23    0.33
 -19  -5   9    0.51    0.19
 -19   5   9    0.30    0.20
 -17  -5   9    2.73    0.32
 -17   5   9    4.06    0.41
 -15  -5   9    2.68    0.32
 -15   5   9    2.02    0.32
 -13  -5   9    1.11    0.25
 -13   5   9    1.07    0.25
 -11  -5   9    0.93    0.24
 -11   5   9    0.53    0.20
  -9  -5   9    0.33    0.21
  -9  -5   9    0.69    0.16
  -9   5   9    0.59    0.22
  -7  -5   9    4.15    0.44
  -7  -5   9    3.55    0.31
  -7   5   9    4.06    0.44
  -5  -5   9    9.56    0.71
   5  -5  -9    9.98    0.60
  -5  -5   9   10.25    0.59
  -5   5   9    9.40    0.70
   5   5  -9    9.42    0.54
  -3  -5   9    7.20    0.60
  -3  -5   9    7.39    0.46
   3  -5  -9    7.14    0.48
   3   5  -9    7.21    0.42
  -3   5   9    7.55    0.61
  -1  -5   9    0.26    0.11
  -1  -5   9    0.16    0.20
   1  -5  -9    0.52    0.14
  -1   5   9    0.53    0.22
   1   5  -9    0.28    0.10
   1  -5   9    0.07    0.10
  -1  -5  -9    0.10    0.12
   1  -5   9   -0.05    0.21
   1   5   9    0.03    0.19
  -1   5  -9   -0.07    0.08
   3  -5   9    0.89    0.15
  -3  -5  -9    0.89    0.28
   3  -5   9    0.52    0.26
  -3  -5  -9    0.77    0.18
   3   5   9    0.26    0.23
  -3   5  -9    0.81    0.15
  -5  -5  -9    0.18    0.15
  -5  -5  -9    0.16    0.14
   5  -5   9   -0.03    0.19
  -5  -5  -9    0.35    0.13
  -5   5  -9    0.14    0.12
   5   5   9    0.13    0.22
  -7  -5  -9   -0.20    0.13
  -7  -5  -9   -0.11    0.10
  -7  -5  -9   -0.07    0.14
   7  -5   9    0.11    0.22
  -7   5  -9   -0.05    0.10
  -9  -5  -9    0.35    0.17
  -9  -5  -9    0.23    0.17
  -9  -5  -9    0.29    0.15
  -9   5  -9    0.12    0.13
 -11  -5  -9    6.64    0.56
 -11  -5  -9    7.04    0.49
 -11  -5  -9    7.39    0.54
 -11   5  -9    6.92    0.49
 -13  -5  -9    0.95    0.25
 -13  -5  -9    0.83    0.20
 -13  -5  -9    1.08    0.27
 -13   5  -9    1.13    0.22
 -15  -5  -9   10.20    0.73
 -15  -5  -9    9.13    0.75
 -15  -5  -9   10.70    0.66
 -15   5  -9   10.62    0.67
 -17  -5  -9   -0.18    0.15
 -17  -5  -9    0.28    0.21
 -17  -5  -9   -0.35    0.21
 -17   5  -9    0.38    0.20
 -19  -5  -9    8.11    0.60
 -19  -5  -9    8.00    0.75
 -19  -5  -9    8.00    0.67
 -19   5  -9    8.37    0.62
 -21  -5  -9   -0.06    0.17
 -21  -5  -9    0.27    0.24
 -21   5  -9   -0.14    0.19
 -20   6   9    0.53    0.22
 -18   6   9    0.58    0.23
 -16  -6   9    0.42    0.20
 -16   6   9    0.07    0.19
 -14  -6   9    0.05    0.19
 -14   6   9    0.19    0.19
 -12  -6   9    0.70    0.23
 -12   6   9    0.37    0.20
 -10  -6   9    4.04    0.45
 -10  -6   9    4.72    0.42
 -10   6   9    3.99    0.46
  -8  -6   9    1.25    0.29
  -8  -6   9    0.96    0.19
  -8   6   9    0.77    0.25
  -6  -6   9    0.80    0.17
  -6  -6   9    0.66    0.25
   6  -6  -9    0.97    0.19
  -6   6   9    0.86    0.25
  -4  -6   9    1.33    0.21
  -4  -6   9    1.24    0.29
   4  -6  -9    1.55    0.23
  -4   6   9    1.57    0.32
  -2  -6   9   -0.06    0.10
   2  -6  -9    0.02    0.12
  -2  -6   9    0.02    0.20
  -2   6   9    0.09    0.20
   0  -6   9    0.13    0.22
   0  -6  -9    0.40    0.16
   0  -6   9    0.78    0.16
   0   6   9    0.43    0.23
   2  -6   9    0.05    0.11
   2  -6   9    0.12    0.22
  -2  -6  -9    0.21    0.15
  -2   6  -9    0.09    0.09
   2   6   9   -0.26    0.20
   4  -6   9    1.02    0.18
   4  -6   9    0.43    0.25
  -4  -6  -9    0.96    0.21
   4   6   9    0.86    0.29
  -4   6  -9    1.19    0.17
  -6  -6  -9    2.72    0.27
  -6  -6  -9    2.59    0.33
  -6  -6  -9    1.89    0.28
   6  -6   9    2.47    0.40
  -6   6  -9    2.31    0.25
  -8  -6  -9    3.70    0.40
  -8  -6  -9    4.25    0.36
  -8  -6  -9    4.62    0.41
  -8   6  -9    4.04    0.34
 -10  -6  -9   -0.28    0.17
 -10  -6  -9   -0.04    0.17
 -10  -6  -9   -0.14    0.13
 -10   6  -9   -0.18    0.12
 -12  -6  -9    9.10    0.64
 -12  -6  -9    8.31    0.66
 -12  -6  -9    8.07    0.57
 -12   6  -9    8.65    0.58
 -14  -6  -9    0.27    0.17
 -14  -6  -9    0.06    0.21
 -14  -6  -9    0.47    0.23
 -14   6  -9    0.50    0.19
 -16  -6  -9    3.03    0.42
 -16  -6  -9    3.11    0.34
 -16  -6  -9    2.79    0.43
 -16   6  -9    2.88    0.35
 -18  -6  -9    0.49    0.28
 -18  -6  -9    0.51    0.21
 -18  -6  -9    0.55    0.31
 -18   6  -9    0.88    0.25
 -19   7   9    0.50    0.24
 -17   7   9    0.55    0.25
 -15  -7   9    1.33    0.28
 -15   7   9    1.29    0.30
 -13  -7   9    1.74    0.32
 -13   7   9    1.46    0.32
 -11  -7   9    0.28    0.22
 -11   7   9   -0.26    0.17
  -9  -7   9    0.37    0.23
  -9  -7   9    0.44    0.19
  -9   7   9    0.49    0.24
  -7  -7   9   -0.13    0.19
   7  -7  -9    0.04    0.13
  -7  -7   9    0.00    0.13
  -7   7   9    0.32    0.22
  -5  -7   9    0.25    0.14
   5  -7  -9   -0.05    0.13
  -5  -7   9    0.04    0.22
  -5   7   9    0.19    0.21
  -3  -7   9    2.78    0.41
   3  -7  -9    2.79    0.31
  -3  -7   9    2.46    0.29
  -3   7   9    2.67    0.40
  -1  -7   9    0.94    0.19
  -1  -7   9    0.83    0.28
   1  -7  -9    0.81    0.19
  -1   7   9    1.05    0.30
  -1  -7  -9    0.28    0.16
   1  -7   9    0.08    0.22
   1  -7   9    0.01    0.12
   1   7   9    0.02    0.20
   3  -7   9   -0.37    0.21
  -3  -7  -9   -0.10    0.13
   3  -7   9   -0.08    0.12
   5  -7   9    0.22    0.24
  -5  -7  -9   -0.15    0.10
  -5  -7  -9    0.14    0.17
   5  -7   9    0.06    0.13
   7  -7   9    0.08    0.14
  -7  -7  -9    0.25    0.18
  -7  -7  -9    0.05    0.13
  -7   7  -9    0.13    0.16
  -9  -7  -9    0.54    0.28
  -9  -7  -9    0.55    0.23
  -9  -7  -9    0.86    0.18
  -9   7  -9    0.82    0.19
 -11  -7  -9    0.25    0.20
 -11  -7  -9    0.06    0.22
 -11  -7  -9    0.03    0.15
 -11   7  -9    0.25    0.15
 -13  -7  -9    1.25    0.29
 -13  -7  -9    1.20    0.23
 -13  -7  -9    1.82    0.35
 -13   7  -9    1.22    0.23
 -15  -7  -9    0.15    0.23
 -15  -7  -9    0.12    0.25
 -15  -7  -9    0.07    0.15
 -15   7  -9    0.05    0.17
 -17  -7  -9    2.29    0.43
 -17  -7  -9    2.34    0.32
 -17  -7  -9    2.43    0.39
 -17   7  -9    1.91    0.31
 -16   8   9    1.92    0.37
 -14  -8   9    3.11    0.42
 -14   8   9    2.96    0.44
 -12  -8   9    7.68    0.64
 -12   8   9    7.52    0.68
 -10  -8   9    1.42    0.39
 -10  -8   9    1.11    0.31
 -10   8   9    1.42    0.32
  -8  -8   9    2.89    0.42
  -8  -8   9    2.45    0.34
   8  -8  -9    2.87    0.33
  -8   8   9    2.04    0.39
  -6  -8   9    2.28    0.31
  -6  -8   9    1.52    0.35
   6  -8  -9    2.16    0.29
  -6   8   9    2.57    0.42
  -4  -8   9    0.02    0.15
  -4  -8   9   -0.14    0.22
   4  -8  -9   -0.03    0.13
  -4   8   9    0.31    0.25
  -2  -8   9    0.61    0.28
  -2  -8   9    0.21    0.16
   2  -8  -9    0.39    0.18
  -2   8   9    0.58    0.26
   0  -8   9    0.93    0.31
   0  -8   9    1.08    0.23
   0  -8  -9    0.91    0.22
   0   8   9    1.14    0.32
   2  -8   9   -0.03    0.23
   2  -8   9    0.07    0.14
  -2  -8  -9    0.19    0.17
  -4  -8  -9    3.72    0.40
   4  -8   9    3.13    0.35
  -4  -8  -9    3.02    0.31
   4  -8   9    3.07    0.46
  -6  -8  -9    0.27    0.20
   6  -8   9    0.19    0.16
  -6  -8  -9    0.17    0.14
   8  -8   9    5.80    0.49
  -8  -8  -9    5.51    0.52
  -8  -8  -9    6.15    0.45
 -10  -8  -9    0.48    0.18
 -10  -8  -9    0.41    0.23
 -12  -8  -9    0.41    0.25
 -12  -8  -9    0.54    0.19
 -14  -8  -9   -0.07    0.16
 -14  -8  -9    0.06    0.23
 -13   9   9    0.02    0.24
 -11  -9   9    2.17    0.40
 -11   9   9    1.85    0.40
  -9  -9   9   10.91    0.90
   9  -9  -9    9.28    0.68
  -9  -9   9    9.50    0.78
  -9   9   9   11.17    0.84
   7  -9  -9    1.05    0.24
  -7  -9   9    0.66    0.24
  -7  -9   9    0.63    0.30
  -7   9   9    0.70    0.29
   5  -9  -9    0.33    0.19
  -5  -9   9    0.42    0.28
  -5  -9   9    0.19    0.19
  -5   9   9    0.28    0.26
  -3  -9   9    1.56    0.29
  -3  -9   9    0.82    0.33
   3  -9  -9    1.53    0.26
  -3   9   9    1.24    0.35
   1  -9  -9    5.11    0.46
  -1  -9   9    5.24    0.60
  -1  -9   9    4.90    0.47
  -1  -9  -9    1.41    0.27
   1  -9   9    1.22    0.26
   1  -9   9    1.23    0.35
  -3  -9  -9    0.61    0.23
   3  -9   9    0.50    0.21
  -5  -9  -9    0.24    0.16
  -5  -9  -9    0.06    0.19
   5  -9   9    0.23    0.19
   7  -9   9    7.62    0.61
  -7  -9  -9    7.47    0.54
  -7  -9  -9    8.71    0.66
  -9  -9  -9    1.28    0.30
  -9  -9  -9    0.91    0.21
   9  -9   9    1.46    0.27
  11  -9   9    6.44    0.57
 -11  -9  -9    7.20    0.64
 -11  -9  -9    7.22    0.52
  -8 -10   9    4.28    0.56
   8 -10  -9    4.08    0.44
  -8  10   9    4.49    0.58
  -6 -10   9    0.67    0.31
  -6 -10   9    0.55    0.27
   6 -10  -9    0.71    0.23
  -6  10   9    0.73    0.43
  -4 -10   9    0.70    0.26
   4 -10  -9    0.68    0.24
  -4 -10   9    0.70    0.32
   2 -10  -9    0.57    0.23
  -2 -10   9    0.84    0.33
  -2 -10   9    0.74    0.27
   0 -10  -9    3.35    0.41
   0 -10   9    3.07    0.41
   0 -10   9    3.00    0.48
   2 -10   9    0.17    0.21
  -2 -10  -9    0.10    0.19
  -4 -10  -9    0.38    0.24
   4 -10   9    0.21    0.21
  -4 -10  -9    0.46    0.16
  -6 -10  -9    3.04    0.33
   6 -10   9    2.61    0.39
  -6 -10  -9    3.18    0.43
 -22   0  10   -0.07    0.13
 -20   0  10    3.53    0.34
 -18   0  10   21.44    1.18
 -16   0  10   13.36    0.82
 -14   0  10    0.16    0.18
 -12   0  10    0.44    0.20
 -10   0  10    7.85    0.58
  -8   0  10   21.50    1.27
   8   0 -10   23.34    1.21
  -6   0  10    3.54    0.42
   6   0 -10    4.13    0.26
  -4   0  10    4.17    0.44
   4   0 -10    4.32    0.27
   2   0 -10    2.69    0.20
  -2   0  10    1.88    0.33
   0   0 -10    0.89    0.15
   0   0  10    0.67    0.24
   0   0 -10    1.04    0.14
   2   0  10    3.00    0.42
  -2   0 -10    2.90    0.24
  -2   0 -10    2.95    0.26
  -4   0 -10    0.36    0.13
  -4   0 -10    0.69    0.14
   4   0  10    0.68    0.26
   6   0  10    8.84    0.69
  -6   0 -10    8.94    0.54
  -6   0 -10    8.21    0.53
  -8   0 -10    2.12    0.25
   8   0  10    2.95    0.43
  -8   0 -10    2.84    0.28
 -10   0 -10    0.14    0.13
 -10   0 -10    0.22    0.15
 -12   0 -10    0.02    0.14
 -12   0 -10    0.04    0.13
 -14   0 -10   15.17    0.90
 -14   0 -10   15.54    0.91
 -16   0 -10    0.60    0.21
 -16   0 -10    1.19    0.23
 -18   0 -10    0.89    0.23
 -18   0 -10    0.55    0.23
 -20   0 -10    5.86    0.49
 -20   0 -10    4.70    0.50
 -22   0 -10    0.80    0.24
 -22   0 -10    0.94    0.27
 -23   1  10    0.51    0.16
 -21  -1  10    0.11    0.14
 -21   1  10    0.03    0.16
 -19  -1  10    4.65    0.41
 -19   1  10    5.32    0.43
 -17  -1  10    0.28    0.18
 -17   1  10    0.20    0.18
 -15  -1  10    0.65    0.21
 -15   1  10    0.72    0.21
 -13  -1  10    0.40    0.19
 -13   1  10    0.29    0.18
 -11  -1  10    2.76    0.34
 -11   1  10    2.86    0.35
  -9  -1  10    0.67    0.22
  -9   1  10    0.77    0.22
   7  -1 -10   13.31    0.70
  -7  -1  10   12.37    0.84
  -7   1  10   13.75    0.86
  -5  -1  10    0.61    0.24
   5  -1 -10    0.73    0.12
  -5   1  10    0.76    0.23
   3  -1 -10    0.17    0.09
  -3  -1  10   -0.16    0.17
  -3   1  10    0.22    0.20
   1  -1 -10    0.00    0.08
  -1  -1  10    0.04    0.18
  -1   1  10   -0.08    0.18
   1   1 -10    0.04    0.09
  -1  -1 -10    6.90    0.42
   1  -1  10    6.59    0.58
  -1  -1 -10    7.07    0.44
  -1   1 -10    6.55    0.42
  -1   1 -10    6.60    0.39
   1   1  10    6.35    0.58
  -3  -1 -10   12.26    0.68
  -3  -1 -10   12.42    0.69
   3  -1  10   12.09    0.85
  -3   1 -10   12.39    0.69
   3   1  10   12.76    0.86
  -3   1 -10   11.57    0.66
  -5  -1 -10    3.10    0.30
  -5  -1 -10    3.47    0.29
   5  -1  10    3.34    0.44
   5   1  10    3.46    0.45
  -5   1 -10    3.21    0.29
  -5   1 -10    3.08    0.27
  -7  -1 -10    1.61    0.21
   7  -1  10    1.63    0.35
  -7  -1 -10    1.35    0.21
  -7   1 -10    1.31    0.19
   7   1  10    1.95    0.38
  -7   1 -10    1.50    0.21
   9  -1  10    0.42    0.28
  -9  -1 -10    0.32    0.16
  -9  -1 -10    0.31    0.14
  -9   1 -10    0.58    0.15
  -9   1 -10    0.64    0.15
 -11  -1 -10    0.08    0.13
 -11  -1 -10   -0.07    0.13
 -11   1 -10   -0.03    0.12
 -11   1 -10    0.06    0.13
 -13  -1 -10    0.11    0.16
 -13  -1 -10    0.04    0.14
 -13   1 -10   -0.07    0.13
 -13   1 -10    0.29    0.16
 -15  -1 -10    6.14    0.50
 -15  -1 -10    5.33    0.46
 -15   1 -10    5.57    0.46
 -15   1 -10    5.61    0.47
 -17  -1 -10    0.83    0.21
 -17  -1 -10    0.81    0.23
 -17   1 -10    0.72    0.22
 -17   1 -10    0.51    0.20
 -19  -1 -10    0.28    0.19
 -19  -1 -10    0.14    0.21
 -19   1 -10   -0.04    0.17
 -19   1 -10    0.01    0.19
 -21  -1 -10    0.04    0.17
 -21  -1 -10    0.01    0.21
 -21   1 -10    0.31    0.19
 -21   1 -10    0.03    0.21
 -24   2  10    0.69    0.19
 -22   2  10    0.33    0.18
 -20  -2  10    1.86    0.23
 -20   2  10    2.28    0.30
 -18  -2  10    0.21    0.17
 -18   2  10    0.41    0.19
 -16  -2  10    1.47    0.25
 -16   2  10    1.19    0.25
 -14  -2  10    0.46    0.20
 -14   2  10    0.79    0.22
 -12  -2  10   14.00    0.88
 -12   2  10   14.73    0.90
 -10  -2  10    0.71    0.22
 -10   2  10    1.02    0.24
   8  -2 -10    0.21    0.10
  -8  -2  10    0.19    0.19
  -8   2  10    0.21    0.19
   6  -2 -10    1.01    0.14
  -6  -2  10    0.59    0.24
  -6   2  10    0.68    0.23
   4  -2 -10    0.04    0.08
  -4  -2  10    0.15    0.19
  -4   2  10   -0.12    0.18
   4   2 -10   -0.05    0.08
  -2  -2  10   12.78    0.85
   2  -2 -10   13.20    0.70
  -2   2  10   11.96    0.84
   2   2 -10   12.07    0.69
   0  -2  10    1.65    0.33
   0  -2 -10    1.45    0.18
   0   2 -10    1.41    0.18
   0   2  10    1.40    0.31
   2  -2  10   14.94    0.98
  -2  -2 -10   16.15    0.85
  -2  -2 -10   15.32    0.84
   2   2  10   13.55    0.98
  -2   2 -10   15.79    0.83
  -4  -2 -10   27.67    1.40
  -4  -2 -10   27.10    1.39
   4  -2  10   28.20    1.56
   4   2  10   25.98    1.55
  -4   2 -10   25.86    1.38
  -6  -2 -10    6.71    0.44
   6  -2  10    6.48    0.59
  -6  -2 -10    6.50    0.45
  -6   2 -10    6.14    0.44
  -6   2 -10    6.41    0.53
   6   2  10    6.60    0.61
   8  -2  10    0.43    0.26
  -8  -2 -10    0.44    0.15
  -8  -2 -10    0.43    0.16
  -8   2 -10    0.56    0.15
   8   2  10    0.69    0.28
  -8   2 -10    0.59    0.14
 -10  -2 -10    1.01    0.20
 -10  -2 -10    1.24    0.22
 -10   2 -10    1.22    0.20
 -10   2 -10    0.86    0.18
 -12  -2 -10    3.43    0.36
 -12  -2 -10    3.66    0.36
 -12   2 -10    3.24    0.33
 -12   2 -10    3.08    0.32
 -14  -2 -10    0.29    0.18
 -14  -2 -10    0.41    0.16
 -14   2 -10    0.51    0.18
 -14   2 -10    0.34    0.17
 -16  -2 -10    2.88    0.37
 -16  -2 -10    2.79    0.33
 -16   2 -10    2.72    0.34
 -16   2 -10    3.72    0.38
 -18  -2 -10    0.34    0.18
 -18  -2 -10    0.27    0.20
 -18   2 -10   -0.15    0.16
 -18   2 -10    0.28    0.20
 -20  -2 -10    1.59    0.32
 -20  -2 -10    2.41    0.33
 -20   2 -10    1.62    0.30
 -20   2 -10    1.54    0.28
 -23   3  10    4.69    0.44
 -21  -3  10    0.94    0.17
 -21   3  10    0.58    0.22
 -19  -3  10    2.20    0.27
 -19   3  10    1.94    0.30
 -17  -3  10    2.77    0.32
 -17   3  10    3.13    0.37
 -15  -3  10    0.16    0.17
 -15   3  10    0.11    0.18
 -13  -3  10   -0.05    0.17
 -13   3  10    0.03    0.17
 -11  -3  10    0.60    0.22
 -11   3  10    0.84    0.24
  -9  -3  10    4.67    0.48
  -9   3  10    5.53    0.50
   7  -3 -10    0.72    0.14
  -7  -3  10    1.07    0.26
  -7   3  10    0.38    0.22
   5  -3 -10   21.41    1.13
  -5  -3  10   20.96    1.26
   5   3 -10   22.41    1.11
  -5   3  10   21.17    1.27
   3  -3 -10    0.54    0.13
  -3  -3  10    0.26    0.21
   3   3 -10    0.44    0.11
  -3   3  10    0.48    0.22
   1  -3 -10    1.53    0.20
  -1  -3  10    0.69    0.26
  -1   3  10    1.35    0.31
   1   3 -10    1.23    0.16
  -1  -3 -10   14.22    0.79
   1  -3  10   14.33    0.94
  -1   3 -10   14.12    0.77
   1   3  10   13.55    0.94
  -3  -3 -10    1.27    0.19
  -3  -3 -10    1.27    0.19
   3  -3  10    1.52    0.33
   3   3  10    1.50    0.33
  -3   3 -10    1.14    0.17
  -5  -3 -10    2.35    0.25
   5  -3  10    2.11    0.38
  -5  -3 -10    3.08    0.31
  -5   3 -10    2.48    0.25
   5   3  10    2.81    0.41
   7  -3  10    4.56    0.51
  -7  -3 -10    3.41    0.33
  -7  -3 -10    3.85    0.35
   7   3  10    3.81    0.49
  -7   3 -10    3.75    0.34
  -9  -3 -10    0.38    0.17
  -9  -3 -10    0.59    0.17
  -9   3 -10    0.68    0.16
 -11  -3 -10    1.17    0.24
 -11  -3 -10    0.90    0.20
 -11   3 -10    1.32    0.22
 -13  -3 -10    5.13    0.45
 -13  -3 -10    4.30    0.40
 -13   3 -10    4.63    0.41
 -15  -3 -10    0.12    0.15
 -15  -3 -10    0.03    0.18
 -15   3 -10   -0.29    0.13
 -17  -3 -10    0.04    0.17
 -17  -3 -10    0.59    0.23
 -17   3 -10    0.12    0.17
 -19  -3 -10    0.71    0.26
 -19  -3 -10    0.11    0.18
 -19   3 -10    0.09    0.20
 -21  -3 -10    0.26    0.23
 -21  -3 -10    0.07    0.19
 -21   3 -10   -0.07    0.18
 -22   4  10    3.43    0.39
 -20  -4  10    3.35    0.33
 -20   4  10    3.67    0.42
 -18  -4  10    4.64    0.42
 -18   4  10    4.65    0.47
 -16  -4  10    0.08    0.18
 -16   4  10   -0.06    0.17
 -14  -4  10    2.10    0.31
 -14   4  10    2.52    0.34
 -12  -4  10    0.83    0.25
 -12   4  10    0.57    0.22
 -10  -4  10    4.86    0.49
 -10   4  10    5.12    0.51
  -8  -4  10   24.46    1.38
  -8   4  10   24.56    1.40
   8   4 -10   23.97    1.22
   6  -4 -10    0.20    0.12
  -6  -4  10    0.37    0.22
  -6   4  10    0.46    0.24
   6   4 -10    0.37    0.10
   4  -4 -10    1.92    0.23
  -4  -4  10    2.30    0.35
   4   4 -10    1.94    0.19
  -4   4  10    2.00    0.35
  -2  -4  10    0.97    0.28
   2  -4 -10    1.18    0.19
  -2   4  10    1.00    0.28
   2   4 -10    1.00    0.14
   0  -4  10    3.97    0.46
   0  -4 -10    3.55    0.32
   0   4 -10    3.76    0.28
   0   4  10    3.63    0.48
  -2  -4 -10    3.38    0.31
   2  -4  10    3.29    0.44
   2  -4  10    3.05    0.35
  -2   4 -10    2.80    0.27
   2   4  10    3.57    0.46
  -4  -4 -10    0.57    0.14
   4  -4  10    0.68    0.13
  -4  -4 -10    0.63    0.17
   4  -4  10    0.53    0.26
  -4   4 -10    0.43    0.13
   4   4  10    0.43    0.26
   6  -4  10    0.43    0.25
  -6  -4 -10    1.07    0.19
  -6  -4 -10    0.80    0.19
  -6   4 -10    0.25    0.14
   6   4  10    0.67    0.28
  -8  -4 -10    0.45    0.16
  -8  -4 -10    0.79    0.20
  -8   4 -10    0.50    0.16
 -10  -4 -10    0.73    0.18
 -10  -4 -10    0.85    0.21
 -10   4 -10    0.71    0.18
 -12  -4 -10    0.04    0.15
 -12  -4 -10    0.40    0.21
 -12   4 -10    0.10    0.14
 -14  -4 -10    4.98    0.49
 -14  -4 -10    4.99    0.43
 -14   4 -10    4.57    0.43
 -16  -4 -10    5.73    0.48
 -16  -4 -10    5.69    0.56
 -16   4 -10    5.88    0.49
 -18  -4 -10    2.90    0.42
 -18  -4 -10    3.77    0.40
 -18   4 -10    3.31    0.38
 -20  -4 -10   -0.31    0.21
 -20  -4 -10    0.23    0.18
 -20   4 -10    0.43    0.21
 -21   5  10   12.18    0.83
 -19  -5  10    3.64    0.36
 -19   5  10    3.23    0.40
 -17  -5  10   10.91    0.70
 -17   5  10    9.89    0.73
 -15  -5  10   -0.01    0.19
 -15   5  10    0.26    0.19
 -13  -5  10    0.20    0.20
 -13   5  10    0.06    0.18
 -11  -5  10    0.00    0.19
 -11   5  10    0.12    0.20
  -9  -5  10    0.30    0.22
  -9   5  10    0.44    0.23
   7  -5 -10    3.01    0.30
  -7  -5  10    2.76    0.39
  -7   5  10    2.16    0.36
  -5  -5  10    0.48    0.23
   5  -5 -10   -0.13    0.10
  -5   5  10   -0.03    0.18
   3  -5 -10    1.43    0.22
  -3  -5  10    0.90    0.30
  -3   5  10    1.43    0.32
   3   5 -10    1.46    0.19
   1  -5 -10    0.28    0.14
  -1  -5  10    0.26    0.24
  -1   5  10    0.33    0.24
   1   5 -10    0.39    0.11
  -1  -5 -10    2.97    0.31
   1  -5  10    2.73    0.31
   1  -5  10    2.70    0.41
  -1   5 -10    2.86    0.26
   1   5  10    2.50    0.41
   3  -5  10    0.54    0.26
  -3  -5 -10    0.45    0.17
   3  -5  10    0.42    0.13
  -3   5 -10    0.43    0.13
   3   5  10    0.27    0.23
  -5  -5 -10    0.97    0.18
  -5  -5 -10    0.91    0.21
   5  -5  10    0.59    0.14
   5  -5  10    0.41    0.27
  -5   5 -10    0.72    0.16
   5   5  10    0.59    0.30
  -7  -5 -10    4.66    0.37
   7  -5  10    3.76    0.53
  -7  -5 -10    4.22    0.42
  -7   5 -10    4.20    0.35
  -9  -5 -10   -0.17    0.15
  -9  -5 -10    0.12    0.14
  -9   5 -10    0.04    0.12
 -11  -5 -10    2.63    0.34
 -11  -5 -10    1.87    0.27
 -11   5 -10    1.90    0.27
 -13  -5 -10    0.53    0.23
 -13  -5 -10    0.26    0.17
 -13   5 -10    0.27    0.16
 -15  -5 -10   10.13    0.74
 -15  -5 -10    9.87    0.67
 -15   5 -10    9.68    0.66
 -17  -5 -10   11.99    0.75
 -17  -5 -10   11.58    0.82
 -17   5 -10   10.68    0.74
 -19  -5 -10    0.76    0.25
 -19  -5 -10    0.98    0.28
 -19   5 -10    1.42    0.28
 -18  -6  10    2.22    0.32
 -18   6  10    2.18    0.35
 -16  -6  10    0.02    0.20
 -16   6  10    0.29    0.23
 -14  -6  10    0.97    0.27
 -14   6  10    2.07    0.34
 -12  -6  10    7.82    0.61
 -12   6  10    6.81    0.61
 -10  -6  10    7.40    0.65
 -10   6  10    8.79    0.67
  -8  -6  10    5.21    0.54
   8  -6 -10    4.88    0.40
  -8   6  10    5.19    0.55
   6  -6 -10    1.27    0.21
  -6  -6  10    1.21    0.31
  -6   6  10    0.78    0.27
  -4  -6  10    3.02    0.41
   4  -6 -10    2.89    0.32
  -4   6  10    2.82    0.43
   2  -6 -10    2.00    0.26
  -2  -6  10    1.84    0.36
  -2   6  10    1.98    0.36
   0  -6  10   -0.29    0.20
   0  -6  10    0.12    0.18
   0  -6 -10    0.07    0.14
   0   6  10    0.08    0.22
  -2  -6 -10    0.11    0.15
   2  -6  10   -0.03    0.22
   2  -6  10    0.06    0.11
   2   6  10    0.04    0.22
   4  -6  10    2.26    0.40
  -4  -6 -10    2.91    0.34
   4  -6  10    2.96    0.30
  -4  -6 -10    2.88    0.30
  -4   6 -10    2.99    0.28
   6  -6  10    0.00    0.25
  -6  -6 -10   -0.03    0.12
   6  -6  10    0.01    0.10
  -6  -6 -10   -0.14    0.15
  -6   6 -10   -0.04    0.11
  -8  -6 -10    3.96    0.37
  -8  -6 -10    3.93    0.43
  -8   6 -10    4.03    0.35
 -10  -6 -10    5.08    0.50
 -10  -6 -10    4.84    0.42
 -10   6 -10    5.10    0.41
 -12  -6 -10    0.40    0.19
 -12  -6 -10    0.32    0.23
 -12   6 -10    0.68    0.19
 -14  -6 -10    2.59    0.33
 -14  -6 -10    3.21    0.41
 -14   6 -10    3.07    0.35
 -16  -6 -10    0.07    0.18
 -16  -6 -10    0.11    0.23
 -16   6 -10    0.09    0.18
 -17  -7  10    0.66    0.26
 -17   7  10    1.35    0.33
 -15  -7  10    0.59    0.25
 -15   7  10    1.02    0.29
 -13  -7  10    5.60    0.55
 -13   7  10    5.47    0.58
 -11  -7  10    0.77    0.27
 -11   7  10    0.85    0.28
  -9  -7  10    1.32    0.31
   9  -7 -10    1.85    0.26
  -9   7  10    1.35    0.33
   7  -7 -10    6.94    0.50
  -7  -7  10    6.34    0.62
  -7   7  10    6.06    0.63
   5  -7 -10    1.51    0.25
  -5  -7  10    1.63    0.34
  -5   7  10    1.85    0.36
   3  -7 -10    6.25    0.50
  -3  -7  10    6.96    0.63
  -3   7  10    6.20    0.64
  -1  -7  10    5.31    0.60
   1  -7 -10    5.72    0.47
  -1   7  10    6.10    0.66
   1  -7  10    0.03    0.24
  -1  -7 -10    0.26    0.17
   1  -7  10    0.08    0.13
   1   7  10   -0.03    0.24
   3  -7  10    0.58    0.17
  -3  -7 -10    0.25    0.18
   3  -7  10    0.61    0.30
   5  -7  10    2.83    0.32
  -5  -7 -10    3.07    0.31
  -5  -7 -10    2.20    0.33
  -7  -7 -10    0.23    0.15
  -7  -7 -10    0.01    0.17
   7  -7  10    0.12    0.14
  -9  -7 -10    3.31    0.41
  -9  -7 -10    4.27    0.39
 -11  -7 -10    2.81    0.40
 -11  -7 -10    3.09    0.34
 -11   7 -10    2.69    0.38
 -13  -7 -10    1.31    0.31
 -13  -7 -10    1.64    0.27
 -13   7 -10    1.25    0.24
 -15  -7 -10   -0.24    0.16
 -15  -7 -10    0.05    0.23
 -15   7 -10   -0.12    0.17
 -14  -8  10    0.92    0.29
 -14   8  10    0.82    0.30
 -12  -8  10    3.21    0.43
 -12   8  10    2.69    0.45
  10  -8 -10    0.05    0.15
 -10  -8  10   -0.12    0.23
 -10   8  10    0.38    0.27
   8  -8 -10    1.52    0.26
  -8  -8  10    1.36    0.36
  -8   8  10    1.58    0.37
   6  -8 -10    0.28    0.18
  -6  -8  10    0.67    0.29
  -6   8  10    0.31    0.27
  -4  -8  10    5.63    0.60
   4  -8 -10    5.17    0.46
  -4   8  10    5.32    0.61
   2  -8 -10    1.45    0.27
  -2  -8  10    1.66    0.36
  -2   8  10    1.78    0.39
   0  -8 -10    6.74    0.53
   0  -8  10    4.92    0.60
  -2  -8 -10    0.47    0.20
   2  -8  10    0.33    0.18
   2  -8  10    0.47    0.28
  -4  -8 -10    0.38    0.16
   4  -8  10    0.07    0.16
  -4  -8 -10    0.32    0.21
   6  -8  10    2.47    0.32
  -6  -8 -10    3.02    0.38
  -6  -8 -10    2.30    0.29
   8  -8  10    1.07    0.24
  -8  -8 -10    1.01    0.27
  -8  -8 -10    1.30    0.23
 -10  -8 -10    5.08    0.43
  10  -8  10    4.14    0.44
 -10  -8 -10    4.87    0.52
 -12  -8 -10    1.62    0.34
 -12  -8 -10    1.68    0.29
  11  -9 -10    0.42    0.21
 -11  -9  10    0.65    0.29
 -11   9  10    0.29    0.29
  -9  -9  10    0.65    0.30
   9  -9 -10    0.83    0.24
  -9   9  10    1.04    0.35
  -7  -9  10    0.38    0.29
   7  -9 -10    0.04    0.15
  -7   9  10    0.22    0.26
   5  -9 -10   -0.02    0.15
  -5  -9  10    0.23    0.28
  -5   9  10   -0.09    0.26
   3  -9 -10    0.99    0.24
  -3  -9  10    0.70    0.32
   1  -9 -10    0.09    0.17
  -1  -9  10    0.16    0.29
  -1  -9 -10    0.24    0.21
   1  -9  10   -0.29    0.27
  -3  -9 -10    0.13    0.20
  -3  -9 -10    0.07    0.14
   3  -9  10    0.10    0.27
   5  -9  10    4.58    0.48
  -5  -9 -10    4.72    0.41
  -5  -9 -10    4.90    0.52
  -7  -9 -10    3.67    0.37
  -7  -9 -10    3.86    0.47
   7  -9  10    3.83    0.43
  -9  -9 -10    1.97    0.29
  -2 -10  10    0.36    0.31
 -22   0  11   -0.04    0.15
 -20   0  11   -0.16    0.17
 -18   0  11    0.08    0.19
 -16   0  11    0.00    0.20
 -14   0  11    0.01    0.19
 -12   0  11    0.12    0.19
 -10   0  11   -0.07    0.18
  -8   0  11    0.19    0.20
  -6   0  11   -0.17    0.18
  -4   0  11   -0.13    0.20
  -2   0  11   -0.22    0.20
   0   0  11    0.09    0.21
   0   0 -11    0.02    0.10
  -2   0 -11    0.18    0.11
   2   0  11    0.01    0.22
  -2   0 -11   -0.01    0.10
  -4   0 -11   -0.10    0.10
   4   0  11   -0.17    0.19
  -4   0 -11    0.08    0.11
  -6   0 -11    0.10    0.12
  -6   0 -11   -0.04    0.11
   6   0  11    0.40    0.27
  -8   0 -11   -0.10    0.12
  -8   0 -11    0.09    0.12
 -10   0 -11   -0.05    0.12
 -10   0 -11   -0.12    0.13
 -12   0 -11   -0.14    0.13
 -12   0 -11   -0.02    0.13
 -14   0 -11   -0.19    0.14
 -14   0 -11    0.08    0.16
 -16   0 -11   -0.14    0.17
 -16   0 -11    0.06    0.17
 -18   0 -11   -0.02    0.18
 -18   0 -11    0.04    0.19
 -20   0 -11   -0.01    0.18
 -20   0 -11   -0.01    0.19
 -21  -1  11    0.03    0.16
 -21   1  11   -0.08    0.17
 -19  -1  11    1.49    0.25
 -19   1  11    1.10    0.25
 -17  -1  11    2.42    0.32
 -17   1  11    2.37    0.32
 -15  -1  11   11.02    0.75
 -15   1  11   11.18    0.76
 -13  -1  11    9.82    0.68
 -13   1  11    8.89    0.69
 -11  -1  11    0.19    0.20
 -11   1  11    0.08    0.20
  -9  -1  11    0.74    0.25
  -9   1  11    0.43    0.23
  -7  -1  11    0.71    0.25
  -7   1  11    0.68    0.25
  -5  -1  11    4.70    0.52
   5  -1 -11    5.74    0.37
  -5   1  11    5.01    0.53
  -3  -1  11   -0.17    0.20
   3  -1 -11   -0.11    0.08
   3   1 -11   -0.02    0.09
  -3   1  11    0.03    0.20
   1  -1 -11    7.64    0.46
  -1  -1  11    7.28    0.63
   1   1 -11    7.31    0.47
  -1   1  11    7.24    0.64
  -1  -1 -11    2.99    0.28
  -1  -1 -11    2.69    0.25
   1  -1  11    2.59    0.40
   1   1  11    3.15    0.45
  -1   1 -11    2.75    0.27
  -3  -1 -11    2.36    0.26
  -3  -1 -11    2.05    0.23
   3  -1  11    2.40    0.41
   3   1  11    2.74    0.42
  -3   1 -11    1.92    0.23
  -5  -1 -11    6.73    0.45
   5  -1  11    7.80    0.65
  -5  -1 -11    6.45    0.45
   5   1  11    6.32    0.67
  -5   1 -11    6.26    0.45
  -7  -1 -11    0.15    0.13
  -7  -1 -11    0.36    0.15
   7  -1  11   -0.09    0.24
   7   1  11    0.18    0.26
  -7   1 -11    0.44    0.15
  -9  -1 -11    0.14    0.15
  -9  -1 -11    0.12    0.12
  -9   1 -11    0.24    0.14
 -11  -1 -11    2.46    0.30
 -11  -1 -11    1.76    0.26
 -11   1 -11    2.22    0.33
 -11   1 -11    1.89    0.27
 -13  -1 -11    0.27    0.17
 -13  -1 -11    0.01    0.17
 -13   1 -11   -0.11    0.15
 -13   1 -11    0.23    0.16
 -15  -1 -11    1.56    0.28
 -15  -1 -11    1.86    0.28
 -15   1 -11    2.12    0.30
 -15   1 -11    1.31    0.25
 -17  -1 -11    2.46    0.34
 -17  -1 -11    2.63    0.36
 -17   1 -11    2.60    0.36
 -17   1 -11    2.74    0.35
 -19  -1 -11    0.16    0.20
 -19  -1 -11    0.40    0.24
 -19   1 -11    0.38    0.24
 -19   1 -11    0.19    0.18
 -22  -2  11    0.29    0.15
 -22   2  11    0.44    0.20
 -20  -2  11   -0.10    0.16
 -20   2  11    0.25    0.20
 -18  -2  11    0.24    0.19
 -18   2  11   -0.25    0.18
 -16  -2  11    5.34    0.47
 -16   2  11    4.15    0.46
 -14  -2  11   -0.25    0.17
 -14   2  11   -0.22    0.17
 -12  -2  11    3.65    0.41
 -12   2  11    3.38    0.42
 -10  -2  11    0.38    0.22
  10  -2 -11   -0.01    0.09
 -10   2  11   -0.20    0.17
  -8  -2  11    1.57    0.32
   8  -2 -11    1.91    0.21
  -8   2  11    1.62    0.32
  -6  -2  11    4.55    0.49
   6  -2 -11    4.50    0.33
  -6   2  11    5.05    0.53
   4  -2 -11    5.97    0.38
  -4  -2  11    5.16    0.54
  -4   2  11    4.62    0.53
   4   2 -11    5.45    0.37
  -2  -2  11    4.33    0.50
   2  -2 -11    4.41    0.33
   2   2 -11    5.12    0.34
  -2   2  11    4.64    0.52
   0  -2 -11    0.29    0.12
   0  -2  11    0.24    0.23
   0   2 -11    0.08    0.10
   0   2  11    0.13    0.22
  -2  -2 -11    0.95    0.18
   2  -2  11    0.51    0.26
  -2  -2 -11    0.93    0.17
  -2   2 -11    1.37    0.19
   2   2  11    0.77    0.30
  -4  -2 -11    4.84    0.39
  -4  -2 -11    5.42    0.39
   4  -2  11    5.77    0.60
  -4   2 -11    5.68    0.39
   4   2  11    4.29    0.55
  -6  -2 -11    5.46    0.41
   6  -2  11    4.89    0.57
  -6  -2 -11    4.64    0.40
  -6   2 -11    5.04    0.39
   6   2  11    6.01    0.63
  -8  -2 -11    0.04    0.14
  -8  -2 -11   -0.17    0.12
  -8   2 -11    0.20    0.14
 -10  -2 -11    1.53    0.24
 -10  -2 -11    1.59    0.26
 -10   2 -11    1.41    0.22
 -12  -2 -11    0.32    0.16
 -12  -2 -11    0.18    0.16
 -12   2 -11    0.07    0.14
 -14  -2 -11   -0.02    0.15
 -14  -2 -11   -0.07    0.17
 -14   2 -11   -0.05    0.15
 -16  -2 -11    2.59    0.33
 -16  -2 -11    1.75    0.31
 -16   2 -11    1.68    0.28
 -18  -2 -11    0.26    0.23
 -18  -2 -11    0.46    0.21
 -18   2 -11    0.14    0.20
 -21  -3  11    1.07    0.21
 -21   3  11    0.98    0.26
 -19  -3  11    3.47    0.36
 -19   3  11    3.75    0.42
 -17  -3  11    0.00    0.19
 -17   3  11    0.31    0.21
 -15  -3  11    1.61    0.29
 -15   3  11    1.55    0.30
 -13  -3  11    0.27    0.21
 -13   3  11    0.04    0.19
 -11  -3  11    4.22    0.45
 -11   3  11    3.82    0.45
  -9  -3  11    4.60    0.48
   9  -3 -11    4.72    0.35
  -9   3  11    4.81    0.51
  -7  -3  11    3.55    0.44
   7  -3 -11    4.24    0.32
  -7   3  11    3.42    0.44
   7   3 -11    3.91    0.29
  -5  -3  11    0.11    0.22
   5  -3 -11   -0.10    0.09
  -5   3  11   -0.11    0.20
   5   3 -11   -0.11    0.07
  -3  -3  11    3.30    0.44
   3  -3 -11    3.51    0.30
  -3   3  11    2.97    0.44
   3   3 -11    3.32    0.27
  -1  -3  11    1.03    0.30
   1  -3 -11    1.45    0.20
  -1   3  11    0.70    0.28
   1   3 -11    1.21    0.17
   1  -3  11    3.90    0.49
  -1  -3 -11    3.26    0.31
  -1   3 -11    3.13    0.28
   1   3  11    3.78    0.49
  -3  -3 -11   29.70    1.49
   3  -3  11   28.44    1.65
  -3  -3 -11   29.92    1.50
  -3   3 -11   27.93    1.47
   3   3  11   26.24    1.66
  -5  -3 -11    1.55    0.22
  -5  -3 -11    1.63    0.24
   5  -3  11    1.41    0.34
  -5   3 -11    1.25    0.20
   5   3  11    1.31    0.34
   7  -3  11    2.69    0.44
  -7  -3 -11    3.46    0.35
  -7  -3 -11    3.41    0.33
  -7   3 -11    3.13    0.31
  -9  -3 -11    1.48    0.24
  -9  -3 -11    1.43    0.25
  -9   3 -11    1.72    0.25
 -11  -3 -11    0.87    0.20
 -11  -3 -11    0.67    0.21
 -11   3 -11    0.15    0.16
 -13  -3 -11    0.99    0.22
 -13  -3 -11    1.19    0.26
 -13   3 -11    0.97    0.22
 -15  -3 -11    0.66    0.20
 -15  -3 -11    0.85    0.24
 -15   3 -11    0.52    0.20
 -17  -3 -11    2.69    0.35
 -17  -3 -11    3.08    0.40
 -17   3 -11    3.07    0.37
 -19  -3 -11   -0.23    0.17
 -19  -3 -11   -0.07    0.21
 -19   3 -11    0.08    0.19
 -20  -4  11    6.67    0.49
 -20   4  11    5.68    0.56
 -18  -4  11    1.23    0.25
 -18   4  11    1.17    0.29
 -16  -4  11    0.80    0.24
 -16   4  11    1.27    0.29
 -14  -4  11   -0.31    0.18
 -14   4  11    0.07    0.20
 -12  -4  11    0.64    0.24
 -12   4  11    0.32    0.23
 -10  -4  11    0.24    0.23
 -10   4  11    0.13    0.21
  -8  -4  11    2.73    0.40
   8  -4 -11    3.85    0.32
  -8   4  11    3.06    0.43
  -6  -4  11    0.36    0.24
   6  -4 -11    0.33    0.13
   6   4 -11    0.40    0.11
  -6   4  11    0.34    0.23
  -4  -4  11    2.68    0.41
   4  -4 -11    3.06    0.29
   4   4 -11    3.11    0.25
  -4   4  11    3.31    0.45
  -2  -4  11    0.06    0.23
   2  -4 -11   -0.22    0.10
  -2   4  11    0.00    0.21
   2   4 -11    0.01    0.09
   0  -4 -11    5.22    0.41
   0  -4  11    5.27    0.57
   0   4  11    5.97    0.62
   0   4 -11    5.01    0.36
  -2  -4 -11    0.90    0.18
   2  -4  11    1.42    0.33
  -2  -4 -11    1.85    0.25
  -2   4 -11    1.09    0.18
   2   4  11    1.00    0.31
   4  -4  11    3.49    0.50
  -4  -4 -11    3.46    0.36
  -4  -4 -11    3.78    0.34
  -4   4 -11    3.71    0.31
   4   4  11    3.69    0.50
  -6  -4 -11    5.38    0.44
   6  -4  11    5.15    0.59
  -6  -4 -11    4.86    0.40
  -6   4 -11    5.26    0.40
  -8  -4 -11   -0.20    0.14
  -8  -4 -11   -0.15    0.13
  -8   4 -11   -0.22    0.12
 -10  -4 -11    4.32    0.43
 -10  -4 -11    4.34    0.40
 -10   4 -11    3.62    0.37
 -12  -4 -11    6.41    0.54
 -12  -4 -11    6.09    0.49
 -12   4 -11    5.42    0.46
 -14  -4 -11    0.07    0.16
 -14  -4 -11    0.01    0.19
 -14   4 -11   -0.35    0.14
 -16  -4 -11    0.18    0.21
 -16  -4 -11    0.26    0.18
 -16   4 -11    0.14    0.18
 -18  -4 -11    1.78    0.34
 -18  -4 -11    1.95    0.31
 -18   4 -11    1.81    0.31
 -19  -5  11    2.15    0.31
 -19   5  11    3.07    0.41
 -17  -5  11   -0.04    0.19
 -17   5  11   -0.01    0.21
 -15  -5  11    0.10    0.21
 -15   5  11   -0.16    0.19
 -13  -5  11   -0.14    0.20
 -13   5  11    0.09    0.21
 -11  -5  11    1.41    0.30
 -11   5  11    1.45    0.32
  -9  -5  11    0.93    0.28
   9  -5 -11    0.91    0.19
  -9   5  11    0.97    0.29
  -7  -5  11    0.49    0.27
   7  -5 -11    0.41    0.16
  -7   5  11    0.52    0.27
   5  -5 -11    0.07    0.13
  -5  -5  11    0.38    0.26
  -5   5  11    0.46    0.25
  -3  -5  11   15.61    1.05
   3  -5 -11   16.34    0.91
  -3   5  11   15.02    1.06
  -1  -5  11   -0.02    0.25
   1  -5 -11    0.24    0.14
  -1   5  11   -0.01    0.23
   1  -5  11   -0.24    0.23
  -1  -5 -11    0.26    0.15
  -1   5 -11    0.08    0.12
   1   5  11   -0.02    0.22
   3  -5  11   -0.14    0.24
  -3  -5 -11   -0.01    0.14
  -3  -5 -11   -0.04    0.12
  -3   5 -11   -0.10    0.10
   3   5  11    0.25    0.26
  -5  -5 -11    0.94    0.20
   5  -5  11    0.53    0.30
  -5  -5 -11    0.94    0.22
  -5   5 -11    1.13    0.19
  -7  -5 -11    1.07    0.21
  -7  -5 -11    1.23    0.25
  -7   5 -11    1.27    0.22
  -9  -5 -11    1.10    0.25
  -9  -5 -11    0.85    0.21
  -9   5 -11    1.41    0.22
 -11  -5 -11    1.51    0.29
 -11  -5 -11    1.70    0.27
 -11   5 -11    1.80    0.27
 -13  -5 -11   -0.33    0.19
 -13  -5 -11   -0.13    0.15
 -13   5 -11    0.10    0.16
 -15  -5 -11    0.21    0.18
 -15  -5 -11    0.44    0.25
 -15   5 -11   -0.10    0.17
 -16  -6  11    0.27    0.24
 -16   6  11    0.00    0.23
 -14  -6  11    0.35    0.23
 -14   6  11    0.05    0.23
 -12  -6  11    0.66    0.28
 -12   6  11    0.85    0.29
 -10  -6  11    2.09    0.38
  10  -6 -11    2.28    0.29
 -10   6  11    1.28    0.33
  -8  -6  11    0.30    0.24
   8  -6 -11    0.09    0.14
  -8   6  11   -0.08    0.22
  -6  -6  11   -0.26    0.23
   6  -6 -11    0.36    0.16
  -6   6  11   -0.02    0.23
   4  -6 -11    7.60    0.53
  -4  -6  11    7.23    0.66
  -4   6  11    6.07    0.67
   2  -6 -11   10.53    0.66
  -2  -6  11    9.60    0.79
  -2   6  11    8.97    0.80
   0  -6 -11    4.88    0.42
   0  -6  11    4.36    0.54
   0   6  11    4.18    0.55
   2  -6  11    1.56    0.36
  -2  -6 -11    1.65    0.26
   2   6  11    1.81    0.45
   4  -6  11    0.24    0.28
  -4  -6 -11    0.10    0.14
  -4  -6 -11    0.10    0.16
  -6  -6 -11    0.54    0.18
  -6  -6 -11    0.31    0.19
  -6   6 -11    0.48    0.25
  -8  -6 -11    0.45    0.21
  -8  -6 -11    0.29    0.16
  -8   6 -11    0.27    0.16
 -10  -6 -11    2.72    0.37
 -10  -6 -11    2.46    0.31
 -10   6 -11    2.00    0.28
 -12  -6 -11    0.05    0.17
 -12  -6 -11    0.26    0.22
 -12   6 -11    0.02    0.16
 -14  -6 -11    1.10    0.25
 -14  -6 -11    1.51    0.32
 -14   6 -11    1.21    0.24
 -15  -7  11    1.23    0.34
 -15   7  11    0.89    0.30
 -13  -7  11    0.21    0.25
 -13   7  11    0.33    0.27
 -11  -7  11    0.30    0.26
  11  -7 -11    0.31    0.17
 -11   7  11    0.61    0.29
  -9  -7  11    0.64    0.28
   9  -7 -11    0.73    0.20
  -9   7  11    0.48    0.28
  -7  -7  11    0.17    0.26
   7  -7 -11    0.33    0.17
  -7   7  11    0.11    0.25
   5  -7 -11    0.46    0.19
  -5  -7  11    0.29    0.28
  -5   7  11   -0.07    0.21
  -3  -7  11    0.28    0.28
   3  -7 -11   -0.18    0.13
  -3   7  11   -0.10    0.24
   1  -7 -11    0.01    0.16
  -1  -7  11    0.13    0.25
  -1   7  11    0.42    0.29
  -1  -7 -11    1.61    0.28
   1  -7  11    1.77    0.38
  -3  -7 -11   -0.14    0.16
  -3  -7 -11   -0.01    0.14
   3  -7  11    0.20    0.28
  -5  -7 -11   -0.07    0.17
  -5  -7 -11   -0.20    0.14
  -7  -7 -11    2.70    0.32
  -7  -7 -11    2.99    0.38
  -9  -7 -11    0.64    0.25
  -9  -7 -11    0.95    0.23
 -11  -7 -11   -0.16    0.20
 -11  -7 -11   -0.12    0.16
 -10  -8  11   -0.32    0.24
  10  -8 -11    0.21    0.19
 -10   8  11    0.11    0.26
  -8  -8  11   -0.31    0.24
   8  -8 -11    0.20    0.17
  -8   8  11    0.51    0.29
   6  -8 -11    1.94    0.31
  -6  -8  11    2.45    0.41
  -6   8  11    1.68    0.41
   4  -8 -11    2.83    0.36
  -4  -8  11    2.93    0.46
  -4   8  11    2.02    0.44
   2  -8 -11    1.94    0.31
  -2  -8  11    1.63    0.38
   0  -8  11    0.11    0.27
   0  -8 -11    0.27    0.18
   2  -8  11   -0.19    0.26
  -2  -8 -11    0.11    0.18
  -4  -8 -11    2.00    0.34
  -4  -8 -11    1.56    0.26
  -6  -8 -11    0.08    0.16
  -6  -8 -11    0.28    0.22
  -8  -8 -11    7.13    0.62
  -8  -8 -11    7.23    0.55
  -5  -9  11   -0.09    0.28
   5  -9 -11    0.27    0.20
  -5   9  11   -0.05    0.46
  -3  -9  11    0.58    0.32
   3  -9 -11    0.18    0.20
   1  -9 -11    0.39    0.23
  -1  -9  11   -0.03    0.30
  -1  -9 -11   -0.08    0.21
  -3  -9 -11   -0.07    0.15
 -20   0  12    0.68    0.23
 -18   0  12    0.66    0.25
 -16   0  12   17.28    1.06
 -14   0  12    0.36    0.25
 -12   0  12   10.89    0.80
 -10   0  12    0.09    0.22
  -8   0  12   -0.38    0.19
  -6   0  12    1.03    0.30
  -4   0  12   14.24    0.99
  -2   0  12    9.19    0.76
   2   0 -12    9.36    0.58
   0   0  12    0.36    0.26
   0   0 -12    0.32    0.13
   2   0  12    0.62    0.28
  -2   0 -12    0.41    0.15
  -4   0 -12   10.05    0.62
   4   0  12    9.40    0.80
   6   0  12    0.53    0.30
  -6   0 -12    0.63    0.17
  -8   0 -12   16.84    0.96
 -10   0 -12    6.51    0.50
 -12   0 -12    0.09    0.15
 -14   0 -12    3.06    0.37
 -16   0 -12    1.68    0.29
 -18   0 -12    0.23    0.25
 -19  -1  12    0.07    0.19
 -19   1  12    0.28    0.23
 -17  -1  12    1.51    0.29
 -17   1  12    1.30    0.30
 -15  -1  12    1.90    0.33
 -15   1  12    1.21    0.31
 -13  -1  12    5.03    0.52
 -13   1  12    5.35    0.55
 -11  -1  12    4.24    0.49
 -11   1  12    4.71    0.50
  -9  -1  12    1.79    0.35
  -9   1  12    1.87    0.35
  -7  -1  12    3.64    0.47
  -7   1  12    3.87    0.47
  -5  -1  12    1.42    0.31
  -5   1  12    0.86    0.31
  -3  -1  12    2.55    0.41
  -3   1  12    2.79    0.43
   3   1 -12    2.61    0.27
  -1  -1  12    0.20    0.25
   1  -1 -12    0.19    0.13
   1   1 -12    0.17    0.12
  -1   1  12    0.25    0.25
  -1  -1 -12   -0.08    0.10
   1  -1  12    0.23    0.25
   1   1  12    0.41    0.27
  -1   1 -12    0.04    0.12
   3  -1  12    1.35    0.35
  -3  -1 -12    0.38    0.16
   3   1  12    0.17    0.26
  -3   1 -12    0.28    0.14
  -5  -1 -12    7.72    0.55
   5  -1  12    8.18    0.73
  -5   1 -12    8.34    0.54
   5   1  12    8.13    0.76
  -7  -1 -12    0.64    0.19
  -7  -1 -12    0.53    0.17
  -7   1 -12    0.45    0.17
  -9  -1 -12    4.67    0.40
  -9  -1 -12    4.72    0.41
  -9   1 -12    4.30    0.39
 -11  -1 -12    0.15    0.16
 -11  -1 -12    0.35    0.19
 -11   1 -12    0.16    0.16
 -13  -1 -12    3.78    0.39
 -13  -1 -12    3.22    0.38
 -13   1 -12    2.88    0.34
 -15  -1 -12    2.24    0.32
 -15  -1 -12    2.24    0.32
 -15   1 -12    1.85    0.30
 -17  -1 -12    4.99    0.49
 -17  -1 -12    4.74    0.50
 -17   1 -12    5.09    0.49
 -20  -2  12    1.23    0.25
 -20   2  12    1.25    0.29
 -18  -2  12    0.00    0.20
 -18   2  12    0.30    0.23
 -16  -2  12    0.40    0.23
 -16   2  12    0.20    0.22
 -14  -2  12    2.33    0.36
 -14   2  12    2.16    0.36
 -12  -2  12   -0.11    0.21
 -12   2  12    0.31    0.24
 -10  -2  12    0.69    0.26
 -10   2  12    0.78    0.28
  -8  -2  12    0.10    0.23
  -8   2  12    0.25    0.25
  -6  -2  12    2.19    0.37
  -6   2  12    1.98    0.38
   6   2 -12    2.28    0.24
  -4  -2  12   -0.10    0.22
  -4   2  12    0.23    0.24
   4   2 -12   -0.10    0.09
  -2  -2  12   -0.21    0.21
  -2   2  12    0.03    0.24
   2   2 -12    0.18    0.12
   0  -2 -12    1.28    0.20
   0  -2 -12    1.53    0.21
   0  -2  12    0.90    0.31
   0   2  12    0.53    0.30
   0   2 -12    1.63    0.21
   2  -2  12    0.66    0.29
  -2  -2 -12    0.92    0.19
  -2  -2 -12    0.78    0.18
   2   2  12    0.26    0.25
  -2   2 -12    0.58    0.15
  -4  -2 -12   -0.10    0.14
  -4  -2 -12    0.08    0.13
   4  -2  12   -0.13    0.23
  -4   2 -12    0.25    0.13
   4   2  12    0.06    0.25
  -6  -2 -12    2.63    0.30
  -6  -2 -12    2.65    0.31
   6  -2  12    3.04    0.46
  -6   2 -12    2.56    0.30
  -8  -2 -12    0.03    0.15
  -8  -2 -12   -0.02    0.14
  -8   2 -12    0.11    0.14
 -10  -2 -12    5.42    0.47
 -10  -2 -12    5.77    0.45
 -10   2 -12    5.22    0.44
 -12  -2 -12    0.25    0.18
 -12  -2 -12    0.40    0.18
 -12   2 -12    0.72    0.20
 -14  -2 -12   -0.05    0.16
 -14  -2 -12    0.27    0.21
 -14   2 -12    0.31    0.18
 -16  -2 -12    0.82    0.25
 -16  -2 -12    0.84    0.26
 -16   2 -12    0.84    0.23
 -19  -3  12    2.17    0.31
 -19   3  12    1.68    0.34
 -17  -3  12    7.22    0.58
 -17   3  12    6.47    0.62
 -15  -3  12    0.23    0.23
 -15   3  12    0.12    0.21
 -13  -3  12    0.63    0.27
 -13   3  12    0.53    0.25
 -11  -3  12    0.41    0.25
 -11   3  12   -0.05    0.21
  -9  -3  12    0.53    0.26
  -9   3  12    0.37    0.26
   9   3 -12    0.27    0.12
  -7  -3  12    2.29    0.38
   7  -3 -12    2.30    0.28
   7   3 -12    2.36    0.24
  -7   3  12    1.99    0.39
  -5  -3  12    0.08    0.24
   5  -3 -12    0.54    0.15
  -5   3  12    0.50    0.28
   5   3 -12    0.79    0.15
  -3  -3  12    2.00    0.39
   3  -3 -12    2.12    0.26
   3   3 -12    2.47    0.25
  -3   3  12    1.66    0.37
  -1  -3  12   -0.08    0.24
   1  -3 -12    0.03    0.12
  -1   3  12    0.82    0.31
   1   3 -12    0.14    0.11
  -1  -3 -12    4.54    0.37
  -1  -3 -12    4.89    0.38
   1  -3  12    4.10    0.53
  -1   3 -12    4.87    0.36
   1   3  12    2.69    0.48
  -3  -3 -12    7.09    0.50
   3  -3  12    6.69    0.68
  -3  -3 -12    7.04    0.50
  -3   3 -12    7.23    0.48
   3   3  12    7.01    0.72
  -5  -3 -12    4.36    0.38
   5  -3  12    3.96    0.54
  -5  -3 -12    4.69    0.40
  -5   3 -12    4.25    0.37
  -7  -3 -12    5.15    0.44
  -7  -3 -12    5.30    0.43
  -7   3 -12    4.68    0.40
  -9  -3 -12    1.11    0.22
  -9  -3 -12    0.76    0.22
  -9   3 -12    0.82    0.20
 -11  -3 -12    0.05    0.15
 -11  -3 -12    0.26    0.19
 -11   3 -12    0.02    0.15
 -13  -3 -12    0.62    0.21
 -13  -3 -12    0.49    0.22
 -13   3 -12    0.78    0.21
 -15  -3 -12    1.51    0.31
 -15  -3 -12    2.02    0.30
 -15   3 -12    1.31    0.26
 -18  -4  12    2.35    0.33
 -18   4  12    2.37    0.40
 -16  -4  12    0.17    0.22
 -16   4  12    0.33    0.24
 -14  -4  12    1.37    0.29
 -14   4  12    1.42    0.33
 -12  -4  12    1.75    0.35
 -12   4  12    1.90    0.38
 -10  -4  12    0.50    0.26
  10  -4 -12    0.01    0.11
 -10   4  12    0.09    0.23
   8  -4 -12    0.14    0.13
  -8  -4  12    0.02    0.22
  -8   4  12   -0.19    0.20
  -6  -4  12    6.96    0.66
   6  -4 -12    7.90    0.51
  -6   4  12    7.29    0.69
   4  -4 -12    0.25    0.14
  -4  -4  12    0.28    0.25
   4   4 -12    0.05    0.13
  -4   4  12    0.29    0.24
   2  -4 -12   10.35    0.64
  -2  -4  12   11.42    0.83
  -2   4  12    8.37    0.79
   2   4 -12   10.06    0.59
   0  -4 -12    0.43    0.17
   0  -4  12    0.59    0.29
   0   4 -12    0.49    0.14
   0   4  12    0.50    0.29
  -2  -4 -12   -0.09    0.13
  -2  -4 -12   -0.10    0.13
   2  -4  12    0.09    0.26
   2   4  12    0.18    0.27
  -2   4 -12    0.02    0.12
   4  -4  12    1.44    0.36
  -4  -4 -12    0.76    0.21
  -4  -4 -12    1.40    0.23
  -4   4 -12    0.99    0.19
  -6  -4 -12   -0.06    0.13
  -6  -4 -12   -0.06    0.16
  -6   4 -12   -0.08    0.13
  -8  -4 -12    0.73    0.20
  -8  -4 -12    0.94    0.24
  -8   4 -12    0.88    0.20
 -10  -4 -12    0.00    0.18
 -10  -4 -12    0.25    0.17
 -10   4 -12    0.04    0.15
 -12  -4 -12    0.77    0.22
 -12  -4 -12    1.28    0.28
 -12   4 -12    1.05    0.23
 -14  -4 -12    0.53    0.21
 -14  -4 -12    0.86    0.27
 -14   4 -12    0.41    0.19
 -15  -5  12    0.38    0.26
 -15   5  12    0.27    0.23
 -13  -5  12   -0.14    0.21
 -13   5  12   -0.28    0.20
 -11  -5  12    0.39    0.26
  11  -5 -12   -0.22    0.12
 -11   5  12   -0.21    0.21
  -9  -5  12    3.71    0.49
   9  -5 -12    4.08    0.37
  -9   5  12    4.05    0.52
  -7  -5  12    0.06    0.24
   7  -5 -12   -0.13    0.12
  -7   5  12   -0.20    0.22
  -5  -5  12   15.51    1.08
   5  -5 -12   16.14    0.93
  -5   5  12   16.73    1.12
   3  -5 -12    1.11    0.22
  -3  -5  12    0.78    0.33
  -3   5  12    1.18    0.36
  -1  -5  12    5.43    0.62
   1  -5 -12    6.19    0.48
  -1   5  12    6.27    0.67
  -1  -5 -12    1.30    0.25
   1  -5  12    1.73    0.40
   1   5  12    1.74    0.41
  -3  -5 -12    3.85    0.36
   3  -5  12    3.41    0.51
  -3  -5 -12    3.30    0.36
  -3   5 -12    2.82    0.30
  -5  -5 -12    1.12    0.21
  -5  -5 -12    0.78    0.22
  -5   5 -12    0.92    0.18
  -7  -5 -12   -0.03    0.16
  -7  -5 -12   -0.22    0.17
  -7   5 -12   -0.11    0.13
  -9  -5 -12    0.19    0.20
  -9  -5 -12    0.07    0.17
  -9   5 -12    0.30    0.16
 -11  -5 -12    0.16    0.22
 -11  -5 -12    0.34    0.20
 -11   5 -12    0.72    0.21
 -13  -5 -12    0.02    0.22
 -13  -5 -12    0.08    0.18
 -13   5 -12    0.12    0.18
 -14  -6  12    1.05    0.30
 -14   6  12    1.39    0.36
 -12  -6  12    0.21    0.28
  12  -6 -12   -0.06    0.15
 -12   6  12   -0.06    0.23
 -10  -6  12    3.81    0.50
  10  -6 -12    4.18    0.39
 -10   6  12    3.84    0.52
  -8  -6  12    2.24    0.42
   8  -6 -12    3.24    0.35
  -8   6  12    3.62    0.51
   6  -6 -12    0.07    0.14
  -6  -6  12   -0.30    0.24
  -6   6  12    0.34    0.26
   4  -6 -12    0.69    0.20
  -4  -6  12    0.64    0.30
  -4   6  12    1.04    0.33
   2  -6 -12   14.11    0.87
  -2  -6  12   14.50    1.02
  -2   6  12   14.50    1.06
   0  -6 -12    9.30    0.64
   0  -6  12    8.53    0.78
   0   6  12    9.29    0.84
   2  -6  12    5.84    0.66
  -2  -6 -12    6.54    0.53
  -2  -6 -12    7.11    0.51
  -4  -6 -12    4.09    0.44
  -4  -6 -12    5.49    0.44
  -6  -6 -12   -0.28    0.16
  -6  -6 -12    0.14    0.16
  -8  -6 -12   -0.19    0.18
  -8  -6 -12    0.10    0.17
 -10  -6 -12    1.14    0.24
 -10  -6 -12    1.41    0.30
  11  -7 -12    0.02    0.16
 -11  -7  12    0.08    0.25
 -11   7  12    0.10    0.26
  -9  -7  12    0.89    0.33
   9  -7 -12    0.92    0.23
  -9   7  12    0.64    0.29
   7  -7 -12    4.83    0.43
  -7  -7  12    3.73    0.51
  -7   7  12    3.32    0.52
  -5  -7  12    0.58    0.32
   5  -7 -12    0.98    0.22
  -5   7  12    0.82    0.35
  -3  -7  12    1.39    0.38
   3  -7 -12    1.04    0.24
  -3   7  12    0.18    0.30
   1  -7 -12    0.05    0.17
  -1  -7  12    0.20    0.30
   1  -7  12    0.02    0.29
  -1  -7 -12    0.15    0.17
  -3  -7 -12    2.06    0.29
  -3  -7 -12    1.65    0.30
  -5  -7 -12   -0.10    0.15
  -5  -7 -12   -0.04    0.20
  -7  -7 -12    5.22    0.53
  -7  -7 -12    5.91    0.49
  -6  -8  12    1.05    0.35
  -4  -8  12    1.56    0.39
   4  -8 -12    2.06    0.33
  -4   8  12    2.15    0.46
  -2  -8  12    0.84    0.35
   2  -8 -12    0.51    0.23
   0  -8 -12    0.03    0.19
   0  -8  12    0.26    0.32
  -2  -8 -12    0.13    0.22
  -2  -8 -12    0.55    0.19
 -18   0  13    0.00    0.23
 -16   0  13   -0.10    0.21
 -14   0  13   -0.01    0.23
 -12   0  13   -0.20    0.22
 -10   0  13   -0.29    0.23
  -8   0  13   -0.03    0.23
  -6   0  13    0.17    0.25
   4   0 -13    0.02    0.12
  -4   0  13    0.04    0.25
   2   0 -13    0.08    0.13
  -2   0  13    0.02    0.24
   0   0 -13    0.04    0.13
   0   0  13   -0.33    0.22
  -2   0 -13    0.13    0.14
   2   0  13    0.23    0.28
  -4   0 -13    0.07    0.14
   4   0  13   -0.10    0.28
  -6   0 -13    0.00    0.14
  -8   0 -13    0.09    0.15
 -10   0 -13   -0.07    0.14
 -12   0 -13    0.21    0.18
 -14   0 -13   -0.01    0.17
 -17  -1  13    0.15    0.24
 -17   1  13   -0.13    0.22
 -15  -1  13    0.25    0.25
 -15   1  13   -0.19    0.21
 -13  -1  13    1.80    0.36
 -13   1  13    1.62    0.36
 -11  -1  13    0.43    0.28
 -11   1  13    0.33    0.27
  -9  -1  13    2.76    0.42
  -9   1  13    2.37    0.40
  -7  -1  13    0.35    0.27
  -7   1  13    0.17    0.25
  -5  -1  13    0.49    0.29
  -5   1  13    0.61    0.29
   5   1 -13    0.31    0.14
  -3  -1  13    1.10    0.33
  -3   1  13    1.22    0.35
   3   1 -13    0.63    0.17
   1  -1 -13    1.57    0.24
  -1  -1  13    1.55    0.37
   1   1 -13    1.29    0.21
  -1   1  13    1.33    0.38
   1  -1  13   -0.17    0.26
  -1  -1 -13   -0.05    0.13
   1   1  13    0.36    0.29
  -1   1 -13    0.11    0.13
   3  -1  13    8.91    0.80
  -3  -1 -13    9.64    0.61
  -3   1 -13    9.93    0.61
   3   1  13    7.42    0.80
   5  -1  13    8.67    0.93
  -5  -1 -13    8.54    0.58
  -5   1 -13    7.69    0.55
  -7  -1 -13    6.28    0.49
  -7   1 -13    6.48    0.49
  -9  -1 -13    1.61    0.27
  -9   1 -13    1.67    0.27
 -11  -1 -13    1.87    0.30
 -11   1 -13    1.88    0.29
 -13  -1 -13    0.21    0.18
 -13   1 -13    0.16    0.19
 -16  -2  13    5.90    0.56
 -16   2  13    5.31    0.58
 -14  -2  13    5.42    0.57
 -14   2  13    7.09    0.64
 -12  -2  13    1.33    0.33
 -12   2  13    0.71    0.29
 -10  -2  13    3.70    0.48
 -10   2  13    4.55    0.54
  -8  -2  13    0.07    0.24
  -8   2  13    0.10    0.25
   8   2 -13   -0.11    0.11
  -6  -2  13    0.43    0.28
  -6   2  13    0.56    0.28
   6   2 -13    0.56    0.16
  -4  -2  13    1.98    0.39
   4   2 -13    2.19    0.25
  -4   2  13    2.04    0.40
  -2  -2  13    2.56    0.43
   2   2 -13    2.24    0.26
  -2   2  13    1.98    0.40
   0  -2  13    2.40    0.42
   0  -2 -13    2.00    0.28
   0   2 -13    2.46    0.27
   0   2  13    2.87    0.48
  -2  -2 -13    0.14    0.15
   2  -2  13    0.24    0.27
  -2   2 -13    0.08    0.13
   2   2  13    0.49    0.31
   4  -2  13    0.28    0.30
  -4  -2 -13    0.52    0.19
   4   2  13    0.39    0.39
  -4   2 -13    0.60    0.17
  -6  -2 -13    1.14    0.23
  -6   2 -13    1.00    0.21
  -8  -2 -13    0.23    0.17
  -8   2 -13    0.11    0.15
 -10  -2 -13    0.03    0.16
 -10   2 -13    0.02    0.16
 -12  -2 -13    5.27    0.47
 -12   2 -13    5.25    0.50
 -14  -2 -13    0.17    0.19
 -14   2 -13    0.11    0.18
 -15  -3  13    7.74    0.63
 -15   3  13    5.88    0.64
 -13  -3  13    2.19    0.37
 -13   3  13    1.88    0.38
 -11  -3  13   -0.05    0.24
[truncated: 9,602 more chars]
