# Supplementary material for: A Novel Catalytic Route to Polymerizable Bicyclic Cyclic Carbonate Monomers from Carbon Dioxide
Source: Angew Chem Int Ed Engl. 2022 May 9;61(27):e202205053. doi: 10.1002/anie.202205053 (PMC9323429; doi:10.1002/anie.202205053)
Supplement: Supplementary file 7 — Supporting Information [file ANIE-61-0-s001.cif]

 
data_mo_qc41413c_0m
 
_audit_creation_method            'SHELXL-2018/3'
_shelx_SHELXL_version_number      '2018/3'
_chemical_name_systematic         ?
_chemical_name_common             ?
_chemical_melting_point           ?
_chemical_formula_moiety          ?
_chemical_formula_sum
 'C14 H16 O4' 
_chemical_formula_weight          248.27

loop_
 _atom_type_symbol
 _atom_type_description
 _atom_type_scat_dispersion_real
 _atom_type_scat_dispersion_imag
 _atom_type_scat_source
 'C'  'C'   0.0033   0.0016
 'International Tables Vol C Tables 4.2.6.8 and 6.1.1.4'
 'H'  'H'   0.0000   0.0000
 'International Tables Vol C Tables 4.2.6.8 and 6.1.1.4'
 'O'  'O'   0.0106   0.0060
 'International Tables Vol C Tables 4.2.6.8 and 6.1.1.4'
 
_space_group_crystal_system       monoclinic
_space_group_IT_number            15
_space_group_name_H-M_alt         'C 2/c'
_space_group_name_Hall            '-C 2yc'
 
_shelx_space_group_comment
;
The symmetry employed for this shelxl refinement is uniquely defined
by the following loop, which should always be used as a source of
symmetry information in preference to the above space-group names.
They are only intended as comments.
;
 
loop_
 _space_group_symop_operation_xyz
 'x, y, z'
 '-x, y, -z+1/2'
 'x+1/2, y+1/2, z'
 '-x+1/2, y+1/2, -z+1/2'
 '-x, -y, -z'
 'x, -y, z-1/2'
 '-x+1/2, -y+1/2, -z'
 'x+1/2, -y+1/2, z-1/2'
 
_cell_length_a                    25.391(8)
_cell_length_b                    5.6252(19)
_cell_length_c                    17.103(5)
_cell_angle_alpha                 90
_cell_angle_beta                  96.863(10)
_cell_angle_gamma                 90
_cell_volume                      2425.3(14)
_cell_formula_units_Z             8
_cell_measurement_temperature     100(2)
_cell_measurement_reflns_used      1405
_cell_measurement_theta_min        2.40
_cell_measurement_theta_max       21.95
 
_exptl_crystal_description       'needle'
_exptl_crystal_colour            'colourless'
_exptl_crystal_density_meas       ?
_exptl_crystal_density_method     ?
_exptl_crystal_density_diffrn     1.360          
_exptl_crystal_F_000              1056
_exptl_transmission_factor_min    ?
_exptl_transmission_factor_max    ?
_exptl_crystal_size_max           0.400
_exptl_crystal_size_mid           0.040
_exptl_crystal_size_min           0.030
_exptl_absorpt_coefficient_mu     0.099
_shelx_estimated_absorpt_T_min    0.961
_shelx_estimated_absorpt_T_max    0.997
_exptl_absorpt_correction_type    multi-scan
_exptl_absorpt_correction_T_min    0.6031
_exptl_absorpt_correction_T_max    0.7450
_exptl_absorpt_process_details   
'SADABS-2016/2'
_exptl_absorpt_special_details    ?
_diffrn_ambient_temperature       100(2)
_diffrn_radiation_wavelength      0.71073
_diffrn_radiation_type            MoK\a
_diffrn_source                    'Microfocus source E025 IuS' 
_diffrn_source_type               'Bruker APEX DUO'
_diffrn_source_power              50
_diffrn_source_current            0.6
_diffrn_source_size               '0.2 mm x 0.2 mm fine focus'
_diffrn_radiation_monochromator   'Quazar MX Multilayer Optics'
_diffrn_detector_type             '4K CCD area detector APEX II'
_diffrn_measurement_device_type   'APEX DUO Kappa 4-axis goniometer' 
_diffrn_measurement_method
;
 Fullsphere data collection, phi and omega scans
;
_diffrn_detector_area_resol_mean  512 
_diffrn_reflns_number             12088
_diffrn_reflns_av_unetI/netI      0.0722
_diffrn_reflns_av_R_equivalents   0.1037
_diffrn_reflns_limit_h_min        -28
_diffrn_reflns_limit_h_max        28
_diffrn_reflns_limit_k_min        -6
_diffrn_reflns_limit_k_max        6
_diffrn_reflns_limit_l_min        -18
_diffrn_reflns_limit_l_max        19
_diffrn_reflns_theta_min          1.616
_diffrn_reflns_theta_max          24.133
_diffrn_reflns_theta_full         24.133
_diffrn_measured_fraction_theta_max   0.996
_diffrn_measured_fraction_theta_full  0.996
_diffrn_reflns_Laue_measured_fraction_max    0.996
_diffrn_reflns_Laue_measured_fraction_full   0.996
_diffrn_reflns_point_group_measured_fraction_max   0.996
_diffrn_reflns_point_group_measured_fraction_full  0.996
_reflns_number_total              1932
_reflns_number_gt                 1314
_reflns_threshold_expression      'I > 2\s(I)'
_reflns_Friedel_coverage          0.000
_reflns_Friedel_fraction_max      .
_reflns_Friedel_fraction_full     .
 
_reflns_special_details
;
 Reflections were merged by SHELXL according to the crystal
 class for the calculation of statistics and refinement.
 
 _reflns_Friedel_fraction is defined as the number of unique
 Friedel pairs measured divided by the number that would be
 possible theoretically, ignoring centric projections and
 systematic absences.
;
 
_computing_data_collection        'Bruker APEX2 v2014.9-0' 
_computing_cell_refinement        'Bruker APEX2 v2014.9-0' 
_computing_data_reduction         'Bruker APEX2 v2014.9-0' 
_computing_structure_solution   'SHELXT (Sheldrick, 2018)'
_computing_structure_refinement 'SHELXL-2018/3 (Sheldrick, 2018)'
_computing_molecular_graphics   'shelXle (H�bschle, Sheldrick and Dittirch, 2011)' 
_computing_publication_material 'SHELXL-2018/3 (Sheldrick, 2018)' 
_refine_special_details           ?
_refine_ls_structure_factor_coef  Fsqd
_refine_ls_matrix_type            full
_refine_ls_weighting_scheme       calc
_refine_ls_weighting_details
'w=1/[\s^2^(Fo^2^)+(0.0509P)^2^+4.3625P] where P=(Fo^2^+2Fc^2^)/3'
_atom_sites_solution_primary      ?
_atom_sites_solution_secondary    ?
_atom_sites_solution_hydrogens    mixed
_refine_ls_hydrogen_treatment     mixed
_refine_ls_extinction_method      none
_refine_ls_extinction_coef        .
_refine_ls_number_reflns          1932
_refine_ls_number_parameters      167
_refine_ls_number_restraints      0
_refine_ls_R_factor_all           0.0916
_refine_ls_R_factor_gt            0.0538
_refine_ls_wR_factor_ref          0.1373
_refine_ls_wR_factor_gt           0.1211
_refine_ls_goodness_of_fit_ref    1.057
_refine_ls_restrained_S_all       1.057
_refine_ls_shift/su_max           0.000
_refine_ls_shift/su_mean          0.000
 
loop_
 _atom_site_label
 _atom_site_type_symbol
 _atom_site_fract_x
 _atom_site_fract_y
 _atom_site_fract_z
 _atom_site_U_iso_or_equiv
 _atom_site_adp_type
 _atom_site_occupancy
 _atom_site_site_symmetry_order  
 _atom_site_calc_flag
 _atom_site_refinement_flags_posn
 _atom_site_refinement_flags_adp
 _atom_site_refinement_flags_occupancy
 _atom_site_disorder_assembly
 _atom_site_disorder_group
O1 O 0.54183(8) 0.9898(4) 0.44556(12) 0.0161(5) Uani 1 1 d . . . . .
C1 C 0.59392(12) 0.4956(6) 0.26867(18) 0.0146(7) Uani 1 1 d . . . . .
H1 H 0.560908 0.551657 0.236149 0.018 Uiso 1 1 calc R U . . .
O2 O 0.50911(8) 0.7593(4) 0.34611(12) 0.0172(5) Uani 1 1 d . . . . .
C2 C 0.64003(12) 0.5265(6) 0.22070(18) 0.0147(7) Uani 1 1 d . . . . .
O3 O 0.47822(9) 1.1314(4) 0.35471(13) 0.0200(6) Uani 1 1 d . . . . .
C3 C 0.64416(13) 0.7293(6) 0.17570(18) 0.0179(8) Uani 1 1 d . . . . .
H3 H 0.617369 0.847680 0.174053 0.021 Uiso 1 1 calc R U . . .
O4 O 0.58669(9) 0.2515(4) 0.28884(13) 0.0180(5) Uani 1 1 d . . . . .
H2 H 0.565(2) 0.187(9) 0.247(3) 0.081(17) Uiso 1 1 d . . . . .
C4 C 0.68668(13) 0.7621(6) 0.13313(19) 0.0228(8) Uani 1 1 d . . . . .
H4 H 0.688641 0.901625 0.102309 0.027 Uiso 1 1 calc R U . . .
C6 C 0.72284(13) 0.3908(6) 0.18055(19) 0.0212(8) Uani 1 1 d . . . . .
H6 H 0.750150 0.274649 0.182898 0.025 Uiso 1 1 calc R U . . .
C5 C 0.72618(13) 0.5933(6) 0.13528(19) 0.0213(8) Uani 1 1 d . . . . .
H5 H 0.755358 0.615569 0.106061 0.026 Uiso 1 1 calc R U . . .
C7 C 0.68021(13) 0.3564(6) 0.22219(19) 0.0188(8) Uani 1 1 d . . . . .
H7 H 0.678142 0.215404 0.252249 0.023 Uiso 1 1 calc R U . . .
C9 C 0.65063(12) 0.5794(6) 0.40052(18) 0.0180(8) Uani 1 1 d . . . . .
H9A H 0.646804 0.417635 0.421918 0.022 Uiso 1 1 calc R U . . .
H9AB H 0.682286 0.581046 0.371879 0.022 Uiso 1 1 calc R U . . .
C8 C 0.60147(12) 0.6425(6) 0.34432(17) 0.0147(7) Uani 1 1 d . . . . .
H8 H 0.605027 0.812561 0.328738 0.018 Uiso 1 1 calc R U . . .
C10 C 0.65764(12) 0.7588(6) 0.46764(18) 0.0198(8) Uani 1 1 d . . . . .
H10A H 0.659157 0.921558 0.446003 0.024 Uiso 1 1 calc R U . . .
H10B H 0.691376 0.727593 0.501409 0.024 Uiso 1 1 calc R U . . .
C11 C 0.61124(13) 0.7395(6) 0.51663(19) 0.0217(8) Uani 1 1 d . . . . .
H11A H 0.614616 0.589146 0.546890 0.026 Uiso 1 1 calc R U . . .
H11B H 0.613443 0.872191 0.554922 0.026 Uiso 1 1 calc R U . . .
C12 C 0.55766(12) 0.7455(6) 0.46823(18) 0.0158(7) Uani 1 1 d . . . . .
H12 H 0.530740 0.675867 0.499777 0.019 Uiso 1 1 calc R U . . .
C13 C 0.55298(12) 0.6251(6) 0.38847(18) 0.0151(7) Uani 1 1 d . . . . .
H13 H 0.542551 0.454898 0.393549 0.018 Uiso 1 1 calc R U . . .
C14 C 0.50756(12) 0.9738(6) 0.37970(19) 0.0163(8) Uani 1 1 d . . . . .
 
loop_
 _atom_site_aniso_label
 _atom_site_aniso_U_11
 _atom_site_aniso_U_22
 _atom_site_aniso_U_33
 _atom_site_aniso_U_23
 _atom_site_aniso_U_13
 _atom_site_aniso_U_12
O1 0.0153(12) 0.0168(12) 0.0163(12) -0.0015(10) 0.0021(9) 0.0012(10)
C1 0.0129(17) 0.0124(17) 0.0184(18) 0.0010(14) 0.0013(13) 0.0016(14)
O2 0.0111(12) 0.0181(12) 0.0220(13) -0.0055(11) -0.0003(9) 0.0032(10)
C2 0.0146(17) 0.0142(17) 0.0153(17) -0.0051(14) 0.0021(13) -0.0009(15)
O3 0.0162(12) 0.0220(13) 0.0226(13) 0.0025(11) 0.0054(10) 0.0043(11)
C3 0.0194(18) 0.0157(18) 0.0192(18) -0.0029(15) 0.0048(14) 0.0041(15)
O4 0.0209(12) 0.0130(12) 0.0205(13) -0.0011(11) 0.0044(10) -0.0031(11)
C4 0.0254(19) 0.0226(19) 0.021(2) 0.0014(16) 0.0058(15) -0.0026(17)
C6 0.0145(18) 0.024(2) 0.026(2) -0.0072(16) 0.0045(15) 0.0041(16)
C5 0.0143(18) 0.028(2) 0.023(2) -0.0050(16) 0.0081(14) -0.0021(15)
C7 0.0188(18) 0.0160(18) 0.0221(19) -0.0017(16) 0.0041(15) 0.0022(16)
C9 0.0180(19) 0.0213(19) 0.0150(18) 0.0007(14) 0.0029(14) -0.0002(14)
C8 0.0149(17) 0.0160(17) 0.0136(17) -0.0006(14) 0.0028(13) -0.0002(14)
C10 0.0170(18) 0.0238(19) 0.0182(18) -0.0028(15) 0.0006(14) 0.0016(16)
C11 0.0232(19) 0.0246(19) 0.0167(18) -0.0015(16) 0.0007(14) 0.0025(17)
C12 0.0177(17) 0.0137(17) 0.0171(18) 0.0007(15) 0.0065(13) -0.0013(15)
C13 0.0124(17) 0.0139(17) 0.0189(18) 0.0025(15) 0.0017(13) 0.0022(14)
C14 0.0128(17) 0.0201(19) 0.0175(18) 0.0008(16) 0.0084(14) -0.0003(16)
 
_geom_special_details
;
 All esds (except the esd in the dihedral angle between two l.s. planes)
 are estimated using the full covariance matrix.  The cell esds are taken
 into account individually in the estimation of esds in distances, angles
 and torsion angles; correlations between esds in cell parameters are only
 used when they are defined by crystal symmetry.  An approximate (isotropic)
 treatment of cell esds is used for estimating esds involving l.s. planes.
;
 
loop_
 _geom_bond_atom_site_label_1
 _geom_bond_atom_site_label_2
 _geom_bond_distance
 _geom_bond_site_symmetry_2
 _geom_bond_publ_flag
O1 C14 1.342(4) . ?
O1 C12 1.471(4) . ?
C1 O4 1.433(4) . ?
C1 C2 1.518(4) . ?
C1 C8 1.528(4) . ?
C1 H1 1.0000 . ?
O2 C14 1.339(4) . ?
O2 C13 1.464(4) . ?
C2 C3 1.387(4) . ?
C2 C7 1.397(4) . ?
O3 C14 1.204(4) . ?
C3 C4 1.385(5) . ?
C3 H3 0.9500 . ?
O4 H2 0.92(5) . ?
C4 C5 1.378(5) . ?
C4 H4 0.9500 . ?
C6 C7 1.379(5) . ?
C6 C5 1.386(5) . ?
C6 H6 0.9500 . ?
C5 H5 0.9500 . ?
C7 H7 0.9500 . ?
C9 C10 1.523(4) . ?
C9 C8 1.523(4) . ?
C9 H9A 0.9900 . ?
C9 H9AB 0.9900 . ?
C8 C13 1.522(4) . ?
C8 H8 1.0000 . ?
C10 C11 1.529(5) . ?
C10 H10A 0.9900 . ?
C10 H10B 0.9900 . ?
C11 C12 1.506(4) . ?
C11 H11A 0.9900 . ?
C11 H11B 0.9900 . ?
C12 C13 1.515(4) . ?
C12 H12 1.0000 . ?
C13 H13 1.0000 . ?
 
loop_
 _geom_angle_atom_site_label_1
 _geom_angle_atom_site_label_2
 _geom_angle_atom_site_label_3
 _geom_angle
 _geom_angle_site_symmetry_1
 _geom_angle_site_symmetry_3
 _geom_angle_publ_flag
C14 O1 C12 106.7(2) . . ?
O4 C1 C2 111.7(3) . . ?
O4 C1 C8 108.7(2) . . ?
C2 C1 C8 111.7(3) . . ?
O4 C1 H1 108.2 . . ?
C2 C1 H1 108.2 . . ?
C8 C1 H1 108.2 . . ?
C14 O2 C13 108.2(2) . . ?
C3 C2 C7 118.0(3) . . ?
C3 C2 C1 120.6(3) . . ?
C7 C2 C1 121.4(3) . . ?
C4 C3 C2 121.1(3) . . ?
C4 C3 H3 119.4 . . ?
C2 C3 H3 119.4 . . ?
C1 O4 H2 106(3) . . ?
C5 C4 C3 120.3(3) . . ?
C5 C4 H4 119.8 . . ?
C3 C4 H4 119.8 . . ?
C7 C6 C5 120.6(3) . . ?
C7 C6 H6 119.7 . . ?
C5 C6 H6 119.7 . . ?
C4 C5 C6 119.2(3) . . ?
C4 C5 H5 120.4 . . ?
C6 C5 H5 120.4 . . ?
C6 C7 C2 120.7(3) . . ?
C6 C7 H7 119.6 . . ?
C2 C7 H7 119.6 . . ?
C10 C9 C8 109.5(3) . . ?
C10 C9 H9A 109.8 . . ?
C8 C9 H9A 109.8 . . ?
C10 C9 H9AB 109.8 . . ?
C8 C9 H9AB 109.8 . . ?
H9A C9 H9AB 108.2 . . ?
C13 C8 C9 108.8(2) . . ?
C13 C8 C1 111.0(3) . . ?
C9 C8 C1 114.8(3) . . ?
C13 C8 H8 107.3 . . ?
C9 C8 H8 107.3 . . ?
C1 C8 H8 107.3 . . ?
C9 C10 C11 109.8(3) . . ?
C9 C10 H10A 109.7 . . ?
C11 C10 H10A 109.7 . . ?
C9 C10 H10B 109.7 . . ?
C11 C10 H10B 109.7 . . ?
H10A C10 H10B 108.2 . . ?
C12 C11 C10 113.7(3) . . ?
C12 C11 H11A 108.8 . . ?
C10 C11 H11A 108.8 . . ?
C12 C11 H11B 108.8 . . ?
C10 C11 H11B 108.8 . . ?
H11A C11 H11B 107.7 . . ?
O1 C12 C11 111.5(3) . . ?
O1 C12 C13 101.0(2) . . ?
C11 C12 C13 117.0(3) . . ?
O1 C12 H12 109.0 . . ?
C11 C12 H12 109.0 . . ?
C13 C12 H12 109.0 . . ?
O2 C13 C12 100.9(2) . . ?
O2 C13 C8 109.5(2) . . ?
C12 C13 C8 115.9(3) . . ?
O2 C13 H13 110.1 . . ?
C12 C13 H13 110.1 . . ?
C8 C13 H13 110.1 . . ?
O3 C14 O2 124.1(3) . . ?
O3 C14 O1 124.1(3) . . ?
O2 C14 O1 111.8(3) . . ?
 
loop_
 _geom_torsion_atom_site_label_1
 _geom_torsion_atom_site_label_2
 _geom_torsion_atom_site_label_3
 _geom_torsion_atom_site_label_4
 _geom_torsion
 _geom_torsion_site_symmetry_1
 _geom_torsion_site_symmetry_2
 _geom_torsion_site_symmetry_3
 _geom_torsion_site_symmetry_4
 _geom_torsion_publ_flag
O4 C1 C2 C3 160.5(3) . . . . ?
C8 C1 C2 C3 -77.5(4) . . . . ?
O4 C1 C2 C7 -21.4(4) . . . . ?
C8 C1 C2 C7 100.6(3) . . . . ?
C7 C2 C3 C4 0.3(5) . . . . ?
C1 C2 C3 C4 178.5(3) . . . . ?
C2 C3 C4 C5 -0.5(5) . . . . ?
C3 C4 C5 C6 -0.1(5) . . . . ?
C7 C6 C5 C4 0.9(5) . . . . ?
C5 C6 C7 C2 -1.1(5) . . . . ?
C3 C2 C7 C6 0.5(5) . . . . ?
C1 C2 C7 C6 -177.7(3) . . . . ?
C10 C9 C8 C13 -62.6(3) . . . . ?
C10 C9 C8 C1 172.4(3) . . . . ?
O4 C1 C8 C13 -60.9(3) . . . . ?
C2 C1 C8 C13 175.5(3) . . . . ?
O4 C1 C8 C9 63.0(3) . . . . ?
C2 C1 C8 C9 -60.7(4) . . . . ?
C8 C9 C10 C11 64.8(3) . . . . ?
C9 C10 C11 C12 -50.2(4) . . . . ?
C14 O1 C12 C11 154.9(3) . . . . ?
C14 O1 C12 C13 30.0(3) . . . . ?
C10 C11 C12 O1 -79.6(3) . . . . ?
C10 C11 C12 C13 35.9(4) . . . . ?
C14 O2 C13 C12 25.1(3) . . . . ?
C14 O2 C13 C8 -97.5(3) . . . . ?
O1 C12 C13 O2 -32.2(3) . . . . ?
C11 C12 C13 O2 -153.3(3) . . . . ?
O1 C12 C13 C8 86.0(3) . . . . ?
C11 C12 C13 C8 -35.2(4) . . . . ?
C9 C8 C13 O2 160.8(2) . . . . ?
C1 C8 C13 O2 -72.1(3) . . . . ?
C9 C8 C13 C12 47.5(4) . . . . ?
C1 C8 C13 C12 174.7(3) . . . . ?
C13 O2 C14 O3 174.5(3) . . . . ?
C13 O2 C14 O1 -7.0(3) . . . . ?
C12 O1 C14 O3 163.1(3) . . . . ?
C12 O1 C14 O2 -15.5(3) . . . . ?
 
_refine_diff_density_max    0.231
_refine_diff_density_min   -0.366
_refine_diff_density_rms    0.064

_shelx_res_file
;
TITL mo_qc41413c_0m in C2/c
    mo_qc41413c_0m.res
    created by SHELXL-2018/3 at 08:25:42 on 11-Feb-2022
CELL 0.71073  25.39140   5.62520  17.10280  90.0000  96.8629  90.0000
ZERR    8.00   0.00840   0.00190   0.00540   0.0000   0.0095   0.0000
LATT  7
SYMM -X, Y, 0.5-Z
SFAC C H O
UNIT 112 128 32
TEMP -173.140
SIZE 0.03 0.04 0.40
L.S. 10
BOND $H
LIST 6
FMAP 2
PLAN 20
ACTA
CONF
WGHT    0.050900    4.362500
FVAR       0.10810
O1    3    0.541828    0.989785    0.445562    11.00000    0.01534    0.01679 =
         0.01630   -0.00155    0.00208    0.00121
C1    1    0.593924    0.495649    0.268673    11.00000    0.01286    0.01242 =
         0.01837    0.00105    0.00127    0.00161
AFIX  13
H1    2    0.560908    0.551657    0.236149    11.00000   -1.20000
AFIX   0
O2    3    0.509106    0.759283    0.346110    11.00000    0.01108    0.01807 =
         0.02198   -0.00551   -0.00032    0.00321
C2    1    0.640029    0.526549    0.220704    11.00000    0.01455    0.01424 =
         0.01535   -0.00510    0.00211   -0.00087
O3    3    0.478223    1.131437    0.354706    11.00000    0.01620    0.02198 =
         0.02260    0.00252    0.00540    0.00427
C3    1    0.644163    0.729300    0.175703    11.00000    0.01943    0.01573 =
         0.01919   -0.00292    0.00478    0.00410
AFIX  43
H3    2    0.617369    0.847680    0.174053    11.00000   -1.20000
AFIX   0
O4    3    0.586688    0.251519    0.288839    11.00000    0.02091    0.01298 =
         0.02051   -0.00110    0.00443   -0.00312
H2    2    0.565293    0.186649    0.246675    11.00000    0.08062
C4    1    0.686684    0.762118    0.133134    11.00000    0.02543    0.02257 =
         0.02111    0.00135    0.00585   -0.00256
AFIX  43
H4    2    0.688641    0.901625    0.102309    11.00000   -1.20000
AFIX   0
C6    1    0.722840    0.390775    0.180546    11.00000    0.01446    0.02356 =
         0.02622   -0.00721    0.00450    0.00409
AFIX  43
H6    2    0.750150    0.274649    0.182898    11.00000   -1.20000
AFIX   0
C5    1    0.726185    0.593318    0.135276    11.00000    0.01428    0.02834 =
         0.02268   -0.00499    0.00806   -0.00213
AFIX  43
H5    2    0.755358    0.615569    0.106061    11.00000   -1.20000
AFIX   0
C7    1    0.680214    0.356399    0.222194    11.00000    0.01882    0.01597 =
         0.02209   -0.00170    0.00409    0.00224
AFIX  43
H7    2    0.678142    0.215404    0.252249    11.00000   -1.20000
AFIX   0
C9    1    0.650631    0.579414    0.400516    11.00000    0.01799    0.02129 =
         0.01503    0.00075    0.00290   -0.00017
AFIX  23
H9A   2    0.646804    0.417635    0.421918    11.00000   -1.20000
H9AB  2    0.682286    0.581046    0.371879    11.00000   -1.20000
AFIX   0
C8    1    0.601472    0.642506    0.344322    11.00000    0.01487    0.01598 =
         0.01360   -0.00055    0.00282   -0.00020
AFIX  13
H8    2    0.605027    0.812561    0.328738    11.00000   -1.20000
AFIX   0
C10   1    0.657637    0.758791    0.467635    11.00000    0.01695    0.02384 =
         0.01823   -0.00276    0.00060    0.00160
AFIX  23
H10A  2    0.659157    0.921558    0.446003    11.00000   -1.20000
H10B  2    0.691376    0.727593    0.501409    11.00000   -1.20000
AFIX   0
C11   1    0.611236    0.739527    0.516634    11.00000    0.02321    0.02462 =
         0.01674   -0.00151    0.00068    0.00253
AFIX  23
H11A  2    0.614616    0.589146    0.546890    11.00000   -1.20000
H11B  2    0.613443    0.872191    0.554922    11.00000   -1.20000
AFIX   0
C12   1    0.557661    0.745535    0.468232    11.00000    0.01770    0.01369 =
         0.01711    0.00069    0.00653   -0.00130
AFIX  13
H12   2    0.530740    0.675867    0.499777    11.00000   -1.20000
AFIX   0
C13   1    0.552981    0.625115    0.388466    11.00000    0.01245    0.01388 =
         0.01890    0.00251    0.00170    0.00221
AFIX  13
H13   2    0.542551    0.454898    0.393549    11.00000   -1.20000
AFIX   0
C14   1    0.507564    0.973753    0.379697    11.00000    0.01285    0.02014 =
         0.01750    0.00079    0.00837   -0.00032
HKLF 4


REM  mo_qc41413c_0m in C2/c
REM wR2 = 0.137287, GooF = S = 1.05709, Restrained GooF = 1.05709 for all data
REM R1 = 0.053813 for 1314 Fo > 4sig(Fo) and 0.091621 for all 1932 data
REM 167 parameters refined using 0 restraints

END

WGHT      0.0508      4.3653

REM Highest difference peak  0.231,  deepest hole -0.366,  1-sigma level  0.064
Q1    1   0.6021  0.4923  0.5266  11.00000  0.05    0.23
Q2    1   0.7664  0.1386  0.2439  11.00000  0.05    0.20
Q3    1   0.5293  0.3102  0.3985  11.00000  0.05    0.20
Q4    1   0.6267  0.2057  0.4022  11.00000  0.05    0.20
Q5    1   0.6813  0.2362  0.1187  11.00000  0.05    0.19
Q6    1   0.6296  0.4942  0.5829  11.00000  0.05    0.19
Q7    1   0.6183  0.3253  0.4409  11.00000  0.05    0.19
Q8    1   0.6485  0.9867  0.4187  11.00000  0.05    0.19
Q9    1   0.7347  0.6361  0.4896  11.00000  0.05    0.19
Q10   1   0.4850  0.6277  0.4040  11.00000  0.05    0.19
Q11   1   0.5796  0.8228  0.0785  11.00000  0.05    0.18
Q12   1   0.5695  0.7948  0.2587  11.00000  0.05    0.18
Q13   1   0.6969  0.2105  0.2939  11.00000  0.05    0.18
Q14   1   0.6499  0.2188  0.3472  11.00000  0.05    0.18
Q15   1   0.5068  0.9894  0.4418  11.00000  0.05    0.17
Q16   1   0.6693  0.2135  0.2826  11.00000  0.05    0.17
Q17   1   0.5429  0.6129  0.1751  11.00000  0.05    0.17
Q18   1   0.6838  0.7503  0.0161  11.00000  0.05    0.17
Q19   1   0.6677  1.0930  0.4471  11.00000  0.05    0.17
Q20   1   0.5917  0.2712  0.4998  11.00000  0.05    0.17
;
_shelx_res_checksum   52622

_shelx_hkl_file
;
   2   0   0  195.92   13.49
   2   0   0  223.21   13.61
   2   0   0  225.81   13.44
   2   0   0  228.69   13.50
  -2   0   0  228.65   13.51
  -2   0   0  182.15   13.57
   4   0   0   18.35    1.42
   4   0   0   20.19    1.56
   4   0   0   16.97    1.56
   4   0   0   18.70    1.96
  -4   0   0   21.16    1.53
  -4   0   0   18.29    1.41
  -4   0   0   19.57    1.59
  -4   0   0   23.01    2.07
   6   0   0   70.33    4.88
  -6   0   0   75.77    5.45
  -6   0   0   73.82    4.70
   6   0   0   63.80    4.88
  -6   0   0   75.17    4.90
  -6   0   0   77.00    4.85
   6   0   0   66.22    5.29
   6   0   0   71.58    4.68
  -8   0   0   32.97    2.93
  -8   0   0   40.82    2.86
  10   0   0    0.83    0.62
  10   0   0    0.88    1.60
 -10   0   0    2.38    0.86
 -10   0   0    2.63    0.98
 -12   0   0   24.10    2.04
  12   0   0   14.50    2.77
  12   0   0   18.32    1.71
 -12   0   0   23.49    2.20
 -14   0   0    0.02    0.80
  14   0   0   -1.42    1.54
  14   0   0    0.38    0.61
 -14   0   0   -0.04    0.96
  16   0   0   23.30    1.94
 -16   0   0   29.00    2.56
 -16   0   0   22.63    2.44
  16   0   0   25.52    3.60
  18   0   0    6.37    2.31
 -18   0   0   11.08    1.75
 -18   0   0    7.36    1.51
 -20   0   0   29.70    3.01
  20   0   0   27.69    4.04
 -20   0   0   28.43    3.00
  22   0   0   54.05    6.08
 -22   0   0   60.88    4.76
 -22   0   0   53.83    4.79
 -24   0   0   41.26    3.97
 -24   0   0   37.74    3.63
  24   0   0   28.37    4.57
 -26   0   0    1.13    1.33
 -26   0   0    1.75    1.59
  26   0   0    0.73    1.93
 -28   0   0    0.89    1.80
 -28   0   0    2.60    1.51
   1  -1   0    7.59    0.95
   1  -1   0    5.79    0.92
  -1  -1   0    7.42    0.96
   1  -1   0    6.35    1.55
   1  -1   0    5.66    0.98
  -1  -1   0    7.82    0.97
  -1  -1   0    7.72    1.34
  -1  -1   0    6.89    1.24
  -1   1   0    9.22    1.78
  -1   1   0    6.14    1.04
   1   1   0    7.40    1.20
   1   1   0    7.24    1.03
   1   1   0    8.33    1.17
  -1   1   0    7.11    1.22
   1   1   0    8.42    1.40
  -1   1   0    7.86    0.95
  -1   1   0    7.43    1.05
   1   1   0    7.10    1.04
  -3  -1   0  525.98   33.48
   3  -1   0  520.55   33.50
  -3  -1   0  527.01   33.70
  -3  -1   0  541.89   33.52
  -3  -1   0  503.36   33.69
   3  -1   0  528.88   34.01
  -3  -1   0  529.62   33.36
   3  -1   0  516.25   33.47
  -3   1   0  546.62   33.53
  -3   1   0  529.25   33.44
  -3   1   0  531.28   33.59
   3   1   0  537.50   33.51
   3   1   0  553.79   33.72
   3   1   0  535.35   33.52
  -3   1   0  545.09   34.04
   5  -1   0   98.39    6.31
   5  -1   0   91.99    6.40
  -5  -1   0  101.53    6.79
  -5  -1   0   98.22    6.42
  -5  -1   0   98.52    6.11
   5  -1   0   87.54    7.16
  -5  -1   0   93.81    6.70
   5   1   0   90.32    6.67
  -5   1   0   99.22    6.47
   5   1   0  100.57    6.38
  -5   1   0   99.63    6.46
   5   1   0   94.69    6.71
   5   1   0   97.62    6.48
  -5   1   0   85.45    6.34
  -7  -1   0   41.53    3.19
   7  -1   0   40.28    4.39
  -7  -1   0   40.04    3.67
  -7  -1   0   43.32    3.80
   7   1   0   43.45    3.21
   7   1   0   44.90    2.97
  -7   1   0   48.95    3.24
  -9  -1   0    4.62    1.54
  -9  -1   0    2.33    1.33
   9  -1   0    0.63    1.93
  -9  -1   0    3.53    1.18
   9   1   0    2.00    0.80
  -9   1   0    2.52    0.92
  -9   1   0    3.58    1.04
 -11  -1   0   14.70    2.11
  11  -1   0   16.95    3.29
 -11  -1   0   16.65    2.28
 -11  -1   0   14.74    2.30
 -11   1   0   15.67    1.88
 -11   1   0   16.17    1.75
  11   1   0   13.79    1.72
 -13  -1   0   38.71    3.74
  13  -1   0   42.64    4.98
 -13  -1   0   40.38    3.60
 -13  -1   0   36.81    3.68
 -13   1   0   39.97    3.26
 -13   1   0   39.12    3.04
  13   1   0   34.73    3.24
 -15  -1   0    4.32    1.62
  15  -1   0    2.74    2.19
 -15  -1   0    1.18    1.19
  15   1   0    2.58    1.22
 -15   1   0    2.50    1.15
 -15   1   0    2.62    0.98
  17  -1   0    0.60    2.25
 -17  -1   0    2.39    1.61
 -17  -1   0    0.42    1.12
  17   1   0    0.29    1.19
 -17   1   0    2.18    1.09
 -17   1   0    0.13    0.97
  19  -1   0   -1.31    2.14
 -19  -1   0    0.92    1.20
 -19  -1   0    2.76    1.68
 -19   1   0    2.69    1.47
  19   1   0   -1.58    1.11
 -19   1   0    1.99    1.10
  21  -1   0    7.69    3.09
 -21  -1   0   15.22    2.41
 -21  -1   0   14.09    2.66
 -21   1   0    9.27    2.12
 -21   1   0   12.13    1.94
  21   1   0    6.37    1.88
 -23  -1   0    1.37    1.51
  23  -1   0   -1.37    2.23
 -23  -1   0    0.33    1.48
 -23   1   0   -0.38    1.17
 -23   1   0    0.98    1.45
  23   1   0   -0.80    1.21
 -25  -1   0   35.34    4.31
  25  -1   0   27.77    5.04
 -25  -1   0   33.96    3.99
 -25   1   0   33.86    4.19
 -25   1   0   34.68    3.46
  27  -1   0    2.75    2.66
 -27  -1   0    1.10    1.57
 -27  -1   0    1.44    1.58
 -27   1   0    2.86    2.05
 -27   1   0    1.87    1.54
   0  -2   0  122.93    8.68
   0  -2   0  116.91    8.07
   0  -2   0  141.43    8.56
   0   2   0  129.42    8.82
   0   2   0  120.43    8.12
   0   2   0  112.80    8.41
   0   2   0  113.01    8.20
  -2  -2   0   -0.89    1.31
   2  -2   0   -1.06    0.76
   2  -2   0   -0.58    1.54
  -2  -2   0   -0.77    1.20
   2   2   0   -0.78    1.12
  -2   2   0    0.90    1.23
  -2   2   0   -0.89    0.75
  -2   2   0   -0.60    1.01
   2   2   0   -0.63    0.89
   2   2   0    0.58    0.99
  -4  -2   0   29.02    3.18
   4  -2   0   28.86    2.42
  -4  -2   0   28.74    2.34
  -4  -2   0   25.76    2.69
  -4  -2   0   30.69    3.12
   4  -2   0   31.13    3.87
  -4   2   0   30.25    2.92
   4   2   0   30.04    2.67
  -4   2   0   28.86    2.58
   4   2   0   28.30    2.76
  -6  -2   0    3.02    0.81
  -6  -2   0    2.96    0.97
   6  -2   0    2.29    2.18
  -6  -2   0    0.37    1.49
  -6  -2   0    3.00    1.47
  -6   2   0    4.07    1.38
   6   2   0    0.98    1.11
   6   2   0    1.55    1.10
  -6   2   0    4.76    1.12
  -8  -2   0    3.49    1.57
  -8  -2   0    5.52    0.82
   8  -2   0    2.32    2.36
  -8  -2   0    4.32    1.77
   8   2   0    5.37    1.43
  -8   2   0    4.15    1.43
  -8   2   0    3.36    1.06
   8   2   0    5.03    1.22
 -10  -2   0   36.43    4.01
 -10  -2   0   40.94    3.93
  10  -2   0   35.91    4.77
 -10   2   0   34.67    3.36
 -10   2   0   36.55    2.94
 -10   2   0   35.88    3.15
  10   2   0   37.29    3.09
  10   2   0   35.87    3.39
  12  -2   0   44.44    5.64
 -12  -2   0   48.48    4.51
 -12  -2   0   49.87    4.47
  12   2   0   45.02    3.62
 -12   2   0   45.93    3.98
 -12   2   0   48.88    3.58
  12   2   0   46.64    4.16
 -12   2   0   44.27    3.77
 -14  -2   0    2.03    1.57
 -14  -2   0   -2.18    1.47
  14  -2   0    0.40    2.08
 -14   2   0   -1.65    0.87
 -14   2   0   -0.46    1.08
  14   2   0   -1.18    1.21
  16  -2   0   19.26    4.14
 -16  -2   0   19.80    2.97
 -16  -2   0   15.83    2.85
 -16   2   0   15.78    2.39
  16   2   0   19.05    2.77
 -16   2   0   16.96    2.30
  18  -2   0    2.77    2.74
 -18  -2   0    1.19    1.78
 -18  -2   0    3.28    1.75
 -18   2   0    0.08    1.23
 -18   2   0    0.20    1.32
  18   2   0   -1.23    1.46
  18   2   0    0.98    0.57
  20  -2   0    1.86    2.82
 -20  -2   0   -0.57    1.88
 -20  -2   0   -1.85    1.41
  20   2   0    1.25    1.74
 -20   2   0   -0.65    1.18
 -20   2   0    1.62    1.41
 -22  -2   0   18.84    3.06
  22  -2   0    9.01    3.67
 -22  -2   0   11.41    2.76
  22   2   0   11.18    2.61
 -22   2   0   13.07    2.37
 -22   2   0   12.25    2.44
 -24  -2   0    1.08    1.75
 -24  -2   0    3.32    2.30
  24  -2   0    1.07    2.96
  24   2   0    5.67    2.29
 -24   2   0    2.68    1.60
 -24   2   0    7.16    2.17
 -26  -2   0   -0.97    1.58
  26  -2   0    4.25    3.47
 -26  -2   0   -1.75    1.75
 -26   2   0   -1.56    1.52
 -26   2   0   -0.30    1.47
  26   2   0   -1.63    1.79
  -1  -3   0    7.05    2.18
   1  -3   0    7.22    1.89
  -1  -3   0    8.26    1.89
   1  -3   0   10.99    2.42
  -1   3   0    8.48    1.54
  -1   3   0    5.87    1.59
   1   3   0    8.05    1.54
   1   3   0    7.99    1.94
   1   3   0    6.66    1.66
  -1   3   0    7.18    1.94
  -3  -3   0    2.68    1.56
  -3  -3   0    1.60    1.64
   3  -3   0    3.21    2.10
  -3   3   0   -0.33    1.16
   3   3   0    3.16    1.40
   3   3   0    3.53    1.32
   3   3   0    1.41    1.45
  -3   3   0    2.27    1.63
  -3   3   0    2.51    0.97
  -5  -3   0   22.64    3.11
  -5  -3   0   25.41    3.23
  -5  -3   0   25.12    2.71
   5  -3   0   16.99    3.55
  -7  -3   0   16.83    2.84
  -7  -3   0   16.47    1.86
   7  -3   0   20.23    3.77
  -7  -3   0   15.57    2.51
  -7   3   0   17.54    2.19
  -7   3   0    7.51    2.09
   7   3   0   10.70    2.06
   7   3   0   14.98    2.07
  -9  -3   0    7.68    2.12
  -9  -3   0    8.03    2.11
   9  -3   0   11.09    3.24
  -9   3   0    7.58    1.66
   9   3   0    9.56    1.88
   9   3   0    6.09    1.54
  -9   3   0    8.98    1.97
 -11  -3   0    4.62    1.01
 -11  -3   0    7.12    2.11
  11  -3   0    8.30    3.06
 -11  -3   0    9.59    2.41
 -11   3   0    9.56    1.70
 -11   3   0    9.84    2.07
  11   3   0    6.71    1.59
  11   3   0    3.89    1.67
 -13  -3   0    7.75    2.35
  13  -3   0    5.66    3.15
 -13  -3   0    3.08    2.24
  13   3   0    5.73    1.52
 -13   3   0    5.90    1.89
  13   3   0    7.67    2.00
 -13   3   0    5.66    1.55
 -15  -3   0    1.49    2.00
  15  -3   0   -0.33    2.53
 -15  -3   0    2.91    2.11
 -15   3   0    2.87    1.32
 -15   3   0    1.87    1.61
  15   3   0    0.50    1.09
  15   3   0   -0.05    1.53
  17  -3   0   15.18    4.27
 -17  -3   0   12.71    2.98
 -17  -3   0   17.32    3.36
 -17   3   0   17.60    2.22
  17   3   0   19.53    3.08
 -17   3   0    8.68    2.36
 -17   3   0   13.20    2.35
  19  -3   0   10.99    4.09
 -19  -3   0    9.74    2.82
 -19  -3   0   13.77    3.11
  19   3   0    8.92    2.53
 -19   3   0   11.96    2.31
 -19   3   0    8.05    2.43
 -19   3   0   10.67    1.97
  21  -3   0    7.36    3.73
 -21  -3   0    5.28    2.55
 -21  -3   0    3.48    2.37
 -21   3   0    1.53    1.89
 -21   3   0    5.49    1.97
  21   3   0    5.28    2.26
 -21   3   0    3.28    1.58
 -23  -3   0    4.73    2.76
 -23  -3   0    6.53    2.57
  23  -3   0    5.42    3.92
  23   3   0    6.13    2.37
 -23   3   0    3.78    2.00
 -23   3   0    7.16    2.29
  25  -3   0    2.15    3.43
 -25  -3   0    3.01    2.32
 -25  -3   0   -0.33    2.22
  25   3   0    0.09    2.01
 -25   3   0   -0.10    1.78
 -25   3   0    4.64    2.25
   0  -4   0   89.13    7.05
   0  -4   0   82.79    7.17
   0   4   0   81.80    6.30
   0   4   0   81.56    6.95
   0   4   0   87.30    6.64
  -2  -4   0   39.09    4.51
  -2  -4   0   37.46    4.48
   2  -4   0   30.55    4.11
   2  -4   0   35.39    4.86
   2   4   0   43.97    4.67
  -2   4   0   35.26    4.33
   2   4   0   53.10    4.19
  -2   4   0   43.04    4.08
   2   4   0   38.28    3.66
  -2   4   0   37.89    3.49
  -4  -4   0   18.54    2.83
  -4  -4   0   14.24    2.85
   4  -4   0   20.17    3.65
  -4  -4   0   15.11    3.01
   4   4   0   17.11    2.60
  -4   4   0   16.84    3.02
   4   4   0   14.67    2.40
   4   4   0   21.91    3.23
  -4   4   0   13.89    2.39
  -6  -4   0    2.11    1.81
  -6  -4   0    2.79    2.09
   6  -4   0    1.25    2.20
  -6  -4   0    1.26    1.47
  -6   4   0    2.98    1.67
  -6   4   0    1.53    1.99
   6   4   0    2.67    1.59
   6   4   0    3.43    1.56
  -8  -4   0    1.46    2.03
   8  -4   0    0.65    2.54
  -8  -4   0    0.37    1.12
  -8  -4   0   -1.22    1.58
  -8   4   0    1.31    1.51
   8   4   0    1.00    1.38
  -8   4   0    2.06    1.91
   8   4   0   -1.41    1.33
 -10  -4   0    3.48    2.21
  10  -4   0    6.96    2.96
 -10  -4   0    6.73    2.34
 -10   4   0    2.90    1.61
 -10   4   0    0.10    1.67
  10   4   0    0.69    1.60
  10   4   0    2.76    1.59
 -12  -4   0   10.41    2.73
 -12  -4   0   14.73    3.14
  12  -4   0   16.96    4.18
 -12   4   0   13.23    2.44
 -12   4   0   13.81    2.93
  12   4   0   11.46    2.54
  12   4   0   11.36    2.28
 -14  -4   0    6.14    2.56
 -14  -4   0    3.81    2.48
  14  -4   0    3.17    3.09
 -14   4   0    1.63    2.04
 -14   4   0    6.17    1.92
  14   4   0    5.55    2.06
  14   4   0    4.24    1.72
  16  -4   0    2.15    3.39
 -16  -4   0    3.29    2.46
 -16  -4   0    4.70    2.66
 -16   4   0    4.42    2.12
 -16   4   0    3.85    1.82
  16   4   0    0.64    1.29
  16   4   0    0.59    1.87
 -18  -4   0    9.28    3.01
 -18  -4   0    4.89    2.65
  18  -4   0    6.41    3.73
  18   4   0    6.03    2.43
 -18   4   0    6.30    2.33
 -18   4   0    7.10    2.07
 -20  -4   0   26.56    4.51
  20  -4   0   26.68    5.66
 -20  -4   0   19.58    4.14
 -20   4   0   17.35    3.57
 -20   4   0   36.85    3.88
  20   4   0   25.48    3.95
 -22  -4   0    7.01    3.01
  22  -4   0    8.95    4.37
 -22  -4   0    1.84    2.62
 -22   4   0    6.00    2.50
  22   4   0    7.51    2.76
   1  -5   0    4.09    2.35
  -1  -5   0    3.93    2.36
   1  -5   0    4.90    2.24
  -1  -5   0   -0.16    2.00
  -1   5   0    4.63    1.61
   1   5   0    4.10    2.35
  -1   5   0    4.16    2.41
  -1   5   0    5.94    2.18
   1   5   0    4.69    2.48
   1   5   0    4.78    1.68
  -3  -5   0    5.37    2.25
  -3  -5   0    0.78    1.98
   3  -5   0    6.33    2.68
   3  -5   0    0.32    1.88
   3   5   0    3.12    1.59
   3   5   0    3.03    2.27
  -3   5   0    0.47    2.16
   3   5   0    3.32    1.96
  -3   5   0    1.46    1.96
  -5  -5   0   31.95    4.55
   5  -5   0   24.05    4.51
   5  -5   0   22.09    3.76
  -5  -5   0   25.04    3.49
  -5  -5   0   27.30    4.22
  -5   5   0   22.80    3.46
   5   5   0   17.63    2.98
  -5   5   0   22.69    3.95
   5   5   0   21.81    3.34
  -7  -5   0    4.17    2.58
  -7  -5   0    5.31    2.36
   7  -5   0    5.59    3.16
  -7   5   0    1.85    2.49
   7   5   0    2.93    1.84
   7   5   0    0.08    1.75
  -7   5   0    4.10    2.15
  -9  -5   0    0.17    1.91
   9  -5   0    1.66    2.86
  -9  -5   0   -0.70    2.26
  -9   5   0    0.46    2.44
   9   5   0    2.19    1.94
  -9   5   0   -0.93    1.86
   9   5   0   -1.36    1.59
  11  -5   0    9.24    3.70
 -11  -5   0    5.09    2.60
 -11  -5   0    1.02    2.46
  11   5   0    8.02    2.18
  11   5   0    2.19    1.83
 -11   5   0    8.51    2.97
 -11   5   0    1.87    2.07
 -13  -5   0    2.96    2.33
 -13  -5   0   -1.25    2.39
  13  -5   0    2.50    3.26
  13   5   0    0.81    1.87
  13   5   0   -0.73    1.47
 -13   5   0   -2.47    2.22
 -13   5   0   -0.08    1.90
  15  -5   0    0.23    3.22
 -15  -5   0    0.11    2.64
 -15  -5   0    1.73    2.53
  15   5   0    1.05    1.69
 -15   5   0    0.80    2.58
 -15   5   0   -1.26    1.92
  15   5   0    0.59    2.06
 -17  -5   0    3.44    3.04
 -17  -5   0    8.28    3.13
  17  -5   0    6.08    3.87
 -17   5   0    9.79    3.34
  17   5   0   12.10    2.44
  17   5   0   11.24    2.95
 -17   5   0    8.64    2.54
   0  -6   0   17.55    3.69
   0  -6   0   16.02    3.71
   0   6   0   14.80    3.61
   0   6   0   17.87    3.33
   0   6   0   14.40    3.92
  -2  -6   0    2.85    2.55
   2  -6   0    5.71    2.87
   2  -6   0    7.16    3.04
  -2  -6   0    2.90    2.73
   2   6   0    7.14    3.07
   2   6   0    1.38    2.34
   2   6   0   -0.69    1.48
  -2   6   0    2.61    2.42
  -2   6   0    5.87    2.81
  -4  -6   0    1.17    2.47
  -4  -6   0   -0.47    2.21
   4  -6   0    1.41    2.23
   4  -6   0    1.07    2.43
   4   6   0   -1.67    1.42
   4   6   0   -3.18    1.90
  -4   6   0   -0.29    2.30
  -4   6   0    2.02    2.60
  -6  -6   0   -1.19    1.98
  -6  -6   0    2.21    2.55
   6  -6   0    0.11    2.14
   6  -6   0   -0.47    2.63
   6   6   0    2.21    1.79
  -6   6   0    0.43    2.20
   6   6   0   -1.59    1.87
  -6   6   0   -0.82    2.56
   8  -6   0    3.59    3.05
  -8  -6   0   -0.50    2.17
   8  -6   0   -1.21    2.13
  -8  -6   0    1.26    2.72
   8   6   0    2.87    2.12
  -8   6   0   -1.67    2.38
   8   6   0   -1.31    1.60
  -8   6   0   -2.09    2.63
 -10  -6   0    4.80    2.87
  10  -6   0    1.38    3.18
 -10  -6   0   -1.84    2.39
 -10   6   0    4.78    3.15
  10   6   0    1.40    1.96
  10   6   0   -0.54    1.82
 -10   6   0   -1.38    2.33
 -28   0   1    1.20    1.40
 -28   0   1    0.69    1.81
 -26   0   1    1.38    1.28
  26   0  -1    0.44    1.96
 -26   0   1   -0.57    1.45
  24   0  -1   -1.04    1.78
 -24   0   1    0.93    1.28
 -24   0   1   -2.29    1.07
 -22   0   1    1.33    1.21
 -22   0   1    0.88    1.25
  22   0  -1    1.44    1.96
 -20   0   1   -0.09    1.10
 -20   0   1    0.48    1.06
  20   0  -1    0.35    1.77
 -18   0   1    1.26    1.00
 -18   0   1   -0.04    1.06
  18   0  -1   -0.87    1.72
 -16   0   1   -1.12    0.81
 -16   0   1   -1.09    0.96
  16   0  -1   -0.22    1.68
 -14   0   1   -1.08    0.77
 -14   0   1   -1.33    0.88
  14   0  -1    0.89    1.74
  14   0  -1    0.70    0.56
 -14   0   1   -1.37    0.63
  12   0  -1    0.21    0.57
 -12   0   1    0.29    0.67
 -12   0   1    0.13    0.80
 -12   0   1   -0.04    0.86
  12   0  -1   -2.38    1.43
 -10   0   1    0.66    0.90
  10   0  -1   -0.32    0.54
 -10   0   1    0.66    0.79
 -10   0   1   -0.18    0.63
  10   0  -1    0.62    1.59
   8   0  -1   -2.34    1.47
  -8   0   1    0.85    0.77
  -8   0   1   -0.40    0.59
   8   0  -1    0.44    0.82
  -8   0   1    0.46    0.83
  -8   0   1    0.15    1.64
   8   0  -1    0.38    0.53
  -6   0   1    1.54    0.79
  -6   0   1    0.51    0.55
   6   0  -1   -0.47    1.43
  -6   0   1    0.47    0.67
  -6   0   1   -0.54    1.35
   6   0  -1    0.25    0.74
   6   0  -1   -0.01    0.18
   6   0  -1    0.63    0.48
   4   0  -1    0.89    1.14
  -4   0   1    0.20    0.56
  -4   0   1   -0.02    0.30
  -4   0   1   -0.07    0.54
   4   0  -1    0.08    0.55
   4   0  -1   -0.12    0.10
  -4   0   1   -0.31    0.41
   4   0  -1    0.31    0.37
  -2   0   1    0.20    0.32
  -2   0   1   -0.08    0.31
   2   0  -1   -0.02    0.20
   2   0  -1   -0.33    0.29
  -2   0   1    0.15    0.15
   2   0  -1   -0.06    0.25
   0   0   1    0.04    0.10
   0   0  -1    0.03    0.09
   0   0   1    0.06    0.09
   0   0  -1   -0.20    0.19
   0   0  -1    0.03    0.04
   0   0   1   -0.30    0.12
  -2   0  -1    0.16    0.19
  -2   0  -1    0.17    0.31
   2   0   1    0.28    0.48
   2   0   1    0.12    0.29
   2   0   1   -0.56    0.23
  -2   0  -1   -0.51    0.43
   2   0   1   -0.14    0.28
  -4   0  -1    0.32    0.96
   4   0   1    0.02    0.29
   4   0   1   -0.11    0.90
  -4   0  -1   -0.19    0.43
  -4   0  -1    0.50    0.61
   4   0   1    0.35    0.46
   6   0   1   -0.37    0.70
  -6   0  -1    2.15    1.34
  -6   0  -1    1.13    0.77
  -6   0  -1    0.04    0.58
   6   0   1   -0.16    1.17
   6   0   1    0.11    0.61
   8   0   1   -0.61    0.59
  -8   0  -1    0.58    0.64
   8   0   1   -1.15    1.28
  -8   0  -1    0.76    1.56
  -8   0  -1   -1.59    0.82
 -10   0  -1    0.22    0.71
  10   0   1   -0.26    1.40
  10   0   1    0.55    0.66
 -10   0  -1    0.97    0.87
 -12   0  -1    1.94    1.12
 -12   0  -1   -0.68    0.74
  12   0   1   -0.27    0.69
  12   0   1    1.68    1.51
  14   0   1    0.85    0.71
 -14   0  -1    0.32    0.83
 -14   0  -1   -0.77    0.95
  14   0   1   -1.43    1.40
 -16   0  -1    1.06    0.91
 -16   0  -1    0.39    0.89
  16   0   1    0.77    1.63
  16   0   1    0.21    0.65
 -18   0  -1   -0.51    0.94
  18   0   1   -0.90    1.56
 -18   0  -1   -0.63    0.88
  20   0   1   -0.69    1.71
 -20   0  -1   -0.06    1.17
 -20   0  -1   -0.64    1.05
 -22   0  -1    0.37    1.21
  22   0   1    0.41    1.85
 -22   0  -1    0.09    1.10
 -24   0  -1    1.21    1.50
  24   0   1    4.66    2.33
 -24   0  -1   -1.15    1.25
  26   0   1    0.20    1.90
 -26   0  -1   -1.38    1.25
 -26   0  -1   -0.97    1.72
 -28   0  -1   -0.65    1.32
 -28   0  -1   -0.29    1.74
 -27  -1   1    4.05    1.99
  27  -1  -1    3.03    2.88
 -27  -1   1    8.57    2.37
 -27   1   1    5.82    1.77
 -27   1   1    4.06    2.15
  25  -1  -1    3.45    2.71
 -25  -1   1   -0.23    1.62
 -25  -1   1   -0.06    1.56
 -25   1   1    0.16    1.56
 -25   1   1   -0.45    1.13
 -23  -1   1    1.50    1.50
 -23  -1   1    2.14    1.85
  23  -1  -1    1.93    2.77
 -23   1   1    1.03    1.54
  23   1  -1    3.46    1.72
 -23   1   1    3.94    1.40
 -21  -1   1  152.70    9.55
  21  -1  -1  118.24   10.46
 -21  -1   1  130.42    9.18
  21   1  -1  118.13    9.10
 -21   1   1  119.87    8.70
 -21   1   1  117.22    9.03
  19  -1  -1   80.25    7.94
 -19  -1   1   92.20    6.87
 -19  -1   1   88.56    6.68
 -19   1   1   88.92    6.24
 -19   1   1   78.46    6.45
  19   1  -1   87.84    6.63
  17  -1  -1    0.33    2.32
 -17  -1   1    1.05    1.15
 -17  -1   1   -0.95    1.27
  17   1  -1   -0.23    1.23
 -17   1   1   -0.13    0.91
 -17   1   1   -1.02    0.79
 -15  -1   1   23.62    2.85
  15  -1  -1   17.62    3.62
 -15  -1   1   19.84    2.65
  15   1  -1   19.32    2.49
 -15   1   1   20.22    2.04
 -15   1   1   19.00    2.29
 -13  -1   1    9.79    1.92
 -13  -1   1   10.50    2.00
  13  -1  -1    5.20    2.53
 -13   1   1   13.65    1.57
 -13   1   1    9.42    1.55
  13   1  -1    9.80    1.69
 -13   1   1   11.55    1.62
 -11  -1   1    3.79    1.54
  11  -1  -1    0.17    2.06
 -11  -1   1    3.08    1.43
 -11   1   1    2.61    0.92
 -11   1   1    3.14    1.04
  11   1  -1    3.04    1.14
 -11   1   1    2.07    1.07
   9  -1  -1   39.79    4.60
  -9  -1   1   38.69    3.58
  -9  -1   1   41.03    3.63
  -9   1   1   35.92    3.03
  -9   1   1   39.46    2.96
   9   1  -1   42.53    3.05
   9   1  -1   40.00    2.95
  -9   1   1   40.55    3.18
  -7  -1   1  175.07   11.23
   7  -1  -1  168.77   12.16
   7  -1  -1  178.91   11.10
  -7  -1   1  180.08   11.63
  -7  -1   1  165.93   11.61
   7   1  -1  168.54   11.18
  -7   1   1  172.31   11.28
   5  -1  -1   47.65    3.20
  -5  -1   1   48.19    3.80
   5  -1  -1   51.87    4.63
  -5  -1   1   47.42    3.38
   5  -1  -1   41.38    3.25
   5  -1  -1   46.63    3.37
  -5  -1   1   49.80    3.85
   5   1  -1   46.35    3.75
   5   1  -1   47.23    3.36
  -5   1   1   45.65    3.19
   5   1  -1   44.68    3.73
  -5   1   1   45.11    3.43
  -5   1   1   43.36    3.30
  -5   1   1   46.99    3.44
   3  -1  -1  121.51    7.82
  -3  -1   1  120.82    7.95
   3  -1  -1  120.08    7.83
  -3  -1   1  118.79    7.64
  -3  -1   1  123.80    7.86
   3  -1  -1  122.26    7.74
   3  -1  -1  128.38    7.90
   3  -1  -1  112.78    7.75
  -3  -1   1  124.89    8.15
   3  -1  -1  113.94    8.48
  -3   1   1  119.72    7.96
   3   1  -1  109.42    8.03
   3   1  -1  117.91    7.86
   3   1  -1  123.15    7.73
  -3   1   1  120.10    7.88
  -3   1   1  120.22    7.78
  -1  -1   1  149.70    9.95
  -1  -1   1  150.10   10.06
   1  -1  -1  150.42    9.87
  -1  -1   1  157.68    9.75
   1  -1  -1  148.02    9.83
   1  -1  -1  152.83    9.83
  -1  -1   1  157.00    9.89
   1  -1  -1  149.54    9.95
  -1  -1   1  154.60    9.97
   1   1  -1  158.54   10.04
   1   1  -1  156.08    9.98
  -1   1   1  149.89    9.86
  -1   1   1  146.98    9.83
   1   1  -1  151.84    9.77
  -1   1   1  156.87    9.89
   1   1  -1  157.45    9.91
  -1   1   1  154.61    9.99
   1  -1   1    8.44    1.26
   1  -1   1    9.02    0.99
  -1  -1  -1    7.92    1.19
   1  -1   1    8.88    0.86
  -1  -1  -1    6.43    1.28
   1  -1   1    5.79    1.44
  -1  -1  -1    9.00    1.18
  -1  -1  -1    7.80    1.19
  -1  -1  -1    7.69    1.04
  -1  -1  -1    8.43    0.95
  -1   1  -1    6.83    1.02
   1   1   1    9.46    1.25
  -1   1  -1   10.80    1.37
  -1   1  -1    7.93    0.84
   1   1   1    6.41    1.20
   1   1   1    6.49    1.03
  -1   1  -1    9.16    1.72
   1   1   1    8.39    1.05
  -3  -1  -1  221.19   13.78
   3  -1   1  212.36   14.47
   3  -1   1  216.32   13.95
  -3  -1  -1  221.61   13.97
  -3  -1  -1  214.79   14.19
   3  -1   1  220.09   14.00
  -3  -1  -1  221.24   13.99
  -3  -1  -1  218.66   14.12
   3   1   1  222.05   14.21
  -3   1  -1  224.36   14.56
   3   1   1  219.60   13.80
   3   1   1  219.06   13.95
   3   1   1  219.32   14.04
  -3   1  -1  213.91   14.04
  -3   1  -1  203.75   13.96
   3   1   1  222.17   14.12
  -5  -1  -1   -0.07    0.34
   5  -1   1    1.18    0.73
  -5  -1  -1   -0.72    0.45
   5  -1   1    1.77    1.63
  -5  -1  -1    0.75    0.79
  -5  -1  -1   -0.42    1.00
  -5  -1  -1    0.60    1.25
   5   1   1   -0.73    1.01
   5   1   1   -0.46    0.71
   5   1   1   -0.02    0.39
  -5   1  -1    0.95    0.86
  -5   1  -1    0.82    0.83
   5   1   1    1.81    0.97
   7  -1   1   26.63    3.53
  -7  -1  -1   25.06    2.79
  -7  -1  -1   23.56    2.23
  -7  -1  -1   23.96    2.59
   7   1   1   27.32    2.55
   7   1   1   27.70    1.97
  -7   1  -1   26.62    2.28
  -9  -1  -1   29.09    2.59
   9  -1   1   24.82    3.57
  -9  -1  -1   21.91    2.64
  -9  -1  -1   24.19    2.89
   9   1   1   27.82    2.19
  -9   1  -1   29.42    2.31
 -11  -1  -1   29.53    3.06
 -11  -1  -1   29.28    3.25
 -11  -1  -1   25.46    2.92
  11  -1   1   29.41    3.97
  11   1   1   33.03    2.63
 -11   1  -1   32.62    2.61
 -11   1  -1   29.44    2.64
  13  -1   1    0.88    1.96
 -13  -1  -1    0.85    1.15
 -13  -1  -1    2.37    1.45
  13   1   1    0.41    0.95
 -13   1  -1    1.40    0.90
 -13   1  -1    1.33    0.93
  15  -1   1   17.37    3.42
 -15  -1  -1   20.49    2.80
 -15  -1  -1   22.02    2.60
 -15   1  -1   21.94    2.43
 -15   1  -1   21.71    2.30
  15   1   1   18.71    2.34
  17  -1   1   34.05    4.86
 -17  -1  -1   36.09    3.94
 -17  -1  -1   39.30    3.47
 -17   1  -1   32.72    3.27
 -17   1  -1   37.30    3.12
  17   1   1   33.12    3.32
 -19  -1  -1    0.78    1.60
  19  -1   1   -1.18    2.13
 -19  -1  -1    1.59    1.27
  19   1   1    1.32    1.35
 -19   1  -1    1.23    1.34
 -19   1  -1    2.31    1.22
 -21  -1  -1    6.89    2.11
  21  -1   1   10.81    3.14
 -21  -1  -1    9.00    1.96
 -21   1  -1    6.55    1.87
 -21   1  -1    4.17    1.48
  21   1   1    2.66    1.50
  23  -1   1    9.07    3.24
 -23  -1  -1   14.20    2.52
 -23  -1  -1   12.35    2.64
 -23   1  -1   12.03    2.51
 -23   1  -1   10.05    2.03
  23   1   1    8.88    2.12
  25  -1   1    2.04    2.65
 -25  -1  -1    0.96    1.62
 -25  -1  -1    1.02    1.60
 -25   1  -1    1.51    1.70
 -25   1  -1    0.15    1.38
 -27  -1  -1    0.96    1.44
  27  -1   1    3.15    2.70
  27   1   1   -1.12    1.92
 -27   1  -1    0.16    1.44
 -27   1  -1    0.08    1.81
  26  -2  -1    0.21    3.09
 -26  -2   1    0.29    2.06
 -26  -2   1    9.13    2.56
  26   2  -1    3.07    2.05
 -26   2   1    3.98    1.93
 -26   2   1    2.45    1.58
  24  -2  -1   -0.53    2.92
 -24  -2   1    7.12    2.45
 -24  -2   1    4.82    2.19
  24   2  -1    3.16    2.08
 -24   2   1    3.65    1.89
 -24   2   1    4.76    1.73
 -22  -2   1   -1.22    1.57
 -22  -2   1    1.13    1.98
  22  -2  -1    0.61    2.76
 -22   2   1    1.49    1.45
 -22   2   1    2.02    1.54
 -20  -2   1    5.63    2.31
 -20  -2   1    1.91    1.69
  20  -2  -1    6.22    3.12
 -20   2   1    2.15    1.32
 -20   2   1    4.61    1.70
  18  -2  -1    9.94    3.52
 -18  -2   1   12.45    2.52
 -18  -2   1    7.79    2.37
 -18   2   1    9.10    1.76
 -18   2   1    8.90    1.96
 -18   2   1   10.56    1.52
 -16  -2   1   29.92    3.80
 -16  -2   1   27.78    3.69
  16  -2  -1   27.94    4.92
 -16   2   1   28.37    2.94
 -16   2   1   32.90    2.67
 -16   2   1   32.07    3.44
 -14  -2   1    4.76    1.97
 -14  -2   1    6.86    2.09
  14  -2  -1    6.63    2.91
 -14   2   1    6.42    1.16
 -14   2   1    7.21    1.55
 -14   2   1    7.07    1.63
  12  -2  -1    9.66    2.79
 -12  -2   1    7.83    2.17
 -12  -2   1    8.73    2.12
  12   2  -1   10.45    1.90
 -12   2   1    6.89    1.24
  12   2  -1    9.33    1.46
 -12   2   1    7.67    1.51
 -12   2   1   11.99    1.96
  10  -2  -1   56.10    6.23
 -10  -2   1   48.41    4.62
 -10  -2   1   56.55    4.88
 -10  -2   1   55.86    3.65
  10   2  -1   59.92    4.19
 -10   2   1   51.08    4.16
  10   2  -1   51.58    4.32
 -10   2   1   53.54    3.98
 -10   2   1   52.56    4.39
 -10   2   1   52.21    4.35
   8  -2  -1   -0.85    2.21
  -8  -2   1   -0.36    1.56
  -8  -2   1    0.75    0.63
  -8  -2   1    2.17    1.49
  -8   2   1    0.90    0.92
  -8   2   1    1.07    1.28
   8   2  -1    1.94    1.15
   8   2  -1    0.79    1.04
  -8   2   1    0.88    1.22
   6  -2  -1   12.49    2.89
  -6  -2   1   12.16    2.11
  -6  -2   1    8.01    2.03
  -6   2   1   11.48    1.87
  -6   2   1   11.09    1.54
   6   2  -1   11.74    1.67
  -6   2   1   11.29    1.75
   6   2  -1    8.87    1.54
  -4  -2   1    1.42    1.49
   4  -2  -1    3.34    2.14
  -4  -2   1    3.39    1.04
   4   2  -1    0.26    0.92
  -4   2   1    1.89    1.02
   4   2  -1    2.66    1.31
   4   2  -1    3.35    1.21
  -4   2   1    2.68    1.19
  -4   2   1    1.38    1.25
  -2  -2   1  110.03    7.60
  -2  -2   1  111.09    7.81
   2  -2  -1  101.57    8.09
  -2  -2   1  105.51    7.18
  -2   2   1  113.93    7.45
   2   2  -1  103.72    7.59
   2   2  -1  112.23    7.74
  -2   2   1  108.36    7.41
  -2   2   1  106.69    7.67
   2   2  -1  107.22    7.45
   2   2  -1  112.14    7.32
  -2   2   1  108.68    7.35
   0  -2   1   34.67    2.72
   0  -2  -1   38.49    3.75
   0  -2   1   35.71    3.22
   0  -2   1   36.09    3.44
   0   2   1   36.19    3.05
   0   2   1   32.30    3.25
   0   2  -1   41.09    3.90
   0   2  -1   35.96    3.35
   0   2   1   33.22    3.04
   0   2   1   36.47    2.97
   0   2  -1   36.71    2.80
   0   2  -1   34.23    3.06
   2  -2   1    7.67    1.15
  -2  -2  -1    5.94    1.60
  -2  -2  -1    8.70    1.93
   2  -2   1    7.37    2.00
   2   2   1    6.71    1.27
   2   2   1    6.87    1.39
  -2   2  -1    6.83    1.04
  -2   2  -1    6.44    1.58
  -2   2  -1    4.75    1.25
   2   2   1    6.87    1.42
   2   2   1    7.97    1.67
  -4  -2  -1    2.34    0.79
  -4  -2  -1    0.44    1.19
   4  -2   1   -0.98    1.67
   4  -2   1    0.63    0.74
  -4  -2  -1   -0.64    1.40
  -4   2  -1    0.49    1.17
  -4   2  -1    0.92    0.99
   4   2   1    0.64    1.04
   4   2   1    1.11    1.09
   4   2   1    0.90    0.89
  -6  -2  -1    0.13    1.25
  -6  -2  -1   -0.07    1.44
  -6  -2  -1    0.28    0.62
   6  -2   1   -1.35    1.93
  -6  -2  -1   -0.05    0.39
  -6   2  -1    0.51    0.87
   6   2   1   -0.43    1.10
  -6   2  -1   -0.51    1.15
   6   2   1    0.58    1.02
  -8  -2  -1   32.99    3.49
  -8  -2  -1   28.17    3.19
   8  -2   1   23.03    3.73
  -8  -2  -1   27.28    2.04
  -8  -2  -1   27.36    2.05
  -8   2  -1   27.41    2.66
   8   2   1   33.44    2.67
   8   2   1   27.63    2.95
  -8   2  -1   24.49    2.47
  -8   2  -1   30.53    2.94
 -10  -2  -1    0.23    0.65
 -10  -2  -1   -1.07    1.46
 -10  -2  -1    1.92    1.47
  10  -2   1   -0.06    1.98
  10   2   1    1.65    0.99
  10   2   1    2.79    1.25
 -10   2  -1   -0.31    1.02
 -10   2  -1    0.53    1.14
 -12  -2  -1    1.12    1.59
 -12  -2  -1   -0.09    1.42
  12  -2   1    1.38    2.16
 -12  -2  -1   -0.17    0.86
 -12   2  -1    0.52    1.10
 -12   2  -1    1.85    1.18
  12   2   1   -0.79    1.18
  14  -2   1   16.58    3.64
 -14  -2  -1   15.71    1.82
 -14  -2  -1   11.68    2.36
 -14  -2  -1   14.27    2.67
  14   2   1   13.82    2.32
 -14   2  -1   12.02    2.00
 -14   2  -1    9.84    1.82
  14   2   1   12.96    1.12
  16  -2   1    0.49    2.27
 -16  -2  -1    0.32    1.22
 -16  -2  -1   -0.34    1.63
 -16  -2  -1   -0.02    1.39
 -16   2  -1   -1.87    0.96
  16   2   1    1.45    1.51
 -16   2  -1    0.70    1.29
  16   2   1   -0.49    0.46
 -18  -2  -1    0.31    1.48
 -18  -2  -1    0.15    1.81
  18  -2   1    0.49    2.65
 -18   2  -1    0.82    1.30
  18   2   1    1.01    0.64
 -18   2  -1    2.32    1.29
  18   2   1    2.63    1.72
 -20  -2  -1    6.12    1.96
  20  -2   1    9.35    3.31
 -20  -2  -1    1.04    1.98
  20   2   1    4.44    2.10
 -20   2  -1    3.28    1.70
 -20   2  -1    3.15    1.57
 -22  -2  -1    9.87    2.48
  22  -2   1   12.67    3.87
 -22  -2  -1    7.79    2.58
 -22   2  -1   11.92    2.17
  22   2   1    9.64    2.55
 -22   2  -1   10.37    2.45
 -24  -2  -1    8.92    2.37
  24  -2   1    7.70    3.61
 -24  -2  -1   11.53    2.96
 -24   2  -1    9.43    2.26
  24   2   1   11.00    2.83
 -24   2  -1    7.70    2.24
 -26  -2  -1    4.40    2.35
  26  -2   1   -0.70    2.96
 -26  -2  -1    0.21    1.79
 -26   2  -1    1.38    1.63
 -26   2  -1    1.60    1.80
  26   2   1   -0.16    1.80
 -25  -3   1    0.86    2.19
 -25  -3   1    0.22    2.24
  25  -3  -1    2.48    3.68
 -25   3   1   -0.88    1.85
 -25   3   1   -1.09    1.67
  25   3  -1    5.30    2.31
 -23  -3   1    5.19    2.58
  23  -3  -1    1.77    3.42
 -23  -3   1    4.48    2.46
  23   3  -1    6.56    2.38
 -23   3   1    4.64    1.96
 -23   3   1    5.65    2.25
  21  -3  -1    2.55    3.42
 -21  -3   1    0.36    2.17
 -21  -3   1    1.29    2.13
 -21   3   1    0.44    1.67
  21   3  -1    1.88    1.89
 -21   3   1    0.85    1.83
  19  -3  -1    2.61    3.22
 -19  -3   1    5.56    2.56
 -19  -3   1   11.38    2.83
 -19   3   1    3.94    1.99
 -19   3   1    8.62    1.78
 -19   3   1    6.02    1.90
  19   3  -1    6.73    2.20
  17  -3  -1    3.99    2.99
 -17  -3   1    2.91    2.17
 -17  -3   1    0.05    1.96
  17   3  -1    0.19    1.53
 -17   3   1    1.35    1.31
 -17   3   1    0.12    1.57
  15  -3  -1   -2.24    2.28
 -15  -3   1   -2.76    1.42
 -15  -3   1    0.01    1.90
  15   3  -1    0.54    1.12
  15   3  -1    1.35    1.61
 -15   3   1    0.85    1.22
 -15   3   1    0.25    1.48
 -13  -3   1    1.99    1.94
 -13  -3   1    4.40    2.04
  13  -3  -1   -1.70    2.47
 -13  -3   1    3.72    0.80
  13   3  -1    3.54    1.37
  13   3  -1    5.76    1.80
 -13   3   1    3.30    1.39
 -13   3   1    3.39    1.66
 -11  -3   1    0.48    1.62
  11  -3  -1   -1.96    2.16
 -11  -3   1    1.47    1.77
 -11   3   1    0.34    1.17
 -11   3   1    2.24    1.51
  11   3  -1   -1.00    1.09
  11   3  -1    0.65    1.34
  -9  -3   1    1.12    1.64
  -9  -3   1    4.01    1.88
   9  -3  -1    5.05    2.73
   9   3  -1   -0.32    1.15
   9   3  -1    0.47    1.16
  -9   3   1    1.23    1.29
  -9   3   1    3.96    1.62
  -7  -3   1    3.95    1.90
   7  -3  -1   10.01    2.98
  -7  -3   1    5.73    1.09
  -7  -3   1    3.74    1.92
   7   3  -1    7.80    1.65
  -7   3   1    3.42    1.41
   7   3  -1    7.51    1.71
  -7   3   1    5.53    1.75
   5  -3  -1  100.39    8.27
  -5  -3   1  101.23    6.80
  -5  -3   1   90.42    7.41
   5   3  -1   89.69    6.94
  -5   3   1   96.97    7.30
   5   3  -1   93.98    6.83
  -5   3   1   93.98    6.82
   3  -3  -1    2.60    2.15
  -3  -3   1    2.06    1.51
  -3  -3   1   -0.40    1.37
  -3   3   1    2.61    1.08
  -3   3   1   -0.04    1.53
   3   3  -1    2.01    1.17
  -3   3   1    3.61    1.34
   3   3  -1    0.65    1.23
   3   3  -1    0.65    1.45
  -1  -3   1   -0.55    1.29
   1  -3  -1   -1.53    1.70
  -1  -3   1   -0.32    1.44
  -1   3   1    1.65    1.54
   1   3  -1   -0.07    0.92
  -1   3   1    0.53    1.20
   1   3  -1   -0.88    1.21
   1   3  -1    0.59    1.43
  -1   3   1    1.29    1.13
  -1  -3  -1   -1.74    1.65
   1  -3   1    0.47    1.40
  -1  -3  -1    2.30    1.35
   1  -3   1    0.37    1.35
   1   3   1   -1.31    1.05
  -1   3  -1   -0.81    0.81
  -1   3  -1    1.09    1.29
   1   3   1   -0.04    1.40
   1   3   1   -1.22    1.25
  -1   3  -1    0.82    1.54
  -3  -3  -1    3.88    1.57
   3  -3   1    4.63    2.07
  -3  -3  -1    4.48    1.81
  -3  -3  -1    3.06    1.81
   3   3   1    3.08    1.41
   3   3   1    3.61    1.41
  -3   3  -1    4.06    1.00
  -3   3  -1    3.17    1.46
   3   3   1    8.40    1.86
  -3   3  -1    5.32    1.85
  -5  -3  -1   65.15    5.48
   5  -3   1   59.99    6.06
  -5  -3  -1   59.22    5.48
  -5  -3  -1   64.67    5.21
  -5   3  -1   65.79    5.07
   5   3   1   64.34    5.15
  -5   3  -1   65.26    5.42
   5   3   1   65.91    5.04
  -7  -3  -1   50.32    4.21
   7  -3   1   53.71    6.15
  -7  -3  -1   50.56    4.91
  -7  -3  -1   47.60    4.72
   7   3   1   56.64    4.38
  -7   3  -1   55.46    4.38
   7   3   1   53.04    4.54
  -7   3  -1   54.06    4.68
  -9  -3  -1    0.55    1.71
   9  -3   1    0.38    2.39
  -9  -3  -1    0.52    0.42
  -9  -3  -1    2.35    1.63
  -9   3  -1    0.21    1.32
   9   3   1   -0.25    1.09
   9   3   1    0.43    1.30
  -9   3  -1    1.40    1.25
 -11  -3  -1    2.80    1.78
 -11  -3  -1    0.85    0.62
 -11  -3  -1   -0.05    1.75
  11  -3   1   -0.03    2.21
  11   3   1    2.83    1.29
  11   3   1    0.27    1.42
 -11   3  -1    0.40    1.39
 -11   3  -1    1.54    1.27
 -13  -3  -1    1.93    1.81
  13  -3   1   -4.77    1.90
 -13  -3  -1    0.12    1.83
  13   3   1    0.42    1.10
 -13   3  -1    1.69    1.24
 -13   3  -1    0.40    1.35
  13   3   1    0.71    1.52
 -15  -3  -1    7.37    2.33
  15  -3   1    8.91    3.29
 -15  -3  -1    6.25    2.54
 -15   3  -1    7.06    2.04
 -15   3  -1    8.94    1.80
  15   3   1    9.25    2.31
 -15   3  -1    8.13    1.94
  17  -3   1    9.29    3.71
 -17  -3  -1    6.62    2.55
 -17  -3  -1    4.37    2.28
 -17   3  -1    8.81    2.21
 -17   3  -1    4.27    1.91
  17   3   1    4.56    2.07
 -17   3  -1   10.31    1.85
 -19  -3  -1   16.22    3.20
 -19  -3  -1   22.41    3.75
  19  -3   1   14.35    4.25
 -19   3  -1   17.15    2.36
 -19   3  -1   17.11    2.68
  19   3   1   14.06    3.03
 -19   3  -1   14.08    2.75
 -21  -3  -1   12.99    3.18
 -21  -3  -1    7.62    2.78
  21  -3   1   17.86    4.80
 -21   3  -1   10.25    2.42
  21   3   1    9.80    2.68
 -21   3  -1   10.37    2.50
 -21   3  -1   11.71    2.10
 -23  -3  -1    2.20    2.24
 -23  -3  -1   -1.72    1.93
  23  -3   1    3.93    3.37
 -23   3  -1    0.05    1.60
  23   3   1    1.14    2.10
 -23   3  -1   -0.05    1.78
 -25  -3  -1    3.68    2.19
 -25  -3  -1    4.50    2.69
  25  -3   1    5.11    3.41
 -25   3  -1    0.19    1.84
 -25   3  -1    1.17    1.77
  25   3   1    0.93    2.22
 -22  -4   1   -1.57    2.13
 -22  -4   1   -1.45    2.44
  22  -4  -1   -4.84    2.91
 -22   4   1   -2.31    1.77
  22   4  -1   -0.36    1.79
 -20  -4   1    1.56    2.58
 -20  -4   1    0.21    2.41
  20  -4  -1   -0.25    3.27
 -20   4   1    3.08    2.22
  20   4  -1    0.09    1.79
 -18  -4   1    2.49    2.49
  18  -4  -1    3.71    3.61
 -18  -4   1    1.58    2.43
  18   4  -1    1.76    1.43
  18   4  -1    2.81    2.10
 -18   4   1    0.46    1.65
 -18   4   1   -1.91    1.83
 -16  -4   1    2.63    2.56
  16  -4  -1    3.01    3.69
 -16  -4   1    5.31    2.63
  16   4  -1    2.07    1.89
  16   4  -1    7.88    1.87
 -16   4   1    6.66    1.90
 -16   4   1    4.65    2.39
 -14  -4   1   -1.69    1.86
 -14  -4   1    0.90    2.33
  14  -4  -1   -0.68    2.85
 -14   4   1    1.82    1.97
 -14   4   1    2.18    1.68
  14   4  -1   -0.34    1.57
  14   4  -1    0.92    1.43
 -12  -4   1    4.04    2.31
  12  -4  -1   -0.15    3.03
 -12  -4   1    2.16    2.03
  12   4  -1    1.23    1.60
  12   4  -1   -0.84    1.39
 -12   4   1    1.24    1.95
 -12   4   1    1.72    1.67
 -10  -4   1    7.46    2.55
 -10  -4   1    4.33    2.22
  10  -4  -1    6.66    3.31
  10   4  -1    3.85    1.74
  10   4  -1    3.46    1.67
 -10   4   1    3.38    1.76
 -10   4   1    4.80    2.22
  -8  -4   1    2.30    1.85
  -8  -4   1    1.99    1.04
  -8  -4   1    2.10    1.98
   8  -4  -1    0.67    2.75
   8   4  -1   -0.17    1.36
   8   4  -1    2.12    1.61
  -8   4   1   -0.17    1.52
  -8   4   1    3.28    2.02
   6  -4  -1   -1.54    2.25
  -6  -4   1   -1.62    1.14
  -6  -4   1    2.75    1.88
  -6  -4   1   -1.64    1.60
  -6   4   1    1.76    1.89
   6   4  -1    0.51    1.48
   6   4  -1    0.99    1.38
  -6   4   1    1.56    1.56
  -4  -4   1    5.63    2.17
   4  -4  -1    7.57    2.72
  -4  -4   1    6.39    1.85
  -4   4   1    6.05    1.85
   4   4  -1    6.30    1.79
   4   4  -1    0.57    1.77
   4   4  -1    5.95    1.92
  -4   4   1    5.70    2.18
   2  -4  -1    4.45    1.85
  -2  -4   1    0.51    1.65
  -2  -4   1    5.96    2.26
   2  -4  -1    7.45    2.52
  -2   4   1    5.51    1.82
   2   4  -1    6.00    1.88
   2   4  -1    2.95    1.82
  -2   4   1    5.97    2.09
  -2   4   1    6.86    1.63
   2   4  -1    5.78    1.53
   0  -4   1   -1.77    1.49
   0  -4  -1    2.96    2.03
   0  -4   1    0.41    1.70
   0  -4  -1    1.37    1.54
   0   4   1    1.61    1.32
   0   4   1    0.51    1.62
   0   4  -1    1.01    1.48
   0   4  -1    2.09    1.16
   0   4  -1    0.67    1.67
   0   4   1    1.31    1.61
   2  -4   1    4.21    1.90
   2  -4   1    5.44    2.25
  -2  -4  -1    5.18    2.00
  -2  -4  -1    6.05    2.30
  -2   4  -1    1.64    1.58
  -2   4  -1    3.84    1.28
   2   4   1    4.23    1.92
   2   4   1    3.52    1.71
  -2   4  -1   -0.56    1.72
   2   4   1    6.94    1.73
  -4  -4  -1   -0.74    1.46
  -4  -4  -1   -1.36    1.70
  -4  -4  -1    3.12    1.85
   4  -4   1    2.45    2.27
   4   4   1    2.01    1.44
  -4   4  -1    0.65    1.53
   4   4   1    2.77    1.56
  -4   4  -1    0.51    1.74
   4   4   1    0.70    1.69
   6  -4   1    8.38    2.89
  -6  -4  -1    6.17    2.19
  -6  -4  -1    9.61    2.05
  -6  -4  -1   10.35    2.56
  -6   4  -1    2.88    1.97
   6   4   1    8.32    2.05
  -6   4  -1    7.80    1.94
   6   4   1    7.51    1.87
  -8  -4  -1    3.44    2.04
  -8  -4  -1    1.69    1.44
   8  -4   1    0.80    2.47
  -8  -4  -1    2.66    2.09
   8   4   1    0.76    1.50
  -8   4  -1    4.02    1.88
  -8   4  -1    1.02    1.86
   8   4   1    3.66    1.73
 -10  -4  -1    1.09    1.87
 -10  -4  -1    0.97    2.00
  10  -4   1    0.90    2.45
 -10   4  -1   -1.71    1.52
  10   4   1   -1.05    1.37
  10   4   1    0.00    1.58
 -10   4  -1    3.97    1.83
 -12  -4  -1    1.24    2.13
 -12  -4  -1    1.92    1.90
  12  -4   1    1.62    2.89
 -12   4  -1    3.12    1.95
  12   4   1    3.73    1.67
 -12   4  -1    0.11    1.74
  12   4   1    3.01    1.96
  14  -4   1   -0.73    2.98
 -14  -4  -1    3.05    2.31
 -14  -4  -1   -0.28    2.00
 -14   4  -1    1.06    1.82
  14   4   1    1.89    1.44
 -14   4  -1    1.10    1.87
  14   4   1   -0.88    1.57
 -16  -4  -1    0.72    2.22
 -16  -4  -1    1.85    2.32
  16  -4   1    2.57    3.35
  16   4   1    1.29    1.91
 -16   4  -1   -1.59    1.61
 -16   4  -1   -2.47    1.68
 -18  -4  -1    2.00    2.31
  18  -4   1   -4.94    2.40
 -18  -4  -1    0.87    2.16
 -18   4  -1   -0.76    1.67
  18   4   1    0.62    1.90
 -18   4  -1   -0.92    1.58
 -20  -4  -1   -1.03    2.28
 -20  -4  -1   -0.09    2.23
  20  -4   1    3.11    3.65
  20   4   1    0.12    1.87
 -20   4  -1    5.52    1.96
 -20   4  -1   -0.64    1.80
 -22  -4  -1   -1.14    2.07
 -22  -4  -1    5.54    2.91
  22  -4   1   -0.61    3.57
  22   4   1   -1.66    2.14
 -22   4  -1    0.27    2.05
 -17  -5   1   -1.40    2.35
 -17  -5   1   -5.43    1.83
  17  -5  -1    1.12    3.71
 -17   5   1    0.00    2.55
 -17   5   1    1.06    1.97
  17   5  -1   -1.91    1.49
  17   5  -1    4.03    2.48
  15  -5  -1    4.43    3.62
 -15  -5   1    8.23    2.97
 -15  -5   1    9.62    3.33
  15   5  -1    4.34    2.38
 -15   5   1   11.81    2.66
 -15   5   1    7.47    3.23
  15   5  -1    9.26    2.41
 -13  -5   1    1.38    2.62
  13  -5  -1   -3.85    2.56
 -13  -5   1    1.76    2.21
 -13   5   1    0.98    1.87
  13   5  -1    0.29    1.88
  13   5  -1    0.26    1.68
 -13   5   1    1.23    2.44
 -11  -5   1    1.41    2.41
 -11  -5   1    5.33    2.57
  11  -5  -1    5.89    3.56
  11   5  -1    4.30    2.13
 -11   5   1    6.95    2.48
  11   5  -1    6.08    2.15
 -11   5   1    3.26    2.48
  -9  -5   1   -0.39    2.21
   9  -5  -1    2.24    2.96
  -9  -5   1    3.53    2.39
  -9   5   1    1.47    1.94
   9   5  -1    2.32    1.84
   9   5  -1    0.55    1.64
  -9   5   1    3.87    2.83
  -7  -5   1   32.86    4.84
   7  -5  -1   33.37    5.63
  -7  -5   1   30.04    4.64
   7   5  -1   26.08    3.79
  -7   5   1   39.47    5.01
   7   5  -1   35.33    4.19
  -7   5   1   45.17    4.53
  -5  -5   1   38.50    5.30
   5  -5  -1   44.51    6.09
  -5  -5   1   45.55    4.44
  -5  -5   1   39.67    5.45
   5   5  -1   38.04    4.36
   5   5  -1   44.90    4.92
   5   5  -1   42.44    5.18
  -5   5   1   44.27    5.27
  -5   5   1   52.65    4.80
   3  -5  -1    0.73    1.70
  -3  -5   1   -2.29    1.72
  -3  -5   1   -1.55    1.59
   3  -5  -1    3.71    2.68
   3   5  -1    0.39    2.01
  -3   5   1    0.38    2.06
  -3   5   1   -1.68    1.79
  -3   5   1   -0.84    1.13
   3   5  -1   -0.81    1.16
   3   5  -1    1.04    1.87
  -1  -5   1    9.62    2.65
   1  -5  -1    7.17    2.79
   1  -5  -1    9.22    2.68
  -1  -5   1    7.78    2.56
   1   5  -1    5.24    2.23
   1   5  -1    3.36    2.31
  -1   5   1    9.67    2.84
  -1   5   1    7.29    2.00
  -1   5   1    8.21    2.38
   1   5  -1    9.57    1.97
   1  -5   1    7.15    2.65
  -1  -5  -1    2.15    2.10
   1  -5   1    7.26    2.48
  -1  -5  -1    7.01    2.68
  -1   5  -1    7.59    1.79
   1   5   1    5.28    2.43
   1   5   1    7.03    1.94
  -1   5  -1   10.52    2.80
   1   5   1    7.03    2.40
  -1   5  -1    6.14    2.28
  -3  -5  -1    4.01    2.35
  -3  -5  -1    2.47    2.16
   3  -5   1    2.15    2.10
  -3  -5  -1    2.26    2.20
   3  -5   1    6.82    2.73
   3   5   1    2.15    1.64
  -3   5  -1    4.29    2.46
   3   5   1    5.28    2.13
   3   5   1    1.65    2.27
  -3   5  -1    1.77    2.03
  -5  -5  -1   61.21    6.48
  -5  -5  -1   53.16    5.29
  -5  -5  -1   43.24    5.72
   5  -5   1   55.95    6.26
   5  -5   1   57.00    6.67
  -5   5  -1   45.06    5.76
   5   5   1   53.65    5.09
  -5   5  -1   59.34    5.46
   5   5   1   57.49    5.26
  -7  -5  -1   27.62    4.29
   7  -5   1   14.77    4.04
  -7  -5  -1   24.14    4.02
  -7   5  -1   27.31    3.69
   7   5   1   26.04    3.55
  -7   5  -1   27.60    4.24
   7   5   1   22.92    3.39
   9  -5   1    9.03    3.47
  -9  -5  -1    3.69    2.30
  -9  -5  -1    8.20    2.88
   9   5   1    5.39    2.05
  -9   5  -1    6.83    2.45
  -9   5  -1    3.67    2.60
   9   5   1    7.44    2.35
  11  -5   1   -0.72    2.53
 -11  -5  -1    2.64    2.48
 -11  -5  -1   -0.55    2.13
 -11   5  -1   -3.04    2.03
 -11   5  -1    0.37    2.11
  11   5   1   -1.34    1.53
  11   5   1    1.16    1.76
 -13  -5  -1    4.59    2.66
  13  -5   1    1.98    3.20
 -13  -5  -1    4.85    2.60
  13   5   1    2.06    1.98
 -13   5  -1    1.02    2.35
 -13   5  -1    7.81    2.47
  13   5   1   -0.36    1.89
  15  -5   1    6.30    3.64
 -15  -5  -1    4.59    2.86
 -15  -5  -1    6.73    2.87
 -15   5  -1    8.59    2.60
  15   5   1    3.39    2.37
 -15   5  -1    4.91    2.77
  15   5   1    6.34    2.07
 -17  -5  -1    2.53    2.63
 -17  -5  -1    5.47    3.07
  17  -5   1    2.46    3.53
 -17   5  -1    5.34    3.00
 -17   5  -1    5.00    2.30
  17   5   1    2.72    2.40
 -10  -6   1   -0.45    2.45
 -10  -6   1   -1.44    2.39
  10  -6  -1    8.30    3.78
  10   6  -1    7.23    2.46
 -10   6   1    5.54    3.29
 -10   6   1    5.64    2.74
  10   6  -1    2.60    1.92
   8  -6  -1    4.98    3.27
  -8  -6   1    6.02    2.97
   8  -6  -1   -1.75    2.22
  -8  -6   1    4.73    2.68
   8   6  -1   -0.50    1.94
   8   6  -1   -0.36    1.47
  -8   6   1    0.26    2.28
  -8   6   1    7.86    3.32
  -6  -6   1    1.50    2.58
   6  -6  -1    0.15    2.93
  -6  -6   1    2.19    2.59
   6  -6  -1    0.86    2.30
  -6   6   1    0.99    2.46
  -6   6   1    0.73    2.76
   6   6  -1   -0.18    2.12
   6   6  -1    0.01    1.56
   4  -6  -1    7.73    2.82
  -4  -6   1    7.55    3.09
  -4  -6   1   13.80    3.61
   4  -6  -1   15.81    3.96
   4   6  -1    8.79    2.72
   4   6  -1    5.76    2.15
  -4   6   1    9.95    2.98
  -4   6   1    8.35    3.38
   4   6  -1    5.85    2.90
   2  -6  -1   25.11    4.56
   2  -6  -1   26.21    4.66
  -2  -6   1   24.69    4.69
  -2   6   1   27.27    4.59
  -2   6   1   25.54    3.96
   2   6  -1   18.54    4.01
   2   6  -1   28.52    4.12
   0  -6   1    3.63    2.37
   0  -6  -1   -2.54    1.75
   0  -6  -1   -0.13    2.27
   0  -6   1    4.77    2.50
   0   6   1   -0.71    2.38
   0   6  -1    3.01    2.58
   0   6   1    7.15    2.64
   0   6  -1    1.18    2.24
   0   6   1    1.20    1.53
  -2  -6  -1    0.71    2.46
   2  -6   1    4.40    2.76
  -2  -6  -1    6.32    2.86
   2  -6   1    5.31    2.78
   2   6   1    9.28    2.22
  -2   6  -1    5.62    2.71
   2   6   1    4.55    2.79
   2   6   1    3.73    2.43
  -2   6  -1    9.68    3.15
  -4  -6  -1    3.56    2.45
   4  -6   1    5.08    3.06
   4  -6   1    3.23    2.52
  -4  -6  -1    1.57    2.52
   4   6   1    3.15    1.93
  -4   6  -1   -0.78    2.41
   4   6   1    4.68    2.42
  -4   6  -1    1.78    2.31
  -6  -6  -1   -0.98    1.98
   6  -6   1    2.19    2.86
  -6  -6  -1   -4.87    1.97
   6  -6   1    0.90    2.25
  -6   6  -1    2.97    2.31
  -6   6  -1    3.59    2.86
   6   6   1    2.09    1.86
   6   6   1   -0.27    2.00
   8  -6   1    4.54    3.04
  -8  -6  -1   -2.99    2.30
   8  -6   1    0.97    2.36
  -8  -6  -1    2.43    2.43
   8   6   1   -1.11    1.69
   8   6   1    1.72    2.06
  -8   6  -1   -3.55    2.46
  -8   6  -1    0.70    2.43
  10  -6   1    1.27    3.09
 -10  -6  -1    2.63    2.70
 -10  -6  -1    3.47    2.66
 -10   6  -1    6.62    2.78
  10   6   1    3.14    2.12
 -10   6  -1    1.82    2.85
  10   6   1    0.08    1.88
 -28   0   2    8.40    1.94
 -28   0   2    6.23    2.15
 -26   0   2   14.80    2.34
 -26   0   2   16.75    2.88
  26   0  -2    5.71    2.72
  24   0  -2    1.55    2.12
 -24   0   2   -0.62    1.33
 -24   0   2    0.76    1.21
 -22   0   2  139.97    9.51
 -22   0   2  142.46    9.74
  22   0  -2  118.90   10.41
  20   0  -2   -0.60    1.69
 -20   0   2    1.33    1.24
 -20   0   2   -0.25    1.04
 -18   0   2  159.76   11.16
  18   0  -2  159.46   12.44
 -18   0   2  176.83   11.64
 -18   0   2  186.34   11.57
 -16   0   2   14.59    1.63
  16   0  -2   11.22    2.79
 -16   0   2   15.98    2.02
 -16   0   2   14.66    2.05
  14   0  -2   29.63    3.98
 -14   0   2   30.86    2.90
 -14   0   2   34.70    2.50
 -14   0   2   33.25    2.65
 -14   0   2   35.19    2.94
 -12   0   2   90.78    5.96
  12   0  -2   87.28    7.16
 -12   0   2   96.72    6.39
  12   0  -2   85.38    5.93
 -12   0   2  103.08    6.38
 -12   0   2   85.43    6.08
 -10   0   2   22.31    2.20
  10   0  -2   24.77    3.20
 -10   0   2   23.01    1.83
  10   0  -2   25.18    1.83
 -10   0   2   25.30    2.19
 -10   0   2   24.37    2.01
  -8   0   2   93.67    6.13
   8   0  -2   85.52    6.93
   8   0  -2   94.32    6.06
   8   0  -2   87.02    6.35
  -8   0   2   93.85    6.28
  -8   0   2  101.16    6.36
  -8   0   2   95.29    6.02
  -6   0   2   36.22    2.62
  -6   0   2   35.54    2.47
  -6   0   2   34.24    2.63
  -6   0   2   34.38    2.33
   6   0  -2   33.47    2.66
   6   0  -2   34.29    2.40
   6   0  -2   35.21    2.74
  -4   0   2  342.53   20.48
  -4   0   2  323.59   20.37
  -4   0   2  321.50   20.24
  -4   0   2  328.31   20.33
   4   0  -2  325.26   20.32
   4   0  -2  308.57   20.49
   4   0  -2  315.31   20.25
   4   0  -2  320.16   20.39
  -2   0   2    0.25    0.31
  -2   0   2    0.60    0.46
   2   0  -2   -0.03    0.47
   0   0  -2   99.53    6.81
   0   0   2  103.29    6.81
   0   0   2  104.01    6.90
   0   0  -2  118.18    6.81
   0   0   2  104.55    6.89
   0   0  -2  102.70    6.89
   0   0   2  120.22    6.81
  -2   0  -2  128.35    7.91
   2   0   2  133.92    7.90
  -2   0  -2  134.11    8.16
  -2   0  -2  103.85    7.97
   2   0   2  122.27    8.11
  -2   0  -2  127.71    8.03
   2   0   2  126.51    8.03
   4   0   2  538.56   33.00
  -4   0  -2  530.89   33.03
  -4   0  -2  561.29   32.71
   4   0   2  494.41   32.70
  -4   0  -2  477.96   32.79
   4   0   2  523.99   32.82
  -6   0  -2    2.37    0.84
   6   0   2    1.34    0.63
  -6   0  -2    2.17    0.64
   6   0   2    2.45    1.27
  -6   0  -2    2.74    1.33
  -8   0  -2    4.43    0.88
   8   0   2    5.26    1.61
  -8   0  -2    3.56    1.04
  10   0   2  311.32   21.72
 -10   0  -2  326.71   21.20
 -10   0  -2  356.87   21.37
 -12   0  -2   92.62    6.08
  12   0   2   80.95    6.58
 -12   0  -2   90.09    5.92
  12   0   2   77.01    5.65
  14   0   2   13.75    2.53
 -14   0  -2   14.07    1.74
  14   0   2   12.13    1.37
 -14   0  -2   10.99    1.78
 -16   0  -2    0.79    0.99
 -16   0  -2    0.77    1.11
  16   0   2    0.90    1.66
  18   0   2    1.70    1.74
 -18   0  -2    1.07    1.08
 -18   0  -2    1.89    1.15
 -20   0  -2   53.08    4.30
  20   0   2   44.26    5.28
 -20   0  -2   47.74    4.24
 -22   0  -2    2.08    1.32
 -22   0  -2    5.93    1.80
  22   0   2    2.70    2.08
  24   0   2   10.10    2.72
 -24   0  -2   22.56    3.15
 -24   0  -2   18.62    2.66
  26   0   2  126.40   10.41
 -26   0  -2  126.52    9.62
 -26   0  -2  146.29   10.10
 -28   0  -2    2.30    1.96
 -28   0  -2    0.30    1.53
  27  -1  -2    2.43    2.88
 -27  -1   2    0.38    1.66
 -27  -1   2    4.61    2.04
 -27   1   2    1.47    1.83
 -27   1   2    2.07    1.48
  25  -1  -2    3.64    2.78
 -25  -1   2    7.87    2.12
 -25  -1   2    8.06    2.17
 -25   1   2    3.11    1.49
 -25   1   2    5.86    1.97
  23  -1  -2    5.67    3.04
 -23  -1   2    5.52    1.85
 -23  -1   2    8.15    2.22
 -23   1   2    5.13    1.77
  23   1  -2    7.00    2.04
 -23   1   2    4.72    1.47
 -21  -1   2   58.87    5.01
  21  -1  -2   51.23    6.64
 -21  -1   2   59.63    4.92
 -21   1   2   52.33    4.30
  21   1  -2   55.29    4.90
 -21   1   2   50.62    4.69
  19  -1  -2    8.14    3.17
 -19  -1   2    6.53    1.90
 -19  -1   2    6.71    1.85
 -19   1   2    8.44    1.53
 -19   1   2    6.17    1.62
  19   1  -2   10.67    2.11
  17  -1  -2   -0.81    2.32
 -17  -1   2    1.74    1.26
 -17  -1   2   -0.20    1.36
 -17   1   2   -1.50    0.95
  17   1  -2    1.89    1.42
 -17   1   2    0.04    0.81
 -17   1   2    0.87    1.07
 -15  -1   2    9.76    1.99
  15  -1  -2    7.42    2.83
 -15  -1   2   10.15    2.13
 -15   1   2   13.73    1.56
 -15   1   2   10.83    1.68
 -15   1   2   10.52    1.67
  15   1  -2   11.28    1.99
 -13  -1   2    8.76    1.85
  13  -1  -2    5.86    2.52
 -13  -1   2    6.62    1.82
 -13   1   2    7.15    1.21
  13   1  -2    9.03    1.72
 -13   1   2    8.44    1.52
 -13   1   2    9.77    1.49
 -11  -1   2    6.55    0.71
 -11  -1   2    4.45    1.64
  11  -1  -2    6.29    2.60
 -11  -1   2    7.09    1.72
  11   1  -2    7.37    1.01
 -11   1   2    7.76    1.38
 -11   1   2    6.09    1.08
 -11   1   2    6.36    1.33
  11   1  -2    4.07    1.37
  -9  -1   2    5.49    1.19
  -9  -1   2    5.18    1.61
   9  -1  -2    5.01    1.13
   9  -1  -2    7.08    2.42
  -9  -1   2    5.89    0.64
  -9  -1   2    4.18    1.65
  -9   1   2    3.92    0.89
   9   1  -2    4.52    1.25
  -9   1   2    6.06    1.15
  -9   1   2    4.68    0.75
   9   1  -2    6.43    1.00
  -9   1   2    5.00    1.21
  -7  -1   2    0.21    1.19
   7  -1  -2    1.46    0.59
   7  -1  -2   -2.51    1.88
  -7  -1   2    2.06    1.35
  -7  -1   2    1.60    0.83
  -7   1   2    1.33    0.60
  -7   1   2    1.42    0.90
   7   1  -2    2.95    0.83
  -7   1   2    1.71    0.99
  -7   1   2    1.11    0.76
  -7   1   2    1.99    0.85
   5  -1  -2   31.05    3.78
  -5  -1   2   33.90    2.58
  -5  -1   2   32.60    2.95
  -5  -1   2   29.69    3.00
   5  -1  -2   31.44    2.42
   5  -1  -2   31.88    2.60
   5  -1  -2   31.25    2.25
   5  -1  -2   31.10    2.27
  -5   1   2   32.98    2.67
  -5   1   2   30.65    2.63
  -5   1   2   29.97    2.39
   5   1  -2   34.17    2.57
   5   1  -2   33.39    2.18
  -5   1   2   32.31    2.33
   3  -1  -2   20.88    1.75
  -3  -1   2   23.25    2.13
   3  -1  -2   24.42    1.98
   3  -1  -2   20.64    1.89
  -3  -1   2   23.87    1.94
  -3  -1   2   23.36    1.66
  -3  -1   2   17.40    2.13
  -3   1   2   25.73    2.10
   3   1  -2   21.74    2.28
  -3   1   2   20.09    1.80
   3   1  -2   21.40    1.83
  -3   1   2   21.07    2.02
   3   1  -2   21.11    1.99
  -1  -1   2   63.82    4.18
   1  -1  -2   63.21    4.14
   1  -1  -2   63.01    4.29
   1  -1  -2   56.46    4.26
  -1  -1   2   59.85    4.35
  -1  -1   2   62.92    4.29
   1  -1  -2   60.80    4.15
  -1  -1   2   58.84    4.47
  -1   1   2   60.97    4.30
   1   1  -2   67.64    4.44
  -1   1   2   57.83    4.30
  -1   1   2   58.80    4.20
   1   1  -2   60.80    4.31
  -1   1   2   59.50    4.15
   1   1  -2   64.21    4.45
   1   1  -2   60.10    4.21
  -1  -1  -2  140.24    8.91
   1  -1   2  118.91    8.87
  -1  -1  -2  142.63    8.87
  -1  -1  -2  132.30    8.94
   1  -1   2  140.51    8.97
  -1  -1  -2  138.77    8.75
  -1  -1  -2  135.48    9.04
   1  -1   2  135.68    9.18
  -1  -1  -2  141.63    8.98
  -1   1  -2  136.31    9.26
  -1   1  -2  134.24    8.95
   1   1   2  137.15    8.84
   1   1   2  136.15    8.95
   1   1   2  140.57    9.01
   1   1   2  135.85    8.79
  -1   1  -2  140.67    8.84
   1   1   2  136.22    9.02
  -3  -1  -2  186.70   12.60
  -3  -1  -2  208.71   12.24
  -3  -1  -2  190.17   12.44
  -3  -1  -2  200.39   12.18
   3  -1   2  187.15   12.85
   3  -1   2  192.92   12.39
   3   1   2  194.31   12.33
   3   1   2  195.84   12.46
  -3   1  -2  177.80   12.38
   3   1   2  192.57   12.20
  -3   1  -2  188.38   12.43
  -3   1  -2  187.04   12.91
   3   1   2  198.12   12.53
   3   1   2  184.10   12.59
  -5  -1  -2   10.48    1.16
  -5  -1  -2   10.35    1.81
   5  -1   2   12.57    2.36
  -5  -1  -2   11.83    0.96
  -5  -1  -2   11.79    1.62
   5   1   2    9.87    1.06
   5   1   2   11.29    1.06
  -5   1  -2   11.99    1.46
   5   1   2    9.39    1.55
  -5   1  -2   14.47    1.52
   5   1   2   12.06    1.63
   7  -1   2   25.33    3.29
  -7  -1  -2   23.31    2.13
  -7  -1  -2   20.33    2.33
  -7  -1  -2   25.06    2.70
   7   1   2   22.55    2.40
   7   1   2   23.63    1.89
  -7   1  -2   22.20    2.14
  -9  -1  -2    1.05    1.07
  -9  -1  -2    3.72    1.24
  -9  -1  -2    1.55    1.38
   9  -1   2    1.27    1.89
  -9   1  -2    1.81    0.93
   9   1   2    2.21    0.79
   9   1   2    1.31    1.20
 -11  -1  -2    0.05    0.99
  11  -1   2    2.52    2.03
 -11  -1  -2    1.60    1.48
 -11  -1  -2    3.20    1.39
  11   1   2    1.00    0.88
 -11   1  -2    2.57    0.99
  11   1   2    1.42    1.27
  13  -1   2   12.02    2.76
 -13  -1  -2    9.37    1.69
 -13  -1  -2   11.55    2.22
  13   1   2   10.14    1.91
  13   1   2   11.54    1.69
 -13   1  -2   15.21    1.76
 -13   1  -2   11.60    1.70
  15  -1   2    5.87    2.35
 -15  -1  -2    5.61    1.46
 -15  -1  -2    4.84    1.76
 -15   1  -2    4.92    1.30
 -15   1  -2    5.00    1.35
  15   1   2    4.69    1.59
  15   1   2    6.52    1.44
 -17  -1  -2    5.01    1.88
  17  -1   2    1.08    2.15
 -17  -1  -2    5.67    1.51
  17   1   2    3.49    1.33
 -17   1  -2    4.20    1.39
 -17   1  -2    3.38    1.23
  17   1   2    1.97    1.60
 -19  -1  -2    3.98    1.54
 -19  -1  -2    5.58    1.90
  19  -1   2    0.59    2.30
  19   1   2    4.10    1.84
 -19   1  -2    3.04    1.50
 -19   1  -2    4.01    1.32
  19   1   2    3.80    1.43
 -21  -1  -2   -1.02    1.25
  21  -1   2    0.94    2.30
 -21  -1  -2    2.17    1.73
 -21   1  -2   -1.29    1.01
  21   1   2    0.89    1.22
 -21   1  -2   -1.94    1.10
  21   1   2   -0.68    1.52
 -23  -1  -2   27.09    3.23
 -23  -1  -2   22.06    3.23
  23  -1   2   18.76    4.20
  23   1   2   23.94    3.51
 -23   1  -2   17.83    2.87
  23   1   2   21.02    2.96
 -23   1  -2   18.17    2.72
  25  -1   2   -1.54    2.21
 -25  -1  -2   -0.65    1.45
 -25  -1  -2    2.26    1.73
 -25   1  -2    1.78    1.90
  25   1   2    1.04    1.91
 -25   1  -2   -1.62    1.16
  27  -1   2    3.46    2.94
 -27  -1  -2   10.89    2.52
 -27  -1  -2    6.23    2.10
 -27   1  -2    8.78    2.25
  27   1   2    5.34    2.53
 -26  -2   2    9.96    2.59
 -26  -2   2   13.04    3.05
  26  -2  -2   11.04    4.18
 -26   2   2   10.20    2.49
 -26   2   2   10.50    2.19
  24  -2  -2   20.23    4.85
 -24  -2   2   17.25    3.38
 -24  -2   2   14.38    3.06
 -24   2   2   15.64    2.41
 -24   2   2   15.65    2.97
 -22  -2   2    3.84    2.14
  22  -2  -2    2.26    3.10
 -22  -2   2    5.01    2.17
 -22   2   2    3.73    1.81
 -22   2   2    3.57    1.54
  20  -2  -2    8.04    3.33
 -20  -2   2    2.82    1.87
 -20  -2   2    4.23    2.10
 -20   2   2    1.73    1.50
 -20   2   2    5.07    1.51
 -20   2   2    5.12    1.23
 -18  -2   2    3.69    2.05
 -18  -2   2    2.52    1.75
  18  -2  -2    0.82    2.70
 -18   2   2    2.71    1.01
 -18   2   2    0.64    1.15
 -18   2   2    2.77    1.48
 -16  -2   2   -2.25    1.60
  16  -2  -2   -0.58    2.48
 -16  -2   2    2.02    1.63
 -16   2   2    1.15    1.17
 -16   2   2    1.01    0.86
 -16   2   2   -0.14    1.14
 -16   2   2    0.94    1.28
 -14  -2   2   10.53    2.23
 -14  -2   2    6.98    2.18
  14  -2  -2    4.40    2.73
 -14   2   2    9.23    1.85
  14   2  -2    8.38    1.37
 -14   2   2    8.82    1.70
 -14   2   2    7.47    1.54
 -14   2   2   11.41    1.42
 -12  -2   2   -0.22    1.52
  12  -2  -2    0.65    2.36
 -12  -2   2    1.59    1.59
  12   2  -2    1.03    0.89
 -12   2   2    0.27    1.02
 -12   2   2    0.66    1.12
 -12   2   2    1.33    1.19
 -12   2   2   -0.36    0.81
 -10  -2   2    1.43    1.64
  10  -2  -2    1.13    2.48
 -10  -2   2    0.60    1.59
  10   2  -2    2.34    1.05
 -10   2   2    2.04    1.31
 -10   2   2    2.86    0.98
 -10   2   2    2.81    1.33
   8  -2  -2   55.78    6.25
  -8  -2   2   62.27    5.17
  -8  -2   2   60.71    5.22
  -8   2   2   63.33    4.72
  -8   2   2   60.78    4.85
  -8   2   2   62.62    4.44
   8   2  -2   60.05    4.59
   6  -2  -2    0.53    2.17
  -6  -2   2    0.12    1.45
  -6  -2   2    1.86    1.50
  -6   2   2    0.58    1.15
   6   2  -2    0.22    0.87
   6   2  -2    1.59    1.08
  -6   2   2    1.57    0.93
  -6   2   2   -1.29    1.11
  -4  -2   2   98.93    6.60
  -4  -2   2  100.89    7.30
   4  -2  -2   91.12    7.86
   4   2  -2  102.62    6.87
  -4   2   2   92.68    6.69
   4   2  -2   96.65    6.98
  -4   2   2   97.93    6.84
   4   2  -2   99.48    6.67
  -4   2   2  104.49    7.06
   4   2  -2   95.80    6.83
  -2  -2   2   -0.82    0.97
  -2  -2   2    1.28    1.43
   2  -2  -2   -0.19    1.73
  -2   2   2   -0.08    1.01
  -2   2   2    0.40    1.31
   2   2  -2   -0.14    1.03
   2   2  -2    0.96    0.75
   2   2  -2   -0.92    1.15
   2   2  -2    1.90    1.48
  -2   2   2    1.03    1.01
  -2   2   2    1.00    1.01
   0  -2   2   -0.92    1.03
   0  -2   2    1.80    1.34
   0  -2   2    0.41    0.62
   0   2   2    1.33    0.98
   0   2   2    1.44    1.20
   0   2   2    0.63    0.96
   0   2  -2    1.07    0.74
   0   2   2    0.39    1.07
   0   2  -2    0.75    1.05
   0   2  -2    0.88    1.26
   0   2  -2    1.21    1.63
  -2  -2  -2   39.66    3.51
  -2  -2  -2   38.54    3.76
   2  -2   2   42.26    2.94
   2  -2   2   44.94    4.14
   2   2   2   39.11    3.48
  -2   2  -2   42.62    2.90
   2   2   2   42.67    3.33
   2   2   2   43.71    3.21
  -2   2  -2   38.06    3.31
   2   2   2   40.02    3.56
  -2   2  -2   41.45    3.62
   4  -2   2   11.40    1.15
  -4  -2  -2   10.17    1.18
   4  -2   2    9.09    2.32
  -4  -2  -2    8.20    1.70
  -4  -2  -2    7.34    1.91
   4   2   2    9.69    1.46
   4   2   2    9.71    1.78
  -4   2  -2    7.71    1.69
  -4   2  -2    7.69    1.33
   4   2   2    9.52    1.31
   6  -2   2    7.47    2.52
  -6  -2  -2    8.61    0.92
  -6  -2  -2    7.13    1.97
  -6  -2  -2    8.66    1.73
  -6  -2  -2    7.16    0.93
   6   2   2    5.86    1.25
   6   2   2    7.09    1.13
  -6   2  -2    4.92    1.22
   6   2   2    6.22    1.58
  -6   2  -2    6.49    1.51
  -8  -2  -2   21.65    2.90
   8  -2   2   17.71    3.19
  -8  -2  -2   17.34    1.59
  -8  -2  -2   17.60    2.52
  -8  -2  -2   19.30    1.48
   8   2   2   19.85    2.06
  -8   2  -2   15.41    2.16
  -8   2  -2   17.60    2.29
   8   2   2   15.34    2.31
   8   2   2   20.32    1.69
 -10  -2  -2    1.15    1.38
 -10  -2  -2   -0.09    1.52
 -10  -2  -2    2.96    0.88
  10  -2   2    2.82    2.23
 -10   2  -2    1.56    1.16
 -10   2  -2   -0.14    1.08
  10   2   2    0.12    1.31
 -12  -2  -2   10.52    2.36
  12  -2   2   10.53    3.02
 -12  -2  -2   11.91    1.57
 -12  -2  -2    6.84    1.83
  12   2   2    8.63    1.99
 -12   2  -2    7.65    1.66
 -12   2  -2    8.70    1.65
 -14  -2  -2   21.61    3.17
 -14  -2  -2   18.05    2.70
  14  -2   2   13.71    3.44
 -14  -2  -2   22.96    2.37
 -14   2  -2   13.53    2.20
  14   2   2   16.26    1.47
  14   2   2   19.03    2.76
 -14   2  -2   15.77    2.27
 -16  -2  -2    4.86    1.98
 -16  -2  -2    4.02    1.85
  16  -2   2    6.24    3.11
  16   2   2    3.78    0.79
 -16   2  -2    2.13    1.35
  16   2   2    3.74    1.74
 -16   2  -2    1.74    1.38
 -18  -2  -2   20.34    3.39
  18  -2   2   21.34    4.33
 -18  -2  -2   23.23    3.19
  18   2   2   22.72    1.96
 -18   2  -2   21.00    2.85
 -18   2  -2   20.30    2.74
  18   2   2   23.28    3.27
 -20  -2  -2   16.29    2.71
 -20  -2  -2   12.94    2.80
  20  -2   2   12.86    3.79
 -20   2  -2   10.53    2.34
  20   2   2   16.20    2.85
 -20   2  -2   11.57    2.15
  22  -2   2    8.89    3.87
 -22  -2  -2   14.20    3.02
 -22  -2  -2   17.67    2.94
 -22   2  -2   10.32    2.33
  22   2   2    9.51    2.57
 -24  -2  -2    7.29    2.59
 -24  -2  -2    5.91    2.05
  24  -2   2    6.64    3.35
 -24   2  -2    3.47    1.81
  24   2   2    7.30    2.41
 -24   2  -2    1.96    1.68
 -26  -2  -2    0.77    2.08
  26  -2   2   -0.87    2.94
 -26  -2  -2    0.20    1.71
 -26   2  -2    1.70    1.62
  26   2   2    1.26    2.06
 -26   2  -2    2.62    1.70
 -25  -3   2    0.25    1.98
  25  -3  -2    5.40    3.90
 -25  -3   2   -2.34    1.92
 -25   3   2    3.99    1.93
 -25   3   2   -0.75    1.83
  25   3  -2   -0.49    1.83
 -23  -3   2    0.94    2.24
  23  -3  -2    1.33    3.36
 -23  -3   2    1.34    2.23
 -23   3   2    1.35    1.62
  23   3  -2   -1.61    1.70
 -23   3   2    0.01    1.77
 -21  -3   2    0.48    2.16
  21  -3  -2    1.71    3.21
 -21  -3   2   -0.44    2.11
 -21   3   2    1.32    1.83
 -21   3   2    0.50    1.54
  21   3  -2    2.38    1.95
  19  -3  -2   -2.83    2.76
 -19  -3   2    4.89    2.40
 -19  -3   2    1.73    1.98
 -19   3   2    1.42    1.33
 -19   3   2   -0.16    1.41
 -19   3   2   -1.05    1.50
  19   3  -2    1.85    1.77
  17  -3  -2    6.80    3.41
 -17  -3   2    6.30    2.51
 -17  -3   2    3.41    2.31
  17   3  -2    3.92    1.34
 -17   3   2    4.81    2.01
  17   3  -2    8.41    2.20
 -17   3   2    7.06    1.59
  15  -3  -2    1.77    2.90
 -15  -3   2    1.62    2.04
 -15  -3   2    0.56    1.96
 -15   3   2    1.80    1.26
  15   3  -2    0.16    1.35
 -15   3   2   -1.59    1.38
  15   3  -2   -1.18    1.03
 -13  -3   2    8.35    2.43
 -13  -3   2   10.80    2.53
  13  -3  -2    4.16    3.13
 -13   3   2    9.72    1.74
  13   3  -2   10.77    1.77
  13   3  -2    8.53    1.94
 -13   3   2    4.67    1.95
 -11  -3   2   32.47    4.09
  11  -3  -2   34.96    5.29
 -11  -3   2   29.97    3.95
 -11   3   2   31.84    3.09
  11   3  -2   35.23    3.66
  11   3  -2   32.82    3.32
 -11   3   2   33.43    3.64
 -11   3   2   26.16    3.45
  -9  -3   2   11.48    2.48
   9  -3  -2    7.60    3.19
  -9  -3   2   10.93    2.44
  -9   3   2    7.38    1.95
   9   3  -2   10.53    1.84
  -9   3   2    8.76    2.07
   9   3  -2    8.60    1.76
  -9   3   2    9.72    1.73
  -7  -3   2   10.47    2.36
   7  -3  -2   17.60    3.63
  -7  -3   2   10.97    2.48
  -7  -3   2   12.68    1.31
   7   3  -2   10.58    1.84
  -7   3   2    9.86    2.09
  -7   3   2   13.45    1.92
   7   3  -2   13.68    2.12
  -7   3   2    9.59    1.95
   5  -3  -2   45.65    5.52
  -5  -3   2   40.27    3.58
  -5  -3   2   38.96    4.25
   5   3  -2   51.29    4.12
  -5   3   2   44.49    4.03
  -5   3   2   43.71    4.27
   5   3  -2   47.35    4.07
   5   3  -2   48.08    3.80
   5   3  -2   48.00    4.23
  -5   3   2   48.44    3.90
  -3  -3   2    6.99    1.96
  -3  -3   2    7.44    1.66
   3  -3  -2    4.87    2.36
  -3   3   2    6.43    1.51
   3   3  -2    9.44    1.54
  -3   3   2    7.14    1.98
   3   3  -2    4.89    1.59
  -3   3   2    9.12    1.71
  -3   3   2    7.00    1.64
   3   3  -2    6.02    1.87
  -1  -3   2   30.79    3.50
   1  -3  -2   32.16    4.14
  -1  -3   2   31.00    3.71
  -1   3   2   30.41    3.48
   1   3  -2   30.10    3.65
  -1   3   2   32.12    3.18
  -1   3   2   31.07    3.07
   1   3  -2   31.27    2.74
   1   3  -2   32.79    3.17
  -1   3   2   31.32    3.09
   1  -3   2   47.23    4.34
  -1  -3  -2   47.92    4.22
   1  -3   2   46.68    3.64
   1  -3   2   42.94    4.47
  -1  -3  -2   51.54    5.16
   1   3   2   44.06    3.95
   1   3   2   46.52    4.22
   1   3   2   43.53    3.83
  -1   3  -2   47.30    3.52
  -1   3  -2   47.99    4.02
   1   3   2   47.68    4.00
  -1   3  -2   41.77    4.23
  -3  -3  -2   96.91    7.40
  -3  -3  -2  101.24    7.60
   3  -3   2   96.69    6.61
  -3  -3  -2   87.95    7.42
   3  -3   2   97.05    7.87
   3   3   2  105.16    7.11
  -3   3  -2  103.57    7.14
   3   3   2  101.08    7.20
   3   3   2  101.32    7.36
  -3   3  -2   90.68    7.40
   3   3   2   96.74    6.87
  -5  -3  -2    5.17    1.89
  -5  -3  -2    4.93    1.76
  -5  -3  -2    4.06    1.83
   5  -3   2    3.33    0.95
   5  -3   2    3.01    2.01
   5   3   2    2.65    1.52
  -5   3  -2    5.49    1.76
   5   3   2    1.04    1.25
  -5   3  -2    2.68    1.35
  -7  -3  -2   21.71    2.62
   7  -3   2   17.69    3.49
  -7  -3  -2   18.98    2.93
  -7  -3  -2   19.46    2.76
   7   3   2   16.21    2.53
   7   3   2   14.21    2.14
  -7   3  -2   18.80    2.80
  -7   3  -2   13.99    2.09
   9  -3   2   11.39    3.21
  -9  -3  -2    9.92    1.06
  -9  -3  -2    5.55    2.14
  -9  -3  -2    6.59    2.04
   9   3   2    6.50    1.94
   9   3   2    9.67    1.68
  -9   3  -2    4.92    1.71
  -9   3  -2    9.40    1.76
 -11  -3  -2   -0.63    1.65
  11  -3   2   -1.39    2.08
 -11  -3  -2   -0.83    1.38
 -11  -3  -2   -0.05    0.51
 -11  -3  -2   -0.08    0.60
 -11   3  -2   -0.29    1.05
  11   3   2    0.57    1.00
 -11   3  -2    1.80    1.53
  11   3   2    1.33    1.60
  13  -3   2   -3.27    1.97
 -13  -3  -2   -0.17    1.66
 -13  -3  -2   -2.96    1.45
 -13   3  -2    0.29    1.35
  13   3   2    1.72    1.66
 -13   3  -2    0.93    1.33
 -15  -3  -2    4.18    2.21
  15  -3   2   -2.81    2.46
 -15  -3  -2    3.94    2.02
 -15   3  -2   -0.56    1.40
  15   3   2    1.66    1.78
 -15   3  -2   -0.21    1.43
 -15   3  -2    1.47    1.34
  17  -3   2    3.49    3.04
 -17  -3  -2    3.19    2.30
 -17  -3  -2    1.78    2.08
 -17   3  -2    4.77    1.64
 -17   3  -2    2.69    1.65
 -17   3  -2    3.32    1.85
  17   3   2    2.99    2.09
 -19  -3  -2   -1.28    1.85
  19  -3   2   -4.13    2.54
 -19  -3  -2    1.61    2.06
 -19   3  -2    0.00    1.52
  19   3   2   -1.73    1.76
 -19   3  -2    2.08    1.82
 -19   3  -2   -0.06    1.38
 -21  -3  -2   13.22    3.04
  21  -3   2   17.16    4.60
 -21  -3  -2   18.08    3.55
 -21   3  -2   14.17    2.26
  21   3   2   12.16    3.01
 -21   3  -2    9.74    2.57
 -21   3  -2    7.14    2.15
 -23  -3  -2    4.43    2.33
 -23  -3  -2    1.33    2.33
  23  -3   2    3.89    3.49
 -23   3  -2    4.65    2.10
  23   3   2   -2.17    1.96
 -23   3  -2    2.36    1.66
 -23   3  -2    0.83    1.81
  25  -3   2    3.37    3.62
 -25  -3  -2    1.14    2.16
 -25  -3  -2   -1.41    2.20
 -25   3  -2    1.43    1.76
 -25   3  -2    0.40    1.84
  25   3   2    3.66    2.54
  22  -4  -2   -2.15    3.35
 -22  -4   2    0.33    2.33
 -22  -4   2    0.12    2.70
  22   4  -2    0.59    1.93
 -22   4   2    0.65    2.04
 -20  -4   2    9.37    3.07
  20  -4  -2   11.21    4.47
 -20  -4   2    9.88    3.39
  20   4  -2   15.27    3.08
 -20   4   2   10.36    2.94
 -18  -4   2    4.38    2.70
  18  -4  -2    8.40    4.21
 -18  -4   2    7.84    2.92
  18   4  -2    4.79    1.74
 -18   4   2    3.33    2.36
 -18   4   2    4.29    1.83
  18   4  -2    5.10    2.16
 -16  -4   2   -0.55    2.37
 -16  -4   2   -0.36    2.23
  16  -4  -2   -0.87    3.29
 -16   4   2    1.05    1.55
 -16   4   2    1.73    2.05
  16   4  -2    1.21    1.83
  16   4  -2    0.31    1.49
  14  -4  -2   93.82   10.43
 -14  -4   2   90.04    7.96
 -14  -4   2   85.18    7.97
  14   4  -2   90.05    7.33
  14   4  -2   90.15    7.01
 -14   4   2   95.83    6.99
 -14   4   2   90.45    7.72
 -12  -4   2   40.84    4.96
 -12  -4   2   33.55    4.70
  12  -4  -2   32.08    5.93
 -12   4   2   40.58    3.84
 -12   4   2   35.67    4.63
  12   4  -2   36.78    4.22
  12   4  -2   37.72    4.02
  10  -4  -2   36.21    6.08
 -10  -4   2   49.90    5.60
 -10  -4   2   54.62    5.46
 -10   4   2   50.88    4.49
  10   4  -2   43.52    4.41
  10   4  -2   51.96    4.60
 -10   4   2   50.42    5.51
  -8  -4   2   10.43    2.61
   8  -4  -2   11.70    3.71
  -8  -4   2   15.24    1.64
  -8  -4   2   13.06    2.98
  -8   4   2   10.73    2.75
   8   4  -2   16.76    2.56
   8   4  -2   13.82    2.51
  -8   4   2   13.55    2.43
  -6  -4   2   16.28    3.05
  -6  -4   2   16.58    2.25
  -6  -4   2   16.94    3.26
   6  -4  -2   15.29    3.74
  -6   4   2   13.13    2.38
   6   4  -2   19.47    2.79
  -6   4   2   13.44    3.01
   6   4  -2   20.30    2.61
  -4  -4   2    1.79    1.73
   4  -4  -2    0.10    2.34
  -4  -4   2   -0.39    1.26
  -4   4   2   -0.41    1.09
   4   4  -2   -2.09    0.92
  -4   4   2    0.66    1.83
   4   4  -2    1.14    1.74
  -4   4   2   -0.11    1.41
   4   4  -2    1.50    1.51
  -2  -4   2   -1.06    1.37
   2  -4  -2   -1.17    1.89
   2  -4  -2   -0.94    1.36
  -2  -4   2    0.53    1.71
   2   4  -2    1.16    1.49
  -2   4   2   -2.77    1.37
   2   4  -2    1.77    1.15
   2   4  -2    0.28    1.52
  -2   4   2   -1.89    1.08
  -2   4   2   -1.17    1.34
   0  -4  -2    0.50    2.03
   0  -4  -2    1.88    1.65
   0  -4   2    0.40    1.49
   0  -4   2    2.37    1.84
   0   4   2    4.33    1.53
   0   4   2    1.91    1.90
   0   4  -2    6.21    2.13
   0   4  -2    2.99    1.60
   0   4   2    4.41    1.72
   0   4  -2    3.07    1.19
   2  -4   2    3.19    2.07
   2  -4   2    2.22    1.57
  -2  -4  -2    1.17    1.61
  -2  -4  -2    1.20    1.74
  -2  -4  -2   -0.13    1.99
   2   4   2    1.05    1.35
  -2   4  -2    1.57    1.84
  -2   4  -2    0.63    0.86
  -2   4  -2   -0.04    1.43
   2   4   2    0.55    1.52
   2   4   2    2.74    1.92
   4  -4   2   36.14    4.88
  -4  -4  -2   36.07    4.42
  -4  -4  -2   29.62    4.00
  -4  -4  -2   42.49    4.60
   4   4   2   35.77    4.20
   4   4   2   37.62    3.82
  -4   4  -2   44.42    4.76
   4   4   2   33.31    3.87
  -4   4  -2   37.60    3.97
  -6  -4  -2   55.27    5.33
  -6  -4  -2   57.21    5.57
   6  -4   2   56.78    6.64
  -6  -4  -2   49.39    5.08
   6   4   2   63.44    5.00
  -6   4  -2   62.85    5.08
   6   4   2   54.05    5.13
  -6   4  -2   55.13    5.41
  -8  -4  -2    8.94    2.49
  -8  -4  -2    3.79    1.98
   8  -4   2    4.99    2.82
  -8  -4  -2    5.25    1.91
  -8   4  -2    0.20    1.75
  -8   4  -2    3.42    1.74
   8   4   2    2.25    1.82
   8   4   2    2.43    1.54
  10  -4   2    3.30    2.77
 -10  -4  -2    1.08    2.25
 -10  -4  -2    3.85    2.01
 -10   4  -2    3.75    1.80
  10   4   2    3.31    1.95
  10   4   2    4.50    1.75
 -10   4  -2    4.51    2.04
  12  -4   2    4.03    2.96
 -12  -4  -2    0.66    1.81
 -12  -4  -2    1.31    2.24
 -12   4  -2    3.77    1.81
 -12   4  -2    4.39    2.08
  12   4   2    0.72    1.50
  12   4   2    4.57    2.18
  14  -4   2    3.61    3.09
 -14  -4  -2    5.09    2.64
 -14  -4  -2    0.99    2.20
 -14   4  -2    1.18    1.94
  14   4   2    1.15    1.97
 -14   4  -2    5.97    1.96
  16  -4   2    8.67    3.87
 -16  -4  -2   11.18    3.18
 -16  -4  -2    8.41    2.89
  16   4   2    6.68    2.51
 -16   4  -2    4.52    2.39
 -16   4  -2   12.38    2.43
 -18  -4  -2   60.95    6.00
  18  -4   2   45.86    7.19
 -18  -4  -2   47.67    6.12
  18   4   2   63.11    5.93
 -18   4  -2   59.08    5.07
 -18   4  -2   38.29    5.33
 -20  -4  -2    3.59    2.67
 -20  -4  -2   -1.42    2.17
  20  -4   2   -1.04    3.18
  20   4   2   -1.18    1.95
 -20   4  -2    4.43    2.06
 -20   4  -2    2.36    2.07
 -22  -4  -2   15.04    3.62
 -22  -4  -2   13.53    3.53
  22  -4   2   10.06    4.50
  22   4   2   16.31    3.61
 -22   4  -2   10.00    2.92
 -17  -5   2   10.62    3.65
  17  -5  -2   12.45    4.85
 -17  -5   2   14.94    3.68
  17   5  -2   15.97    3.17
  17   5  -2   14.56    2.70
 -17   5   2    6.18    3.32
 -15  -5   2   -1.37    2.14
 -15  -5   2    0.41    2.50
  15  -5  -2    6.32    3.68
 -15   5   2   -0.68    1.72
  15   5  -2    1.07    1.87
  15   5  -2   -0.26    1.80
 -15   5   2    2.74    2.79
 -13  -5   2    2.59    2.50
  13  -5  -2   -0.42    3.16
 -13  -5   2    2.69    2.43
 -13   5   2    1.27    2.72
  13   5  -2   -0.52    1.54
  13   5  -2   -2.71    1.43
 -13   5   2   -2.35    1.84
 -11  -5   2   -0.66    2.30
  11  -5  -2    1.25    3.22
 -11  -5   2    2.86    2.37
 -11   5   2    1.03    2.60
 -11   5   2    3.86    2.10
  11   5  -2    3.80    1.97
  11   5  -2    2.15    1.89
  -9  -5   2   20.64    4.21
  -9  -5   2   26.94    4.45
   9  -5  -2   34.38    5.93
  -9   5   2   31.81    4.58
   9   5  -2   29.90    3.72
  -9   5   2   23.58    3.57
   9   5  -2   26.66    3.68
  -7  -5   2    7.87    2.78
  -7  -5   2    1.50    2.20
   7  -5  -2    0.94    2.86
  -7   5   2    5.35    2.25
  -7   5   2    3.30    2.56
   7   5  -2    3.67    1.67
   7   5  -2    2.91    2.00
  -5  -5   2   -1.81    1.46
   5  -5  -2    2.29    2.82
  -5  -5   2   -2.31    1.88
   5   5  -2    1.69    2.05
  -5   5   2    0.65    1.98
   5   5  -2    1.47    1.45
  -5   5   2   -0.01    2.20
   5   5  -2    0.24    2.04
   3  -5  -2   24.86    4.50
  -3  -5   2   16.06    2.83
  -3  -5   2   17.59    3.57
   3  -5  -2   19.63    3.49
   3   5  -2   18.76    2.60
  -3   5   2   14.24    3.36
  -3   5   2   19.11    2.70
   3   5  -2   13.47    3.17
   3   5  -2   17.63    3.14
  -3   5   2   17.53    3.13
  -1  -5   2    7.44    2.47
  -1  -5   2    1.69    2.12
   1  -5  -2    3.36    2.69
   1  -5  -2    5.43    2.37
  -1   5   2    8.41    2.38
  -1   5   2    8.63    2.81
  -1   5   2    5.39    1.86
   1   5  -2   10.43    2.73
   1   5  -2    6.39    1.65
   1   5  -2    7.69    2.23
  -1  -5  -2    5.92    2.66
  -1  -5  -2   10.79    2.94
   1  -5   2    8.15    2.61
   1  -5   2    6.94    2.59
  -1  -5  -2    7.22    3.09
  -1   5  -2    5.19    2.31
   1   5   2    6.26    2.07
  -1   5  -2   11.53    2.94
  -1   5  -2    7.67    1.65
   1   5   2    7.14    2.21
   1   5   2    2.44    2.37
  -3  -5  -2   22.16    3.86
  -3  -5  -2   18.48    3.51
  -3  -5  -2   19.94    3.80
   3  -5   2   16.11    3.56
   3  -5   2   16.25    3.43
   3   5   2   21.22    3.64
  -3   5  -2   17.10    3.36
  -3   5  -2   18.48    3.20
   3   5   2   24.63    3.34
   3   5   2   18.80    3.07
  -5  -5  -2    7.84    2.65
  -5  -5  -2    1.48    2.13
  -5  -5  -2    2.93    2.34
   5  -5   2    4.74    2.77
   5  -5   2    1.65    1.98
   5   5   2    1.06    1.74
  -5   5  -2    4.74    2.05
  -5   5  -2    1.20    2.22
   5   5   2    5.92    2.19
  -7  -5  -2   18.52    3.72
  -7  -5  -2   23.24    3.88
   7  -5   2   15.05    4.14
  -7   5  -2   18.34    3.22
  -7   5  -2   24.33    4.06
   7   5   2   17.25    3.11
   7   5   2   21.30    3.12
   9  -5   2    7.89    3.49
  -9  -5  -2    3.33    2.58
  -9  -5  -2    4.22    2.39
  -9   5  -2    4.81    2.25
   9   5   2    1.23    2.03
   9   5   2    1.79    1.94
  -9   5  -2    6.46    2.86
  11  -5   2    4.32    3.22
 -11  -5  -2    1.89    2.32
 -11  -5  -2    0.42    2.05
  11   5   2    2.50    2.09
 -11   5  -2    2.40    2.43
  11   5   2   -2.79    1.46
 -11   5  -2   -3.18    1.88
 -13  -5  -2   -2.12    2.12
  13  -5   2    3.21    3.48
 -13  -5  -2    0.93    2.38
  13   5   2    0.79    1.58
 -13   5  -2   -1.83    1.99
 -13   5  -2   -0.48    2.14
  13   5   2   -1.10    1.95
 -15  -5  -2    3.02    2.58
  15  -5   2    4.28    3.52
 -15  -5  -2    0.64    2.42
 -15   5  -2    2.86    2.31
  15   5   2    1.76    2.20
 -15   5  -2    0.48    2.24
  17  -5   2    2.33    3.80
 -17  -5  -2    7.94    3.41
 -17  -5  -2    4.08    2.91
  17   5   2    1.99    2.49
 -17   5  -2    6.81    2.60
 -17   5  -2    5.40    2.90
  10  -6  -2    6.99    3.82
 -10  -6   2    2.53    2.74
 -10  -6   2    4.02    2.77
  10   6  -2    4.10    2.03
  10   6  -2    0.85    2.02
 -10   6   2   -0.49    2.12
 -10   6   2    1.96    3.12
   8  -6  -2    2.68    3.23
  -8  -6   2    1.63    2.50
  -8  -6   2    6.69    3.07
  -8   6   2   10.52    3.68
  -8   6   2    8.30    2.77
   8   6  -2    8.99    2.77
   8   6  -2    2.65    1.83
   6  -6  -2    3.10    2.45
  -6  -6   2    2.35    2.57
   6  -6  -2    9.90    3.75
  -6  -6   2    5.64    2.84
  -6   6   2    0.52    2.12
  -6   6   2   -4.50    2.56
   6   6  -2    2.51    2.32
  -4  -6   2    9.97    3.29
  -4  -6   2   11.64    3.29
   4  -6  -2   16.79    3.65
   4  -6  -2   11.78    3.85
   4   6  -2    7.82    3.01
  -4   6   2   13.86    3.80
   4   6  -2   11.78    3.23
  -4   6   2   12.60    3.11
   2  -6  -2    2.16    2.35
   2  -6  -2    0.60    2.52
  -2  -6   2   -1.24    1.92
  -2   6   2    2.19    2.83
  -2   6   2   -0.74    1.29
  -2   6   2    2.57    2.42
   2   6  -2   -1.94    1.97
   2   6  -2   -0.14    2.28
   0  -6  -2    1.70    2.36
   0  -6   2    3.64    2.36
   0  -6   2    0.43    2.04
   0  -6  -2    2.98    2.49
   0  -6  -2    1.31    2.64
   0   6   2    1.17    1.59
   0   6  -2    0.67    2.26
   0   6   2    1.53    2.48
   0   6   2    1.09    2.78
   0   6  -2    1.49    2.38
  -2  -6  -2   -0.86    1.97
   2  -6   2   -0.10    2.36
   2  -6   2   -0.10    2.40
  -2  -6  -2    4.98    2.68
  -2   6  -2   -1.35    2.25
   2   6   2   -1.95    2.41
   2   6   2    0.08    2.16
   2   6   2    0.91    1.73
  -2   6  -2   -0.82    2.21
   4  -6   2    7.85    3.23
  -4  -6  -2    6.96    3.02
   4  -6   2    5.13    2.77
  -4  -6  -2    7.06    2.96
  -4   6  -2    2.62    2.71
   4   6   2    6.27    2.22
   4   6   2    4.98    2.37
  -4   6  -2    6.12    2.77
   6  -6   2   -0.94    1.96
   6  -6   2   -1.18    2.48
  -6  -6  -2   -1.39    2.06
  -6  -6  -2   -4.25    2.13
  -6   6  -2   -1.58    2.30
  -6   6  -2    4.65    2.65
   6   6   2    2.49    2.25
   6   6   2   -0.77    1.69
   8  -6   2    5.22    2.65
  -8  -6  -2    1.17    2.51
  -8  -6  -2    1.82    2.35
   8  -6   2    1.82    2.82
  -8   6  -2    3.69    2.91
   8   6   2    6.21    2.50
   8   6   2    3.77    2.36
  -8   6  -2   -2.12    2.16
 -28   0   3    0.10    1.69
 -28   0   3   -1.22    1.19
  26   0  -3    0.09    2.22
 -26   0   3    1.15    1.35
 -26   0   3   -0.20    1.51
 -24   0   3    0.36    1.14
 -24   0   3    0.53    1.28
  24   0  -3    1.45    1.97
 -22   0   3    0.71    1.17
  22   0  -3    2.57    2.07
 -22   0   3    1.66    1.19
  20   0  -3   -1.58    1.85
 -20   0   3   -0.12    1.02
 -20   0   3    0.32    1.07
 -20   0   3   -0.51    0.84
 -18   0   3    0.37    1.01
  18   0  -3   -0.50    1.77
 -18   0   3    0.39    0.81
 -18   0   3    0.21    0.95
 -16   0   3   -0.73    0.56
 -16   0   3    0.39    0.96
 -16   0   3   -0.27    0.84
 -16   0   3    0.80    0.83
  16   0  -3   -0.23    1.81
 -14   0   3    1.12    0.92
 -14   0   3    0.15    0.58
  14   0  -3    2.03    2.02
 -14   0   3    1.48    0.94
 -14   0   3   -0.13    0.71
 -12   0   3    1.65    0.85
 -12   0   3    0.54    0.91
  12   0  -3    0.15    1.87
 -12   0   3   -1.00    0.50
 -12   0   3    0.62    0.88
  10   0  -3    0.22    1.74
 -10   0   3   -0.17    0.72
  10   0  -3    0.21    1.03
 -10   0   3   -0.67    0.64
  10   0  -3    0.08    0.49
 -10   0   3    0.18    0.47
 -10   0   3   -0.40    0.78
   8   0  -3   -0.06    0.50
  -8   0   3   -0.48    0.42
  -8   0   3    0.17    0.59
  -8   0   3    0.26    0.79
  -8   0   3   -0.26    0.81
   8   0  -3   -0.43    0.79
   6   0  -3    0.78    0.74
  -6   0   3    0.15    0.77
  -6   0   3    0.29    0.70
   6   0  -3    0.66    0.50
   6   0  -3   -0.22    0.33
   6   0  -3   -0.05    0.83
  -6   0   3    0.29    0.54
  -4   0   3    0.00    0.70
   4   0  -3   -0.40    0.75
  -4   0   3   -0.69    0.58
  -4   0   3    0.31    0.44
  -2   0   3   -0.62    0.59
  -2   0   3    0.08    0.38
   2   0  -3   -0.60    0.60
   0   0  -3    0.31    0.42
   0   0   3    0.05    0.45
   0   0  -3    0.10    0.50
   0   0  -3    0.05    0.39
   0   0   3    0.53    0.62
   0   0   3    0.44    0.58
   0   0   3   -0.04    0.40
   0   0  -3    0.10    0.63
  -2   0  -3    0.39    0.56
  -2   0  -3   -0.24    0.68
   2   0   3    0.28    0.73
   2   0   3   -0.40    0.58
   2   0   3    0.46    0.34
  -2   0  -3    0.63    0.68
   2   0   3    0.17    0.73
   4   0   3   -0.18    0.43
  -4   0  -3   -0.36    0.47
   4   0   3    0.28    0.90
   4   0   3    0.11    0.79
   4   0   3    0.24    0.71
  -4   0  -3   -0.10    0.93
  -4   0  -3   -1.30    0.58
  -4   0  -3    0.11    0.64
  -6   0  -3   -0.68    0.52
  -6   0  -3   -0.54    0.71
   6   0   3   -0.45    1.07
   6   0   3   -0.28    0.83
  -6   0  -3   -1.09    1.38
   6   0   3    0.83    0.57
  -8   0  -3    0.00    0.79
   8   0   3   -0.79    0.89
   8   0   3    1.36    1.32
  -8   0  -3   -0.50    0.55
 -10   0  -3    0.70    0.88
 -10   0  -3   -0.72    0.62
  10   0   3   -0.36    1.24
 -12   0  -3   -0.20    0.76
 -12   0  -3    0.11    0.93
  12   0   3    1.42    1.47
 -14   0  -3    0.51    0.92
 -14   0  -3   -0.62    0.80
  14   0   3   -1.19    1.29
 -16   0  -3   -0.42    0.93
  16   0   3   -0.33    1.40
 -16   0  -3   -0.52    0.94
 -18   0  -3    0.12    0.96
  18   0   3   -2.83    1.32
 -18   0  -3   -0.73    0.95
 -20   0  -3    1.31    1.15
 -20   0  -3   -1.20    1.16
  20   0   3    0.94    1.81
  22   0   3    2.08    1.92
 -22   0  -3   -1.01    1.09
 -22   0  -3   -0.41    1.35
 -24   0  -3   -0.91    1.43
  24   0   3   -0.15    1.71
 -24   0  -3    0.67    1.34
  26   0   3   -0.95    1.89
 -26   0  -3   -2.96    1.44
  26   0   3   -0.88    1.69
 -26   0  -3    2.18    1.67
 -28   0  -3    0.80    2.08
 -28   0  -3    1.96    1.59
  28   0   3    2.74    2.24
  28   0   3    1.93    3.32
 -27  -1   3   -0.68    1.44
 -27  -1   3   -0.45    1.61
  27  -1  -3    6.68    3.43
 -27   1   3   -0.53    1.54
 -27   1   3   -1.02    1.26
 -25  -1   3   16.17    2.78
 -25  -1   3   13.44    2.68
  25  -1  -3   10.37    3.73
 -25   1   3   11.20    2.52
 -25   1   3   14.70    2.20
  23  -1  -3    0.44    2.68
 -23  -1   3   -1.47    1.27
 -23  -1   3    1.89    1.68
  23   1  -3    0.19    1.62
 -23   1   3    1.49    1.16
 -23   1   3    1.76    1.50
 -21  -1   3    3.25    1.73
  21  -1  -3    1.19    2.78
 -21  -1   3    4.05    1.71
 -21   1   3    2.75    1.25
 -21   1   3    2.91    1.28
  21   1  -3    2.48    1.63
 -21   1   3   -0.64    1.24
 -19  -1   3   12.60    2.24
 -19  -1   3   10.35    2.20
  19  -1  -3   12.41    3.58
 -19   1   3   11.06    1.58
  19   1  -3    5.71    2.02
 -19   1   3   13.90    2.05
 -19   1   3   12.13    1.97
 -17  -1   3    0.17    0.59
 -17  -1   3    0.97    1.27
 -17  -1   3    1.12    1.45
  17  -1  -3   -3.01    2.30
 -17   1   3    2.62    1.13
 -17   1   3   -0.23    0.79
 -17   1   3   -0.17    0.88
  17   1  -3   -0.20    1.38
 -15  -1   3   13.15    1.24
  15  -1  -3    8.57    3.03
 -15  -1   3   11.48    2.12
 -15  -1   3    8.98    1.96
  15   1  -3    7.39    1.91
 -15   1   3   10.19    1.71
 -15   1   3   12.89    1.54
 -15   1   3   13.55    1.90
  13  -1  -3    8.48    2.79
 -13  -1   3    6.78    1.80
 -13  -1   3    7.12    1.72
 -13  -1   3    6.54    0.82
 -13   1   3    4.87    1.20
 -13   1   3    8.02    1.16
 -13   1   3    4.87    0.75
  13   1  -3    6.90    1.77
 -13   1   3    6.91    1.43
  11  -1  -3   11.87    3.09
 -11  -1   3   10.74    2.11
 -11  -1   3   12.89    1.17
 -11  -1   3   12.94    2.14
  11   1  -3   13.06    1.43
 -11   1   3   11.16    1.70
 -11   1   3   13.76    1.44
  11   1  -3   13.47    2.04
 -11   1   3   12.58    1.15
 -11   1   3   11.95    1.70
  -9  -1   3  116.66    8.35
   9  -1  -3  118.00    9.16
   9  -1  -3  122.19    7.64
  -9  -1   3  113.79    7.77
  -9  -1   3  116.70    8.22
   9   1  -3  115.82    7.73
  -9   1   3  117.30    7.93
  -9   1   3  115.27    7.65
  -9   1   3  119.34    7.52
  -9   1   3  117.19    7.87
   7  -1  -3   83.30    6.67
  -7  -1   3   74.78    5.81
  -7  -1   3   77.57    5.28
   7  -1  -3   80.08    5.02
  -7  -1   3   69.64    5.62
   7   1  -3   81.63    5.03
  -7   1   3   75.66    5.12
  -7   1   3   80.24    5.35
  -7   1   3   77.22    5.38
  -7   1   3   71.07    5.27
   7   1  -3   77.68    5.27
  -7   1   3   75.64    5.01
   5  -1  -3   23.59    1.80
   5  -1  -3   24.78    1.72
  -5  -1   3   23.33    2.03
   5  -1  -3   22.45    1.92
  -5  -1   3   27.80    2.76
  -5   1   3   21.95    1.78
   5   1  -3   22.28    2.11
  -5   1   3   24.80    2.16
  -5   1   3   23.40    2.19
   5   1  -3   22.50    1.79
   3  -1  -3    0.02    0.68
  -3  -1   3   -0.03    1.15
  -3  -1   3    0.28    0.66
   3  -1  -3   -0.92    0.77
  -3  -1   3   -1.37    0.87
   3  -1  -3    0.59    0.62
   3  -1  -3   -0.07    0.13
  -3  -1   3   -0.43    0.53
   3  -1  -3   -0.21    0.52
   3   1  -3   -0.22    1.05
  -3   1   3   -1.34    0.86
   3   1  -3    0.06    0.71
   3   1  -3    0.07    0.67
  -3   1   3    0.41    0.59
  -3   1   3   -0.48    0.75
  -1  -1   3  448.39   27.52
  -1  -1   3  437.68   27.52
   1  -1  -3  411.43   27.45
  -1  -1   3  425.53   27.67
   1  -1  -3  446.10   27.38
   1  -1  -3  436.95   27.48
   1  -1  -3  430.61   27.39
   1   1  -3  442.10   27.52
   1   1  -3  446.53   27.65
   1   1  -3  415.39   27.43
   1   1  -3  440.40   27.62
  -1   1   3  420.53   27.48
  -1   1   3  444.02   27.42
  -1   1   3  431.81   27.56
  -1   1   3  435.27   27.36
   1  -1   3    4.43    1.24
  -1  -1  -3    4.66    0.92
  -1  -1  -3    7.51    1.24
   1  -1   3    4.71    1.01
   1  -1   3    6.00    1.11
  -1  -1  -3    3.86    1.03
  -1  -1  -3    4.59    0.93
  -1  -1  -3    6.07    0.77
   1   1   3    6.14    0.87
   1   1   3    3.90    1.21
  -1   1  -3    5.34    1.06
  -1   1  -3    3.79    1.44
   1   1   3    4.59    1.21
  -3  -1  -3  120.34    8.57
   3  -1   3  125.63    8.84
  -3  -1  -3  132.51    8.14
  -3  -1  -3  128.64    8.35
   3  -1   3  136.49    8.36
  -3  -1  -3  133.96    8.27
  -3   1  -3  124.11    8.40
   3   1   3  116.43    8.51
   3   1   3  126.35    8.36
   3   1   3  125.22    8.16
  -3   1  -3  127.61    8.39
   3   1   3  122.86    8.56
  -5  -1  -3  120.66    8.35
  -5  -1  -3  116.33    8.56
  -5  -1  -3  132.11    8.26
   5  -1   3  122.91    8.95
   5   1   3  125.08    8.51
  -5   1  -3  125.61    8.32
   5   1   3  131.02    8.40
   5   1   3  129.68    8.01
   5   1   3  123.39    8.15
  -5   1  -3  122.64    8.30
  -7  -1  -3   12.66    1.56
  -7  -1  -3    7.07    1.38
  -7  -1  -3    8.02    1.77
   7  -1   3    7.35    2.16
   7   1   3   10.11    1.20
   7   1   3   10.16    0.93
   7   1   3   11.45    1.60
  -7   1  -3   11.43    1.46
   7   1   3    8.20    1.60
  -9  -1  -3    3.62    1.52
   9  -1   3    6.57    2.09
  -9  -1  -3    2.94    1.14
  -9   1  -3    3.78    1.05
   9   1   3    2.70    1.33
   9   1   3    4.42    0.96
   9   1   3    3.85    0.53
 -11  -1  -3  115.61    8.37
  11  -1   3  117.51    9.04
  11   1   3  110.16    8.19
  11   1   3  117.62    7.91
 -11   1  -3  121.05    7.92
 -13  -1  -3   79.59    6.02
  13  -1   3   83.93    6.79
 -13  -1  -3   79.92    5.67
  13   1   3   77.59    5.56
  13   1   3   68.63    5.82
 -13   1  -3   73.12    5.47
  15  -1   3    8.31    2.71
 -15  -1  -3    4.97    1.28
 -15  -1  -3    7.30    1.92
  15   1   3    3.28    1.26
  15   1   3    5.97    1.73
 -15   1  -3    2.59    1.19
 -17  -1  -3   14.32    2.49
 -17  -1  -3   11.08    1.92
  17  -1   3   16.52    3.34
 -17   1  -3   12.46    1.90
  17   1   3    9.76    1.83
  17   1   3   11.13    2.29
 -19  -1  -3   26.43    3.04
 -19  -1  -3   28.59    3.61
  19  -1   3   25.73    4.18
  19   1   3   24.34    3.39
 -19   1  -3   26.99    2.95
  19   1   3   23.61    2.93
 -21  -1  -3   18.65    3.00
 -21  -1  -3   22.64    2.83
  21  -1   3   15.89    3.77
 -21   1  -3   15.33    2.36
  21   1   3   20.60    3.32
  21   1   3   14.41    2.33
 -23  -1  -3   18.03    2.70
 -23  -1  -3   16.15    2.83
  23  -1   3   13.03    3.48
  23   1   3   10.73    2.26
  23   1   3    9.55    2.66
 -23   1  -3   15.39    2.41
 -25  -1  -3    5.73    1.96
  25  -1   3    5.20    2.71
 -25  -1  -3    5.76    2.15
 -25   1  -3    7.91    2.00
  25   1   3    2.27    2.24
  27  -1   3    3.50    2.73
 -27  -1  -3    0.79    1.66
 -27  -1  -3    0.25    1.50
 -27   1  -3    3.81    1.82
  27   1   3    2.65    2.33
 -26  -2   3    0.63    2.06
 -26  -2   3   -3.84    1.46
  26  -2  -3    2.27    3.01
 -26   2   3   -0.99    1.24
 -26   2   3   -3.12    1.41
 -24  -2   3   14.09    3.01
 -24  -2   3   17.20    3.26
  24  -2  -3   11.67    4.20
 -24   2   3   10.94    2.07
 -24   2   3   10.04    2.50
  22  -2  -3    3.87    3.30
 -22  -2   3   -0.66    1.43
 -22  -2   3    1.64    1.96
 -22   2   3    0.97    1.63
 -22   2   3    0.67    1.10
 -20  -2   3    0.74    1.82
  20  -2  -3   -1.28    2.68
 -20  -2   3   -1.22    1.62
 -20   2   3    2.08    1.53
 -20   2   3   -0.76    1.45
 -20   2   3    0.10    1.16
  18  -2  -3   17.22    4.37
 -18  -2   3   17.08    3.13
 -18  -2   3   19.06    3.18
 -18   2   3   19.83    1.93
 -18   2   3   18.07    2.70
 -18   2   3   15.37    2.56
 -18   2   3   18.72    2.31
 -16  -2   3   14.00    2.72
 -16  -2   3   14.78    2.82
  16  -2  -3    7.23    3.41
 -16   2   3   11.89    1.88
  16   2  -3   15.85    1.79
 -16   2   3   12.43    2.28
 -16   2   3   14.69    2.26
 -16   2   3   15.71    1.67
 -14  -2   3    0.58    1.70
  14  -2  -3    1.97    2.86
 -14  -2   3    1.39    1.70
 -14  -2   3    3.76    0.55
 -14   2   3    1.71    1.37
  14   2  -3    3.91    1.10
 -14   2   3    5.91    1.08
 -14   2   3    2.50    1.18
 -14   2   3    3.85    1.43
  12  -2  -3    3.28    2.76
 -12  -2   3    2.30    1.71
 -12  -2   3   -0.13    1.51
  12   2  -3    2.27    1.02
 -12   2   3    1.34    1.29
 -12   2   3    3.70    1.33
 -12   2   3    3.04    0.96
 -12   2   3    2.82    1.11
  10  -2  -3   11.26    3.23
 -10  -2   3   16.08    2.70
 -10  -2   3   17.03    2.57
 -10   2   3   14.35    1.61
 -10   2   3   15.88    2.17
  10   2  -3   13.76    1.85
 -10   2   3   15.26    2.17
  -8  -2   3   13.73    2.35
   8  -2  -3    7.28    2.98
  -8  -2   3   11.48    2.13
  -8   2   3    9.62    1.71
   8   2  -3    7.97    1.58
  -8   2   3   10.90    1.42
  -8   2   3   10.34    1.85
  -6  -2   3    1.06    1.35
  -6  -2   3    2.58    0.57
   6  -2  -3    4.31    2.42
  -6   2   3    1.23    1.24
  -6   2   3    0.81    1.27
   6   2  -3    2.50    1.03
  -6   2   3    2.41    0.97
   6   2  -3    2.44    1.11
   4  -2  -3   21.29    3.43
  -4  -2   3   20.80    1.94
  -4  -2   3   24.39    2.98
  -4   2   3   21.75    2.35
   4   2  -3   19.60    1.96
   4   2  -3   21.74    2.29
  -4   2   3   20.02    2.09
  -4   2   3   21.07    2.52
   4   2  -3   24.67    2.50
   4   2  -3   23.04    2.65
  -2  -2   3   24.16    2.86
  -2  -2   3   27.13    2.63
   2   2  -3   27.28    2.85
   2   2  -3   30.73    3.06
  -2   2   3   24.59    2.74
  -2   2   3   24.47    2.41
  -2   2   3   27.70    2.58
   2   2  -3   27.49    2.14
   2   2  -3   23.41    2.50
  -2   2   3   25.63    2.61
   0  -2  -3   62.50    5.07
   0  -2   3   66.33    5.25
   0  -2   3   71.44    5.32
   0   2   3   67.87    4.82
   0   2  -3   63.22    5.13
   0   2  -3   67.88    4.50
   0   2  -3   63.69    4.90
   0   2   3   65.82    5.10
   0   2   3   70.69    4.85
   0   2   3   71.17    5.10
  -2  -2  -3    4.82    1.27
   2  -2   3    2.93    1.67
  -2  -2  -3    3.67    1.55
   2  -2   3    5.64    0.68
   2   2   3    5.19    1.17
   2   2   3    4.15    1.40
   2   2   3    5.10    1.42
   2   2   3    6.72    1.18
  -2   2  -3    4.34    1.43
  -2   2  -3    4.51    1.15
  -4  -2  -3    1.92    1.41
  -4  -2  -3    1.26    1.00
   4  -2   3    1.34    1.71
   4  -2   3    0.89    0.54
   4   2   3    1.62    0.93
  -4   2  -3    1.25    0.96
   4   2   3    1.64    1.02
  -4   2  -3    0.95    1.17
   4   2   3    0.85    1.28
   6  -2   3    4.22    2.07
  -6  -2  -3    3.26    1.36
  -6  -2  -3    2.95    0.69
  -6  -2  -3    3.30    1.69
  -6  -2  -3    3.92    0.75
   6   2   3    4.54    1.53
   6   2   3    3.69    0.96
   6   2   3    5.63    1.17
  -6   2  -3    6.99    1.61
  -8  -2  -3   38.01    3.92
  -8  -2  -3   41.44    3.75
  -8  -2  -3   39.91    3.00
  -8  -2  -3   41.34    2.76
   8  -2   3   40.97    4.76
   8   2   3   38.09    2.91
   8   2   3   38.35    3.73
  -8   2  -3   41.14    3.62
  -8   2  -3   38.78    3.52
 -10  -2  -3   34.39    3.99
 -10  -2  -3   38.97    3.08
  10  -2   3   43.91    5.12
 -10  -2  -3   34.89    3.66
 -10   2  -3   34.12    3.34
  10   2   3   36.38    3.66
 -10   2  -3   38.99    3.44
  10   2   3   40.50    2.72
 -12  -2  -3    0.22    1.29
  12  -2   3    7.58    2.53
 -12  -2  -3    2.76    1.58
 -12  -2  -3   -0.05    1.59
  12   2   3    1.26    1.35
 -12   2  -3    1.41    1.28
 -12   2  -3    0.71    1.15
 -14  -2  -3   13.52    2.61
 -14  -2  -3   15.19    2.39
  14  -2   3   11.68    3.24
  14   2   3   18.58    2.68
 -14   2  -3   14.77    2.10
  14   2   3   11.27    1.34
 -14   2  -3   13.85    2.22
 -16  -2  -3   31.45    3.99
  16  -2   3   36.02    4.98
 -16  -2  -3   40.25    3.78
 -16   2  -3   27.93    3.32
 -16   2  -3   30.75    3.36
  16   2   3   31.46    2.52
  16   2   3   27.09    3.64
 -18  -2  -3    1.43    1.54
  18  -2   3    0.35    2.44
 -18  -2  -3    0.74    1.79
 -18   2  -3    1.02    1.35
 -18   2  -3    1.59    1.44
  18   2   3   -0.20    1.66
  18   2   3    1.99    0.78
 -20  -2  -3    0.85    1.45
  20  -2   3    1.39    2.83
 -20  -2  -3   -1.02    1.79
  20   2   3   -0.08    1.80
 -20   2  -3   -0.04    1.32
 -20   2  -3   -0.53    1.22
 -22  -2  -3   -0.91    1.39
 -22  -2  -3    5.03    2.40
  22  -2   3   -1.18    2.37
 -22   2  -3    2.77    1.70
  22   2   3   -0.01    1.86
 -24  -2  -3   -0.83    2.03
 -24  -2  -3    0.81    1.79
  24  -2   3    3.37    2.90
 -24   2  -3    0.29    1.64
  24   2   3    1.27    1.95
 -24   2  -3    2.09    1.75
 -26  -2  -3    1.63    1.86
 -26  -2  -3   -0.20    1.60
  26  -2   3    2.26    3.09
 -26   2  -3    4.87    1.93
  26   2   3    2.79    2.35
 -26   2  -3   -1.23    1.43
 -25  -3   3    5.22    2.80
  25  -3  -3   13.54    4.66
 -25  -3   3    2.60    2.55
 -25   3   3    0.01    1.93
 -25   3   3    3.25    1.81
  25   3  -3    1.98    2.10
  23  -3  -3   -5.09    2.64
 -23  -3   3   -0.96    2.17
 -23  -3   3    0.38    2.14
 -23   3   3    0.72    1.54
 -23   3   3    1.36    1.95
  23   3  -3   -0.02    1.68
 -21  -3   3   -1.40    1.94
  21  -3  -3   -0.88    3.04
 -21  -3   3    4.52    2.47
 -21   3   3   -0.74    1.74
  21   3  -3    0.83    1.78
 -19  -3   3   15.46    3.40
 -19  -3   3   12.84    2.93
  19  -3  -3    9.25    3.88
 -19   3   3    6.10    2.21
  19   3  -3   11.61    2.61
 -17  -3   3   12.52    2.97
 -17  -3   3   10.88    3.01
  17  -3  -3    5.17    3.58
  17   3  -3   11.45    2.38
  17   3  -3   10.12    1.84
 -17   3   3   13.62    1.88
 -17   3   3   12.70    2.68
 -17   3   3   12.69    2.55
  15  -3  -3    2.62    3.01
 -15  -3   3   -2.22    1.69
 -15  -3   3    1.89    2.14
 -15   3   3    1.75    1.66
  15   3  -3    2.55    1.35
 -15   3   3    1.77    1.22
  15   3  -3    5.17    1.64
 -15   3   3   -1.70    1.62
 -13  -3   3   -2.86    1.67
 -13  -3   3   -1.39    1.60
  13  -3  -3   -1.48    2.78
 -13   3   3    0.40    1.50
  13   3  -3    0.36    1.15
  13   3  -3    0.17    1.40
 -13   3   3    1.09    1.11
 -13   3   3    0.29    1.58
  11  -3  -3    4.45    2.94
 -11  -3   3    4.14    2.06
 -11  -3   3    5.19    2.11
  11   3  -3    4.27    1.44
 -11   3   3    4.71    1.75
 -11   3   3    2.03    1.23
  11   3  -3    4.57    1.49
 -11   3   3    4.70    1.77
  -9  -3   3    6.18    2.20
  -9  -3   3    7.14    2.21
   9  -3  -3   11.81    3.44
   9   3  -3    8.64    1.69
   9   3  -3   10.94    2.00
  -9   3   3    8.68    1.94
  -9   3   3    7.94    1.56
  -9   3   3    8.36    2.05
  -7  -3   3    1.75    1.66
  -7  -3   3    0.29    1.56
   7  -3  -3    1.72    2.56
  -7  -3   3    1.23    0.62
   7   3  -3    0.19    1.21
   7   3  -3   -0.21    1.03
  -7   3   3    2.19    1.61
  -7   3   3    2.93    1.29
   7   3  -3    1.27    1.25
  -7   3   3    0.87    1.29
   5  -3  -3   17.21    3.66
  -5  -3   3   17.96    1.98
  -5  -3   3   13.11    2.55
   5   3  -3   19.95    2.54
  -5   3   3   19.89    2.47
   5   3  -3   17.74    2.14
  -5   3   3   16.30    2.66
   5   3  -3   20.74    2.50
   5   3  -3   14.72    2.50
  -5   3   3   14.90    2.12
  -3  -3   3   64.31    5.75
   3  -3  -3   59.79    6.20
  -3  -3   3   69.37    5.23
  -3   3   3   69.20    5.60
  -3   3   3   70.60    5.29
   3   3  -3   61.89    5.26
  -3   3   3   71.18    5.18
   3   3  -3   69.84    4.96
   3   3  -3   71.05    5.54
  -3   3   3   66.64    5.23
  -1  -3   3  103.21    8.17
  -1  -3   3  110.67    8.00
   1  -3  -3  102.95    8.59
   1   3  -3   99.62    7.75
   1   3  -3  111.96    7.35
  -1   3   3  110.09    7.79
  -1   3   3  109.19    7.66
  -1   3   3  113.71    8.09
   1   3  -3  111.58    8.02
  -1   3   3  109.49    7.66
  -1  -3  -3   46.56    4.79
   1  -3   3   41.27    3.98
   1  -3   3   41.09    4.14
  -1  -3  -3   37.41    3.66
   1  -3   3   39.23    2.93
  -1  -3  -3   40.47    3.99
   1   3   3   43.38    3.56
  -1   3  -3   40.61    3.93
   1   3   3   35.94    3.67
  -1   3  -3   39.81    3.01
   1   3   3   37.14    3.80
   1   3   3   41.50    3.52
  -1   3  -3   41.42    3.65
  -3  -3  -3   33.36    3.38
   3  -3   3   30.08    2.44
  -3  -3  -3   34.85    3.82
   3  -3   3   33.67    4.09
  -3   3  -3   29.84    3.18
  -3   3  -3   32.07    3.58
   3   3   3   31.96    3.45
   3   3   3   32.08    3.20
   3   3   3   32.97    2.96
   3   3   3   34.87    3.61
   5  -3   3   -4.90    1.49
  -5  -3  -3   -0.59    1.54
   5  -3   3   -0.58    0.64
  -5  -3  -3    0.88    1.23
  -5   3  -3   -0.58    1.09
  -5   3  -3   -0.32    1.41
   5   3   3    0.86    1.16
   5   3   3   -0.58    1.36
   5   3   3   -0.68    0.98
  -7  -3  -3    3.42    1.93
  -7  -3  -3    6.08    1.81
   7  -3   3    5.47    2.51
   7  -3   3    6.68    1.08
   7   3   3    3.82    1.63
  -7   3  -3    7.02    1.54
   7   3   3    7.69    1.39
   7   3   3    8.36    1.65
  -7   3  -3    6.95    1.84
  -9  -3  -3    5.64    1.98
   9  -3   3    0.53    2.18
  -9  -3  -3    1.81    1.52
   9   3   3    2.03    1.13
  -9   3  -3    1.19    1.19
   9   3   3    3.12    1.64
  -9   3  -3    3.63    1.57
 -11  -3  -3   17.03    2.93
 -11  -3  -3   19.99    1.88
  11  -3   3   21.41    4.18
 -11  -3  -3   23.28    3.38
 -11   3  -3   18.58    2.84
 -11   3  -3   18.00    2.32
  11   3   3   15.15    2.70
  13  -3   3    0.72    2.36
 -13  -3  -3   -0.72    1.58
 -13  -3  -3   -1.19    1.68
 -13   3  -3    0.58    1.45
 -13   3  -3    0.10    1.38
 -13   3  -3    0.65    1.28
  13   3   3   -0.99    1.57
 -15  -3  -3    1.42    1.80
 -15  -3  -3    0.86    1.94
  15  -3   3    2.15    2.59
 -15   3  -3    0.86    1.49
 -15   3  -3   -0.07    1.43
  15   3   3    2.53    1.99
 -15   3  -3    0.59    1.34
 -17  -3  -3    1.86    1.91
 -17  -3  -3    0.88    2.02
  17  -3   3   -1.14    2.56
  17   3   3    2.64    2.05
 -17   3  -3   -1.72    1.27
 -17   3  -3    2.15    1.76
 -17   3  -3   -0.01    1.64
  19  -3   3   -2.85    2.49
 -19  -3  -3    0.13    1.69
 -19  -3  -3   -1.12    2.01
 -19   3  -3    0.00    1.64
 -19   3  -3    0.92    1.70
 -19   3  -3   -2.60    1.23
  19   3   3   -0.30    1.91
 -21  -3  -3    1.44    2.35
  21  -3   3    3.52    3.52
 -21  -3  -3    2.13    2.13
  21   3   3    1.13    2.23
 -21   3  -3    3.06    1.87
 -21   3  -3    4.36    1.98
 -21   3  -3   -0.60    1.48
  23  -3   3    3.15    3.43
 -23  -3  -3   -0.81    2.10
 -23  -3  -3   -0.17    1.91
  23   3   3   -3.14    1.97
 -23   3  -3   -0.12    1.55
 -23   3  -3   -1.30    1.69
 -23   3  -3    0.30    1.68
 -22  -4   3   -1.56    2.54
  22  -4  -3    3.34    3.67
 -22  -4   3   -1.18    2.49
 -22   4   3    1.89    2.39
  22   4  -3    0.86    1.95
 -20  -4   3   -1.46    2.11
 -20  -4   3    0.33    2.46
  20  -4  -3   -4.00    2.99
 -20   4   3    1.05    2.00
  20   4  -3   -0.37    1.26
  20   4  -3   -0.92    1.62
  18  -4  -3    3.23    3.54
 -18  -4   3    1.30    2.33
 -18  -4   3    1.14    2.43
 -18   4   3   -1.03    2.05
  18   4  -3    4.28    2.08
  18   4  -3    0.86    1.47
 -16  -4   3    7.65    3.02
 -16  -4   3   12.27    3.21
  16  -4  -3    3.17    3.62
 -16   4   3    3.43    2.24
  16   4  -3    6.59    2.17
 -16   4   3    6.97    1.89
  16   4  -3    7.40    1.99
 -14  -4   3   -1.41    1.76
 -14  -4   3    1.47    2.10
  14  -4  -3    1.04    3.20
  14   4  -3    3.02    1.64
 -14   4   3    0.92    1.45
  14   4  -3    3.58    1.69
 -14   4   3   -0.40    2.06
  12  -4  -3    3.24    3.16
 -12  -4   3    0.38    2.00
 -12  -4   3    3.10    2.33
 -12   4   3    2.78    2.20
 -12   4   3    4.05    1.67
  12   4  -3    0.66    1.54
  12   4  -3   -3.57    1.25
 -10  -4   3    3.56    2.18
 -10  -4   3    3.36    2.27
  10  -4  -3    3.47    3.35
 -10   4   3    5.42    2.33
  10   4  -3    1.82    1.50
 -10   4   3    2.62    1.58
  10   4  -3    1.03    1.55
 -10   4   3    2.03    1.98
  -8  -4   3    1.16    0.79
  -8  -4   3   -0.10    1.98
  -8  -4   3    2.77    2.04
   8  -4  -3    3.80    3.38
  -8   4   3    3.81    1.87
  -8   4   3    2.78    2.14
   8   4  -3    1.86    1.32
   8   4  -3    1.52    1.60
  -8   4   3    0.57    1.57
   6  -4  -3   -2.69    2.54
  -6  -4   3    0.27    1.89
  -6  -4   3   -0.85    0.93
  -6   4   3    1.82    1.55
   6   4  -3    0.80    1.53
   6   4  -3   -0.14    1.08
  -6   4   3    1.03    1.65
  -6   4   3   -0.66    1.82
   4  -4  -3    0.81    2.42
  -4  -4   3    2.40    1.35
  -4  -4   3    2.01    1.88
   4   4  -3    2.72    1.61
  -4   4   3    2.28    1.41
  -4   4   3    3.94    1.63
   4   4  -3    1.80    1.20
  -4   4   3    5.74    2.20
   4   4  -3    3.06    1.75
  -4   4   3    4.41    1.79
  -2  -4   3    4.95    2.09
   2  -4  -3    8.07    2.12
   2  -4  -3    7.11    2.78
  -2  -4   3    7.05    2.00
  -2   4   3    5.00    2.07
  -2   4   3    3.62    1.64
   2   4  -3    5.68    1.33
   2   4  -3    7.61    2.15
  -2   4   3    5.26    1.82
  -2   4   3    5.69    1.69
   2   4  -3    6.90    1.87
   0  -4   3    1.37    1.65
   0  -4   3    2.44    1.82
   0  -4  -3    0.24    1.39
   0  -4  -3    0.80    2.32
   0   4  -3    1.15    0.95
   0   4   3    0.03    1.70
   0   4   3    2.45    1.49
   0   4  -3    3.70    1.85
   0   4   3    2.10    1.59
   0   4  -3    1.54    1.51
   0   4   3    1.02    1.44
  -2  -4  -3    2.99    1.91
   2  -4   3    2.04    1.68
  -2  -4  -3    3.84    2.06
  -2  -4  -3   -0.79    2.28
   2  -4   3    4.52    2.07
   2   4   3    3.59    1.62
  -2   4  -3    4.02    1.73
  -2   4  -3    6.26    1.11
   2   4   3    6.68    1.69
  -2   4  -3    2.11    1.83
   2   4   3    7.97    1.87
   2   4   3    4.41    2.08
   4  -4   3    0.52    1.92
  -4  -4  -3   -0.29    1.38
  -4  -4  -3    0.31    1.90
  -4  -4  -3    0.81    2.19
  -4   4  -3   -1.46    1.34
   4   4   3   -0.43    1.40
  -4   4  -3   -0.20    1.67
   4   4   3    2.24    1.63
  -6  -4  -3   -1.69    1.84
  -6  -4  -3    0.32    1.85
  -6  -4  -3    1.46    1.75
   6  -4   3   -0.07    2.21
  -6   4  -3    1.62    1.56
   6   4   3    1.69    1.41
   6   4   3   -1.92    1.44
  -6   4  -3    1.65    1.84
   8  -4   3    2.30    2.42
  -8  -4  -3   -2.22    1.72
  -8  -4  -3    0.69    1.69
  -8  -4  -3    1.18    1.93
  -8   4  -3   -1.05    1.62
   8   4   3    6.11    2.10
   8   4   3    0.68    1.43
  -8   4  -3    4.72    1.85
  10  -4   3   -2.07    2.48
 -10  -4  -3   -0.65    1.85
 -10  -4  -3   -0.25    1.62
 -10  -4  -3    0.45    1.67
 -10   4  -3    1.44    1.62
  10   4   3   -2.47    1.47
 -10   4  -3    1.77    1.85
  10   4   3    0.25    1.34
 -12  -4  -3    0.29    2.01
 -12  -4  -3    0.10    1.81
  12  -4   3    1.22    2.96
 -12   4  -3   -2.60    1.51
 -12   4  -3   -2.02    1.47
  12   4   3   -1.73    1.55
  12   4   3   -2.92    1.12
 -14  -4  -3   -1.08    1.93
 -14  -4  -3    2.03    2.07
  14  -4   3    2.03    2.68
 -14   4  -3   -0.47    1.70
 -14   4  -3   -1.04    1.69
  14   4   3    0.84    1.97
  16  -4   3   -3.88    2.52
 -16  -4  -3    0.62    2.09
 -16  -4  -3   -2.07    1.94
 -16   4  -3    0.23    1.78
  16   4   3    3.46    2.39
 -16   4  -3    3.39    1.94
 -18  -4  -3   -1.03    1.99
 -18  -4  -3   -0.34    2.17
  18  -4   3    1.76    3.26
 -18   4  -3    2.02    1.79
  18   4   3    3.69    2.47
 -18   4  -3   -0.53    1.70
 -20  -4  -3   -1.99    2.10
 -20  -4  -3    1.04    2.10
  20  -4   3    3.30    3.46
 -20   4  -3    1.84    1.85
 -20   4  -3   -3.22    1.77
  20   4   3   -2.31    1.85
 -17  -5   3   11.31    3.99
  17  -5  -3    7.11    4.56
 -17  -5   3   11.98    3.69
  17   5  -3   14.58    3.09
  17   5  -3   17.16    3.02
 -17   5   3   18.28    3.94
 -15  -5   3    2.87    2.81
 -15  -5   3    0.39    2.15
  15  -5  -3    2.10    3.55
 -15   5   3    2.58    2.93
  15   5  -3    0.45    1.54
  15   5  -3    0.35    1.79
 -15   5   3    0.62    1.80
 -13  -5   3    7.39    2.82
 -13  -5   3    3.85    2.71
  13  -5  -3    5.44    4.01
 -13   5   3    7.57    3.16
  13   5  -3    7.60    2.27
 -13   5   3    6.19    2.18
  13   5  -3    8.47    2.35
 -11  -5   3   -2.93    2.02
 -11  -5   3    4.62    2.59
  11  -5  -3    1.44    3.38
  11   5  -3   -0.14    1.72
 -11   5   3    1.50    2.66
 -11   5   3    2.66    2.16
  11   5  -3    2.52    1.79
   9  -5  -3    1.20    3.27
  -9  -5   3    1.42    2.25
  -9  -5   3   -0.47    2.23
  -9   5   3    2.79    2.04
   9   5  -3   -0.57    1.33
  -9   5   3   -1.47    2.52
   9   5  -3    3.15    2.00
   7  -5  -3    0.76    3.01
  -7  -5   3    1.39    2.36
  -7  -5   3   -1.10    1.96
  -7   5   3   -2.61    2.37
   7   5  -3   -0.21    1.30
  -7   5   3   -0.08    1.92
   7   5  -3    0.08    1.80
   5  -5  -3    1.44    2.89
  -5  -5   3   -2.85    1.82
  -5  -5   3    0.06    1.82
   5   5  -3   -0.85    1.80
  -5   5   3    1.91    2.35
   5   5  -3    0.22    1.21
   5   5  -3   -1.86    1.79
  -5   5   3    1.15    2.07
   3  -5  -3   43.17    5.19
   3  -5  -3   40.31    5.85
  -3  -5   3   32.90    5.00
  -3  -5   3   41.26    4.52
   3   5  -3   40.97    3.74
  -3   5   3   40.12    4.50
   3   5  -3   38.82    4.54
  -3   5   3   43.16    4.13
   3   5  -3   33.80    4.79
  -3   5   3   42.43    5.33
  -1  -5   3   66.01    6.73
   1  -5  -3   71.48    6.63
   1  -5  -3   76.33    8.17
  -1  -5   3   71.80    6.41
   1   5  -3   75.70    6.40
  -1   5   3   76.37    6.83
   1   5  -3   74.66    5.52
  -1   5   3   80.24    6.22
   1   5  -3   51.88    6.47
  -1   5   3   67.84    6.17
  -1  -5  -3    7.77    2.84
  -1  -5  -3   17.23    3.98
   1  -5   3   14.58    3.07
   1  -5   3   11.58    3.19
  -1  -5  -3   13.63    3.01
  -1   5  -3   13.58    1.92
   1   5   3   15.51    2.75
  -1   5  -3    9.00    2.88
  -1   5  -3   13.87    2.80
   1   5   3    9.78    3.03
   1   5   3   11.11    2.61
  -3  -5  -3    7.62    2.70
  -3  -5  -3    9.07    2.64
  -3  -5  -3    5.84    3.00
   3  -5   3    6.10    2.58
   3  -5   3    3.84    2.61
  -3   5  -3   10.09    2.52
  -3   5  -3    9.24    2.87
   3   5   3    9.12    2.29
   3   5   3   10.46    2.82
   3   5   3    7.09    2.42
  -5  -5  -3    1.53    1.90
  -5  -5  -3   -1.95    2.10
  -5  -5  -3    0.16    2.21
   5  -5   3    1.12    2.08
   5  -5   3    4.68    2.68
   5   5   3    2.33    1.97
  -5   5  -3    3.44    2.36
   5   5   3    3.08    1.89
  -5   5  -3    3.59    2.13
  -7  -5  -3    2.11    2.26
   7  -5   3   -0.24    2.49
  -7  -5  -3   -1.33    1.61
  -7   5  -3    2.06    2.29
   7   5   3   -1.99    1.50
   7   5   3   -2.21    1.48
  -7   5  -3    0.89    1.94
  -9  -5  -3    4.65    2.35
  -9  -5  -3    1.89    2.51
   9  -5   3   -2.48    2.56
   9   5   3    1.73    2.04
  -9   5  -3    0.49    2.20
   9   5   3   -1.00    1.51
  -9   5  -3    1.90    2.20
 -11  -5  -3    8.05    2.76
  11  -5   3    7.70    3.44
 -11  -5  -3    2.58    2.57
 -11   5  -3    4.91    2.63
 -11   5  -3   11.48    2.82
  11   5   3    5.54    2.04
  11   5   3    6.73    2.47
 -13  -5  -3    2.27    2.49
  13  -5   3    1.15    3.15
 -13  -5  -3    5.39    2.48
 -13   5  -3    5.18    2.45
 -13   5  -3    4.59    2.70
  13   5   3    2.85    2.28
  13   5   3    0.78    1.57
  15  -5   3   -0.58    2.97
 -15  -5  -3   -0.15    2.42
 -15  -5  -3    0.77    2.44
 -15   5  -3    0.56    2.21
 -15   5  -3   -0.65    2.20
  15   5   3    1.14    2.14
 -17  -5  -3    0.23    2.59
 -17  -5  -3    0.51    2.45
  17  -5   3    0.53    3.20
 -17   5  -3   -1.98    2.18
  17   5   3   -2.81    2.00
 -17   5  -3    1.55    2.46
  10  -6  -3    0.01    3.30
 -10  -6   3    2.69    2.98
 -10  -6   3   -0.82    2.35
 -10   6   3    0.25    2.32
 -10   6   3    0.26    3.09
  10   6  -3    1.94    2.22
   8  -6  -3    4.06    3.50
  -8  -6   3    1.39    2.72
  -8  -6   3    2.42    2.47
  -8   6   3    4.02    3.28
  -8   6   3    2.58    2.38
   8   6  -3    5.92    2.53
  -6  -6   3    0.67    2.45
  -6  -6   3    6.50    3.14
   6  -6  -3   14.87    4.21
   6  -6  -3   12.18    3.26
  -6   6   3    6.58    2.57
  -6   6   3    8.59    3.37
   6   6  -3    2.64    2.38
  -4  -6   3   -0.64    2.19
   4  -6  -3   -1.04    1.93
   4  -6  -3    1.31    2.83
   4   6  -3   -1.10    2.34
   4   6  -3   -5.01    1.96
  -4   6   3   -5.62    2.47
  -4   6   3   -1.70    2.15
   2  -6  -3    2.58    2.29
   2  -6  -3    0.93    2.22
   2  -6  -3   -1.10    2.61
  -2  -6   3   -0.34    2.29
   2   6  -3    2.93    2.51
  -2   6   3   -0.82    1.51
  -2   6   3    1.07    2.96
   2   6  -3   -1.69    2.14
  -2   6   3    1.62    2.23
   0  -6  -3   31.03    5.12
   0  -6  -3   18.63    3.92
   0  -6   3   24.62    4.18
   0  -6   3   23.73    4.40
   0  -6  -3   22.12    4.10
   0   6  -3   15.15    3.59
   0   6  -3   24.43    3.85
   0   6   3   21.41    3.61
   0   6   3   25.13    4.62
   0   6   3   19.75    3.34
  -2  -6  -3    7.42    2.94
   2  -6   3   13.00    3.67
  -2  -6  -3    7.01    2.91
   2  -6   3    5.29    2.99
   2   6   3   11.21    3.70
   2   6   3   12.05    3.01
  -2   6  -3    9.06    3.13
  -2   6  -3   12.28    3.18
   2   6   3   12.79    2.76
  -4  -6  -3    3.06    2.50
   4  -6   3   -1.64    2.34
   4  -6   3    1.71    2.33
  -4  -6  -3    2.01    2.24
   4   6   3    2.53    2.21
  -4   6  -3   -0.91    2.28
  -4   6  -3   -0.94    2.26
   4   6   3    4.23    2.14
   6  -6   3    1.50    2.25
   6  -6   3    3.81    2.89
  -6  -6  -3    0.05    2.46
  -6  -6  -3    3.25    2.31
  -6   6  -3   -2.06    2.03
   6   6   3    0.88    2.09
   6   6   3    0.18    1.93
  -6   6  -3   -2.54    2.11
   8  -6   3    2.64    2.56
  -8  -6  -3    2.33    2.25
  -8  -6  -3    3.97    2.98
   8  -6   3   -1.40    2.51
   8   6   3    3.85    2.34
  -8   6  -3   -0.89    2.48
  -8   6  -3    2.00    2.54
   8   6   3    0.02    1.98
 -28   0   4   -0.41    1.54
 -28   0   4    1.43    1.33
 -26   0   4    6.71    1.67
  26   0  -4    4.91    2.79
 -26   0   4    7.60    2.07
 -24   0   4   12.72    2.38
  24   0  -4   19.32    3.71
 -24   0   4   16.27    2.21
 -22   0   4   -1.04    0.93
 -22   0   4    1.12    1.16
  22   0  -4    1.90    2.23
 -22   0   4    1.21    1.33
 -20   0   4    2.34    1.31
 -20   0   4    1.03    1.17
 -20   0   4    2.80    1.05
  20   0  -4    3.13    2.41
 -18   0   4    0.86    0.90
 -18   0   4   -0.12    0.98
  18   0  -4    2.03    2.15
 -18   0   4    0.02    0.61
 -18   0   4    1.77    1.06
 -16   0   4   -0.24    0.89
 -16   0   4    1.22    1.04
 -16   0   4    0.49    0.86
  16   0  -4    1.64    1.95
 -16   0   4   -0.72    0.54
 -14   0   4    1.07    0.93
  14   0  -4   -1.08    1.96
 -14   0   4    0.45    0.90
 -14   0   4    0.90    0.55
 -14   0   4   -0.91    0.75
 -12   0   4  211.96   14.10
 -12   0   4  232.64   14.21
 -12   0   4  211.83   13.86
 -12   0   4  232.11   14.41
  12   0  -4  203.76   15.12
 -10   0   4   87.64    6.04
  10   0  -4   85.33    6.18
 -10   0   4   93.75    6.26
 -10   0   4   91.18    5.99
  -8   0   4  905.04   55.13
   8   0  -4  866.82   55.02
  -8   0   4  893.58   54.91
  -8   0   4  832.04   54.92
  -6   0   4  601.54   36.88
  -6   0   4  568.23   36.67
   6   0  -4  583.07   36.99
   6   0  -4  579.55   36.56
  -6   0   4  584.92   36.70
   4   0  -4  142.68    9.28
  -4   0   4  137.36    9.17
  -4   0   4  142.84    9.06
   2   0  -4  223.35   14.05
   2   0  -4  216.19   14.03
  -2   0   4  190.28   13.95
  -2   0   4  246.80   13.84
   0   0  -4   80.49    5.35
   0   0   4   74.03    5.32
   0   0  -4   82.14    5.34
   0   0   4   78.08    5.34
   0   0   4   75.60    5.14
   0   0  -4   77.90    5.12
   0   0  -4   86.07    5.15
  -2   0  -4   42.46    3.06
   2   0   4   38.41    2.65
  -2   0  -4   41.50    3.11
   2   0   4   33.72    2.85
  -2   0  -4   46.17    2.85
   2   0   4   40.52    3.06
   2   0   4   43.85    3.07
   4   0   4  879.40   57.04
  -4   0  -4 1000.00   56.97
   4   0   4  878.10   56.80
   4   0   4  879.36   57.16
  -4   0  -4  896.31   57.01
   6   0   4   -0.91    0.91
  -6   0  -4   -0.75    0.71
  -6   0  -4    0.33    0.57
   6   0   4   -1.12    0.98
   6   0   4   -0.27    0.51
  -8   0  -4  128.94    8.16
  -8   0  -4  121.47    7.97
   8   0   4  124.68    8.54
   8   0   4  112.11    8.21
  10   0   4    4.62    1.41
  10   0   4    3.75    1.61
 -10   0  -4    6.60    1.30
 -10   0  -4    9.71    1.23
 -12   0  -4  188.78   12.31
  12   0   4  180.98   12.58
 -12   0  -4  205.39   12.50
  12   0   4  173.32   12.87
 -14   0  -4   48.97    3.79
 -14   0  -4   53.65    4.02
  14   0   4   47.55    4.21
  14   0   4   44.15    4.52
  16   0   4   13.56    2.53
  16   0   4    6.91    1.94
 -16   0  -4   14.02    1.88
 -16   0  -4   14.81    2.06
 -18   0  -4   10.75    1.94
 -18   0  -4   19.62    2.33
  18   0   4   17.06    2.62
  18   0   4   12.91    2.74
  20   0   4    4.80    2.07
  20   0   4    6.56    2.02
 -20   0  -4    3.50    1.57
 -20   0  -4    5.97    1.64
 -22   0  -4    0.77    1.53
 -22   0  -4    0.18    1.26
  22   0   4    1.03    1.88
  22   0   4   -1.42    1.63
  24   0   4    4.56    2.26
 -24   0  -4    8.53    2.04
  24   0   4   16.24    3.06
 -24   0  -4   13.89    2.57
 -26   0  -4   19.11    2.97
  26   0   4   13.87    3.16
  26   0   4   20.82    3.68
 -26   0  -4   32.77    3.79
 -27  -1   4    1.97    1.73
  27  -1  -4   -0.38    2.67
 -27  -1   4   -0.47    1.66
 -27   1   4   -0.21    1.56
 -27   1   4    1.51    1.31
 -25  -1   4    1.66    1.68
  25  -1  -4   -3.42    2.42
 -25  -1   4   -1.89    1.22
 -25   1   4   -0.78    1.07
 -25   1   4   -0.13    1.58
  23  -1  -4    1.92    3.12
 -23  -1   4    4.79    1.65
 -23  -1   4    4.98    1.85
 -23   1   4    2.31    1.41
 -23   1   4    3.45    1.70
 -23   1   4    4.81    1.35
  23   1  -4    2.47    2.09
 -21  -1   4    0.67    1.50
 -21  -1   4   -0.41    1.29
  21  -1  -4    0.98    2.85
 -21   1   4    1.35    1.34
 -21   1   4    0.32    0.95
  21   1  -4    1.64    1.71
 -21   1   4   -0.58    1.11
  19  -1  -4   32.45    5.38
 -19  -1   4   28.70    3.46
 -19  -1   4   37.40    3.76
 -19  -1   4   30.05    2.48
 -19   1   4   29.07    2.68
 -19   1   4   30.58    3.16
 -19   1   4   31.48    3.21
  19   1  -4   34.31    3.87
 -17  -1   4   12.03    2.19
 -17  -1   4   17.71    2.52
  17  -1  -4   12.33    3.38
 -17  -1   4   13.26    1.42
  17   1  -4   11.16    2.34
 -17   1   4   10.17    1.77
 -17   1   4   14.93    1.67
 -17   1   4   11.67    1.84
 -15  -1   4    1.00    1.33
  15  -1  -4    3.25    2.59
 -15  -1   4   -0.58    0.53
 -15  -1   4    0.22    1.21
  15   1  -4   -0.64    1.48
 -15   1   4    0.12    0.72
 -15   1   4   -1.00    0.95
 -15   1   4    0.44    0.94
  13  -1  -4   21.82    4.04
 -13  -1   4   25.90    2.97
 -13  -1   4   32.69    3.41
 -13  -1   4   25.65    2.01
 -13   1   4   27.17    2.61
  13   1  -4   27.35    3.17
 -13   1   4   26.12    2.14
  13   1  -4   24.16    2.12
 -13   1   4   25.96    2.47
 -11  -1   4  164.73   10.26
  11  -1  -4  146.12   10.38
  11  -1  -4  160.13   12.03
 -11  -1   4  168.99   10.97
 -11  -1   4  170.44   11.19
 -11   1   4  160.92   10.33
 -11   1   4  167.02   10.68
  11   1  -4  152.99   10.39
 -11   1   4  157.49   10.61
   9  -1  -4   19.47    3.45
  -9  -1   4   15.42    2.42
  -9  -1   4   18.14    2.34
   9  -1  -4   17.79    1.54
  -9  -1   4   21.13    1.81
  -9   1   4   21.12    2.12
   9   1  -4   19.80    1.84
  -9   1   4   15.92    1.60
  -9   1   4   20.80    2.04
  -7  -1   4   73.67    5.76
   7  -1  -4   78.22    4.92
   7  -1  -4   73.09    4.92
  -7  -1   4   78.84    5.17
  -7  -1   4   71.74    5.54
   7   1  -4   77.37    5.23
   7   1  -4   78.80    5.07
  -7   1   4   78.67    5.34
  -7   1   4   71.75    5.21
  -7   1   4   77.49    5.29
   5  -1  -4   87.66    5.93
   5  -1  -4   90.45    5.88
  -5  -1   4   89.56    6.54
   5  -1  -4   91.88    5.78
  -5  -1   4   90.23    6.00
  -5  -1   4   84.25    6.13
  -5   1   4   93.40    6.15
   5   1  -4   97.67    6.01
  -5   1   4   89.06    6.13
   5   1  -4   85.84    6.07
  -3  -1   4  151.56    9.35
   3  -1  -4  140.47    9.25
   3  -1  -4  136.29    9.21
  -3  -1   4  144.16    9.75
   3  -1  -4  142.04    9.27
  -3  -1   4  137.78    9.42
   3  -1  -4  145.27    9.32
  -3   1   4  139.63    9.40
  -3   1   4  145.25    9.38
   3   1  -4  152.54    9.77
   3   1  -4  152.97    9.46
   3   1  -4  142.09    9.36
   1  -1  -4   -1.67    0.73
   1  -1  -4   -0.30    0.59
  -1  -1   4    0.50    0.91
  -1  -1   4    0.61    1.11
   1  -1  -4   -0.05    0.77
  -1  -1   4    0.18    0.82
  -1   1   4    0.24    0.86
  -1   1   4   -0.26    0.65
  -1   1   4   -0.18    1.03
  -1   1   4    0.09    0.86
   1   1  -4   -0.16    0.97
   1   1  -4    0.44    0.91
   1   1  -4    1.38    1.01
   1  -1   4  101.27    7.16
  -1  -1  -4  104.94    6.78
  -1  -1  -4   94.44    6.96
  -1  -1  -4  110.84    6.75
  -1  -1  -4  101.04    6.90
   1  -1   4  118.08    7.13
   1  -1   4  107.11    6.90
   1   1   4   98.92    7.03
  -1   1  -4  102.30    6.93
   1   1   4  104.74    7.13
   1   1   4   96.33    6.75
  -3  -1  -4   11.54    1.32
  -3  -1  -4   11.02    1.31
   3  -1   4   13.65    2.02
  -3  -1  -4    8.08    1.56
   3  -1   4   10.60    1.08
  -3   1  -4   13.03    1.51
   3   1   4   13.30    1.19
   3   1   4   12.75    1.36
   3   1   4   12.92    1.81
  -3   1  -4   11.65    1.50
   3   1   4   12.13    1.90
  -5  -1  -4   25.70    2.78
   5  -1   4   27.70    3.11
   5  -1   4   28.63    2.15
  -5  -1  -4   27.22    2.35
   5   1   4   28.76    2.06
  -5   1  -4   27.22    2.38
   5   1   4   26.39    2.24
  -5   1  -4   30.10    2.50
   5   1   4   30.66    2.47
   5   1   4   27.49    2.80
   7  -1   4   12.50    2.40
   7  -1   4   17.87    1.68
  -7  -1  -4   14.27    1.74
  -7  -1  -4   17.96    2.24
   7   1   4   15.56    1.35
   7   1   4   16.85    2.17
   7   1   4   19.93    1.78
   7   1   4   17.92    2.00
  -7   1  -4   20.65    1.98
   9  -1   4   14.25    2.72
  -9  -1  -4   16.54    2.30
  -9  -1  -4   12.35    1.68
  -9   1  -4   17.42    1.87
   9   1   4   14.38    2.14
   9   1   4   16.11    1.25
   9   1   4   15.83    1.74
  11  -1   4   12.24    2.62
 -11  -1  -4   10.96    1.98
 -11  -1  -4   10.41    1.58
  11   1   4   12.24    1.62
 -11   1  -4   14.88    1.78
  11   1   4   11.68    2.01
  11   1   4   11.39    1.03
 -13  -1  -4   25.35    2.35
  13  -1   4   24.82    3.72
 -13  -1  -4   20.45    2.75
  13   1   4   17.24    2.64
 -13   1  -4   22.38    2.25
  13   1   4   21.54    2.41
 -15  -1  -4   21.67    3.01
  15  -1   4   24.61    3.82
 -15  -1  -4   25.11    2.47
  15   1   4   20.93    2.58
 -15   1  -4   26.67    2.51
  15   1   4   24.56    3.11
 -17  -1  -4    0.40    1.52
 -17  -1  -4    2.16    1.14
  17  -1   4    2.86    2.19
 -17   1  -4    1.15    1.12
  17   1   4    0.28    1.52
  17   1   4   -0.39    1.10
 -19  -1  -4   -0.14    1.05
  19  -1   4    0.35    2.08
 -19  -1  -4    0.24    1.44
  19   1   4   -0.34    1.17
  19   1   4    2.62    1.72
 -19   1  -4    2.25    1.35
 -21  -1  -4    0.15    1.18
  21  -1   4   -0.89    2.27
 -21  -1  -4    0.84    1.71
 -21   1  -4    1.32    1.36
  21   1   4   -2.33    1.62
  21   1   4   -0.53    1.14
  23  -1   4    5.94    2.70
 -23  -1  -4   12.68    2.38
 -23  -1  -4    4.10    1.81
 -23   1  -4    4.65    1.77
  23   1   4    4.63    1.78
  23   1   4    6.80    2.34
  25  -1   4    4.58    2.76
 -25  -1  -4    9.46    2.38
 -25  -1  -4   14.08    2.49
 -25   1  -4    6.90    2.00
  25   1   4    4.64    2.34
  27  -1   4    5.82    2.51
 -27  -1  -4    4.61    2.12
  27  -1   4    3.62    2.81
 -27  -1  -4    8.41    2.33
  27   1   4    0.45    2.22
 -27   1  -4    5.04    1.99
 -26  -2   4   17.43    3.25
 -26  -2   4   17.01    3.16
  26  -2  -4   16.76    4.77
 -26   2   4    7.68    2.41
 -26   2   4   16.45    2.40
 -24  -2   4    0.95    1.82
  24  -2  -4    5.14    3.82
 -24  -2   4    8.60    2.49
 -24   2   4    5.03    1.55
 -24   2   4   -0.68    1.51
 -22  -2   4   30.18    4.09
  22  -2  -4   20.66    4.96
 -22  -2   4   22.46    3.52
 -22   2   4   22.31    3.07
 -22   2   4   19.22    2.98
 -22   2   4   15.29    2.32
 -20  -2   4    6.17    2.27
 -20  -2   4    5.10    2.28
  20  -2  -4    9.93    3.89
 -20   2   4    4.25    1.81
 -20   2   4    8.91    1.65
 -20   2   4    6.46    1.93
  18  -2  -4    8.38    3.48
 -18  -2   4   12.98    2.60
 -18  -2   4   11.42    2.62
 -18   2   4   12.10    1.39
 -18   2   4    9.92    1.72
 -18   2   4    8.91    2.06
 -18   2   4   12.05    2.27
 -16  -2   4    1.09    1.74
  16  -2  -4    0.09    2.95
 -16  -2   4    0.14    0.46
 -16  -2   4    0.49    1.59
 -16   2   4    1.14    1.24
 -16   2   4    0.71    1.33
  16   2  -4    0.92    0.89
 -16   2   4    0.02    0.70
 -16   2   4   -1.61    0.90
 -14  -2   4    4.18    1.85
  14  -2  -4    7.34    3.24
 -14  -2   4    3.03    1.74
 -14   2   4    6.24    1.72
  14   2  -4    6.01    1.30
 -14   2   4    8.55    1.10
 -14   2   4    7.76    1.78
 -14   2   4    7.31    1.38
  12  -2  -4   10.99    3.49
 -12  -2   4   22.06    2.89
 -12  -2   4   16.92    2.66
  12   2  -4   17.05    1.98
 -12   2   4   16.87    2.34
 -12   2   4   13.23    1.57
 -12   2   4   16.77    2.29
 -10  -2   4    3.84    1.88
 -10  -2   4    3.90    1.76
  10  -2  -4    3.75    2.72
 -10   2   4    3.16    0.93
 -10   2   4    4.58    1.42
  10   2  -4    6.85    1.35
 -10   2   4    2.73    1.38
  -8  -2   4    5.02    1.80
   8  -2  -4    5.39    0.99
   8  -2  -4    7.00    2.85
  -8  -2   4    5.56    1.94
  -8   2   4    5.64    1.10
  -8   2   4    8.12    1.66
  -8   2   4    4.70    1.51
   8   2  -4    6.37    1.37
   8   2  -4    8.08    1.15
  -6  -2   4    0.56    0.54
  -6  -2   4    1.27    1.39
   6   2  -4   -0.36    1.03
  -6   2   4    1.68    1.27
  -6   2   4    0.63    0.83
  -6   2   4   -1.39    1.03
   6   2  -4    0.10    0.90
  -4  -2   4   36.20    3.67
  -4  -2   4   33.23    2.71
  -4   2   4   34.39    3.04
  -4   2   4   34.62    3.29
   4   2  -4   39.78    3.25
  -4   2   4   31.70    2.76
   4   2  -4   38.85    3.19
   4   2  -4   29.07    2.97
  -2  -2   4    9.05    1.49
  -2  -2   4    6.30    1.74
  -2   2   4    8.95    1.31
  -2   2   4    5.57    1.52
  -2   2   4    8.63    1.49
   2   2  -4    9.97    1.73
  -2   2   4   10.27    1.77
   2   2  -4    7.07    1.45
   2   2  -4    8.78    1.03
   0  -2   4   10.54    1.91
   0  -2   4    9.38    1.79
   0  -2  -4    6.85    1.50
   0   2   4    5.14    1.53
   0   2   4    6.06    1.53
   0   2  -4    9.02    0.91
   0   2  -4    8.12    1.66
   0   2  -4    6.92    1.40
   0   2   4    6.08    1.27
   0   2   4    8.89    1.42
  -2  -2  -4   12.01    2.02
   2  -2   4   12.52    2.27
  -2  -2  -4    9.84    1.60
  -2   2  -4   11.05    1.61
   2   2   4   14.01    1.57
   2   2   4   12.41    2.07
  -2   2  -4   11.31    1.95
   2   2   4   10.99    1.50
  -4  -2  -4   56.37    4.62
   4  -2   4   56.18    4.98
  -4  -2  -4   53.47    4.21
  -4   2  -4   52.64    4.33
   4   2   4   54.16    3.95
   4   2   4   52.69    4.49
   6  -2   4   29.75    3.87
  -6  -2  -4   32.48    2.90
  -6  -2  -4   29.77    3.48
  -6   2  -4   28.81    2.89
   6   2   4   27.46    2.40
   6   2   4   26.21    3.12
  -6   2  -4   28.90    3.00
  -8  -2  -4    0.22    1.19
  -8  -2  -4    1.55    1.62
   8  -2   4   -2.53    1.68
  -8   2  -4    0.36    1.07
   8   2   4   -0.26    0.72
   8   2   4    0.35    1.30
  -8   2  -4    2.03    1.20
  10  -2   4   40.10    4.73
 -10  -2  -4   32.38    3.41
 -10  -2  -4   38.55    4.11
 -10   2  -4   34.48    3.25
 -10   2  -4   36.24    3.33
  10   2   4   35.12    3.56
  10   2   4   34.81    2.59
  12  -2   4    4.72    2.44
 -12  -2  -4    5.35    1.60
 -12  -2  -4    0.99    1.60
 -12   2  -4    1.77    1.33
 -12   2  -4    4.48    1.39
  12   2   4    2.58    1.61
  14  -2   4    2.74    2.58
 -14  -2  -4    0.94    1.40
 -14  -2  -4   -1.24    1.53
 -14   2  -4    1.96    1.46
  14   2   4    1.11    1.54
 -14   2  -4    1.72    1.28
  14   2   4    2.03    0.78
  16  -2   4    1.08    2.42
 -16  -2  -4    3.34    1.53
 -16  -2  -4    2.26    1.90
 -16   2  -4   -0.32    1.16
  16   2   4    1.50    0.79
 -16   2  -4   -0.54    1.34
  16   2   4    3.05    1.82
 -18  -2  -4   19.93    2.79
 -18  -2  -4   16.38    3.10
  18  -2   4   11.37    3.43
 -18   2  -4   16.43    2.60
  18   2   4   19.23    1.91
  18   2   4   21.01    3.27
 -18   2  -4   16.65    2.60
  20  -2   4    4.03    2.71
 -20  -2  -4    1.49    1.50
 -20  -2  -4    0.43    1.98
  20   2   4    0.54    1.98
 -20   2  -4    0.80    1.50
 -20   2  -4    0.16    1.39
  22  -2   4    0.77    2.64
 -22  -2  -4    1.97    1.57
 -22  -2  -4    0.79    2.06
 -22   2  -4   -0.82    1.43
 -22   2  -4    0.08    1.48
  22   2   4    4.19    2.36
  24  -2   4    1.17    2.82
 -24  -2  -4   -0.18    1.65
 -24  -2  -4    0.22    2.06
 -24   2  -4    0.66    1.53
 -24   2  -4    1.66    1.62
  24   2   4    3.27    2.34
 -26  -2  -4    0.40    1.87
 -26  -2  -4   -1.30    1.46
  26  -2   4    1.09    2.91
  26   2   4    1.86    2.34
 -26   2  -4   -1.87    1.50
 -26   2  -4    1.95    1.73
 -25  -3   4   -2.47    2.02
  25  -3  -4    1.19    3.57
 -25  -3   4    1.28    2.31
 -25   3   4    2.11    1.71
 -25   3   4   -1.34    1.56
  25   3  -4   -0.22    1.80
 -23  -3   4    6.73    2.64
 -23  -3   4    4.70    2.42
  23  -3  -4    6.59    4.09
  23   3  -4    2.37    1.99
 -23   3   4   -0.71    1.76
  21  -3  -4   12.60    4.72
 -21  -3   4    3.46    2.30
 -21  -3   4   -2.09    1.91
  21   3  -4    0.42    1.67
 -21   3   4    4.47    2.16
 -19  -3   4   10.53    2.91
  19  -3  -4    7.16    3.68
 -19  -3   4    9.57    2.70
 -19   3   4    6.60    2.33
 -19   3   4    4.45    2.13
  19   3  -4   10.26    2.33
  19   3  -4    8.45    1.65
  17  -3  -4    5.44    3.41
 -17  -3   4    5.60    2.39
 -17  -3   4    8.65    2.70
 -17   3   4    5.20    2.18
 -17   3   4    3.42    2.01
  17   3  -4    7.01    1.60
 -17   3   4    4.76    1.40
  17   3  -4    7.42    2.07
 -15  -3   4   -0.39    1.82
 -15  -3   4    0.57    1.90
  15  -3  -4    1.21    3.22
  15   3  -4    0.59    1.40
  15   3  -4    0.35    1.19
 -15   3   4    2.41    1.11
 -15   3   4    2.49    1.77
 -15   3   4    0.79    1.67
 -13  -3   4    5.89    2.22
  13  -3  -4    8.80    3.46
 -13  -3   4    2.65    2.12
  13   3  -4    4.25    1.43
 -13   3   4    2.74    1.77
 -13   3   4    7.54    1.43
  13   3  -4    6.63    1.69
 -13   3   4    2.53    1.79
 -11  -3   4   -0.30    1.67
  11  -3  -4    0.48    2.60
 -11  -3   4    0.64    1.77
 -11   3   4   -0.95    1.03
 -11   3   4    0.27    1.44
  11   3  -4   -0.52    1.05
 -11   3   4    0.59    1.45
  11   3  -4    0.30    1.19
   9  -3  -4    4.47    2.97
  -9  -3   4    4.14    1.87
  -9  -3   4    3.61    1.90
   9   3  -4    4.60    1.59
  -9   3   4    7.13    1.46
  -9   3   4    3.40    1.64
   9   3  -4    6.26    1.46
  -9   3   4    3.04    1.65
   7  -3  -4    6.77    3.14
  -7  -3   4   10.30    1.19
  -7  -3   4    6.63    2.17
   7   3  -4   11.80    1.96
  -7   3   4    6.40    1.52
  -7   3   4    6.27    2.11
  -7   3   4    9.67    1.96
   7   3  -4   10.54    1.84
   7   3  -4   14.99    1.82
   5  -3  -4    0.41    2.64
  -5  -3   4    0.63    1.64
  -5  -3   4    2.71    0.96
  -5   3   4    3.97    1.46
  -5   3   4    1.55    1.68
   5   3  -4    4.35    1.07
   5   3  -4    4.69    1.70
   5   3  -4    2.88    1.34
  -5   3   4    1.04    1.19
  -3  -3   4   -1.26    0.96
   3  -3  -4    2.42    2.50
  -3  -3   4   -1.20    1.45
  -3   3   4   -2.24    1.02
  -3   3   4   -0.31    1.19
  -3   3   4   -0.03    1.22
  -3   3   4   -0.55    1.51
   3   3  -4   -0.69    0.80
   3   3  -4   -2.00    1.01
   3   3  -4    0.41    1.31
   1  -3  -4   19.59    2.74
  -1  -3   4   21.40    2.73
  -1  -3   4   16.23    2.71
  -1   3   4   18.95    2.37
  -1   3   4   18.71    2.28
   1   3  -4   19.71    1.87
  -1   3   4   20.71    2.61
  -1   3   4   16.30    2.58
   1   3  -4   19.66    2.78
   1   3  -4   15.35    2.33
  -1  -3  -4   -1.78    1.26
   1  -3   4   -0.73    1.25
   1  -3   4    1.76    1.56
  -1  -3  -4    0.71    1.02
   1   3   4    1.45    1.15
  -1   3  -4   -0.17    0.53
   1   3   4   -0.02    1.39
   1   3   4   -0.15    1.22
  -1   3  -4    0.41    1.13
  -1   3  -4   -0.36    1.26
   1   3   4    0.77    1.16
  -3  -3  -4    3.10    1.32
   3  -3   4    3.36    2.02
  -3  -3  -4    4.43    1.79
   3   3   4    4.22    1.63
  -3   3  -4    3.40    1.64
   3   3   4    3.13    1.23
  -3   3  -4    3.87    1.39
   3   3   4    2.64    1.27
  -5  -3  -4   65.80    5.50
   5  -3   4   79.94    6.52
  -5  -3  -4   75.57    6.01
   5   3   4   65.74    5.01
  -5   3  -4   61.49    5.57
  -5   3  -4   72.07    5.36
   5   3   4   74.58    5.27
   5   3   4   61.33    5.60
   7  -3   4   14.70    1.44
  -7  -3  -4   16.11    2.83
  -7  -3  -4   13.36    2.42
   7  -3   4   16.66    3.27
  -7   3  -4   19.70    2.34
   7   3   4   15.93    2.61
   7   3   4   14.24    2.06
   7   3   4   18.35    1.96
  -7   3  -4   16.90    2.55
   9  -3   4    5.10    0.98
  -9  -3  -4    6.33    2.14
   9  -3   4    6.21    2.67
  -9  -3  -4    3.81    1.67
  -9   3  -4    4.93    1.66
   9   3   4    4.70    1.85
   9   3   4    5.02    1.17
  -9   3  -4    6.24    1.56
 -11  -3  -4    0.77    1.88
  11  -3   4   -0.22    2.31
 -11  -3  -4   -1.86    1.20
  11   3   4    0.02    1.64
 -11   3  -4    0.92    1.50
 -11   3  -4   -0.78    1.13
  11   3   4    1.65    0.86
 -13  -3  -4   17.53    3.12
 -13  -3  -4   15.99    2.78
  13  -3   4   21.03    4.05
  13   3   4   14.21    2.78
 -13   3  -4   14.57    2.52
 -13   3  -4   12.78    2.52
 -13   3  -4   13.99    2.23
 -15  -3  -4    8.74    2.61
 -15  -3  -4    9.18    2.43
  15  -3   4    6.44    3.37
 -15   3  -4    6.07    2.01
 -15   3  -4    8.52    2.13
  15   3   4    6.61    2.29
 -17  -3  -4   -0.23    1.74
 -17  -3  -4    3.61    2.27
  17  -3   4    2.55    2.94
 -17   3  -4    3.90    1.90
 -17   3  -4    1.95    1.87
  17   3   4    2.03    1.95
 -19  -3  -4   10.41    3.08
  19  -3   4   17.84    4.49
 -19  -3  -4   15.11    2.92
 -19   3  -4   13.34    2.92
 -19   3  -4    9.86    2.45
  19   3   4   16.41    3.25
  21  -3   4   24.91    5.18
 -21  -3  -4   26.16    4.10
 -21  -3  -4   22.07    3.42
 -21   3  -4   20.95    3.24
 -21   3  -4   12.33    2.84
  21   3   4   20.37    3.78
 -23  -3  -4    0.72    1.72
 -23  -3  -4   -0.57    2.36
  23  -3   4   -1.21    2.86
  23   3   4   -1.29    2.03
 -23   3  -4   -0.68    1.73
 -23   3  -4    0.17    1.78
  22  -4  -4   16.12    5.12
 -22  -4   4   16.89    3.89
 -22  -4   4    6.75    2.92
  22   4  -4    6.78    2.49
 -22   4   4    0.82    2.20
 -20  -4   4    3.04    2.89
  20  -4  -4    2.97    4.11
 -20  -4   4    4.88    2.81
 -20   4   4    1.76    2.34
  20   4  -4    3.29    2.04
  20   4  -4    5.80    1.77
  18  -4  -4    7.16    4.36
 -18  -4   4   19.63    3.82
 -18  -4   4   22.76    4.26
  18   4  -4   20.90    2.83
 -18   4   4   11.61    3.10
  18   4  -4   22.79    3.35
 -16  -4   4   20.83    3.81
  16  -4  -4   17.43    4.91
 -16  -4   4   19.21    4.10
 -16   4   4   20.36    3.50
 -16   4   4   14.77    3.26
  16   4  -4   18.23    2.76
 -16   4   4   16.79    2.45
  16   4  -4   15.60    2.88
  14  -4  -4    6.57    3.82
 -14  -4   4   10.89    2.98
 -14  -4   4   10.80    3.04
  14   4  -4    8.25    2.16
 -14   4   4   15.27    3.04
 -14   4   4    5.82    2.63
  14   4  -4    8.84    2.01
 -14   4   4   11.93    2.18
 -12  -4   4    3.05    2.11
 -12  -4   4    1.43    2.22
  12  -4  -4   -3.17    3.07
  12   4  -4    9.25    1.97
  12   4  -4   11.79    2.17
 -12   4   4    2.03    1.66
 -12   4   4   -0.38    2.13
 -12   4   4    3.67    2.19
 -10  -4   4    6.53    2.55
 -10  -4   4    4.39    2.34
  10  -4  -4    8.77    3.76
  10   4  -4    7.86    2.07
  10   4  -4    8.89    2.00
 -10   4   4    8.67    2.66
 -10   4   4    9.53    2.02
 -10   4   4   10.36    2.52
  -8  -4   4   22.60    3.92
  -8  -4   4   32.02    2.55
   8  -4  -4   38.56    6.02
  -8  -4   4   27.61    4.10
  -8   4   4   32.12    4.23
  -8   4   4   34.24    3.51
   8   4  -4   29.26    3.38
  -8   4   4   32.95    3.92
   8   4  -4   32.01    3.71
  -6  -4   4   27.59    4.26
   6  -4  -4   30.27    5.34
  -6  -4   4   33.47    3.03
   6   4  -4   33.83    3.83
  -6   4   4   33.64    3.84
   6   4  -4   37.02    3.32
  -6   4   4   35.20    3.59
  -6   4   4   34.51    4.38
  -4  -4   4   21.61    3.66
  -4  -4   4   24.35    2.97
   4  -4  -4   31.17    4.88
  -4   4   4   30.17    3.28
  -4   4   4   21.05    2.88
   4   4  -4   34.20    3.97
  -4   4   4   23.78    3.23
   4   4  -4   25.06    2.78
  -4   4   4   22.26    3.58
   4   4  -4   21.93    3.15
   2  -4  -4    4.89    2.85
  -2  -4   4    2.92    1.60
  -2  -4   4    2.28    1.99
   2  -4  -4    2.98    1.70
  -2   4   4    6.16    1.97
   2   4  -4    8.02    1.95
  -2   4   4    5.55    1.66
  -2   4   4    3.72    1.74
   2   4  -4    4.84    1.83
  -2   4   4    0.53    1.82
   0  -4  -4   63.40    5.76
   0  -4  -4   61.41    5.57
   0  -4  -4   65.18    6.59
   0  -4   4   58.25    5.86
   0  -4   4   57.38    5.66
   0   4  -4   63.40    4.63
   0   4   4   64.97    5.31
   0   4  -4   66.17    5.79
   0   4   4   68.40    5.88
   0   4  -4   74.91    5.64
   0   4   4   63.73    5.36
   0   4   4   67.37    5.55
  -2  -4  -4   11.62    3.19
  -2  -4  -4    6.40    2.16
   2  -4   4    9.38    2.51
  -2  -4  -4    9.44    2.51
   2  -4   4   10.86    2.77
   2   4   4   14.01    2.73
   2   4   4   11.43    2.15
  -2   4  -4    9.29    2.20
   2   4   4   12.05    2.13
   2   4   4    9.18    2.19
  -2   4  -4   10.90    2.51
   4  -4   4   21.82    3.37
  -4  -4  -4   19.32    3.05
   4  -4   4   17.29    3.45
  -4  -4  -4   16.54    3.16
  -4  -4  -4   21.25    3.73
   4   4   4   20.37    2.60
   4   4   4   19.69    2.71
  -4   4  -4   20.82    2.94
   4   4   4   11.67    2.65
  -4   4  -4   23.18    3.47
   6  -4   4   67.50    6.62
  -6  -4  -4   64.42    6.11
  -6  -4  -4   59.81    5.74
  -6  -4  -4   64.63    6.18
   6   4   4   64.38    5.12
   6   4   4   60.52    5.67
  -6   4  -4   67.72    5.56
  -6   4  -4   60.88    5.90
   6   4   4   72.11    5.43
  -8  -4  -4   21.85    3.61
  -8  -4  -4   21.33    3.42
  -8  -4  -4   24.30    3.61
   8  -4   4   23.68    4.21
   8   4   4   19.37    3.24
  -8   4  -4   24.73    3.69
   8   4   4   18.46    2.67
  -8   4  -4   20.36    2.99
  10  -4   4    6.98    3.28
 -10  -4  -4    9.61    2.49
 -10  -4  -4    5.84    2.49
 -10   4  -4   13.59    2.46
 -10   4  -4    5.50    2.23
  10   4   4    9.69    2.58
 -12  -4  -4   25.14    4.18
  12  -4   4   32.86    5.35
 -12  -4  -4   29.47    4.06
 -12   4  -4   22.78    3.89
  12   4   4   29.18    4.03
 -12   4  -4   34.75    3.82
 -14  -4  -4   26.44    4.32
 -14  -4  -4   30.94    4.28
  14  -4   4   23.16    4.94
  14   4   4   20.10    3.74
 -14   4  -4   25.94    4.01
 -14   4  -4   29.79    3.59
  16  -4   4   39.46    6.26
 -16  -4  -4   38.43    5.04
 -16  -4  -4   40.88    5.32
  16   4   4   45.33    5.37
 -16   4  -4   49.40    4.71
 -16   4  -4   31.69    4.78
 -18  -4  -4    5.53    2.86
  18  -4   4    6.78    3.94
 -18  -4  -4    9.73    2.94
 -18   4  -4   10.50    2.54
 -18   4  -4    8.73    2.77
  18   4   4    8.32    3.01
  20  -4   4    2.63    3.31
 -20  -4  -4    1.63    2.46
 -20  -4  -4    0.23    2.18
 -20   4  -4    0.47    1.84
  20   4   4   -2.84    1.97
 -20   4  -4    1.70    1.91
 -17  -5   4    6.32    3.13
 -17  -5   4    9.19    3.32
  17  -5  -4    6.65    4.14
 -17   5   4   10.58    3.56
  17   5  -4    5.14    2.24
  17   5  -4    7.58    2.32
  15  -5  -4   -3.43    3.25
 -15  -5   4    3.10    2.63
 -15  -5   4    2.88    2.78
 -15   5   4    0.93    1.89
 -15   5   4    1.09    2.95
  15   5  -4    0.42    1.65
  15   5  -4   -0.01    1.54
 -13  -5   4   -1.55    2.05
  13  -5  -4    1.26    3.41
 -13  -5   4    2.72    2.65
 -13   5   4    4.27    2.02
  13   5  -4    4.30    1.94
  13   5  -4    3.72    2.08
 -13   5   4    0.99    2.82
 -11  -5   4   -3.86    1.79
 -11  -5   4    0.39    2.23
  11  -5  -4   -0.15    3.25
  11   5  -4   -1.30    1.32
 -11   5   4   -1.46    2.59
 -11   5   4    0.03    1.66
  11   5  -4   -0.36    1.79
   9  -5  -4    8.16    3.97
  -9  -5   4    7.95    2.94
  -9  -5   4   -1.14    2.06
   9   5  -4    0.09    1.37
  -9   5   4    0.61    2.52
  -9   5   4    2.68    1.95
   9   5  -4    1.93    1.89
   7  -5  -4    0.28    3.34
  -7  -5   4    0.65    2.23
  -7  -5   4   -0.57    1.97
   7   5  -4    0.90    2.09
  -7   5   4    1.48    1.94
  -7   5   4    0.78    2.41
   7   5  -4    1.33    1.36
   5  -5  -4    4.36    3.17
  -5  -5   4    1.14    2.25
  -5  -5   4    1.51    2.56
  -5   5   4    0.92    2.29
   5   5  -4    1.03    1.94
  -5   5   4    4.36    2.04
   5   5  -4    2.72    2.01
   5   5  -4    5.16    1.48
  -3  -5   4    2.49    1.85
   3  -5  -4    3.86    3.05
  -3  -5   4    2.83    2.24
   3  -5  -4   -1.22    1.64
   3   5  -4    1.76    2.13
   3   5  -4    2.04    1.24
  -3   5   4   -0.53    1.60
  -3   5   4    0.22    2.31
   3   5  -4    5.27    2.10
  -3   5   4    2.46    2.02
   1  -5  -4   15.94    4.41
   1  -5  -4   30.76    4.24
  -1  -5   4   19.52    3.93
  -1  -5   4   32.94    4.09
   1  -5  -4   23.49    3.82
  -1   5   4   22.40    3.88
  -1   5   4   19.11    3.12
  -1   5   4   25.56    3.45
   1   5  -4   26.60    3.69
   1   5  -4   23.12    3.90
  -1  -5  -4    1.76    2.04
  -1  -5  -4    0.94    2.90
   1  -5   4    2.92    2.16
  -1  -5  -4    1.48    1.87
   1  -5   4    4.24    2.35
   1   5   4    0.00    2.04
   1   5   4    0.09    1.69
  -1   5  -4    3.57    2.11
  -1   5  -4    1.63    2.29
   1   5   4    0.08    1.77
  -3  -5  -4    0.86    2.71
   3  -5   4    0.66    2.30
  -3  -5  -4    3.43    2.42
   3  -5   4   -0.34    1.88
  -3  -5  -4    1.59    1.93
   3   5   4    1.88    1.81
   3   5   4    0.97    1.73
  -3   5  -4    5.04    2.18
  -3   5  -4    3.62    2.30
  -5  -5  -4    9.85    3.02
   5  -5   4    3.33    2.68
   5  -5   4    7.37    2.64
  -5  -5  -4   11.02    3.03
  -5  -5  -4    6.87    2.51
   5   5   4    8.66    2.41
   5   5   4    8.08    2.23
  -5   5  -4    9.43    2.61
  -5   5  -4   10.69    2.88
  -7  -5  -4    5.09    2.67
  -7  -5  -4    3.16    2.08
   7  -5   4   -1.46    2.46
  -7   5  -4    3.10    2.26
  -7   5  -4    1.05    2.31
   7   5   4    0.89    2.00
   7   5   4   -1.79    1.74
   9  -5   4    1.65    2.86
  -9  -5  -4    0.70    2.10
  -9  -5  -4    2.40    2.53
  -9   5  -4    4.61    2.67
   9   5   4    8.10    2.09
   9   5   4    6.72    2.33
  -9   5  -4    5.29    2.40
  11  -5   4    0.94    2.82
 -11  -5  -4    1.02    2.44
 -11  -5  -4    0.57    2.19
  11   5   4    3.13    1.83
 -11   5  -4    0.72    2.21
 -11   5  -4    3.43    2.31
  11   5   4    1.84    2.22
 -13  -5  -4    7.28    2.67
  13  -5   4    4.38    3.20
 -13  -5  -4   -1.34    2.12
 -13   5  -4    3.71    2.70
  13   5   4    4.27    2.49
 -13   5  -4    6.02    2.57
 -15  -5  -4   -2.34    2.31
 -15  -5  -4   -1.75    2.24
  15  -5   4    0.14    3.05
  15   5   4    0.43    2.15
 -15   5  -4    2.51    2.64
 -15   5  -4   -2.96    2.08
  -8  -6   4   -2.32    2.15
  -8  -6   4   -3.24    2.30
   8  -6  -4    4.17    3.40
  -8   6   4    1.14    2.29
   8   6  -4   -0.49    2.19
  -8   6   4   -0.60    2.86
  -6  -6   4   -0.32    2.54
   6  -6  -4    1.93    2.19
  -6  -6   4    0.11    2.34
   6  -6  -4    5.05    3.49
   6   6  -4    3.58    2.40
  -6   6   4    2.82    2.87
  -6   6   4    5.24    2.50
  -4  -6   4   -0.13    2.26
   4  -6  -4    8.49    3.63
   4  -6  -4   -0.42    1.94
   4   6  -4    3.15    2.53
  -4   6   4    6.36    3.21
   4   6  -4    0.34    2.48
  -4   6   4    3.16    2.33
   2  -6  -4   -0.32    1.94
   2  -6  -4    7.01    3.50
   2  -6  -4    2.66    2.36
  -2  -6   4    5.70    2.70
   2   6  -4    3.85    2.38
  -2   6   4    5.56    3.10
  -2   6   4    2.04    1.84
  -2   6   4    3.84    2.51
   2   6  -4    0.73    2.45
   0  -6   4    0.14    2.15
   0  -6  -4    9.70    3.71
   0  -6  -4    3.13    2.32
   0  -6  -4    1.70    2.19
   0  -6   4    5.36    3.32
   0   6   4    4.23    2.08
   0   6  -4   -1.55    2.14
   0   6   4    1.22    2.80
   0   6   4    0.44    2.31
   0   6  -4    1.20    2.41
  -2  -6  -4    9.22    2.95
   2  -6   4    7.14    3.01
  -2  -6  -4    6.94    2.94
   2  -6   4   11.85    3.34
  -2   6  -4    9.84    3.13
   2   6   4    6.82    2.48
   2   6   4    6.34    3.32
  -2   6  -4   10.02    3.31
   2   6   4   13.01    3.01
   4  -6   4   12.91    3.72
  -4  -6  -4    9.10    2.84
  -4  -6  -4    5.94    2.91
   4  -6   4    8.22    3.36
   4   6   4    3.49    2.31
  -4   6  -4    3.83    2.79
  -4   6  -4   12.42    3.06
   4   6   4    8.74    2.63
   6  -6   4    9.27    3.63
   6  -6   4   10.29    3.31
  -6  -6  -4    8.42    3.29
  -6  -6  -4   10.93    3.18
   6   6   4    8.02    2.71
   6   6   4   11.47    2.91
  -6   6  -4    6.66    2.79
  -6   6  -4   10.55    3.17
   8  -6   4   -0.55    2.76
  -8  -6  -4    0.81    2.69
  -8  -6  -4   -0.93    2.08
   8  -6   4   -1.21    2.17
   8   6   4   -1.08    2.08
   8   6   4    2.75    2.23
  -8   6  -4    0.56    2.65
  -8   6  -4   -0.04    2.34
 -28   0   5   -0.37    1.10
 -28   0   5    0.02    1.47
 -26   0   5    1.68    1.51
 -26   0   5   -0.27    1.00
  26   0  -5    2.28    2.60
 -24   0   5   -0.36    0.98
 -24   0   5   -0.37    1.27
  24   0  -5    0.46    2.42
 -22   0   5   -1.32    0.98
 -22   0   5   -0.39    1.13
  22   0  -5   -0.76    2.26
 -22   0   5   -1.30    0.93
 -20   0   5    1.55    1.22
 -20   0   5    0.97    1.00
 -20   0   5    1.09    1.06
  20   0  -5    0.82    2.22
  18   0  -5    0.75    2.21
 -18   0   5    1.11    0.95
 -18   0   5    6.34    1.43
 -16   0   5   -0.19    0.86
 -16   0   5   -0.24    0.85
  16   0  -5    0.22    2.03
 -16   0   5    0.21    0.83
 -14   0   5    1.06    0.96
 -14   0   5   -0.36    0.77
  14   0  -5    2.13    2.13
 -14   0   5    0.50    0.78
 -12   0   5    0.19    0.72
 -12   0   5    0.26    0.77
 -12   0   5   -1.55    0.77
 -10   0   5    0.91    0.69
 -10   0   5   -0.80    0.80
  10   0  -5   -0.46    0.86
 -10   0   5   -0.05    0.73
  -8   0   5    1.98    0.73
   8   0  -5   -0.17    0.39
  -6   0   5    0.47    0.69
  -6   0   5    0.19    0.79
  -6   0   5   -0.15    0.54
   4   0  -5    0.27    0.85
  -4   0   5   -0.59    0.71
  -4   0   5   -0.29    0.42
  -4   0   5   -0.56    0.55
   2   0  -5   -0.91    0.74
   2   0  -5   -0.71    0.53
   2   0  -5   -0.13    0.73
  -2   0   5   -0.49    0.41
   0   0   5    0.34    0.76
   0   0  -5   -0.04    0.82
   0   0   5   -0.24    0.58
   0   0   5    0.83    0.85
   0   0  -5   -0.25    0.54
   0   0   5   -0.06    0.54
   0   0  -5    0.20    0.48
  -2   0  -5   -0.81    0.81
   2   0   5   -0.17    0.82
   2   0   5    0.12    0.88
  -4   0  -5    1.13    0.79
  -4   0  -5    0.24    0.69
   4   0   5    1.65    1.01
   4   0   5    1.12    0.95
   4   0   5   -0.25    0.40
   6   0   5   -0.18    1.03
  -6   0  -5   -0.25    0.78
   6   0   5    2.01    1.06
   6   0   5    0.11    0.50
   8   0   5    0.51    1.17
  -8   0  -5   -0.27    0.80
   8   0   5    0.42    1.06
  -8   0  -5   -0.24    0.65
  10   0   5   -0.51    1.15
  10   0   5    2.06    1.20
 -10   0  -5    1.65    1.00
 -10   0  -5    1.78    0.82
  12   0   5    0.43    1.21
 -12   0  -5   -0.47    0.79
  12   0   5    0.34    1.18
 -12   0  -5   -1.18    0.77
 -14   0  -5   -1.21    0.75
 -14   0  -5   -0.18    0.88
  14   0   5    0.68    1.23
  14   0   5   -0.89    1.32
  16   0   5   -0.99    1.33
 -16   0  -5   -0.72    0.80
 -16   0  -5   -0.67    0.92
  16   0   5    0.13    1.42
 -18   0  -5    1.04    1.12
 -18   0  -5    1.16    1.26
  18   0   5   -0.13    1.52
  18   0   5    0.05    1.41
 -20   0  -5    1.77    1.32
 -20   0  -5    1.00    1.32
  20   0   5    1.35    1.76
  20   0   5    0.23    1.71
  22   0   5   -1.62    1.74
 -22   0  -5   -2.30    1.12
  22   0   5    2.04    1.92
 -22   0  -5   -0.42    1.43
 -24   0  -5   -2.70    1.44
  24   0   5    1.57    1.82
 -24   0  -5   -2.38    1.19
  24   0   5   -1.68    1.72
 -26   0  -5    1.98    1.84
 -26   0  -5   -0.41    1.45
  26   0   5   -2.68    1.50
  26   0   5   -3.36    1.81
  27  -1  -5   11.16    4.05
 -27  -1   5   15.11    2.95
 -27  -1   5   16.33    2.81
 -27   1   5   15.23    2.90
 -27   1   5   17.81    2.40
 -25  -1   5    5.34    1.84
 -25  -1   5    5.76    2.02
  25  -1  -5   -0.76    2.78
 -25   1   5    2.57    1.31
 -25   1   5    5.94    1.76
 -25   1   5    3.97    1.91
 -23  -1   5    4.31    1.83
 -23  -1   5    4.28    1.83
  23  -1  -5    4.46    3.04
 -23   1   5    7.31    1.92
 -23   1   5    5.40    1.38
 -23   1   5    4.85    1.66
 -21  -1   5   18.54    2.66
 -21  -1   5   13.13    2.45
  21  -1  -5   15.85    4.30
 -21   1   5   15.38    2.44
  21   1  -5   17.20    3.04
 -21   1   5   15.73    2.32
 -21   1   5   13.12    1.82
  19  -1  -5   23.08    4.86
 -19  -1   5   24.74    3.20
 -19  -1   5   28.59    3.36
 -19  -1   5   21.48    2.26
 -19   1   5   29.99    3.09
 -19   1   5   24.29    2.91
 -19   1   5   32.00    2.48
  19   1  -5   28.66    3.68
  17  -1  -5   29.77    4.74
 -17  -1   5   20.45    2.87
 -17  -1   5   23.71    2.98
 -17  -1   5   21.39    2.00
 -17   1   5   21.88    2.66
  17   1  -5   24.22    3.26
 -17   1   5   22.26    2.08
 -17   1   5   26.73    2.79
  15  -1  -5   53.41    6.26
 -15  -1   5   48.00    4.28
 -15  -1   5   48.85    3.42
 -15  -1   5   46.76    4.18
  15   1  -5   48.62    3.39
 -15   1   5   48.71    3.48
 -15   1   5   44.82    3.84
  15   1  -5   44.91    4.49
 -15   1   5   46.21    3.98
 -13  -1   5    7.14    1.75
 -13  -1   5   12.13    2.22
  13  -1  -5    8.34    3.17
 -13  -1   5    8.83    1.09
 -13   1   5    8.73    1.55
 -13   1   5   10.67    1.56
  13   1  -5    7.07    1.13
 -13   1   5   13.38    1.27
 -11  -1   5   25.41    1.98
  11  -1  -5   22.31    2.01
 -11  -1   5   24.75    2.29
 -11  -1   5   29.57    3.13
  11  -1  -5   19.11    3.63
 -11  -1   5   32.50    3.06
  11   1  -5   23.16    2.12
 -11   1   5   24.10    2.31
 -11   1   5   27.35    2.55
  -9  -1   5   82.53    6.18
  -9  -1   5   85.70    5.46
  -9  -1   5   83.64    5.93
   9  -1  -5   79.08    5.27
   9   1  -5   82.25    5.51
  -9   1   5   81.11    5.69
  -9   1   5   72.84    5.27
   9   1  -5   87.20    5.42
  -9   1   5   80.91    5.62
  -9   1   5   73.63    5.57
  -7  -1   5   -1.51    1.03
  -7  -1   5    0.30    1.35
   7  -1  -5    0.48    0.37
   7  -1  -5    0.63    0.46
   7   1  -5    1.25    0.66
  -7   1   5    0.38    0.81
  -7   1   5    0.75    0.81
   7   1  -5    0.69    0.77
  -7   1   5    1.53    0.93
  -5  -1   5   -0.50    1.22
   5  -1  -5   -1.14    0.52
   5  -1  -5    1.62    0.57
  -5  -1   5    1.06    0.96
  -5   1   5    1.34    0.72
  -5   1   5    1.49    0.82
   5   1  -5    0.34    0.68
  -5   1   5   -0.27    0.84
   5   1  -5    0.21    0.71
  -3  -1   5    3.35    1.06
   3  -1  -5    5.97    0.88
   3  -1  -5    3.17    0.79
   3  -1  -5    2.97    0.61
  -3  -1   5    3.29    1.36
  -3  -1   5    3.89    0.90
   3  -1  -5    3.71    0.75
   3   1  -5    4.50    0.91
   3   1  -5    5.44    1.08
  -3   1   5    4.65    0.93
  -3   1   5    4.85    1.07
  -1  -1   5    8.43    1.53
   1  -1  -5    6.60    0.78
   1   1  -5    7.50    1.21
   1   1  -5    9.33    1.44
  -1   1   5    5.07    0.97
  -1  -1  -5  134.09    8.61
   1  -1   5  144.00    8.76
  -1  -1  -5  115.93    8.81
   1  -1   5  134.81    9.06
   1  -1   5  136.04    8.99
  -1  -1  -5  140.51    8.79
  -1   1  -5  137.97    8.57
  -1   1  -5  121.64    8.84
   1   1   5  135.79    8.69
  -1   1  -5  137.05    8.82
   1   1   5  130.33    8.92
   1   1   5  136.79    9.07
  -3  -1  -5  117.56    9.67
  -3  -1  -5  145.63    9.43
   3  -1   5  143.91   10.01
   3  -1   5  145.18    9.35
   3   1   5  158.42    9.45
  -3   1  -5  148.06    9.68
   3   1   5  150.36    9.91
   3   1   5  155.52    9.45
  -3   1  -5  148.76    9.62
  -3   1  -5  146.60    9.33
   5  -1   5    1.89    1.44
  -5  -1  -5    1.15    1.13
  -5  -1  -5    1.23    0.71
   5  -1   5    1.81    0.77
   5   1   5    0.44    0.75
   5   1   5   -0.69    1.20
  -5   1  -5    1.24    0.82
  -5   1  -5    1.28    1.02
   5   1   5    0.57    0.56
   5   1   5    0.75    0.83
  -7  -1  -5    5.93    1.55
  -7  -1  -5    5.89    1.02
   7  -1   5    5.59    1.83
   7  -1   5    8.02    1.18
   7   1   5    7.13    1.29
   7   1   5    8.07    1.70
   7   1   5    5.34    1.12
  -7   1  -5    5.24    1.29
   7   1   5    6.54    0.83
   9  -1   5   65.62    5.30
   9  -1   5   63.60    4.14
  -9  -1  -5   60.67    4.61
  -9  -1  -5   53.59    4.04
   9   1   5   50.61    3.75
  -9   1  -5   51.83    4.15
   9   1   5   57.44    4.62
  11  -1   5  130.55    9.86
  11  -1   5  133.11    8.90
 -11  -1  -5  130.34    8.78
  11   1   5  133.88    8.93
  11   1   5  140.27    9.38
 -11   1  -5  122.32    8.85
 -13  -1  -5    1.68    0.90
 -13  -1  -5    0.99    1.39
  13  -1   5    0.60    1.11
  13  -1   5    0.44    1.81
  13   1   5    0.77    1.33
 -13   1  -5    1.22    1.02
  13   1   5    1.04    1.06
 -15  -1  -5   18.41    2.14
 -15  -1  -5   19.45    2.74
  15  -1   5   13.48    3.12
  15  -1   5   20.49    2.39
 -15   1  -5   14.75    2.13
  15   1   5   16.36    2.21
  15   1   5   15.36    2.64
  17  -1   5    1.09    1.99
 -17  -1  -5    0.30    1.46
  17  -1   5    1.70    1.44
 -17  -1  -5    1.37    1.14
  17   1   5    0.70    1.59
 -17   1  -5    2.61    1.28
  17   1   5    0.11    1.12
  19  -1   5   22.42    3.90
 -19  -1  -5   23.16    2.63
  19  -1   5   19.56    2.82
 -19  -1  -5   19.05    3.03
  19   1   5   15.60    3.08
 -19   1  -5   22.63    2.70
  19   1   5   15.17    2.41
  21  -1   5   25.11    4.18
 -21  -1  -5   32.85    3.08
 -21  -1  -5   19.39    3.05
  21  -1   5   24.42    3.24
  21   1   5   19.23    3.45
  21   1   5   20.01    2.82
 -21   1  -5   18.98    2.74
  23  -1   5   -1.44    2.21
 -23  -1  -5    4.11    1.68
 -23  -1  -5    0.96    1.50
  23  -1   5    5.46    2.14
 -23   1  -5    2.68    1.57
  23   1   5    0.20    1.44
  23   1   5    3.32    2.44
  25  -1   5    7.64    2.64
  25  -1   5    9.34    3.21
 -25  -1  -5    8.84    2.29
 -25  -1  -5    9.45    2.34
  25   1   5    9.01    2.85
 -25   1  -5   11.16    2.39
  26  -2  -5    2.90    3.52
 -26  -2   5    1.41    1.88
 -26  -2   5   -1.10    1.58
 -26   2   5   -0.34    1.68
  24  -2  -5   10.88    4.47
 -24  -2   5   19.76    3.20
 -24  -2   5   16.48    3.20
 -24   2   5    9.65    2.46
 -24   2   5   19.53    2.90
 -24   2   5    8.11    1.81
 -22  -2   5    4.08    2.20
 -22  -2   5    4.27    2.14
  22  -2  -5   -0.75    3.10
 -22   2   5    2.50    1.64
 -22   2   5    4.15    1.39
 -22   2   5    1.75    1.73
  20  -2  -5    1.90    3.40
 -20  -2   5    1.76    1.92
 -20  -2   5    1.47    1.77
 -20   2   5    0.95    1.12
 -20   2   5   -0.28    1.48
 -20   2   5   -0.65    1.55
 -18  -2   5   13.42    2.86
  18  -2  -5    9.65    3.88
 -18  -2   5   10.70    1.22
 -18  -2   5    7.70    2.43
 -18   2   5   11.86    2.27
  18   2  -5   10.76    1.54
 -18   2   5   12.43    2.33
 -18   2   5   13.53    1.81
 -16  -2   5   -0.89    1.51
 -16  -2   5    1.37    0.57
 -16  -2   5    0.27    1.65
  16  -2  -5    3.98    3.02
 -16   2   5    1.30    1.37
  16   2  -5   -0.19    0.86
 -16   2   5   -1.62    1.31
 -16   2   5    2.44    1.08
  14  -2  -5   43.60    6.06
 -14  -2   5   45.11    4.29
 -14  -2   5   38.28    4.58
  14   2  -5   43.20    3.38
  14   2  -5   39.16    3.35
  14   2  -5   39.59    2.86
 -14   2   5   41.08    3.85
 -14   2   5   39.36    2.87
 -14   2   5   41.94    3.78
 -12  -2   5   10.89    2.29
 -12  -2   5   12.11    2.47
  12  -2  -5   10.83    3.43
 -12   2   5   16.51    2.32
  12   2  -5   15.35    1.44
 -12   2   5   14.79    1.40
  12   2  -5   12.87    1.84
 -12   2   5   11.61    2.12
  10  -2  -5    2.75    0.66
 -10  -2   5    3.54    1.82
  10  -2  -5    3.92    2.52
 -10  -2   5    2.13    1.63
  10   2  -5    4.18    1.21
 -10   2   5    3.77    1.42
 -10   2   5    4.34    0.85
  10   2  -5    2.54    0.84
 -10   2   5    1.06    1.28
   8  -2  -5   29.68    2.06
  -8  -2   5   19.96    2.98
  -8  -2   5   24.22    3.02
   8  -2  -5   25.13    2.18
   8   2  -5   27.02    2.69
  -8   2   5   23.11    2.10
  -8   2   5   28.12    2.85
  -8   2   5   25.74    2.81
   8   2  -5   24.27    2.30
  -6  -2   5    3.80    1.78
  -6  -2   5    4.87    0.86
  -6   2   5    3.51    0.92
  -6   2   5    1.64    1.27
   6   2  -5    4.63    1.30
  -6   2   5    2.80    1.32
   6   2  -5    2.60    1.11
  -4  -2   5   14.38    1.61
  -4  -2   5   10.71    2.20
  -4   2   5   13.20    1.89
  -4   2   5   12.56    2.01
  -4   2   5   13.21    1.49
   4   2  -5   14.45    2.03
   4   2  -5   12.63    1.84
   2  -2  -5   30.31    2.61
  -2  -2   5   24.30    3.01
   2   2  -5   16.36    2.40
   2   2  -5   18.18    2.62
  -2   2   5   27.16    2.57
  -2   2   5   31.27    2.32
  -2   2   5   33.36    2.84
   0  -2   5   74.47    5.71
   0  -2  -5   76.61    5.57
   0  -2   5   72.36    5.82
   0   2  -5   75.13    5.60
   0   2   5   77.85    5.57
   0   2   5   75.36    5.79
   0   2   5   75.80    5.35
   0   2  -5   75.15    5.44
  -2  -2  -5    2.62    1.01
   2  -2   5    1.48    1.49
  -2  -2  -5    1.99    1.38
  -2   2  -5    1.81    1.23
   2   2   5    1.16    1.38
  -2   2  -5    0.99    0.96
   2   2   5    1.05    0.95
  -4  -2  -5    4.57    1.20
   4  -2   5    5.27    1.82
  -4  -2  -5    4.16    1.64
   4   2   5    4.33    1.59
   4   2   5    3.05    1.03
  -4   2  -5    5.66    1.45
   6  -2   5   13.36    2.64
  -6  -2  -5   11.87    1.79
  -6  -2  -5   12.62    2.33
  -6   2  -5   15.04    2.06
   6   2   5   14.67    1.53
  -6   2  -5   14.01    2.06
   6   2   5   12.24    2.22
   8  -2   5   14.54    2.96
  -8  -2  -5   20.02    2.33
  -8  -2  -5   21.76    2.85
  -8   2  -5   17.68    2.29
   8   2   5   19.12    1.75
  -8   2  -5   16.37    2.28
   8   2   5   15.40    2.51
 -10  -2  -5   10.28    1.84
 -10  -2  -5    9.86    2.24
  10  -2   5    6.59    2.54
  10   2   5    6.41    1.92
  10   2   5    9.00    1.09
 -10   2  -5   10.38    1.82
 -10   2  -5    7.35    1.70
 -12  -2  -5   11.25    2.45
 -12  -2  -5    9.90    1.96
  12  -2   5    8.43    2.85
 -12   2  -5   13.65    2.04
  12   2   5   11.42    1.22
  12   2   5   12.28    2.37
 -12   2  -5   11.69    1.94
 -14  -2  -5    1.15    1.68
  14  -2   5    2.64    2.25
 -14  -2  -5    3.07    1.42
 -14   2  -5   -0.68    1.17
  14   2   5    1.88    0.78
  14   2   5    2.10    1.72
 -14   2  -5    1.46    1.18
  16  -2   5   17.55    3.91
 -16  -2  -5   11.16    2.74
 -16  -2  -5   16.51    2.40
  16   2   5   15.42    2.87
 -16   2  -5   15.81    2.41
 -16   2  -5   15.08    2.35
  16   2   5   17.36    1.89
 -18  -2  -5    7.16    1.81
 -18  -2  -5    7.56    2.42
  18  -2   5    5.90    2.90
 -18   2  -5    6.12    1.86
  18   2   5    4.34    2.33
 -18   2  -5    5.50    1.74
  18   2   5    4.27    1.13
 -20  -2  -5    3.06    2.26
 -20  -2  -5    0.63    1.33
  20  -2   5    2.15    2.53
 -20   2  -5    0.79    1.48
  20   2   5   -1.26    1.93
  20   2   5    0.71    1.36
 -20   2  -5    1.31    1.55
 -22  -2  -5    6.74    2.42
  22  -2   5    5.45    2.95
 -22  -2  -5    7.58    2.00
 -22   2  -5    2.04    1.69
 -22   2  -5    3.78    1.77
  22   2   5    5.29    2.54
 -24  -2  -5    1.37    1.93
  24  -2   5    1.38    2.77
 -24  -2  -5    3.58    1.77
  24   2   5    1.29    2.31
 -24   2  -5    2.15    1.78
 -24   2  -5    0.66    1.73
  25  -3  -5    5.39    4.06
 -25  -3   5    0.44    2.28
 -25  -3   5   -0.25    2.10
 -25   3   5   -0.74    2.02
 -23  -3   5    2.42    2.33
 -23  -3   5   -2.15    2.00
  23  -3  -5   -4.04    3.04
 -23   3   5    0.13    1.94
  21  -3  -5   32.99    6.30
 -21  -3   5   35.39    4.96
 -21  -3   5   24.76    4.22
 -21   3   5   31.40    4.22
 -21   3   5   25.68    3.91
 -19  -3   5   14.82    3.14
 -19  -3   5   18.65    3.58
  19  -3  -5    5.96    3.93
  19   3  -5   14.89    2.15
 -19   3   5   12.37    2.67
 -19   3   5   21.24    3.36
  17  -3  -5    3.34    3.69
 -17  -3   5    6.54    2.50
 -17  -3   5    9.03    2.82
 -17   3   5    2.72    2.04
 -17   3   5    1.79    1.87
  17   3  -5    4.48    1.48
  15  -3  -5   26.56    5.24
 -15  -3   5   23.01    3.66
 -15  -3   5   20.21    3.67
 -15   3   5   29.22    2.55
 -15   3   5   27.73    3.63
  15   3  -5   25.52    2.93
 -15   3   5   23.28    3.38
 -13  -3   5    3.69    2.07
 -13  -3   5    3.40    1.98
  13  -3  -5    7.72    3.37
 -13   3   5    6.91    2.03
 -13   3   5    5.09    1.27
 -13   3   5    8.13    2.14
  13   3  -5    3.05    1.40
 -11  -3   5   12.54    2.66
  11  -3  -5    9.82    3.62
 -11  -3   5    6.47    2.29
 -11   3   5    8.31    2.08
  11   3  -5    8.51    1.69
  11   3  -5   10.41    1.96
 -11   3   5    7.91    1.51
 -11   3   5    9.84    2.22
  -9  -3   5   -0.12    0.47
  -9  -3   5    0.33    1.66
  -9  -3   5   -0.47    1.68
   9  -3  -5    6.53    3.18
   9   3  -5   -0.18    0.97
   9   3  -5    1.31    1.26
  -9   3   5    0.42    1.41
  -9   3   5    1.87    1.59
   9   3  -5    0.78    1.00
  -9   3   5    0.76    1.04
   7  -3  -5    5.91    3.10
  -7  -3   5    4.31    1.84
  -7  -3   5    1.37    0.71
  -7   3   5    5.21    1.70
   7   3  -5   -0.96    1.10
  -7   3   5    6.15    1.27
   7   3  -5    1.60    0.94
  -7   3   5    2.99    1.73
   7   3  -5    2.87    1.31
  -5  -3   5   30.52    3.90
  -5  -3   5   32.76    2.96
   5  -3  -5   35.16    5.06
  -5   3   5   37.08    3.48
   5   3  -5   39.27    3.96
   5   3  -5   36.90    3.48
  -5   3   5   36.16    3.98
   5   3  -5   36.93    2.96
  -5   3   5   36.88    3.21
  -3  -3   5    1.13    1.61
  -3  -3   5    0.24    1.06
   3   3  -5   -0.89    0.65
  -3   3   5    0.41    1.24
  -3   3   5    1.55    1.09
   3   3  -5   -0.36    1.15
  -3   3   5    0.99    1.32
   3   3  -5   -1.09    1.30
  -3   3   5   -0.11    1.55
   1  -3  -5   18.62    2.46
  -1  -3   5   16.33    2.37
  -1  -3   5   13.85    2.57
   1   3  -5   15.47    2.23
  -1   3   5   12.09    2.04
   1   3  -5   15.95    2.49
  -1   3   5   17.60    2.06
   1   3  -5   15.52    1.57
  -1   3   5   16.31    2.46
  -1   3   5    9.11    2.21
   1  -3   5   19.05    2.96
  -1  -3  -5   25.30    3.10
  -1  -3  -5   22.02    2.73
   1  -3   5   21.33    3.08
   1   3   5   20.61    2.43
  -1   3  -5   24.92    2.75
   1   3   5   25.00    2.64
   1   3   5   24.51    2.98
  -1   3  -5   26.81    3.20
   1   3   5   20.70    2.85
  -3  -3  -5   42.40    3.60
  -3  -3  -5   39.69    3.93
   3  -3   5   31.79    4.11
  -3   3  -5   33.11    3.38
   3   3   5   41.47    3.38
  -3   3  -5   33.28    3.91
   3   3   5   42.13    3.35
   3   3   5   29.17    3.68
  -5  -3  -5    0.23    1.58
  -5  -3  -5    0.81    1.16
   5  -3   5   -0.79    1.68
   5   3   5    2.62    1.68
  -5   3  -5    0.41    1.41
   5   3   5    1.12    1.15
  -5   3  -5    1.13    1.18
  -7  -3  -5   65.53    5.13
   7  -3   5   61.65    6.00
  -7  -3  -5   59.16    5.42
  -7   3  -5   61.78    4.87
   7   3   5   57.36    5.31
  -7   3  -5   59.10    5.18
   7   3   5   58.32    4.50
  -9  -3  -5   49.31    4.42
  -9  -3  -5   47.50    4.82
   9  -3   5   45.68    3.30
   9  -3   5   44.49    5.62
  -9   3  -5   49.90    4.47
   9   3   5   44.14    4.60
   9   3   5   48.14    3.65
  -9   3  -5   50.49    4.14
 -11  -3  -5    2.74    2.03
  11  -3   5    7.36    2.93
 -11  -3  -5    3.43    1.79
 -11   3  -5    3.50    1.74
  11   3   5    5.09    2.07
  11   3   5    6.16    1.17
 -11   3  -5    4.49    1.50
 -13  -3  -5    6.28    2.40
 -13  -3  -5    4.96    1.94
  13  -3   5    1.05    2.49
 -13   3  -5    1.17    1.60
  13   3   5    2.97    1.00
 -13   3  -5    5.52    2.00
  13   3   5    4.94    2.23
 -15  -3  -5   -1.29    2.07
 -15  -3  -5   -0.38    1.65
  15  -3   5    1.46    2.51
 -15   3  -5    2.66    1.67
  15   3   5    3.64    2.21
 -15   3  -5    1.28    1.51
 -17  -3  -5    1.66    2.25
  17  -3   5    6.38    3.18
 -17  -3  -5    7.27    2.14
 -17   3  -5    3.64    1.86
  17   3   5    3.66    2.35
 -17   3  -5    4.32    1.87
 -19  -3  -5    7.59    2.20
  19  -3   5    6.92    3.56
 -19  -3  -5    6.26    2.62
 -19   3  -5    4.92    1.99
  19   3   5    3.91    2.38
 -19   3  -5    4.90    2.16
 -21  -3  -5   29.94    4.41
  21  -3   5   22.15    5.08
 -21  -3  -5   27.02    3.72
 -21   3  -5   21.21    3.40
  21   3   5   26.36    4.15
 -21   3  -5   17.03    3.25
  23  -3   5   -0.22    2.83
 -23  -3  -5   -1.04    1.62
 -23  -3  -5   -0.44    2.16
 -23   3  -5    1.08    1.84
 -23   3  -5    0.65    1.76
  23   3   5   -2.37    2.06
  22  -4  -5    2.18    3.47
 -22  -4   5   -0.02    2.36
 -22  -4   5   -3.57    2.18
  22   4  -5    3.16    1.55
 -22   4   5    0.13    2.23
  22   4  -5    0.85    1.82
  20  -4  -5    0.89    3.28
 -20  -4   5    2.11    2.59
 -20  -4   5    1.21    2.51
 -20   4   5    3.91    2.49
  20   4  -5    1.77    1.82
  20   4  -5    0.84    1.43
  18  -4  -5   -2.58    3.17
 -18  -4   5    0.47    2.26
 -18  -4   5   -2.95    2.30
 -18   4   5   -1.69    1.94
 -18   4   5    1.33    2.38
  18   4  -5    1.56    1.55
  18   4  -5   -1.28    1.36
 -16  -4   5    4.62    2.52
 -16  -4   5    2.94    2.60
  16  -4  -5    2.44    3.59
  16   4  -5    0.56    1.56
 -16   4   5   -2.21    2.03
 -16   4   5   -2.99    1.94
  16   4  -5    1.37    1.47
 -14  -4   5    1.63    2.22
 -14  -4   5    2.31    2.33
  14  -4  -5    0.14    3.62
 -14   4   5    1.40    2.12
 -14   4   5    1.32    1.44
  14   4  -5    3.34    1.63
  14   4  -5    0.80    1.54
 -14   4   5    2.53    2.27
  12  -4  -5    2.83    3.57
 -12  -4   5    1.84    2.31
 -12  -4   5   -2.29    1.77
 -12   4   5    1.70    1.40
 -12   4   5    2.01    2.31
 -12   4   5    0.53    1.96
  12   4  -5    1.69    1.45
  12   4  -5    1.52    1.54
  10  -4  -5   10.33    4.08
 -10  -4   5    2.89    2.33
 -10  -4   5   -1.17    1.89
 -10   4   5    0.61    2.14
  10   4  -5    1.37    1.70
 -10   4   5    1.81    1.96
  10   4  -5    0.92    1.32
 -10   4   5    1.58    1.38
   8  -4  -5   -2.18    2.94
  -8  -4   5    2.93    1.97
  -8  -4   5   -0.15    0.72
  -8   4   5   -0.97    1.71
   8   4  -5    1.52    1.20
  -8   4   5    1.87    2.07
  -8   4   5   -0.95    1.33
   8   4  -5   -1.25    1.33
  -6  -4   5    7.62    1.45
   6  -4  -5   10.17    3.72
  -6  -4   5    5.72    2.43
  -6   4   5    7.53    1.88
   6   4  -5    6.90    1.53
   6   4  -5    7.82    2.10
  -6   4   5    6.07    2.01
  -6   4   5    6.31    2.50
  -4  -4   5    0.81    1.24
   4  -4  -5    1.79    3.01
  -4  -4   5   -0.75    1.57
   4   4  -5   -0.85    0.91
   4   4  -5    2.13    1.62
  -4   4   5    3.54    1.55
  -4   4   5    2.58    2.05
  -4   4   5    0.81    1.41
  -4   4   5    1.66    1.70
   4   4  -5    1.23    1.62
   2  -4  -5    5.35    2.83
  -2  -4   5    3.71    1.57
   2  -4  -5    1.01    1.42
   2  -4  -5    1.56    1.67
  -2  -4   5    2.49    2.05
  -2   4   5    2.68    1.70
  -2   4   5    1.97    2.01
  -2   4   5    1.56    1.58
   2   4  -5    4.62    1.89
   2   4  -5    2.68    1.64
  -2   4   5    1.97    1.45
   2   4  -5    3.21    1.04
   0  -4   5    1.19    1.69
   0  -4  -5    0.21    1.46
   0  -4  -5   -0.10    1.26
   0  -4  -5    2.00    2.71
   0  -4   5    0.22    1.59
   0   4  -5   -0.41    0.69
   0   4   5   -3.23    1.26
   0   4   5   -2.94    1.60
   0   4  -5    1.14    1.59
   0   4   5   -0.28    1.41
   0   4   5   -0.63    1.36
   0   4  -5    0.10    1.46
  -2  -4  -5    5.24    2.07
  -2  -4  -5    3.21    1.59
   2  -4   5    4.42    2.24
   2  -4   5    2.64    1.81
  -2  -4  -5    2.07    2.69
  -2   4  -5    3.33    1.70
   2   4   5    5.14    2.05
  -2   4  -5    3.70    2.00
   2   4   5    3.32    1.58
   2   4   5    1.56    1.62
   2   4   5    4.66    1.68
  -4  -4  -5   10.08    2.48
  -4  -4  -5    9.94    2.16
   4  -4   5   12.06    2.64
   4  -4   5    6.50    2.49
  -4   4  -5   10.18    2.48
   4   4   5    6.51    1.79
  -4   4  -5   10.32    2.13
   4   4   5    4.86    1.65
   4   4   5    9.07    2.20
  -6  -4  -5    0.25    1.74
   6  -4   5    1.46    2.32
  -6  -4  -5    1.92    1.56
   6   4   5   -2.75    1.16
   6   4   5    0.82    1.38
  -6   4  -5    0.73    1.56
   6   4   5   -1.94    1.53
  -6   4  -5   -1.59    1.58
  -8  -4  -5    5.39    1.94
   8  -4   5    6.67    2.98
  -8  -4  -5    2.93    2.24
   8   4   5    7.73    1.71
  -8   4  -5    6.40    2.11
  -8   4  -5    9.75    2.55
   8   4   5    4.73    2.13
 -10  -4  -5   -3.02    1.79
  10  -4   5    0.34    2.60
 -10  -4  -5   -0.21    1.54
  10   4   5   -0.71    1.86
 -10   4  -5    4.12    1.81
  10   4   5    2.24    1.29
 -10   4  -5    1.10    1.75
 -12  -4  -5   -0.07    2.00
  12  -4   5   -1.24    2.72
 -12  -4  -5    0.18    1.77
 -12   4  -5    2.26    1.82
 -12   4  -5   -0.49    1.62
  12   4   5   -1.31    1.79
 -14  -4  -5    0.74    1.85
 -14  -4  -5   -0.10    2.26
  14  -4   5    1.98    3.03
  14   4   5    2.86    2.25
 -14   4  -5    3.57    1.83
 -14   4  -5    0.25    1.77
 -16  -4  -5   -1.56    1.83
  16  -4   5    2.76    3.21
 -16  -4  -5    3.06    2.55
 -16   4  -5    3.30    2.04
  16   4   5   -1.22    1.95
 -16   4  -5    0.84    1.89
  18  -4   5    1.74    3.08
 -18  -4  -5   -0.82    2.29
 -18  -4  -5    2.21    2.21
 -18   4  -5   -0.14    1.84
 -18   4  -5    4.19    2.09
  18   4   5    2.84    2.30
 -20  -4  -5   -0.68    2.07
  20  -4   5    1.14    3.20
 -20  -4  -5    2.11    2.44
  20   4   5   -2.89    2.11
 -20   4  -5   -1.05    1.90
 -20   4  -5   -1.19    1.89
 -17  -5   5    2.96    2.87
  17  -5  -5    2.96    4.10
 -17  -5   5    3.90    2.81
 -17   5   5    0.38    3.21
  17   5  -5    1.66    1.88
  17   5  -5    0.73    1.59
 -15  -5   5   23.70    4.56
 -15  -5   5   21.81    4.49
  15  -5  -5   30.66    6.50
 -15   5   5   29.20    4.85
  15   5  -5   31.04    4.01
  15   5  -5   30.35    3.90
 -13  -5   5    6.53    2.89
 -13  -5   5    6.38    2.89
  13  -5  -5   15.09    4.81
  13   5  -5    9.44    2.47
  13   5  -5    7.09    2.10
 -13   5   5   11.80    3.61
 -13   5   5    9.41    2.25
 -11  -5   5    3.61    2.59
 -11  -5   5    1.89    2.69
  11  -5  -5    8.94    4.49
 -11   5   5    1.55    2.45
 -11   5   5    2.23    1.81
  11   5  -5    6.68    1.90
 -11   5   5    1.65    2.71
  11   5  -5    3.09    1.92
  -9  -5   5   15.03    3.44
   9  -5  -5   15.16    4.77
  -9  -5   5    9.49    3.10
   9   5  -5    6.23    2.49
  -9   5   5   15.79    3.64
  -9   5   5    5.00    2.64
  -9   5   5   13.15    2.68
   9   5  -5   14.50    2.43
   7  -5  -5    3.28    3.25
  -7  -5   5   -0.02    2.15
  -7   5   5    5.47    2.84
   7   5  -5    2.37    1.88
   7   5  -5    0.96    1.28
  -7   5   5    4.50    2.46
  -7   5   5    2.83    1.99
  -5  -5   5    0.07    2.13
   5  -5  -5   -0.64    3.21
  -5   5   5    0.32    1.71
   5   5  -5    3.10    1.78
  -5   5   5    3.33    2.22
   5   5  -5    2.92    2.08
   5   5  -5    4.17    2.40
  -5   5   5   -0.16    2.50
  -3  -5   5    8.89    2.27
   3  -5  -5    7.43    2.35
  -3  -5   5    6.43    2.68
   3  -5  -5   15.90    4.30
   3  -5  -5    8.24    2.50
  -3   5   5   10.21    2.36
  -3   5   5    6.76    2.96
  -3   5   5    6.55    2.28
   3   5  -5    5.08    2.62
   3   5  -5   13.56    2.80
  -3   5   5    9.98    2.58
  -1  -5   5    2.24    2.34
   1  -5  -5   11.11    2.67
   1  -5  -5    6.34    2.58
   1  -5  -5    6.40    3.49
  -1  -5   5    5.88    2.32
   1   5  -5   10.40    2.60
   1   5  -5   10.99    2.96
  -1   5   5   11.99    3.17
  -1   5   5   11.26    2.55
  -1   5   5    8.19    2.41
  -1   5   5    6.41    2.19
  -1  -5  -5    2.36    3.10
   1  -5   5   -3.78    1.61
  -1  -5  -5    0.37    1.87
   1  -5   5   -0.55    1.97
  -1  -5  -5    2.99    1.75
   1   5   5   -0.73    1.67
   1   5   5    1.47    2.21
   1   5   5   -2.27    1.71
  -1   5  -5   -2.95    1.53
   1   5   5    0.92    1.83
  -1   5  -5    0.32    1.98
   3  -5   5    2.74    2.31
  -3  -5  -5    5.47    2.20
  -3  -5  -5    5.50    2.49
   3  -5   5    3.36    2.47
  -3  -5  -5    7.32    3.33
   3   5   5    8.07    2.29
  -3   5  -5    5.26    2.40
   3   5   5    3.44    2.13
  -3   5  -5    4.89    2.25
  -5  -5  -5   27.09    4.69
   5  -5   5   25.66    4.07
   5  -5   5   28.14    4.56
  -5  -5  -5   29.49    4.25
  -5  -5  -5   27.13    4.32
   5   5   5   27.53    3.58
  -5   5  -5   26.64    3.84
  -5   5  -5   26.30    4.13
   5   5   5   25.38    3.76
  -7  -5  -5   10.33    2.73
   7  -5   5   15.44    3.80
  -7  -5  -5    6.39    2.74
   7  -5   5   13.13    3.22
   7   5   5    7.70    2.09
   7   5   5    9.66    2.71
  -7   5  -5   10.07    2.77
  -7   5  -5   11.04    3.13
   9  -5   5   15.24    4.14
  -9  -5  -5   20.34    3.97
  -9  -5  -5   24.93    3.88
   9   5   5   17.62    2.87
   9   5   5   17.38    3.34
  -9   5  -5   16.79    3.29
  -9   5  -5   13.51    3.35
 -11  -5  -5    7.94    2.97
  11  -5   5    6.82    3.36
 -11  -5  -5    8.40    2.78
 -11   5  -5   13.63    3.16
  11   5   5    7.84    2.73
 -11   5  -5   10.44    3.10
  13  -5   5   -2.59    2.69
 -13  -5  -5   -0.33    2.07
 -13  -5  -5   -0.32    2.15
 -13   5  -5    2.10    2.24
  13   5   5   -2.39    1.94
 -13   5  -5    1.99    2.58
 -15  -5  -5    4.36    2.87
 -15  -5  -5    7.98    2.81
  15  -5   5    4.05    3.55
 -15   5  -5    3.90    2.60
 -15   5  -5    7.08    2.53
  15   5   5    4.68    2.61
  -8  -6   5   -0.62    2.08
  -8  -6   5   -1.09    2.72
   8  -6  -5   -1.52    3.46
  -8   6   5   -4.05    2.61
   8   6  -5   -2.37    1.83
  -8   6   5   -0.86    2.24
  -6  -6   5   10.87    3.41
   6  -6  -5    8.04    4.05
   6  -6  -5    1.87    2.28
   6   6  -5   -0.24    2.27
  -6   6   5    1.25    3.18
  -6   6   5    5.92    2.55
   4  -6  -5   12.63    3.27
  -4  -6   5   12.52    3.61
   4  -6  -5   17.10    3.58
   4  -6  -5   17.69    4.66
   4   6  -5   18.93    3.71
  -4   6   5   17.97    4.14
   4   6  -5   10.81    3.34
  -4   6   5   15.69    3.21
   2  -6  -5    5.19    3.65
  -2  -6   5    2.27    2.46
   2  -6  -5    1.64    2.06
   2  -6  -5    3.96    2.38
  -2   6   5    0.76    2.78
   2   6  -5   -0.34    2.28
  -2   6   5    1.93    2.26
   2   6  -5   -1.00    2.26
  -2   6   5   -0.48    1.62
   0  -6   5    6.45    2.84
   0  -6  -5    7.00    2.68
   0  -6  -5    6.26    2.75
   0  -6  -5    8.06    3.75
   0   6   5    7.24    3.14
   0   6  -5    5.97    2.69
   0   6  -5    9.70    2.85
   0   6   5    5.75    2.60
   0   6   5    3.74    2.24
  -2  -6  -5    5.42    2.84
   2  -6   5    5.73    2.94
   2  -6   5    4.57    2.94
  -2  -6  -5   12.26    3.13
   2   6   5    6.37    2.52
  -2   6  -5    9.42    2.93
   2   6   5   12.08    2.88
  -2   6  -5   10.96    3.28
  -4  -6  -5    2.56    2.17
   4  -6   5    0.61    2.31
   4  -6   5    0.83    2.49
  -4  -6  -5    3.66    2.50
  -4   6  -5    2.08    2.42
   4   6   5    5.02    2.39
   4   6   5   -0.45    1.80
  -4   6  -5    3.66    2.55
   6  -6   5   -0.52    2.37
   6  -6   5   -2.07    2.51
  -6  -6  -5    3.81    2.67
  -6  -6  -5    1.07    2.02
   6   6   5   -1.63    1.76
   6   6   5    0.43    2.07
  -6   6  -5    7.09    2.76
  -6   6  -5   -3.68    2.11
 -28   0   6    0.14    1.46
 -26   0   6    3.51    1.34
 -26   0   6    3.00    1.71
  26   0  -6    4.52    2.67
 -24   0   6    3.99    1.68
 -24   0   6    4.17    1.39
  24   0  -6    4.76    2.78
 -22   0   6    0.96    1.28
 -22   0   6    0.90    1.08
  22   0  -6    2.61    2.52
 -22   0   6    3.94    1.23
 -20   0   6    3.78    1.47
  20   0  -6   -0.81    2.51
 -20   0   6    6.74    1.42
 -20   0   6    7.68    1.45
 -18   0   6   42.85    3.62
 -18   0   6   46.61    3.54
 -18   0   6   42.38    3.83
  18   0  -6   46.62    5.68
  16   0  -6    2.20    2.26
 -16   0   6    0.39    0.96
 -16   0   6    0.12    0.86
 -16   0   6   -0.71    0.80
 -14   0   6    9.84    1.63
 -14   0   6   11.42    1.46
 -14   0   6   11.32    1.51
  12   0  -6    4.64    1.17
 -12   0   6    1.10    0.99
 -12   0   6    3.59    0.91
 -12   0   6    4.56    0.96
 -10   0   6  161.54   10.48
 -10   0   6  165.04   10.57
 -10   0   6  159.48   10.77
   8   0  -6  178.09   11.21
  -8   0   6  172.83   11.41
  -8   0   6  169.44   11.30
  -8   0   6  186.56   11.63
  -6   0   6   77.57    5.24
  -6   0   6   80.51    5.42
  -6   0   6   76.04    5.13
   4   0  -6    1.79    0.96
  -4   0   6    0.87    0.43
  -4   0   6    1.05    0.80
  -2   0   6    0.21    0.46
   2   0  -6    1.16    0.77
  -2   0   6   -0.52    0.68
   2   0  -6    1.05    0.61
   0   0   6   80.65    5.59
   0   0   6   87.85    5.88
   0   0  -6   93.02    5.63
   0   0   6   78.16    5.85
   0   0  -6   87.73    5.90
  -2   0  -6   16.35    1.51
   2   0   6   14.97    1.79
   2   0   6   15.51    1.39
   2   0   6   18.31    1.89
  -2   0  -6   17.39    1.89
  -4   0  -6  161.23   10.00
   4   0   6  142.58   10.18
   4   0   6  162.59    9.77
   4   0   6  143.29   10.25
  -6   0  -6  124.76    7.87
   6   0   6  119.11    8.06
   6   0   6  117.18    7.63
   6   0   6  109.12    8.13
   8   0   6   54.74    4.19
  -8   0  -6   55.87    3.93
   8   0   6   47.53    3.88
   8   0   6   53.99    4.34
 -10   0  -6   16.16    1.88
 -10   0  -6   14.65    1.59
  10   0   6   11.54    2.03
  10   0   6   11.33    1.94
  12   0   6    2.07    1.41
  12   0   6    3.70    1.45
 -12   0  -6    4.52    1.19
 -12   0  -6    4.05    1.05
 -14   0  -6   26.02    2.50
 -14   0  -6   23.90    2.52
  14   0   6   27.66    3.15
  14   0   6   26.31    3.31
  16   0   6    1.85    1.65
 -16   0  -6    3.08    1.28
 -16   0  -6    3.97    1.29
  16   0   6    1.78    1.66
  18   0   6    1.80    1.84
  18   0   6    0.81    1.61
 -18   0  -6    0.15    1.17
 -18   0  -6   -0.20    0.97
  20   0   6   33.06    3.96
  20   0   6   23.54    3.69
 -20   0  -6   34.64    3.28
 -20   0  -6   25.82    3.18
  22   0   6   25.55    3.84
 -22   0  -6   31.32    3.56
  22   0   6   25.25    3.83
 -22   0  -6   37.40    3.81
 -24   0  -6   44.92    4.21
 -24   0  -6   41.41    4.42
  24   0   6   34.16    4.64
  24   0   6   30.48    4.37
 -26   0  -6    3.63    1.90
  26   0   6    4.05    2.61
  26   0   6    5.88    2.32
 -26   0  -6    0.72    1.76
 -27  -1   6    2.22    1.57
 -27  -1   6   -1.66    1.52
  27  -1  -6    2.82    3.39
 -27   1   6   -0.65    1.56
 -25  -1   6    0.13    1.38
  25  -1  -6    4.62    3.32
 -25  -1   6    1.77    1.58
 -25   1   6   -0.10    1.61
 -25   1   6    0.26    1.38
 -25   1   6    0.39    1.08
 -23  -1   6    2.07    1.60
  23  -1  -6    2.61    3.39
 -23  -1   6    3.88    1.74
 -23   1   6    5.96    1.86
 -23   1   6    2.26    1.16
 -23   1   6    3.64    1.54
  21  -1  -6    3.66    3.22
 -21  -1   6    1.54    1.00
 -21  -1   6    5.18    1.79
 -21  -1   6    1.46    1.53
  21   1  -6    1.18    2.00
 -21   1   6    4.24    1.11
 -21   1   6    1.12    1.34
 -21   1   6    4.18    1.67
 -19  -1   6   11.58    2.05
 -19  -1   6    5.08    1.11
 -19  -1   6    8.66    2.07
  19  -1  -6    7.76    3.51
 -19   1   6    6.64    1.21
 -19   1   6    7.64    1.78
 -19   1   6    2.86    1.36
  19   1  -6    3.90    2.19
 -17  -1   6    3.37    1.49
 -17  -1   6   -0.25    0.65
 -17  -1   6    1.44    1.41
  17  -1  -6   -2.38    2.47
 -17   1   6   -0.37    1.05
 -17   1   6    0.05    1.13
  17   1  -6    1.54    1.86
 -17   1   6    1.42    0.80
  15  -1  -6   32.84    4.89
 -15  -1   6   24.65    3.22
 -15  -1   6   24.59    2.94
 -15  -1   6   24.12    2.10
 -15   1   6   27.03    2.80
  15   1  -6   23.38    2.02
  15   1  -6   27.15    3.65
 -15   1   6   25.58    2.06
 -15   1   6   22.75    2.59
  13  -1  -6   15.08    1.71
 -13  -1   6   17.42    1.65
 -13  -1   6   18.14    2.59
 -13  -1   6   16.02    2.27
  13  -1  -6   21.16    3.90
  13   1  -6   17.64    1.65
 -13   1   6   14.35    1.46
 -13   1   6   14.48    1.92
 -13   1   6   16.19    2.11
 -11  -1   6    8.12    1.88
  11  -1  -6    8.76    1.08
 -11  -1   6    7.67    1.66
 -11  -1   6    8.18    1.09
 -11   1   6    5.39    1.32
 -11   1   6    8.19    0.98
  11   1  -6    7.96    1.16
 -11   1   6    8.02    1.37
   9  -1  -6   74.17    5.22
  -9  -1   6   80.28    6.17
  -9  -1   6   78.40    5.87
  -9   1   6   82.34    5.63
  -9   1   6   83.30    5.60
   9   1  -6   81.75    5.54
  -9   1   6   87.56    5.76
   7  -1  -6   20.85    1.67
  -7  -1   6   21.84    2.77
  -7   1   6   21.65    2.14
  -7   1   6   20.37    2.07
  -7   1   6   22.43    1.97
   7   1  -6   21.84    2.01
   5  -1  -6    1.23    0.59
  -5  -1   6    2.45    0.83
  -5  -1   6    1.34    1.29
   5  -1  -6    1.75    0.65
  -5  -1   6    4.32    1.06
   5   1  -6    3.31    0.88
  -5   1   6    2.88    0.99
  -5   1   6    1.08    0.77
  -5   1   6    1.72    0.86
   3  -1  -6   47.80    3.86
   3  -1  -6   59.23    3.90
   3  -1  -6   58.55    3.96
  -3  -1   6   65.54    4.67
  -3  -1   6   64.04    4.25
  -3  -1   6   61.55    4.20
  -3   1   6   60.27    4.12
  -3   1   6   60.03    4.15
   1  -1  -6    9.56    1.14
  -1  -1   6    6.89    1.52
  -1  -1   6    8.19    1.36
   1  -1  -6    4.38    0.92
   1  -1  -6    7.54    0.73
  -1  -1   6    8.66    1.21
   1   1  -6    8.89    1.62
  -1   1   6    7.90    1.60
   1   1  -6    7.27    1.01
   1   1  -6    9.18    1.24
  -1   1   6    6.01    1.18
  -1   1   6    7.27    1.08
  -1  -1  -6   88.84    5.58
   1  -1   6   85.83    6.09
   1  -1   6   87.58    6.17
  -1  -1  -6   84.18    5.89
   1  -1   6   91.34    5.79
  -1  -1  -6   86.54    5.83
  -1   1  -6   85.01    5.69
   1   1   6   85.55    6.00
   1   1   6   85.62    5.78
  -1   1  -6   87.31    5.86
  -1   1  -6   74.62    5.90
   1   1   6   92.17    6.24
   3  -1   6   24.36    1.94
  -3  -1  -6   22.98    2.33
  -3  -1  -6   21.96    1.77
   3  -1   6   25.12    2.68
  -3   1  -6   25.05    2.38
  -3   1  -6   24.38    1.89
   3   1   6   28.94    2.81
  -3   1  -6   22.88    2.15
   3   1   6   27.15    2.00
  -5  -1  -6    2.18    0.63
  -5  -1  -6    2.88    1.19
   5  -1   6    2.81    1.45
   5  -1   6    3.33    0.92
   5   1   6    3.75    1.52
  -5   1  -6    5.56    1.23
   5   1   6    4.18    1.06
  -5   1  -6    3.35    0.97
   5   1   6    3.47    0.76
   5   1   6    5.20    0.95
  -7  -1  -6  173.67   11.03
   7  -1   6  174.92   11.16
   7  -1   6  170.72   11.95
  -7  -1  -6  178.57   11.58
  -7   1  -6  168.39   11.26
   7   1   6  167.72   10.98
   7   1   6  171.02   11.24
  -7   1  -6  166.72   11.30
   7   1   6  169.85   11.63
   7   1   6  170.22   11.30
  -9  -1  -6    5.40    0.93
   9  -1   6    3.30    1.78
  -9  -1  -6    5.17    1.50
   9  -1   6    7.14    1.25
   9   1   6    3.67    1.57
  -9   1  -6    3.52    1.19
   9   1   6    5.18    0.82
   9   1   6    4.48    1.16
 -11  -1  -6    0.90    1.25
  11  -1   6    1.14    1.64
 -11  -1  -6    2.41    0.85
  11  -1   6    2.38    1.16
 -11   1  -6    1.25    0.92
  11   1   6    0.28    0.99
  11   1   6    0.74    1.33
 -13  -1  -6    4.05    1.56
  13  -1   6    3.90    1.36
  13  -1   6    3.39    2.05
 -13  -1  -6    2.09    0.93
  13   1   6    2.40    1.59
 -13   1  -6    3.75    1.21
  13   1   6    4.28    1.28
 -15  -1  -6    2.76    1.58
  15  -1   6   -2.23    1.22
  15  -1   6    3.02    2.09
 -15  -1  -6    4.73    1.21
  15   1   6    3.33    1.36
 -15   1  -6    1.49    1.23
  15   1   6    2.40    1.79
 -17  -1  -6   14.71    2.10
  17  -1   6   12.33    3.09
  17  -1   6   14.38    2.38
 -17  -1  -6   13.07    2.54
  17   1   6   13.64    2.55
  17   1   6   14.61    2.20
 -17   1  -6   12.41    2.06
  19  -1   6   15.87    3.40
 -19  -1  -6   14.73    2.64
 -19  -1  -6   16.30    2.26
  19  -1   6   12.76    2.49
  19   1   6   14.72    2.87
 -19   1  -6   14.72    2.32
  19   1   6   16.69    2.42
  21  -1   6    1.77    2.39
  21  -1   6    2.04    1.80
 -21  -1  -6   -1.89    1.38
 -21  -1  -6   -0.78    1.17
  21   1   6    1.74    1.97
  21   1   6   -0.47    1.14
 -21   1  -6   -0.81    1.45
 -23  -1  -6    0.96    1.52
  23  -1   6    0.83    2.33
 -23  -1  -6   -0.72    1.46
  23  -1   6    3.21    1.97
  23   1   6    0.97    1.50
  23   1   6    1.69    2.29
 -23   1  -6    1.27    1.71
 -25  -1  -6    3.30    1.86
 -25  -1  -6    2.30    1.91
  25  -1   6   -1.11    1.76
  25  -1   6    5.80    2.74
 -25   1  -6    6.12    1.96
  25   1   6    5.40    2.61
  26  -2  -6    0.92    3.35
 -26  -2   6    1.58    1.95
 -26  -2   6    0.99    1.93
 -26   2   6    3.15    1.95
 -26   2   6    2.84    1.90
 -24  -2   6    5.13    2.18
 -24  -2   6    3.13    2.06
  24  -2  -6    0.58    3.37
 -24   2   6    5.93    2.18
 -24   2   6    2.57    1.80
 -22  -2   6    1.44    1.91
  22  -2  -6    1.50    3.72
 -22  -2   6    1.55    1.89
 -22   2   6    4.57    1.80
 -22   2   6   -2.75    1.33
 -22   2   6    0.96    1.11
 -20  -2   6   27.21    3.67
  20  -2  -6   23.36    5.18
 -20  -2   6   18.65    3.28
 -20   2   6   24.11    3.19
 -20   2   6   20.83    2.96
 -20   2   6   21.56    2.47
 -18  -2   6    1.97    1.95
 -18  -2   6    3.21    2.00
 -18  -2   6    3.51    0.79
  18  -2  -6    3.30    3.45
 -18   2   6    2.91    1.66
 -18   2   6    1.28    1.07
 -18   2   6    0.54    1.50
  18   2  -6    3.01    1.02
 -16  -2   6   28.35    3.60
 -16  -2   6   26.61    3.71
  16  -2  -6   23.55    5.10
 -16  -2   6   25.49    2.11
 -16   2   6   27.79    3.18
 -16   2   6   29.46    3.36
  16   2  -6   27.18    2.67
  16   2  -6   25.94    2.94
  14  -2  -6    2.96    2.88
 -14  -2   6    0.67    1.60
 -14  -2   6    0.84    1.72
 -14   2   6   -0.06    1.36
 -14   2   6    0.42    1.27
  14   2  -6    0.19    0.57
  14   2  -6    2.48    1.00
 -12  -2   6   10.65    2.30
 -12  -2   6   11.42    2.47
  12  -2  -6   10.79    3.52
 -12   2   6   13.53    1.19
 -12   2   6   13.20    2.30
  12   2  -6   16.33    1.57
  12   2  -6   10.20    1.67
 -12   2   6   12.77    2.12
 -10  -2   6   35.33    3.98
  10  -2  -6   31.57    2.36
  10  -2  -6   30.06    2.26
 -10  -2   6   31.16    3.57
  10   2  -6   33.81    2.61
 -10   2   6   30.59    3.26
 -10   2   6   31.16    3.17
  10   2  -6   29.95    2.85
  -8  -2   6   12.89    2.61
   8  -2  -6   13.46    1.34
   8   2  -6   14.60    1.98
  -8   2   6   13.51    2.12
  -8   2   6   15.93    1.44
   8   2  -6   15.16    2.60
  -8   2   6   16.47    2.13
  -6  -2   6   34.39    3.73
  -6  -2   6   28.23    2.41
  -6   2   6   30.12    3.01
  -6   2   6   30.36    3.05
   6   2  -6   30.54    3.00
  -4  -2   6    0.79    0.80
   4  -2  -6    0.76    0.95
  -4  -2   6    0.49    1.41
   4   2  -6    0.50    0.99
  -4   2   6    0.45    1.25
   4   2  -6    0.33    1.08
  -4   2   6    0.57    1.08
  -2  -2   6    0.49    0.96
  -2  -2   6    0.00    1.44
   2  -2  -6   -0.64    0.96
  -2   2   6   -1.64    1.16
   2   2  -6    0.23    0.94
  -2   2   6    0.77    1.25
   2   2  -6   -0.13    1.11
   0  -2  -6  279.86   17.32
   0  -2   6  254.16   17.74
   0  -2  -6  269.43   17.50
   0  -2   6  266.69   17.61
   0   2  -6  269.27   17.52
   0   2   6  261.18   17.40
   0   2  -6  262.06   17.37
   0   2   6  266.65   17.67
   0   2   6  275.61   17.30
   2  -2   6  120.38    9.12
  -2  -2  -6  128.95    8.63
   2  -2   6  127.47    9.03
  -2  -2  -6  132.30    8.98
  -2   2  -6  131.36    8.88
   2   2   6  127.53    9.04
   2   2   6  126.42    8.54
   4  -2   6   28.15    3.47
  -4  -2  -6   25.05    3.12
  -4  -2  -6   29.33    2.60
   4   2   6   29.83    2.44
  -4   2  -6   28.74    2.98
   4   2   6   23.47    3.06
  -6  -2  -6    7.35    1.90
   6  -2   6    8.33    2.28
  -6  -2  -6    8.47    1.52
  -6   2  -6    6.38    1.64
   6   2   6    9.06    1.27
   6   2   6    6.95    1.95
  -6   2  -6   13.69    1.95
  -8  -2  -6   25.54    2.63
  -8  -2  -6   25.83    3.23
   8  -2   6   23.85    2.02
   8  -2   6   25.36    3.73
  -8   2  -6   28.34    3.00
   8   2   6   32.36    3.49
  -8   2  -6   26.80    2.89
   8   2   6   24.74    2.20
 -10  -2  -6   27.42    3.48
 -10  -2  -6   24.73    2.84
  10  -2   6   29.69    2.32
  10  -2   6   33.36    4.42
 -10   2  -6   26.31    2.97
 -10   2  -6   28.27    3.08
  10   2   6   25.81    2.21
  10   2   6   27.32    3.45
  12  -2   6    4.41    1.18
 -12  -2  -6    4.81    1.43
 -12  -2  -6    1.43    1.71
  12  -2   6    4.33    2.24
 -12   2  -6    2.01    1.36
  12   2   6    4.52    1.94
  12   2   6    2.87    0.80
 -12   2  -6    4.19    1.44
 -14  -2  -6    5.48    2.15
  14  -2   6    5.49    1.46
 -14  -2  -6    3.63    1.31
  14  -2   6   10.02    2.90
  14   2   6    4.76    1.11
  14   2   6    6.24    0.88
 -14   2  -6    6.01    1.68
 -14   2  -6    2.90    1.41
  14   2   6    3.86    1.90
  16  -2   6   15.15    3.38
  16  -2   6   17.38    2.20
 -16  -2  -6    9.21    1.90
 -16  -2  -6   14.26    2.89
 -16   2  -6    9.67    2.07
  16   2   6   12.04    1.65
  16   2   6   15.27    2.87
 -16   2  -6    7.58    2.04
  18  -2   6    2.93    1.54
 -18  -2  -6    2.12    2.05
  18  -2   6    2.13    2.52
 -18  -2  -6    2.84    1.37
  18   2   6    2.08    1.08
 -18   2  -6    1.99    1.60
 -18   2  -6    3.92    1.77
  18   2   6    2.87    2.11
  20  -2   6   27.47    4.68
 -20  -2  -6   22.43    3.78
  20  -2   6   20.53    2.84
 -20  -2  -6   24.66    3.03
 -20   2  -6   21.57    3.16
  20   2   6   19.98    2.62
  20   2   6   21.57    3.75
 -20   2  -6   17.28    3.02
  22  -2   6    6.30    3.13
 -22  -2  -6    8.70    2.06
  22  -2   6    3.11    1.99
 -22  -2  -6    9.03    2.72
  22   2   6    7.31    2.73
 -22   2  -6    7.73    2.29
 -22   2  -6    7.79    2.16
  24  -2   6    0.22    2.60
 -24  -2  -6    0.89    1.60
 -24  -2  -6    0.15    2.04
 -24   2  -6    0.61    1.63
  24   2   6   -0.08    2.20
 -24   2  -6   -0.71    1.48
 -25  -3   6    5.19    2.46
  25  -3  -6    0.78    3.78
 -25  -3   6    2.42    2.50
 -25   3   6   -0.82    1.91
 -25   3   6    2.24    2.25
 -23  -3   6    8.13    2.88
 -23  -3   6    4.91    2.47
  23  -3  -6   -2.40    3.60
 -23   3   6    5.10    2.26
 -23   3   6    7.60    2.60
  21  -3  -6    9.23    4.37
 -21  -3   6   13.35    3.10
 -21  -3   6    9.62    3.01
  21   3  -6   14.02    1.97
 -21   3   6   14.32    3.04
 -21   3   6    9.82    2.62
 -19  -3   6   14.60    3.35
 -19  -3   6   15.38    3.26
  19  -3  -6   13.14    4.78
 -19   3   6   17.99    3.26
 -19   3   6   17.42    3.13
  19   3  -6   15.65    2.26
  17  -3  -6    1.53    3.77
 -17  -3   6    0.40    1.96
 -17  -3   6    2.81    2.27
  17   3  -6    0.37    1.09
 -17   3   6    3.10    1.98
 -17   3   6    2.50    1.86
 -15  -3   6   -0.78    2.00
 -15  -3   6    2.54    2.09
  15  -3  -6   -0.96    3.11
 -15   3   6    2.08    1.85
 -15   3   6    0.34    1.73
  15   3  -6    0.65    1.19
 -15   3   6    1.98    0.90
 -13  -3   6   43.28    5.29
  13  -3  -6   61.91    7.58
 -13  -3   6   40.90    4.89
 -13   3   6   43.68    3.46
 -13   3   6   37.43    4.45
  13   3  -6   47.57    4.09
 -13   3   6   49.49    4.57
  11  -3  -6    8.90    3.55
 -11  -3   6    1.40    1.90
 -11  -3   6    4.92    2.26
  11   3  -6    5.69    1.62
 -11   3   6    8.79    2.21
 -11   3   6    6.28    1.21
 -11   3   6    5.47    1.96
  11   3  -6    7.67    1.75
  -9  -3   6   -0.10    0.52
  -9  -3   6    0.34    1.64
  -9  -3   6   -0.98    1.62
   9  -3  -6   -2.24    2.72
  -9   3   6    2.08    1.58
   9   3  -6    0.28    1.11
  -9   3   6    0.37    0.88
  -9   3   6   -2.09    1.40
   9   3  -6    2.22    1.20
  -7  -3   6    0.39    1.79
   7  -3  -6   -2.65    2.40
  -7   3   6    3.13    1.55
   7   3  -6    0.78    0.88
   7   3  -6   -1.14    1.10
  -7   3   6    0.06    1.55
  -7   3   6    1.62    1.05
  -5  -3   6   23.74    3.58
  -5  -3   6   31.41    2.68
   5   3  -6   29.26    2.52
  -5   3   6   28.82    3.28
   5   3  -6   27.85    3.19
   5   3  -6   34.27    3.63
  -5   3   6   34.36    3.68
  -5   3   6   28.89    2.78
  -3  -3   6   15.04    2.90
   3  -3  -6   20.86    2.68
  -3  -3   6   23.88    2.58
  -3   3   6   19.94    2.73
   3   3  -6   20.00    1.89
   3   3  -6   23.35    2.93
   3   3  -6   24.88    2.85
  -3   3   6   24.64    2.73
  -3   3   6   18.33    2.76
  -3   3   6   20.82    2.30
   1  -3  -6    0.25    1.19
  -1  -3   6    2.17    1.38
   1  -3  -6    1.04    1.14
  -1  -3   6    3.24    1.70
  -1   3   6    1.61    1.53
   1   3  -6    4.23    1.58
  -1   3   6    1.38    1.28
  -1   3   6    1.26    1.46
   1   3  -6    2.18    1.23
   1   3  -6    1.37    0.63
  -1   3   6    2.59    1.14
   1  -3   6    3.03    1.75
  -1  -3  -6    7.46    1.81
   1  -3   6    4.76    1.82
  -1  -3  -6    6.22    1.57
   1   3   6    7.75    1.63
   1   3   6    6.88    1.38
   1   3   6    3.73    1.64
  -1   3  -6    8.08    1.97
   1   3   6    5.45    1.94
  -1   3  -6    5.25    1.52
  -3  -3  -6   22.95    2.88
  -3  -3  -6   27.11    3.38
   3  -3   6   25.37    3.37
   3  -3   6   26.22    3.58
  -3   3  -6   28.49    3.32
   3   3   6   23.35    3.22
   3   3   6   25.15    2.67
  -3   3  -6   25.49    2.85
   5  -3   6   26.07    3.74
  -5  -3  -6   19.08    3.12
  -5  -3  -6   24.62    2.88
   5   3   6   18.78    2.92
   5   3   6   24.89    2.52
  -5   3  -6   25.90    3.40
  -5   3  -6   23.46    2.75
  -7  -3  -6    1.62    1.65
  -7  -3  -6    1.70    1.29
   7  -3   6    3.33    2.25
  -7   3  -6    1.32    1.41
   7   3   6    1.47    1.74
   7   3   6    1.59    1.09
  -7   3  -6    3.60    1.45
   9  -3   6   26.62    4.32
  -9  -3  -6   26.21    3.77
  -9  -3  -6   34.79    3.50
   9   3   6   29.78    2.74
  -9   3  -6   30.65    3.22
  -9   3  -6   30.64    3.57
   9   3   6   29.37    3.75
 -11  -3  -6    2.78    2.04
  11  -3   6    3.74    2.42
 -11  -3  -6   -0.55    1.27
  11  -3   6    1.52    0.75
 -11   3  -6    1.46    1.54
  11   3   6    1.08    1.89
  11   3   6    1.03    1.04
 -13  -3  -6    4.04    2.33
 -13  -3  -6    5.50    1.92
  13  -3   6    8.87    2.98
 -13   3  -6    6.82    2.04
  13   3   6    6.96    2.39
  13   3   6    5.68    1.17
 -13   3  -6    5.30    1.93
 -15  -3  -6    3.15    2.42
 -15  -3  -6    2.85    1.79
  15  -3   6   -0.18    2.46
 -15   3  -6    0.34    1.60
  15   3   6    3.20    2.10
 -15   3  -6    2.43    1.75
  17  -3   6    9.22    3.45
 -17  -3  -6    5.75    2.07
 -17  -3  -6    7.20    2.61
 -17   3  -6   10.00    2.45
 -17   3  -6    6.35    2.24
  17   3   6    5.25    2.59
  19  -3   6    2.96    3.10
 -19  -3  -6    0.36    2.07
 -19  -3  -6    4.23    1.83
 -19   3  -6    0.86    1.82
 -19   3  -6   -0.53    1.58
  19   3   6    0.40    2.13
 -21  -3  -6    1.38    2.37
  21  -3   6   -1.16    2.73
 -21  -3  -6   -0.83    1.49
  21   3   6    0.62    2.21
 -21   3  -6   -0.16    1.71
 -21   3  -6   -0.82    1.77
  23  -3   6   -3.78    2.75
 -23   3  -6    5.69    2.32
 -23   3  -6   -0.22    1.84
 -22   4   6    0.02    2.39
  20  -4  -6   24.37    6.19
 -20  -4   6   23.56    4.42
 -20  -4   6   24.29    4.39
  20   4  -6   34.28    3.65
 -20   4   6   28.33    4.34
  20   4  -6   25.29    3.68
 -20   4   6   23.09    4.14
 -18  -4   6   18.33    4.05
  18  -4  -6   28.06    6.27
 -18  -4   6   31.35    5.03
 -18   4   6   25.47    4.15
 -18   4   6   26.18    4.11
  18   4  -6   27.08    3.70
  18   4  -6   30.51    3.46
  16  -4  -6   79.66   10.04
 -16  -4   6   79.87    7.69
 -16  -4   6   85.89    7.91
  16   4  -6   80.03    6.64
 -16   4   6   93.10    7.61
 -16   4   6   87.67    7.51
  16   4  -6   81.36    6.70
 -14  -4   6   16.39    3.59
  14  -4  -6   18.55    5.37
 -14  -4   6    8.77    2.97
  14   4  -6   12.36    2.42
 -14   4   6   14.26    2.14
 -14   4   6   17.19    3.38
 -14   4   6   13.57    3.06
  14   4  -6   14.81    2.51
  12  -4  -6    0.94    3.52
 -12  -4   6    3.29    2.32
 -12  -4   6    3.25    2.33
 -12   4   6    5.63    1.56
  12   4  -6    7.10    1.81
  12   4  -6    4.56    1.77
 -12   4   6    3.92    2.31
 -12   4   6   -0.11    2.08
 -10  -4   6   23.96    4.07
  10  -4  -6   26.92    5.55
 -10  -4   6   25.63    4.07
  10   4  -6   28.63    3.47
  10   4  -6   26.09    3.02
 -10   4   6   23.78    2.89
 -10   4   6   27.09    3.79
 -10   4   6   30.73    4.23
  -8  -4   6    3.10    0.94
   8  -4  -6    5.63    3.71
  -8  -4   6    2.99    2.17
  -8   4   6    6.72    2.52
  -8   4   6    1.72    1.99
   8   4  -6    3.06    1.27
   8   4  -6    2.75    1.68
  -8   4   6    1.33    1.34
   6  -4  -6    0.90    3.05
  -6  -4   6   -1.36    1.79
  -6  -4   6   -0.17    0.92
   6   4  -6   -1.04    1.39
  -6   4   6   -3.72    1.69
  -6   4   6    0.78    1.83
  -6   4   6    1.27    1.39
   6   4  -6    0.25    0.95
  -4  -4   6   12.68    2.96
   4  -4  -6   20.28    2.82
  -4  -4   6   16.71    2.33
   4  -4  -6   12.18    3.96
  -4   4   6   14.36    2.55
  -4   4   6   16.79    2.77
  -4   4   6   12.63    2.31
   4   4  -6   12.66    2.51
   4   4  -6   17.05    2.02
  -4   4   6   20.53    3.23
   4   4  -6   19.53    3.18
   2  -4  -6   53.85    4.63
   2  -4  -6   46.25    4.59
  -2  -4   6   40.85    4.37
   2  -4  -6   52.52    6.55
  -2  -4   6   43.10    5.28
  -2   4   6   51.71    4.90
   2   4  -6   47.81    3.62
   2   4  -6   52.63    4.71
  -2   4   6   47.55    4.50
  -2   4   6   47.09    4.21
  -2   4   6   45.29    4.67
   2   4  -6   54.05    4.87
   0  -4   6    1.80    1.78
   0  -4  -6   -1.66    1.15
   0  -4  -6   -1.65    1.30
   0  -4   6   -0.01    1.88
   0   4   6    0.53    1.91
   0   4   6    1.32    1.55
   0   4  -6    1.21    1.51
   0   4  -6   -0.90    1.59
   0   4   6   -0.81    1.34
   0   4   6   -2.64    1.45
   2  -4   6   27.61    4.00
  -2  -4  -6   32.71    4.08
  -2  -4  -6   32.36    3.79
   2  -4   6   29.66    4.06
  -2   4  -6   30.67    3.96
   2   4   6   25.34    3.11
  -2   4  -6   29.42    3.62
   2   4   6   28.13    3.86
   2   4   6   32.61    3.41
  -4  -4  -6    1.56    1.89
   4  -4   6    2.69    1.94
  -4  -4  -6    1.46    1.49
   4  -4   6    1.72    2.18
  -4   4  -6    3.34    1.74
   4   4   6    2.76    1.92
   4   4   6    3.53    1.53
  -4   4  -6    0.94    1.81
   4   4   6    3.38    1.60
  -6  -4  -6   48.27    5.48
   6  -4   6   53.78    6.13
  -6  -4  -6   54.57    4.87
   6   4   6   52.15    5.16
  -6   4  -6   51.44    5.12
   6   4   6   49.49    4.36
  -6   4  -6   50.27    4.83
   8  -4   6    3.31    2.58
  -8  -4  -6    2.63    2.03
  -8  -4  -6    2.78    1.64
  -8   4  -6    2.63    1.86
   8   4   6    3.49    1.51
  -8   4  -6    4.98    2.18
   8   4   6    2.78    1.97
  10  -4   6   64.07    7.35
 -10  -4  -6   66.10    5.92
 -10  -4  -6   56.01    6.12
  10   4   6   68.67    6.29
  10   4   6   67.25    5.06
 -10   4  -6   64.12    5.99
 -10   4  -6   70.40    5.78
 -12  -4  -6    0.00    2.17
  12  -4   6    0.97    2.33
 -12  -4  -6   -1.09    1.67
 -12   4  -6    0.80    1.80
 -12   4  -6   -0.35    1.78
  12   4   6   -0.38    1.99
 -14  -4  -6   -1.28    1.63
  14  -4   6    1.83    2.80
 -14  -4  -6    2.69    2.27
 -14   4  -6   -0.10    1.74
 -14   4  -6    3.46    2.01
  14   4   6   -0.71    1.90
 -16  -4  -6    0.13    2.07
  16  -4   6    1.20    3.13
 -16  -4  -6    0.76    1.92
 -16   4  -6   -0.04    1.89
  16   4   6   -1.83    1.91
 -16   4  -6    2.74    2.17
 -18  -4  -6    4.75    2.26
  18  -4   6   -4.39    2.57
 -18  -4  -6    6.49    2.87
  18   4   6    5.30    2.71
 -18   4  -6    7.02    2.60
 -18   4  -6   10.64    2.59
 -17  -5   6    1.83    2.70
  17  -5  -6    5.50    4.31
 -17   5   6    6.07    3.26
  17   5  -6    0.71    1.70
  15  -5  -6    5.66    4.27
 -15  -5   6    3.54    2.57
 -15  -5   6    2.77    2.65
  15   5  -6    0.30    1.65
 -15   5   6    1.63    2.90
  15   5  -6    1.46    1.63
 -15   5   6   -2.74    2.34
  13  -5  -6    6.16    4.70
 -13  -5   6    7.86    3.12
 -13  -5   6    5.57    2.83
 -13   5   6    6.39    3.16
  13   5  -6    7.91    2.16
 -13   5   6   10.94    2.19
  13   5  -6    7.13    2.33
 -13   5   6   10.01    3.18
 -11  -5   6    0.77    2.30
 -11  -5   6    2.11    2.42
  11  -5  -6    3.57    3.72
 -11   5   6    5.57    2.79
 -11   5   6    4.46    3.05
  11   5  -6    1.86    2.07
  11   5  -6    2.08    1.66
 -11   5   6    1.14    1.77
  -9  -5   6    3.60    2.59
  -9  -5   6    0.37    2.43
   9  -5  -6    8.11    4.39
  -9   5   6    2.07    1.77
   9   5  -6    1.28    1.85
  -9   5   6    2.57    2.82
  -9   5   6    3.48    2.47
   9   5  -6    1.15    1.44
   7  -5  -6    4.51    3.79
  -7  -5   6    4.50    2.63
  -7   5   6   -2.63    2.45
   7   5  -6    1.63    2.12
  -7   5   6    4.64    1.92
  -7   5   6    7.91    2.68
   5  -5  -6    1.30    1.59
   5  -5  -6    3.59    3.46
  -5  -5   6    0.43    1.93
  -5   5   6   -1.78    2.25
   5   5  -6   -0.07    1.97
   5   5  -6    2.26    1.87
  -5   5   6   -0.02    1.63
  -5   5   6   -0.53    2.00
  -3  -5   6    2.75    1.68
   3  -5  -6   -4.74    2.78
   3  -5  -6   -1.71    1.38
  -3  -5   6    1.83    2.38
   3  -5  -6   -1.89    1.45
  -3   5   6    5.28    2.05
  -3   5   6    0.71    2.37
   3   5  -6    2.08    1.96
   3   5  -6    3.95    2.30
  -3   5   6    2.40    2.13
  -3   5   6   -1.76    1.54
   1  -5  -6    3.69    3.44
  -1  -5   6    4.92    2.15
  -1  -5   6    1.09    2.23
   1  -5  -6    1.91    1.76
   1  -5  -6    2.45    1.94
  -1   5   6    1.64    2.62
  -1   5   6    3.47    1.90
  -1   5   6    6.55    2.29
  -1   5   6    3.70    1.98
   1   5  -6    6.23    2.56
   1   5  -6    4.38    2.06
   1  -5   6   -0.04    2.09
  -1  -5  -6   -0.18    3.35
  -1  -5  -6    1.88    1.56
   1  -5   6    0.86    2.03
  -1  -5  -6   -2.26    1.74
  -1   5  -6    0.76    2.07
   1   5   6   -3.24    2.01
  -1   5  -6    0.15    2.07
   1   5   6   -0.80    1.71
   1   5   6    1.33    1.75
   1   5   6    0.20    1.81
  -3  -5  -6    4.18    1.95
  -3  -5  -6    5.39    2.43
   3  -5   6    4.67    2.46
   3  -5   6    4.90    2.59
  -3  -5  -6    2.61    3.29
   3   5   6   12.57    2.53
  -3   5  -6    8.77    2.49
  -3   5  -6    2.08    2.30
   3   5   6    6.88    2.11
   3   5   6    6.58    2.44
   5  -5   6    1.28    2.14
  -5  -5  -6    2.26    1.76
  -5  -5  -6    0.82    2.13
   5  -5   6   -3.08    2.07
  -5  -5  -6    0.71    3.07
   5   5   6    4.59    1.90
  -5   5  -6    0.16    2.06
   5   5   6   -0.85    1.81
  -5   5  -6    2.13    2.33
   5   5   6   -1.35    1.51
  -7  -5  -6    5.14    2.11
   7  -5   6   -0.30    2.33
  -7  -5  -6    2.34    2.33
   7  -5   6    4.84    2.41
  -7   5  -6    0.29    2.10
   7   5   6    2.42    2.17
  -7   5  -6    0.16    2.26
   9  -5   6   13.37    3.95
  -9  -5  -6   16.53    3.66
  -9  -5  -6   19.94    3.46
  -9   5  -6   24.70    3.74
   9   5   6   14.65    3.29
  -9   5  -6   18.09    3.78
 -11  -5  -6    1.61    2.12
 -11  -5  -6    1.19    2.24
  11  -5   6    2.88    2.97
 -11   5  -6    1.00    2.29
  11   5   6    0.32    2.15
 -11   5  -6    1.88    2.30
 -13  -5  -6   -4.32    1.87
 -13  -5  -6   -0.87    2.22
  13  -5   6    5.33    3.28
 -13   5  -6    2.95    2.58
  13   5   6   -0.19    2.01
 -13   5  -6   -0.70    2.02
  15  -5   6    7.05    3.79
 -15   5  -6    2.71    2.65
   6  -6  -6    0.65    2.08
   6  -6  -6    0.92    1.85
   6  -6  -6    2.03    3.65
  -6  -6   6   -2.19    2.12
  -6   6   6   -2.62    2.76
   6   6  -6    1.00    2.49
  -6   6   6    1.25    2.20
  -4  -6   6    6.26    3.04
   4  -6  -6    9.58    4.02
   4  -6  -6    2.89    2.23
   4  -6  -6    2.36    2.01
  -4   6   6    2.65    2.34
   4   6  -6    2.84    2.32
  -4   6   6    0.94    2.85
   4   6  -6    1.74    2.43
   2  -6  -6    4.97    2.31
   2  -6  -6    6.53    3.59
  -2  -6   6    2.67    2.54
   2  -6  -6    2.90    2.29
   2   6  -6   -3.07    1.98
  -2   6   6    2.02    2.25
  -2   6   6    2.49    2.05
   2   6  -6    0.95    2.24
  -2   6   6    2.73    3.22
   0  -6  -6   19.77    5.12
   0  -6   6   14.20    3.74
   0  -6  -6   13.08    3.43
   0  -6  -6   12.77    3.18
   0   6  -6   18.30    3.64
   0   6   6   19.91    3.55
   0   6   6   20.95    4.25
   0   6  -6   15.84    3.61
   0   6   6   19.40    3.21
   2  -6   6    9.54    3.32
   2  -6   6    4.45    2.67
  -2  -6  -6    6.94    2.98
  -2  -6  -6    6.11    2.38
   2   6   6    4.13    2.39
  -2   6  -6    7.83    3.09
   2   6   6    3.40    2.38
  -2   6  -6   13.10    3.21
   4  -6   6    0.46    2.38
   4  -6   6    0.63    2.40
  -4  -6  -6    2.10    1.94
  -4  -6  -6   -0.32    2.24
  -4   6  -6   -0.66    2.58
  -4   6  -6    2.96    2.57
   4   6   6    2.54    2.15
   4   6   6   -1.09    1.87
 -28   0   7    3.12    1.76
  26   0  -7    5.21    3.03
 -26   0   7   -0.59    1.43
 -24   0   7   -0.95    1.19
  24   0  -7    0.39    2.57
 -24   0   7    0.77    1.00
 -22   0   7    2.54    1.33
 -22   0   7   -0.17    1.12
  22   0  -7   -0.62    2.53
 -22   0   7   -1.03    0.85
  20   0  -7    0.22    2.63
 -20   0   7    1.68    0.98
 -20   0   7    1.63    1.15
 -20   0   7   -0.51    1.05
  18   0  -7    3.70    2.70
 -18   0   7    0.08    1.11
 -18   0   7    0.49    0.83
 -18   0   7    0.54    0.99
 -16   0   7   -0.12    0.75
 -16   0   7    0.38    0.99
  16   0  -7   -6.09    2.03
 -16   0   7    1.26    0.89
 -14   0   7    1.56    0.75
 -14   0   7    1.86    1.03
 -14   0   7    1.32    0.85
 -12   0   7    0.91    0.94
 -12   0   7    0.72    0.73
 -12   0   7   -0.46    0.62
 -10   0   7    0.16    0.63
  10   0  -7    0.03    0.44
 -10   0   7   -0.23    0.69
 -10   0   7   -0.86    0.79
  -8   0   7   -0.76    0.61
  -8   0   7    0.22    0.64
  -8   0   7   -1.38    0.82
  -6   0   7    0.68    0.46
  -6   0   7   -0.53    0.82
  -6   0   7    0.27    0.63
  -4   0   7    0.23    0.41
  -4   0   7    0.40    0.75
   4   0  -7   -0.45    0.86
   2   0  -7   -0.47    0.70
  -2   0   7    0.21    0.49
  -2   0   7    0.27    0.68
   2   0  -7    0.08    0.59
   0   0   7    0.36    0.60
   0   0  -7    0.42    0.63
   0   0   7    2.32    0.97
   0   0   7    1.16    0.60
   0   0   7    2.32    0.97
  -2   0  -7    0.21    0.67
   2   0   7   -3.19    0.86
   2   0   7   -0.19    0.57
   2   0   7   -1.05    0.90
   4   0   7    0.09    1.05
   4   0   7   -0.04    0.37
   4   0   7   -1.34    0.95
  -4   0  -7   -0.92    0.69
  -6   0  -7    0.21    0.72
   6   0   7    0.15    0.50
   6   0   7    1.15    1.17
   6   0   7   -1.11    1.02
   8   0   7   -0.19    1.05
  -8   0  -7   -1.51    0.64
   8   0   7   -0.39    0.56
   8   0   7   -0.65    1.15
  10   0   7    0.90    1.24
  10   0   7   -0.12    1.19
 -10   0  -7   -0.67    0.81
 -12   0  -7   -0.29    0.83
  12   0   7   -1.09    1.25
  12   0   7    2.07    1.39
 -14   0  -7    1.43    1.06
 -14   0  -7    1.32    0.94
  14   0   7    1.20    1.43
  14   0   7    1.93    1.53
  16   0   7    1.72    1.70
 -16   0  -7    0.93    1.05
 -16   0  -7   -1.14    1.00
  16   0   7    2.60    1.72
  18   0   7    0.26    1.60
 -18   0  -7   -0.18    1.15
 -18   0  -7   -0.37    1.10
  18   0   7   -1.63    1.55
  20   0   7   -0.75    1.57
 -20   0  -7   -1.32    1.33
 -20   0  -7   -0.23    1.23
  20   0   7    1.89    1.88
 -22   0  -7    0.55    1.41
  22   0   7    2.68    2.19
  22   0   7    0.62    1.76
 -22   0  -7   -1.22    1.11
  24   0   7   -3.27    1.83
  24   0   7    0.58    1.76
 -24   0  -7    0.31    1.49
  27  -1  -7    1.04    3.26
 -27  -1   7    0.05    1.61
 -27  -1   7    0.05    1.42
 -27   1   7    1.60    1.73
 -25  -1   7    7.03    1.89
 -25  -1   7    6.52    2.06
  25  -1  -7    6.40    3.64
 -25   1   7    7.64    1.87
 -25   1   7    3.32    1.83
 -23  -1   7    3.23    1.52
 -23  -1   7    1.51    1.60
  23  -1  -7   -0.92    3.34
 -23   1   7   -0.08    0.95
 -23   1   7    1.02    1.39
 -23   1   7    0.13    1.44
 -21  -1   7   29.22    3.19
 -21  -1   7   25.25    2.42
  21  -1  -7   21.37    4.88
 -21  -1   7   21.22    3.09
 -21   1   7   21.33    2.20
 -21   1   7   23.81    2.97
 -21   1   7   17.56    2.69
  21   1  -7   23.26    3.80
 -19  -1   7    4.33    1.08
  19  -1  -7    3.92    3.29
 -19  -1   7    5.63    1.80
 -19  -1   7    4.04    1.62
 -19   1   7    4.25    1.66
 -19   1   7    5.59    1.65
 -19   1   7    4.89    1.04
  19   1  -7    1.56    2.20
 -17  -1   7    0.51    1.31
  17  -1  -7    3.26    3.06
 -17  -1   7    0.87    1.30
 -17  -1   7    1.91    0.81
 -17   1   7   -0.83    1.17
  17   1  -7    3.22    2.17
 -17   1   7    0.38    1.02
 -17   1   7    0.61    0.70
 -15  -1   7   50.75    3.71
  15  -1  -7   62.25    6.74
 -15  -1   7   51.99    4.34
 -15  -1   7   55.49    4.70
  15   1  -7   48.88    3.62
 -15   1   7   50.28    4.23
 -15   1   7   49.33    3.58
 -15   1   7   51.32    4.11
 -13  -1   7   77.81    6.04
 -13  -1   7   74.30    5.11
  13  -1  -7   72.11    5.09
 -13  -1   7   71.69    5.64
 -13   1   7   77.97    5.53
  13   1  -7   77.34    5.14
 -13   1   7   71.43    5.41
 -13   1   7   74.14    4.94
 -11  -1   7   31.02    3.47
 -11  -1   7   29.92    3.06
 -11  -1   7   29.66    2.40
 -11   1   7   30.05    2.80
 -11   1   7   28.48    2.64
  11   1  -7   30.55    2.47
 -11   1   7   29.40    2.65
  -9  -1   7    5.20    1.68
   9  -1  -7    3.39    0.60
  -9  -1   7    6.41    1.49
  -9   1   7    5.23    1.23
  -9   1   7    3.90    1.07
   9   1  -7    5.55    1.04
  -9   1   7    3.31    1.00
  -7  -1   7    3.18    1.18
   7  -1  -7    2.42    0.64
  -7  -1   7    2.93    1.46
  -7   1   7    1.28    0.89
   7   1  -7    3.57    0.93
  -7   1   7    3.16    0.92
  -7   1   7    4.27    1.07
  -5  -1   7   21.70    2.58
   5  -1  -7   15.22    1.85
  -5  -1   7   24.67    2.10
  -5  -1   7   22.80    2.11
  -5   1   7   24.73    2.14
  -5   1   7   20.11    1.87
   5   1  -7   28.01    2.08
  -5   1   7   25.16    2.10
   3  -1  -7  137.04    8.85
  -3  -1   7  143.54    9.21
  -3  -1   7  140.63    9.04
   3  -1  -7  138.42    8.78
  -3  -1   7  137.84    9.45
  -3   1   7  136.20    8.95
  -3   1   7  137.03    9.09
  -3   1   7  132.37    8.92
   1  -1  -7   21.73    1.42
   1  -1  -7   19.94    1.67
  -1  -1   7   18.92    2.14
   1  -1  -7   17.31    1.69
  -1  -1   7   18.13    2.23
  -1  -1   7   18.53    1.78
  -1   1   7   19.10    2.33
  -1   1   7   14.84    1.75
  -1   1   7   18.44    1.95
   1   1  -7   19.74    1.86
   1   1  -7   17.95    1.78
  -1  -1  -7   10.33    1.26
   1  -1   7    7.81    1.60
   1  -1   7    8.10    1.54
  -1  -1  -7    8.19    1.26
  -1   1  -7   10.52    1.36
  -1   1  -7    9.87    1.51
   1   1   7    6.96    1.13
   1   1   7   10.16    1.79
  -1   1  -7   13.38    1.34
   3  -1   7  150.20    9.56
   3  -1   7  143.25   10.14
  -3  -1  -7  154.39    9.83
   3   1   7  148.37   10.10
  -3   1  -7  146.11    9.71
  -3   1  -7  141.91    9.80
  -3   1  -7  147.17    9.56
   3   1   7  146.85    9.58
  -5  -1  -7   27.79    1.86
   5  -1   7   27.20    2.28
  -5  -1  -7   24.17    2.56
   5  -1   7   25.53    3.01
   5   1   7   26.68    2.12
  -5   1  -7   24.32    2.08
   5   1   7   29.24    3.04
   5   1   7   26.79    2.46
   5   1   7   26.86    2.08
  -5   1  -7   24.98    2.47
  -5   1  -7   23.81    2.25
  -7  -1  -7   73.89    4.30
   7  -1   7   65.75    4.58
   7  -1   7   59.03    5.25
  -7  -1  -7   60.79    4.90
   7   1   7   60.90    5.08
   7   1   7   60.47    4.52
   7   1   7   64.88    4.74
   7   1   7   62.89    4.38
  -7   1  -7   59.30    4.59
  -7   1  -7   60.48    4.70
  -9  -1  -7   32.25    2.24
   9  -1   7   31.58    3.64
   9  -1   7   24.69    2.55
  -9  -1  -7   21.63    2.81
   9   1   7   25.12    3.17
  -9   1  -7   28.37    2.63
   9   1   7   26.37    2.21
   9   1   7   31.29    2.71
  11  -1   7   13.46    1.87
  11  -1   7   11.93    2.60
 -11  -1  -7   13.90    2.16
 -11  -1  -7   15.08    1.49
 -11   1  -7   11.89    1.85
  11   1   7   11.54    2.29
  11   1   7   12.03    1.86
 -13  -1  -7    6.56    1.14
  13  -1   7    4.12    2.05
  13  -1   7    4.54    1.50
 -13  -1  -7    7.64    1.83
 -13   1  -7    3.61    1.28
  13   1   7    5.78    1.88
  13   1   7    1.33    1.20
 -15  -1  -7   21.90    2.13
  15  -1   7   18.38    2.54
 -15  -1  -7   19.03    2.77
  15  -1   7   15.19    3.09
 -15   1  -7   18.67    2.43
  15   1   7   16.52    2.84
  15   1   7   17.58    2.37
  17  -1   7    5.86    2.46
  17  -1   7    4.84    1.82
 -17  -1  -7    6.96    1.45
 -17  -1  -7    1.37    1.43
 -17   1  -7    1.65    1.36
  17   1   7    2.91    2.03
  17   1   7    3.25    1.43
 -19  -1  -7    0.18    1.44
  19  -1   7    2.03    1.80
 -19  -1  -7    1.45    1.26
  19  -1   7   -3.99    1.67
 -19   1  -7    0.97    1.32
  19   1   7   -0.86    1.82
  19   1   7    1.07    1.35
 -21  -1  -7    8.22    1.86
 -21  -1  -7    5.45    2.07
  21  -1   7    6.53    2.16
  21  -1   7    4.56    2.62
  21   1   7    5.41    2.43
 -21   1  -7    6.52    2.10
  21   1   7    4.38    1.71
 -23  -1  -7    3.15    1.65
  23  -1   7   -0.65    1.83
  23  -1   7   -1.73    2.08
 -23  -1  -7   -0.14    1.46
  23   1   7    0.54    2.31
 -23   1  -7    2.06    1.81
  23   1   7    2.53    1.58
 -25  -1  -7    7.74    2.47
 -25  -1  -7   11.23    2.43
  25  -1   7    8.75    2.68
  25  -1   7    7.00    2.98
 -25   1  -7    5.26    1.94
  25   1   7    5.60    2.87
 -26  -2   7   -2.12    1.67
  26  -2  -7   -1.01    3.31
 -26  -2   7    1.71    1.83
 -26   2   7    0.35    1.88
 -26   2   7    2.04    1.90
  24  -2  -7    4.51    3.59
 -24  -2   7    2.46    2.03
 -24  -2   7   -1.11    1.76
 -24   2   7   -1.49    1.59
 -24   2   7   -0.62    1.61
  22  -2  -7    0.99    3.52
 -22  -2   7    0.17    1.74
 -22  -2   7    2.64    2.00
 -22   2   7   -0.83    1.54
 -22   2   7    2.00    1.73
  20  -2  -7   -2.25    3.09
 -20  -2   7    0.42    1.76
 -20  -2   7   -0.83    1.61
 -20   2   7   -0.88    0.96
 -20   2   7    4.55    1.71
 -20   2   7   -1.50    1.52
  20   2  -7   -0.31    0.79
 -18  -2   7   47.86    5.21
  18  -2  -7   39.17    6.61
 -18  -2   7   48.21    4.86
 -18  -2   7   42.29    3.21
 -18   2   7   39.83    4.10
 -18   2   7   46.82    4.47
  18   2  -7   42.36    3.49
  16  -2  -7    4.00    3.26
 -16  -2   7    0.41    1.72
 -16  -2   7   -0.53    0.56
 -16  -2   7    0.47    1.65
  16   2  -7    1.12    1.65
 -16   2   7    0.11    1.26
 -16   2   7    0.55    1.55
  16   2  -7   -1.43    0.80
  14  -2  -7   37.33    5.91
 -14  -2   7   29.46    4.01
 -14  -2   7   38.61    4.17
 -14   2   7   38.96    3.60
  14   2  -7   33.52    3.13
 -14   2   7   42.92    4.04
  12  -2  -7    0.79    0.58
 -12  -2   7    0.83    1.64
 -12  -2   7   -1.33    1.39
  12  -2  -7   -0.15    2.84
  12   2  -7    1.92    1.01
 -12   2   7    2.59    1.41
 -12   2   7    0.63    1.33
 -10  -2   7    3.38    1.89
 -10  -2   7    2.91    1.63
  10  -2  -7    3.12    0.57
  10  -2  -7    3.15    0.75
  10   2  -7    4.04    1.22
 -10   2   7    3.98    1.45
 -10   2   7    4.36    1.47
   8  -2  -7    6.47    0.81
  -8  -2   7    3.62    1.76
  -8   2   7    4.38    1.47
  -8   2   7    5.51    1.53
   8   2  -7    4.22    1.33
  -6  -2   7   15.19    1.70
  -6  -2   7   14.74    2.53
   6  -2  -7   16.32    1.74
  -6   2   7   12.94    2.05
  -6   2   7   15.90    2.03
   6   2  -7   12.52    1.90
   4  -2  -7    1.89    0.96
  -4  -2   7    3.73    1.68
  -4  -2   7    2.49    0.96
  -4   2   7   -0.85    1.13
  -4   2   7    0.27    1.02
   4   2  -7    1.32    1.13
   4   2  -7   -0.04    0.94
  -2  -2   7    2.46    1.58
  -2  -2   7    6.07    1.36
   2  -2  -7    4.68    1.29
  -2   2   7    4.39    1.40
  -2   2   7    5.16    1.60
  -2   2   7    4.99    1.29
   2   2  -7    5.16    1.25
   2   2  -7    6.69    1.48
   0  -2   7   24.88    3.04
   0  -2  -7   25.17    2.58
   0  -2  -7   25.34    2.33
   0  -2   7   26.35    2.90
   0   2   7   32.06    3.36
   0   2  -7   27.75    2.90
   0   2   7   23.86    2.46
  -2  -2  -7    2.49    0.94
  -2  -2  -7    4.33    1.35
   2  -2   7    1.46    1.38
   2  -2   7    0.72    1.26
   2   2   7    2.50    1.58
  -2   2  -7    3.12    1.22
   2   2   7    2.06    0.95
  -4  -2  -7   14.89    2.28
  -4  -2  -7   18.74    1.95
   4  -2   7   17.40    2.67
   4   2   7   15.64    2.51
   4   2   7   14.62    1.73
  -4   2  -7   17.75    2.27
   6  -2   7   37.87    4.52
  -6  -2  -7   40.81    3.33
  -6  -2  -7   36.49    3.84
  -6   2  -7   38.69    3.65
   6   2   7   37.93    3.92
   6   2   7   40.68    3.12
  -6   2  -7   43.87    3.61
   6   2   7   49.45    4.27
   8  -2   7    9.28    2.60
  -8  -2  -7   10.59    2.16
   8  -2   7   12.02    1.23
  -8  -2  -7   10.32    1.64
  -8   2  -7   14.33    2.09
   8   2   7    8.97    2.15
  -8   2  -7   13.20    2.05
   8   2   7    9.78    1.32
 -10  -2  -7   28.33    3.14
 -10  -2  -7   34.63    4.02
  10  -2   7   42.82    2.93
  10  -2   7   37.37    4.71
 -10   2  -7   40.70    3.60
  10   2   7   37.79    2.82
 -10   2  -7   34.43    3.38
  10   2   7   40.21    4.28
  12  -2   7    8.82    1.45
  12  -2   7    6.61    2.56
 -12  -2  -7    6.94    1.49
 -12  -2  -7    6.86    2.13
  12   2   7    9.28    2.32
 -12   2  -7    5.65    1.58
  12   2   7    8.34    1.13
 -12   2  -7   10.05    1.93
 -14  -2  -7    2.23    1.91
  14  -2   7   -0.98    1.89
  14  -2   7   -0.52    1.08
 -14  -2  -7    0.09    1.10
  14   2   7   -0.86    1.67
 -14   2  -7   -0.51    1.21
 -14   2  -7   -0.15    1.38
  14   2   7   -0.60    0.78
  14   2   7    0.63    0.72
 -16  -2  -7    6.34    1.48
 -16  -2  -7   10.07    2.47
  16  -2   7    5.52    2.70
  16  -2   7    6.79    1.71
 -16   2  -7    6.37    1.94
  16   2   7    3.95    2.21
 -16   2  -7    6.75    1.80
  16   2   7    5.66    1.29
  18  -2   7    0.01    2.51
  18  -2   7    2.55    1.51
 -18  -2  -7    0.92    1.99
 -18  -2  -7    1.97    1.33
  18   2   7    1.43    0.95
 -18   2  -7   -0.68    1.33
 -18   2  -7    0.36    1.59
  18   2   7    3.05    2.19
 -20  -2  -7   -1.49    1.52
 -20  -2  -7   -1.10    1.13
  20  -2   7    1.01    2.48
  20  -2   7    0.99    1.58
 -20   2  -7   -0.55    1.48
 -20   2  -7    0.74    1.55
  20   2   7   -2.44    2.15
  20   2   7   -1.06    0.98
 -22  -2  -7    1.32    2.05
  22  -2   7   -0.23    2.33
 -22  -2  -7    0.38    1.27
 -22   2  -7    1.10    1.62
 -22   2  -7    2.11    1.78
  22   2   7    3.13    2.39
  24  -2   7   -1.42    2.61
 -24  -2  -7   -0.91    2.09
 -24  -2  -7   -1.43    1.34
 -24   2  -7   -0.86    1.58
 -24   2  -7    3.43    1.98
  24   2   7   -0.59    2.37
 -23  -3   7    1.73    2.22
 -23  -3   7    0.22    2.33
  23  -3  -7   -2.26    3.27
 -23   3   7    4.13    2.40
 -23   3   7    2.02    2.20
 -21  -3   7   -0.81    2.03
  21  -3  -7   -6.25    3.33
 -21  -3   7   -0.81    2.22
 -21   3   7   -1.78    1.91
  21   3  -7   -0.75    1.09
 -21   3   7   -3.38    1.75
 -19  -3   7   23.96    3.94
 -19  -3   7   24.97    4.20
  19  -3  -7   22.34    5.65
 -19   3   7   27.52    3.85
 -19   3   7   23.79    3.72
  19   3  -7   26.79    2.98
 -17  -3   7    3.01    2.19
 -17  -3   7    3.60    2.42
  17  -3  -7    6.75    4.08
  17   3  -7    3.21    1.45
 -17   3   7    5.31    2.14
 -17   3   7    0.14    1.92
 -15  -3   7   11.63    3.01
 -15  -3   7   23.48    3.56
  15  -3  -7   20.80    5.07
  15   3  -7   14.91    2.30
 -15   3   7   18.63    3.07
 -15   3   7   15.17    2.86
 -13  -3   7   63.81    5.97
 -13  -3   7   60.62    5.64
  13  -3  -7   68.85    8.24
 -13   3   7   52.48    5.23
 -13   3   7   53.27    4.06
 -13   3   7   53.83    5.24
  13   3  -7   58.28    4.80
 -11  -3   7   31.90    4.16
  11  -3  -7   36.88    6.17
 -11  -3   7   29.41    4.30
 -11   3   7   41.23    4.08
  11   3  -7   37.26    3.52
 -11   3   7   39.01    4.11
 -11   3   7   31.72    2.79
   9  -3  -7   12.83    4.13
  -9  -3   7   17.31    1.64
  -9  -3   7   15.38    3.04
  -9   3   7   16.20    2.72
  -9   3   7   16.33    1.88
   9   3  -7   17.04    2.40
  -9   3   7   21.09    2.85
  -7  -3   7   -0.02    1.68
  -7  -3   7    0.32    0.77
   7   3  -7   -0.21    1.17
  -7   3   7   -0.35    0.83
  -7   3   7   -1.73    1.24
  -7   3   7    2.36    1.74
   5  -3  -7   32.18    3.16
  -5  -3   7   29.98    4.13
  -5  -3   7   29.48    2.81
   5   3  -7   39.18    3.83
   5   3  -7   30.60    2.64
  -5   3   7   39.42    3.94
  -5   3   7   31.09    3.42
  -5   3   7   31.89    2.79
   5   3  -7   35.87    3.38
  -3  -3   7    1.24    1.07
  -3  -3   7   -0.03    1.53
   3  -3  -7    0.59    1.20
   3   3  -7    1.26    0.69
  -3   3   7   -1.35    1.20
  -3   3   7   -0.43    1.28
  -3   3   7    0.64    1.60
   3   3  -7    0.21    1.32
   3   3  -7    0.36    1.21
  -1  -3   7   74.93    5.56
   1  -3  -7   68.36    5.49
   1  -3  -7   69.46    5.35
  -1  -3   7   66.40    5.94
  -1   3   7   66.48    5.69
   1   3  -7   71.02    5.63
   1   3  -7   69.58    5.51
  -1   3   7   68.41    5.33
  -1   3   7   64.89    5.55
  -1  -3  -7   14.83    2.15
  -1  -3  -7   12.71    2.23
   1  -3   7   11.25    2.39
   1  -3   7   12.01    2.36
  -1   3  -7   12.21    2.32
  -1   3  -7   13.04    2.03
   1   3   7   13.24    2.45
   1   3   7   13.09    1.98
   3  -3   7    7.58    2.24
  -3  -3  -7    7.74    1.98
   3  -3   7    3.74    1.88
  -3  -3  -7    9.49    1.74
   3   3   7    5.76    1.54
   3   3   7    9.20    2.18
  -3   3  -7    8.97    1.78
  -3   3  -7    8.92    2.08
   5  -3   7    3.05    1.94
  -5  -3  -7    0.36    1.48
  -5  -3  -7    1.10    1.15
  -5   3  -7    2.90    1.35
   5   3   7    5.42    1.37
   5   3   7    5.01    1.88
  -5   3  -7    1.34    1.42
   7  -3   7   22.76    3.86
  -7  -3  -7   23.81    3.47
  -7  -3  -7   26.92    3.09
  -7   3  -7   24.09    3.20
  -7   3  -7   24.84    2.88
   7   3   7   22.42    3.36
   7   3   7   29.03    2.66
  -9  -3  -7   -1.01    1.61
  -9  -3  -7    3.79    1.48
   9  -3   7    0.12    2.05
   9   3   7    1.32    1.11
   9   3   7   -1.18    1.72
  -9   3  -7    0.01    1.34
  11  -3   7   15.59    3.48
 -11  -3  -7   13.51    2.95
 -11  -3  -7   15.04    2.53
  11   3   7   13.77    1.81
 -11   3  -7   15.85    2.70
  11   3   7   16.24    3.08
 -13  -3  -7   21.20    3.63
  13  -3   7   24.34    4.34
 -13  -3  -7   25.22    3.21
  13   3   7   21.34    2.19
  13   3   7   24.48    3.73
 -13   3  -7   20.38    3.06
 -13   3  -7   20.91    3.10
 -15  -3  -7   -1.32    1.91
 -15  -3  -7    0.48    1.42
  15  -3   7   -0.98    2.24
 -15   3  -7   -0.09    1.50
  15   3   7   -0.27    2.09
 -15   3  -7   -1.82    1.42
  17  -3   7    3.45    3.10
 -17  -3  -7    3.51    2.36
 -17  -3  -7    2.06    1.72
 -17   3  -7    4.53    2.12
 -17   3  -7    2.22    1.89
  17   3   7    2.29    2.36
  19  -3   7    2.18    2.95
 -19  -3  -7    0.50    1.51
 -19  -3  -7    3.18    2.29
 -19   3  -7    3.22    1.91
  19   3   7    0.84    2.27
 -19   3  -7    1.39    1.82
 -21  -3  -7   -1.31    2.25
  21  -3   7    0.54    2.67
 -21  -3  -7    2.66    1.73
  21   3   7    4.37    2.77
 -21   3  -7   -1.47    1.54
 -21   3  -7    6.90    2.26
  20  -4  -7    3.42    4.19
 -20  -4   7   -1.78    2.35
 -20  -4   7    0.35    2.42
 -20   4   7    1.84    2.62
 -20   4   7    5.11    2.50
  20   4  -7    2.89    1.93
  20   4  -7    0.74    1.56
 -18  -4   7    2.79    2.48
 -18  -4   7    5.80    2.83
  18  -4  -7    2.24    3.98
  18   4  -7    0.61    1.51
 -18   4   7    0.18    2.43
 -18   4   7   -1.75    2.26
  18   4  -7    0.36    1.51
 -16  -4   7    7.04    3.16
  16  -4  -7    9.27    4.41
 -16  -4   7    2.98    2.53
  16   4  -7    6.82    1.99
 -16   4   7   11.62    3.10
  16   4  -7    9.70    2.07
 -16   4   7   10.15    3.06
 -14  -4   7   -1.91    2.10
 -14  -4   7    1.02    2.25
  14  -4  -7    4.38    4.24
  14   4  -7    2.36    1.59
 -14   4   7    4.10    2.56
 -14   4   7    4.05    2.43
  14   4  -7    6.41    1.79
  12  -4  -7    7.86    4.11
 -12  -4   7    0.41    2.11
 -12  -4   7   -2.36    1.95
  12   4  -7   -1.98    1.29
 -12   4   7   -1.12    1.07
 -12   4   7    1.38    2.13
 -12   4   7   -1.23    1.96
  12   4  -7    2.16    1.33
 -10  -4   7    5.32    2.50
 -10  -4   7    5.29    2.52
  10  -4  -7    2.38    3.89
 -10   4   7    5.25    2.57
 -10   4   7    4.40    1.51
  10   4  -7    3.59    1.73
 -10   4   7    5.69    2.37
  10   4  -7    4.78    1.44
  -8  -4   7    8.28    1.37
   8  -4  -7    4.06    3.71
  -8  -4   7    8.97    2.83
  -8   4   7    6.28    1.68
  -8   4   7    2.99    2.28
   8   4  -7    6.82    1.56
   8   4  -7    8.23    2.08
  -8   4   7    6.62    2.43
  -6  -4   7   -0.18    0.93
   6  -4  -7   -0.59    3.32
   6  -4  -7   -0.28    1.39
  -6  -4   7    0.28    1.87
   6   4  -7    0.09    0.90
  -6   4   7   -1.29    1.62
   6   4  -7    0.56    1.51
  -6   4   7    0.98    2.17
  -6   4   7    0.32    1.31
   4  -4  -7    4.32    1.80
  -4  -4   7    2.91    1.38
   4  -4  -7    1.81    3.37
  -4  -4   7    2.25    1.97
  -4   4   7    4.21    2.00
   4   4  -7    3.73    1.92
  -4   4   7    6.68    1.64
  -4   4   7    3.47    2.23
  -4   4   7    4.63    1.81
   4   4  -7    3.01    1.04
   4   4  -7    3.44    1.89
   2  -4  -7    3.36    1.62
  -2  -4   7    4.61    1.64
   2  -4  -7    3.62    1.70
  -2  -4   7    2.58    2.16
  -2   4   7    4.41    2.13
  -2   4   7    2.62    1.79
  -2   4   7    4.02    1.60
  -2   4   7    5.45    2.07
   2   4  -7    4.80    1.08
   2   4  -7    4.22    1.96
   2   4  -7    7.19    2.04
   0  -4  -7    5.46    1.92
   0  -4   7    3.77    1.87
   0  -4  -7    2.40    1.52
   0  -4   7    3.16    2.17
   0   4   7   -0.05    1.76
   0   4   7    2.42    1.72
   0   4   7    2.07    2.01
   0   4  -7    6.20    2.01
   0   4   7    2.35    1.44
   0   4  -7    2.02    1.65
   2  -4   7    0.85    1.81
  -2  -4  -7    0.31    1.68
  -2  -4  -7    2.31    1.57
   2  -4   7    3.16    2.06
  -2   4  -7    1.65    1.91
  -2   4  -7    1.74    1.59
   2   4   7    3.37    2.04
   2   4   7    1.69    1.61
   4  -4   7    4.31    2.22
   4  -4   7    4.49    2.13
  -4  -4  -7    3.38    1.93
  -4  -4  -7    2.19    1.57
   4   4   7    5.13    1.73
  -4   4  -7    1.72    1.96
   4   4   7    0.48    1.83
  -4   4  -7    2.18    1.75
   6  -4   7    1.18    2.40
  -6  -4  -7    0.15    1.78
   6  -4   7    0.92    1.82
  -6  -4  -7   -1.03    1.22
   6   4   7   -0.96    1.65
  -6   4  -7    1.64    1.70
  -6   4  -7    3.19    1.96
   6   4   7    0.31    1.37
  -8  -4  -7    1.13    1.57
   8  -4   7    1.95    2.39
  -8  -4  -7    5.15    2.31
   8   4   7   -0.09    1.96
  -8   4  -7    2.86    2.00
  -8   4  -7    4.29    1.97
   8   4   7    4.59    1.56
  10  -4   7    8.10    3.15
 -10  -4  -7    9.84    2.35
 -10  -4  -7    6.52    2.52
 -10   4  -7    7.76    2.20
  10   4   7    5.36    2.46
 -10   4  -7    8.21    2.51
  10   4   7    6.85    1.59
  12  -4   7    0.01    2.49
 -12  -4  -7    0.47    1.75
 -12  -4  -7   -1.01    1.99
  12   4   7   -1.36    1.97
 -12   4  -7    0.50    1.80
 -12   4  -7    1.85    1.80
  14  -4   7   -4.13    2.33
 -14  -4  -7    1.22    1.78
 -14  -4  -7    3.43    2.39
 -14   4  -7   -3.37    1.59
  14   4   7    0.85    2.02
 -14   4  -7   -0.88    1.71
 -16  -4  -7    1.03    1.77
 -16  -4  -7    2.24    2.36
  16  -4   7    2.01    2.80
 -16   4  -7    1.08    1.75
  16   4   7   -1.22    2.11
 -16   4  -7   -0.91    1.82
 -18  -4  -7   -1.98    2.05
  18  -4   7   -1.29    2.64
 -18  -4  -7    0.65    1.84
  18   4   7   -0.71    2.22
 -18   4  -7   -0.33    1.91
 -18   4  -7    0.81    1.84
 -15  -5   7    4.43    2.98
 -15  -5   7    3.48    2.84
  15  -5  -7    9.78    5.19
  15   5  -7    5.09    2.00
 -15   5   7    2.59    3.16
 -15   5   7    6.60    3.03
  15   5  -7    4.74    2.07
  13  -5  -7    3.18    4.06
 -13  -5   7    2.20    2.87
 -13  -5   7    5.28    2.87
  13   5  -7    1.09    1.54
 -13   5   7    1.48    2.74
 -13   5   7    5.35    2.97
  13   5  -7    4.79    2.16
 -11  -5   7   16.50    3.84
 -11  -5   7   16.77    3.80
  11  -5  -7   26.84    6.05
 -11   5   7   27.07    4.51
 -11   5   7   19.79    2.77
  11   5  -7   21.62    3.47
 -11   5   7   16.88    3.73
   9  -5  -7   24.36    5.83
  -9  -5   7   14.69    3.69
  -9  -5   7   20.71    4.06
  -9   5   7   20.27    4.06
   9   5  -7   23.70    3.48
  -9   5   7   17.33    3.50
  -9   5   7   17.77    2.74
   7  -5  -7    3.51    1.95
   7  -5  -7    1.45    3.80
  -7  -5   7    3.94    2.40
  -7   5   7    3.94    1.76
  -7   5   7    5.56    2.82
   7   5  -7    0.30    1.86
  -7   5   7    0.80    2.25
   5  -5  -7   -0.51    1.45
   5  -5  -7    5.02    4.08
  -5  -5   7   -2.41    1.93
   5  -5  -7   -2.99    1.40
  -5   5   7   -2.66    1.99
  -5   5   7   -0.20    1.68
   5   5  -7   -2.33    1.73
  -5   5   7    0.58    2.53
   5   5  -7   -2.86    1.79
   3  -5  -7    6.10    3.75
   3  -5  -7    8.01    2.37
  -3  -5   7    5.18    2.77
   3  -5  -7    7.76    2.34
  -3  -5   7    6.20    1.95
  -3   5   7    3.70    1.97
   3   5  -7    7.61    2.44
   3   5  -7    6.83    2.74
  -3   5   7   11.03    2.33
  -3   5   7    9.85    3.05
  -3   5   7    3.14    2.23
  -1  -5   7    6.50    2.19
   1  -5  -7   13.89    4.30
   1  -5  -7    8.00    2.28
   1  -5  -7    8.92    2.58
  -1  -5   7    7.30    2.79
  -1   5   7    5.65    2.32
  -1   5   7    5.75    2.84
   1   5  -7    7.39    2.48
  -1   5   7    7.01    2.08
  -1   5   7    7.61    2.44
   1   5  -7    5.80    2.54
   1  -5   7   -0.85    2.08
   1  -5   7   -1.08    1.78
  -1  -5  -7    2.46    1.87
  -1  -5  -7    1.12    3.31
  -1  -5  -7   -0.47    1.35
   1   5   7   -2.55    1.45
   1   5   7   -1.00    1.78
  -1   5  -7   -0.11    1.94
  -1   5  -7    0.29    2.03
   1   5   7    0.86    1.90
   3  -5   7   -0.54    2.05
  -3  -5  -7   -0.49    1.26
   3  -5   7   -0.17    1.98
  -3  -5  -7   -2.75    3.05
  -3  -5  -7    1.59    2.02
   3   5   7    0.54    1.87
   3   5   7    0.87    1.77
  -3   5  -7   -3.12    1.71
  -3   5  -7   -0.32    2.05
   3   5   7   -1.93    1.49
  -5  -5  -7   -3.22    3.04
  -5  -5  -7    3.32    2.41
   5  -5   7    1.39    2.01
  -5  -5  -7    3.95    1.96
   5  -5   7    5.37    2.72
   5   5   7    4.76    1.93
  -5   5  -7    5.05    2.52
   5   5   7    0.89    2.08
  -5   5  -7    2.91    2.20
   7  -5   7    3.52    2.77
  -7  -5  -7    1.77    1.80
  -7  -5  -7    1.60    2.17
   7  -5   7   -1.35    2.02
  -7   5  -7    2.44    2.27
  -7   5  -7   -2.98    1.83
   7   5   7    0.98    1.53
   7   5   7   -1.08    1.74
  -9  -5  -7    9.53    2.41
  -9  -5  -7    3.48    2.49
   9  -5   7    2.29    2.71
  -9   5  -7    2.46    2.28
   9   5   7    1.74    2.18
  -9   5  -7    4.16    2.62
 -11  -5  -7    3.06    2.14
  11  -5   7    5.77    3.41
 -11  -5  -7    2.69    2.52
 -11   5  -7    5.87    2.67
 -11   5  -7    7.94    2.75
  11   5   7    3.89    2.44
 -13  -5  -7    0.57    2.13
 -13  -5  -7   -0.45    2.32
  13  -5   7    5.31    3.60
 -13   5  -7    3.03    2.67
 -13   5  -7    1.31    2.53
  13   5   7    0.33    2.27
  -4   6   7    6.40    3.27
  -4   6   7   -0.32    2.39
   4   6  -7    0.62    2.22
   2  -6  -7   -0.07    3.29
   2  -6  -7    3.06    2.18
   2  -6  -7    1.53    1.81
  -2  -6   7    2.72    2.66
   2   6  -7    5.83    2.72
   2   6  -7   -0.16    2.51
  -2   6   7    1.80    2.96
  -2   6   7    1.02    1.94
  -2   6   7    5.42    2.36
   0  -6  -7    2.54    2.19
   0  -6   7   -0.72    2.25
   0  -6  -7    4.99    3.87
   0  -6  -7    1.22    1.80
   0   6  -7    2.86    2.39
   0   6   7    2.22    2.04
   0   6  -7    0.20    2.33
   0   6   7    0.63    2.10
 -26   0   8    2.91    1.64
  26   0  -8    4.51    2.83
 -24   0   8   28.15    3.56
 -24   0   8   25.90    3.39
  24   0  -8   30.30    5.07
 -22   0   8    5.59    1.25
  22   0  -8    5.64    3.32
 -22   0   8    6.12    1.75
 -22   0   8    3.76    1.44
  20   0  -8   14.53    3.82
 -20   0   8    9.47    1.72
 -20   0   8    9.51    2.01
 -20   0   8   10.19    1.55
  18   0  -8   -0.12    2.48
 -18   0   8    0.44    1.15
 -18   0   8   -0.49    0.71
 -18   0   8    0.93    1.03
 -16   0   8   47.57    4.19
 -16   0   8   56.00    3.79
 -16   0   8   49.74    4.02
 -14   0   8   10.25    1.58
 -14   0   8   14.90    2.00
 -14   0   8   14.94    1.50
 -12   0   8   17.58    1.61
 -12   0   8   19.16    2.19
 -12   0   8   18.07    1.97
  10   0  -8   95.20    6.35
 -10   0   8   93.55    6.36
 -10   0   8  103.01    6.65
 -10   0   8  100.18    6.81
  -8   0   8   44.60    3.56
  -8   0   8   45.96    3.20
  -8   0   8   47.90    3.47
  -6   0   8   13.72    1.07
  -6   0   8   11.90    1.46
  -6   0   8   12.01    1.51
  -4   0   8   46.18    3.86
  -4   0   8   62.38    3.64
   4   0  -8   50.92    4.10
   2   0  -8   17.45    1.63
   2   0  -8   18.08    1.74
  -2   0   8   21.32    1.57
  -2   0   8   14.78    1.64
   0   0   8   42.80    3.46
   0   0   8   39.08    2.99
   0   0   8   42.54    3.44
   0   0  -8   48.20    3.14
   2   0   8    0.29    1.03
   2   0   8   -0.62    0.94
  -2   0  -8    0.91    0.74
   2   0   8   -0.10    0.54
   4   0   8    0.11    1.04
   4   0   8    0.49    1.11
   4   0   8    0.19    0.38
  -4   0  -8    2.29    0.85
   6   0   8   18.65    1.63
   6   0   8   22.92    2.54
   6   0   8   21.51    2.44
  -6   0  -8   23.27    2.01
  -8   0  -8   38.62    2.82
   8   0   8   24.44    2.35
   8   0   8   37.61    3.28
   8   0   8   36.23    3.20
 -10   0  -8   15.45    1.83
  10   0   8    9.41    1.97
  10   0   8   13.40    2.14
 -12   0  -8    5.89    1.33
  12   0   8    5.15    1.78
  12   0   8    5.27    1.78
  14   0   8   18.80    2.84
 -14   0  -8   27.15    2.57
  14   0   8   22.70    3.15
 -16   0  -8    4.71    1.41
  16   0   8    5.07    1.94
  16   0   8    5.16    2.00
  18   0   8    4.77    2.05
  18   0   8    8.44    2.38
 -18   0  -8   11.75    2.07
  20   0   8    0.41    1.69
 -20   0  -8    4.08    1.78
  20   0   8    4.74    2.30
 -22   0  -8    1.43    1.70
  22   0   8    1.99    2.04
  22   0   8    3.29    2.29
 -24   0  -8    0.57    1.66
  24   0   8    2.70    2.49
  24   0   8    1.41    1.76
  27  -1  -8    7.90    3.99
 -27  -1   8    8.29    2.29
 -27   1   8    7.91    2.24
 -25  -1   8    2.01    1.73
  25  -1  -8    2.94    3.85
 -25  -1   8    0.93    1.43
 -25   1   8    0.76    1.62
 -25   1   8    3.92    1.81
  23  -1  -8    4.41    3.60
 -23  -1   8    3.41    1.73
 -23  -1   8    0.40    1.39
 -23   1   8    1.78    1.49
 -23   1   8    2.03    1.69
  21  -1  -8    8.77    4.01
 -21  -1   8    3.61    1.72
 -21  -1   8    6.38    1.78
 -21  -1   8    3.69    1.24
 -21   1   8    6.61    1.75
 -21   1   8    5.48    1.76
  21   1  -8    6.18    2.73
  19  -1  -8    3.58    3.42
 -19  -1   8    1.25    1.43
 -19  -1   8    1.43    0.92
 -19  -1   8   -0.80    1.23
  19   1  -8    1.74    2.31
 -19   1   8   -0.13    0.74
 -19   1   8    2.65    1.53
 -19   1   8    1.24    1.28
 -17  -1   8   33.65    3.22
  17  -1  -8   31.98    5.31
 -17  -1   8   32.58    3.73
 -17  -1   8   25.49    2.53
  17   1  -8   29.44    2.32
 -17   1   8   28.95    2.34
 -17   1   8   32.50    3.39
 -17   1   8   30.37    2.99
 -15  -1   8   10.46    1.41
  15  -1  -8   11.35    1.40
 -15  -1   8    9.81    2.18
 -15  -1   8    7.77    1.81
 -15   1   8   10.46    1.12
  15   1  -8    8.83    1.22
 -15   1   8    7.47    1.58
 -15   1   8   10.35    1.86
 -13  -1   8   36.10    3.37
 -13  -1   8   33.82    2.85
 -13  -1   8   41.14    3.83
  13   1  -8   38.81    2.91
 -13   1   8   35.75    3.18
 -13   1   8   35.79    3.32
 -13   1   8   41.01    3.26
 -11  -1   8   51.19    4.41
 -11  -1   8   47.56    4.01
 -11  -1   8   47.86    3.59
 -11   1   8   52.66    3.80
 -11   1   8   48.40    3.91
 -11   1   8   48.41    3.76
  11   1  -8   44.63    3.60
  -9  -1   8   33.59    3.51
  -9  -1   8   32.35    3.18
   9  -1  -8   36.64    2.54
  -9   1   8   38.06    2.92
   9   1  -8   34.20    2.87
  -9   1   8   38.56    3.07
  -9   1   8   35.48    2.92
   7  -1  -8   26.08    2.03
  -7  -1   8   26.14    2.32
  -7  -1   8   26.55    3.01
  -7   1   8   29.49    2.29
   7   1  -8   25.67    2.30
  -7   1   8   25.69    2.32
  -7   1   8   23.89    2.40
  -5  -1   8    0.08    1.20
  -5  -1   8    0.18    0.82
   5  -1  -8    0.15    0.79
  -5   1   8    1.74    0.87
  -5   1   8    0.61    0.85
  -5   1   8    1.62    0.74
   3  -1  -8    0.56    0.44
  -3  -1   8   -0.13    0.81
   3  -1  -8    0.64    0.61
  -3  -1   8   -1.11    1.06
  -3  -1   8    0.97    0.92
  -3   1   8   -0.14    0.67
  -3   1   8    1.30    0.78
  -3   1   8    0.98    0.79
  -1  -1   8   25.36    2.63
  -1  -1   8   24.35    2.42
   1  -1  -8   28.67    1.98
  -1  -1   8   24.09    1.99
   1  -1  -8   24.42    1.94
  -1   1   8   20.77    2.23
   1   1  -8   22.92    2.09
  -1   1   8   21.11    2.13
  -1   1   8   23.98    2.71
   1   1  -8   25.70    2.15
  -1  -1  -8    6.72    1.10
   1  -1   8    6.42    1.47
  -1  -1  -8    8.23    1.13
   1  -1   8    4.81    1.41
  -1   1  -8    5.95    1.38
  -1   1  -8    8.59    1.23
   1   1   8    5.87    1.64
  -1   1  -8    8.09    1.22
   1   1   8    7.54    1.12
  -3  -1  -8    1.97    0.90
   3  -1   8    2.96    0.90
   3  -1   8    3.53    1.42
   3  -1   8    3.22    1.15
  -3   1  -8    1.62    1.10
  -3   1  -8    2.82    0.91
  -3   1  -8    3.13    0.83
   3   1   8    2.76    0.80
   3   1   8    2.56    1.43
  -5  -1  -8   25.12    2.87
   5  -1   8   34.74    3.44
   5  -1   8   36.26    2.80
   5   1   8   36.13    3.04
  -5   1  -8   37.46    3.05
  -5   1  -8   34.07    2.81
   5   1   8   34.07    3.47
   5   1   8   35.40    2.69
  -5   1  -8   39.50    2.68
   7  -1   8   15.28    2.34
   7  -1   8   13.11    1.67
  -7  -1  -8   12.30    1.10
  -7  -1  -8    8.68    1.66
  -7   1  -8   11.95    1.59
   7   1   8   13.93    2.29
  -7   1  -8   11.67    1.75
   7   1   8    9.72    1.33
   7   1   8   11.61    1.74
   7   1   8   13.61    1.46
  -9  -1  -8   14.90    2.08
   9  -1   8   13.75    1.92
  -9  -1  -8   16.87    1.41
   9  -1   8   11.83    2.34
   9   1   8   17.93    1.89
  -9   1  -8   17.13    2.07
   9   1   8   13.49    1.50
   9   1   8   12.18    1.88
   9   1   8   10.74    2.22
  11  -1   8    3.03    1.83
  11  -1   8    2.30    1.29
 -11  -1  -8    2.16    1.42
 -11  -1  -8    2.05    0.78
  11   1   8    2.30    1.25
  11   1   8    2.01    1.65
 -11   1  -8    3.93    1.36
  13  -1   8    2.61    1.42
 -13  -1  -8    0.28    1.17
  13  -1   8    0.65    1.84
 -13  -1  -8    3.16    1.01
 -13   1  -8    2.31    1.15
  13   1   8    1.89    1.22
  13   1   8   -1.19    1.56
  15  -1   8   13.82    3.00
 -15  -1  -8    9.47    2.17
  15  -1   8   15.06    2.30
 -15  -1  -8   11.55    1.66
  15   1   8    9.60    1.97
 -15   1  -8   11.15    1.97
  15   1   8   12.75    2.64
 -17  -1  -8   17.77    2.14
 -17  -1  -8   10.63    2.29
  17  -1   8   16.28    2.51
  17  -1   8    7.74    2.64
  17   1   8   14.23    2.32
 -17   1  -8    9.71    2.05
  17   1   8   13.62    1.42
  17   1   8   11.42    2.71
 -19  -1  -8    3.57    1.74
  19  -1   8    3.37    2.32
 -19  -1  -8    8.25    1.66
  19  -1   8    3.97    1.93
 -19   1  -8    3.66    1.63
  19   1   8    4.35    2.36
  19   1   8    7.35    1.86
  21  -1   8    5.05    2.18
 -21  -1  -8    4.65    1.95
 -21  -1  -8    5.42    1.69
  21  -1   8    9.68    2.87
 -21   1  -8    5.07    1.87
  21   1   8    6.68    1.88
  21   1   8    4.30    2.61
  23  -1   8   -1.82    1.84
  23  -1   8    4.08    2.49
 -23  -1  -8    3.43    1.94
 -23  -1  -8    2.33    1.60
 -23   1  -8    0.82    1.70
  23   1   8    2.98    2.51
  23   1   8    2.44    1.69
 -26  -2   8   -0.42    1.72
  26  -2  -8   -2.79    3.22
 -26  -2   8   -0.33    1.72
 -26   2   8    0.26    1.95
 -26   2   8   -1.15    1.77
 -24  -2   8   -0.68    1.87
  24  -2  -8    3.08    4.24
 -24  -2   8    0.75    1.95
 -24   2   8    6.31    2.13
 -24   2   8    1.69    1.87
 -22  -2   8   14.08    3.01
 -22  -2   8   10.51    2.66
  22  -2  -8   19.11    5.25
 -22   2   8   20.14    3.17
 -22   2   8   16.58    2.84
 -20  -2   8   50.08    5.09
 -20  -2   8   40.62    5.04
  20  -2  -8   47.87    7.33
 -20   2   8   53.63    4.84
 -20   2   8   43.84    4.47
 -18  -2   8   -0.60    1.64
  18  -2  -8   -1.83    2.99
 -18  -2   8    0.42    0.76
 -18  -2   8    1.03    1.85
  18   2  -8   -0.80    0.90
 -18   2   8    0.38    1.63
 -18   2   8   -1.85    1.20
 -16  -2   8    8.13    2.47
  16  -2  -8    6.47    3.95
 -16  -2   8    6.28    1.09
 -16  -2   8    3.19    1.99
  16   2  -8    7.20    1.37
 -16   2   8    5.27    1.96
 -16   2   8    5.29    1.78
  14  -2  -8   77.27    8.45
 -14  -2   8   72.29    6.18
 -14  -2   8   74.72    6.62
 -14   2   8   80.65    5.99
  14   2  -8   71.81    5.56
 -14   2   8   80.57    6.08
 -12  -2   8   18.01    3.08
  12  -2  -8   20.30    1.65
  12  -2  -8   20.56    1.66
 -12  -2   8   25.76    3.12
 -12   2   8   24.35    2.80
  12   2  -8   23.67    2.57
 -12   2   8   19.52    2.77
 -10  -2   8    2.21    1.70
 -10  -2   8   -0.04    1.46
  10  -2  -8    0.22    0.59
  10  -2  -8    0.15    0.38
 -10   2   8   -1.00    1.20
  10   2  -8    0.11    0.96
 -10   2   8    0.85    1.29
   8  -2  -8   44.40    3.22
  -8  -2   8   39.70    4.35
  -8   2   8   43.47    3.83
   8   2  -8   48.30    3.82
  -8   2   8   46.53    3.90
  -6  -2   8    3.45    1.71
  -6  -2   8    4.75    1.06
   6  -2  -8    4.73    0.99
  -6   2   8    2.91    1.21
   6   2  -8    5.04    1.27
  -6   2   8    5.66    1.51
   4  -2  -8    5.95    1.13
  -4  -2   8    3.50    1.13
  -4  -2   8    6.46    1.89
  -4   2   8    6.69    1.50
  -4   2   8    3.99    1.24
   4   2  -8    4.22    1.24
   4   2  -8    5.18    1.40
   2  -2  -8    1.11    0.94
  -2  -2   8    0.55    0.93
  -2  -2   8   -0.41    1.33
  -2   2   8    2.31    1.38
   2   2  -8    1.42    1.06
   2   2  -8    0.25    1.04
  -2   2   8    0.23    0.94
  -2   2   8    2.66    1.23
   0  -2  -8    0.71    0.73
   0  -2   8   -1.88    1.13
   0  -2  -8    0.20    0.87
   0  -2   8    1.09    1.18
   0   2  -8    1.37    1.12
   0   2   8    1.28    0.93
   0   2   8    0.81    1.44
   2  -2   8    1.91    1.37
  -2  -2  -8    2.33    1.18
  -2  -2  -8    0.80    0.76
   2  -2   8    1.79    1.31
   2   2   8    0.20    0.86
  -2   2  -8    1.84    1.15
   2   2   8    1.47    1.44
  -4  -2  -8    2.53    1.40
   4  -2   8    4.06    1.57
  -4  -2  -8    1.93    0.84
   4   2   8    2.10    0.92
   4   2   8   -0.89    1.38
  -4   2  -8    1.00    1.08
   6  -2   8   21.42    3.00
  -6  -2  -8   12.00    2.25
  -6  -2  -8   14.49    1.70
  -6   2  -8   15.26    2.15
   6   2   8    9.22    2.25
   6   2   8   14.17    1.65
  -6   2  -8   14.10    2.22
   8  -2   8    2.99    0.78
  -8  -2  -8    2.33    1.03
   8  -2   8    4.62    2.00
  -8  -2  -8    4.39    1.73
   8   2   8    2.10    1.67
  -8   2  -8    3.17    1.39
  -8   2  -8    1.43    1.20
   8   2   8    1.93    0.89
  10  -2   8    2.61    2.03
  10  -2   8    0.77    0.87
 -10  -2  -8    0.74    0.95
 -10  -2  -8    0.85    1.49
 -10   2  -8    1.54    1.23
  10   2   8    2.96    0.88
 -10   2  -8    1.50    1.43
  10   2   8   -0.37    1.62
 -12  -2  -8   16.22    2.82
  12  -2   8   19.78    3.53
  12  -2   8   19.98    2.15
  12   2   8   19.63    3.16
 -12   2  -8   18.28    2.56
 -12   2  -8   17.63    2.58
  12   2   8   20.48    1.88
 -14  -2  -8    4.16    2.04
  14  -2   8    4.67    1.40
 -14  -2  -8    2.88    1.15
  14  -2   8    0.80    2.03
  14   2   8    1.43    2.01
  14   2   8    3.54    1.14
  14   2   8    3.49    0.92
 -14   2  -8    3.75    1.67
 -14   2  -8    4.06    1.56
  16  -2   8    1.40    2.36
 -16  -2  -8   -0.14    1.01
  16  -2   8   -0.22    1.34
 -16  -2  -8    3.94    2.10
  16   2   8   -1.12    1.93
  16   2   8   -0.07    1.02
 -16   2  -8   -1.66    1.46
 -16   2  -8   -0.08    1.20
 -18  -2  -8    3.40    1.33
 -18  -2  -8    1.60    1.82
  18  -2   8    1.84    2.64
  18  -2   8   -0.38    1.75
 -18   2  -8    0.45    1.47
 -18   2  -8    1.18    1.56
  18   2   8   -0.73    2.12
  18   2   8    1.89    1.20
  20  -2   8   19.24    4.03
 -20  -2  -8    8.30    2.61
 -20  -2  -8   18.52    2.45
 -20   2  -8   10.26    2.42
  20   2   8   15.48    3.42
  20   2   8   13.27    2.06
 -20   2  -8   10.63    2.36
 -22  -2  -8    7.41    2.51
 -22  -2  -8    7.58    2.30
  22  -2   8    3.99    2.99
  22   2   8    8.84    3.10
 -22   2  -8    5.86    2.25
 -22   2  -8    2.21    1.87
 -23  -3   8   -1.05    1.90
 -23  -3   8    1.15    2.04
  23  -3  -8   -1.22    3.70
 -23   3   8    1.52    2.37
 -23   3   8   -3.11    1.95
  21  -3  -8   -2.59    3.55
 -21  -3   8    1.19    2.26
 -21  -3   8   -1.62    2.02
 -21   3   8    3.41    2.38
 -21   3   8    0.85    2.07
 -19  -3   8    3.45    2.30
  19  -3  -8    0.77    3.76
 -19  -3   8    3.99    2.52
 -19   3   8    8.95    2.61
  19   3  -8    5.77    1.54
 -19   3   8    7.85    2.48
 -17  -3   8   20.92    3.59
  17  -3  -8   26.83    5.87
 -17  -3   8   12.90    3.45
  17   3  -8   24.45    2.80
 -17   3   8   17.38    3.13
 -17   3   8   23.76    3.49
  15  -3  -8    7.90    4.42
 -15  -3   8   13.47    3.04
 -15  -3   8   13.43    3.11
 -15   3   8   13.31    2.74
 -15   3   8   13.40    2.83
  15   3  -8    9.94    2.03
 -13  -3   8   13.91    3.19
 -13  -3   8   14.28    3.04
  13  -3  -8   11.87    4.56
  13   3  -8   18.58    2.53
 -13   3   8   14.44    2.90
 -13   3   8   16.09    2.88
 -11  -3   8   -0.33    1.77
  11  -3  -8   -1.67    3.02
 -11  -3   8    0.92    1.78
 -11   3   8    0.93    1.66
 -11   3   8    0.32    1.67
  11   3  -8    1.15    1.30
  -9  -3   8   15.29    1.71
  -9  -3   8   14.22    3.08
  -9   3   8   13.89    2.56
  -9   3   8   15.94    2.75
   9   3  -8   16.76    2.47
   7  -3  -8    0.63    1.13
  -7  -3   8    0.72    1.82
  -7  -3   8    0.16    0.81
  -7   3   8   -0.05    1.54
   7   3  -8    0.39    1.22
  -7   3   8    1.17    1.59
   5  -3  -8    1.12    1.26
  -5  -3   8    0.88    1.79
  -5  -3   8    2.67    1.08
   5   3  -8    5.05    1.79
  -5   3   8    5.71    1.72
   5   3  -8    5.28    1.60
  -5   3   8    3.81    1.76
  -3  -3   8    3.21    1.23
   3  -3  -8    1.57    1.25
  -3  -3   8    1.24    1.77
   3   3  -8    1.62    1.42
  -3   3   8    1.66    1.47
  -3   3   8    2.77    1.68
   3   3  -8    1.75    1.38
   3   3  -8    1.97    0.71
  -3   3   8    2.32    1.59
  -1  -3   8   14.09    2.22
   1  -3  -8   14.09    2.26
   1  -3  -8   16.40    2.19
  -1  -3   8   13.18    2.66
  -1   3   8   15.59    2.45
  -1   3   8   10.55    2.37
   1   3  -8   14.40    2.49
  -1   3   8   12.53    2.14
   1   3  -8   13.36    2.13
   1  -3   8   -0.85    1.48
  -1  -3  -8   -0.15    1.06
   1  -3   8    1.51    1.46
  -1  -3  -8    0.48    1.25
   1   3   8    2.42    1.31
   1   3   8    0.29    1.56
  -1   3  -8   -0.96    1.05
  -1   3  -8    2.41    1.39
  -3  -3  -8    5.17    1.40
  -3  -3  -8    6.22    1.88
   3  -3   8    2.15    1.68
   3  -3   8    2.62    1.77
  -3   3  -8    6.93    1.83
   3   3   8    3.25    1.95
  -3   3  -8    3.60    1.47
   3   3   8    3.04    1.37
  -5  -3  -8    5.55    1.87
   5  -3   8    4.77    1.97
  -5  -3  -8    4.67    1.42
   5  -3   8    2.73    1.92
   5   3   8    4.64    1.44
   5   3   8    5.60    2.03
  -5   3  -8    3.93    1.76
  -5   3  -8    3.89    1.45
  -7  -3  -8    2.69    1.30
   7  -3   8    0.10    1.83
  -7  -3  -8    2.17    1.79
  -7   3  -8    0.73    1.42
   7   3   8    2.50    1.30
   7   3   8    3.14    1.95
   9  -3   8    5.42    2.51
  -9  -3  -8    2.90    1.83
  -9  -3  -8    2.91    1.49
  -9   3  -8   -0.53    1.35
   9   3   8    3.28    2.04
   9   3   8    1.32    1.14
  11  -3   8   14.21    3.36
 -11  -3  -8   12.63    2.90
 -11  -3  -8   16.94    2.53
  11   3   8   17.52    3.18
 -11   3  -8   15.32    2.66
  11   3   8   21.55    2.11
  13  -3   8   27.88    4.82
 -13  -3  -8   39.43    3.80
 -13  -3  -8   28.04    4.31
 -13   3  -8   38.00    4.21
  13   3   8   40.76    3.91
  13   3   8   37.00    4.73
 -13   3  -8   34.87    4.20
 -15  -3  -8    2.59    2.14
  15  -3   8   -0.81    2.31
 -15  -3  -8   -0.97    1.25
 -15   3  -8    1.04    1.51
 -15   3  -8   -1.96    1.57
  15   3   8    4.78    2.33
 -17  -3  -8    1.24    2.01
 -17  -3  -8    2.08    1.43
  17  -3   8   -2.15    2.52
 -17   3  -8    0.28    1.84
 -17   3  -8    2.71    1.84
  17   3   8   -0.97    2.21
 -19  -3  -8   -0.82    2.08
  19  -3   8    3.57    2.92
  19   3   8   -0.73    2.19
 -19   3  -8    0.19    1.75
 -19   3  -8    2.80    1.99
  21  -3   8   -3.85    2.77
 -21  -3  -8   -2.26    1.83
 -21   3  -8    1.18    1.85
 -21   3  -8    0.92    1.97
  21   3   8    1.21    2.56
 -20  -4   8   21.20    4.56
 -20  -4   8   14.76    3.73
  20  -4  -8   24.54    6.34
  20   4  -8   17.99    3.28
  20   4  -8   26.79    3.27
 -20   4   8   23.09    3.96
 -20   4   8   22.98    4.15
  18  -4  -8   -2.96    3.50
 -18  -4   8   -1.38    2.23
 -18  -4   8    1.26    2.53
 -18   4   8   -2.60    2.27
  18   4  -8    0.34    1.55
 -18   4   8   -2.07    2.23
  18   4  -8    0.50    1.47
  16  -4  -8   -2.63    3.32
 -16  -4   8    2.82    2.49
 -16  -4   8    0.85    2.55
  16   4  -8    1.45    1.52
  16   4  -8    2.39    1.63
 -16   4   8    4.37    2.58
 -16   4   8    2.72    2.45
 -14  -4   8   -1.36    2.29
  14  -4  -8    2.98    3.96
 -14  -4   8    4.22    2.70
  14   4  -8    1.32    1.50
 -14   4   8    0.34    2.14
 -14   4   8    0.38    2.25
  14   4  -8    0.43    1.20
  12  -4  -8   47.16    7.69
 -12  -4   8   46.60    5.89
 -12  -4   8   49.48    6.17
  12   4  -8   57.02    4.67
 -12   4   8   58.62    5.90
 -12   4   8   54.28    4.30
  12   4  -8   60.53    5.21
 -12   4   8   62.39    5.86
 -10  -4   8   -0.59    2.13
  10  -4  -8    2.19    3.79
 -10  -4   8    3.65    2.39
 -10   4   8    0.97    2.16
 -10   4   8   -1.02    2.14
  10   4  -8    0.01    1.47
 -10   4   8   -1.67    1.07
  10   4  -8    0.88    1.11
   8  -4  -8   41.13    3.82
  -8  -4   8   32.70    3.00
   8  -4  -8   46.23    6.94
  -8  -4   8   34.55    4.94
   8   4  -8   35.89    4.08
  -8   4   8   34.44    4.30
  -8   4   8   31.01    4.37
   8   4  -8   36.21    3.23
  -8   4   8   36.38    3.22
   6  -4  -8   13.78    2.57
   6  -4  -8   15.61    4.76
  -6  -4   8   16.89    2.16
  -6  -4   8   14.15    3.24
  -6   4   8   17.32    2.23
  -6   4   8   20.83    3.33
  -6   4   8   18.54    3.06
   6   4  -8   12.59    2.54
   6   4  -8   16.07    2.00
  -4  -4   8    3.22    2.26
  -4  -4   8    4.69    1.50
   4  -4  -8   -1.88    1.30
  -4   4   8    1.44    1.84
  -4   4   8    2.72    1.81
   4   4  -8    5.35    2.10
  -4   4   8    3.85    2.17
   4   4  -8    3.45    1.83
   2  -4  -8    2.89    1.49
   2  -4  -8   -0.63    1.45
  -2  -4   8    0.62    1.37
  -2  -4   8    2.60    2.03
  -2   4   8    3.60    2.06
  -2   4   8    1.20    1.83
   2   4  -8    1.28    1.68
  -2   4   8    0.21    1.61
   2   4  -8    3.17    1.84
   0  -4  -8    0.87    1.53
   0  -4  -8    1.11    1.35
   0  -4   8    2.98    1.74
   0  -4   8    1.42    2.01
   0   4   8   -0.41    1.80
   0   4  -8    1.43    1.61
   0   4   8    4.07    2.13
   0   4  -8    1.25    1.76
   0   4   8    0.11    1.65
   2  -4   8    8.42    2.46
  -2  -4  -8   11.96    2.58
  -2  -4  -8   14.41    2.48
   2  -4   8   13.19    3.02
   2   4   8   16.11    2.95
   2   4   8   13.02    2.42
  -2   4  -8    7.98    2.20
  -2   4  -8   13.09    2.84
  -4  -4  -8    1.57    1.87
  -4  -4  -8   -1.92    1.19
   4  -4   8   -1.48    1.68
   4  -4   8    3.00    2.10
   4   4   8   -0.74    1.55
  -4   4  -8   -0.33    1.68
  -4   4  -8   -1.54    1.46
   4   4   8    1.77    1.86
  -6  -4  -8   21.01    3.25
   6  -4   8   23.46    3.79
  -6  -4  -8   24.95    3.81
   6  -4   8   24.96    3.99
  -6   4  -8   25.11    3.35
   6   4   8   25.99    2.99
   6   4   8   25.39    3.93
  -6   4  -8   28.58    3.93
  -8  -4  -8   72.93    6.96
  -8  -4  -8   77.28    6.42
   8  -4   8   86.03    7.60
  -8   4  -8   75.51    6.79
  -8   4  -8   88.95    6.61
   8   4   8   77.45    7.03
   8   4   8   70.43    5.84
 -10  -4  -8   80.59    6.66
 -10  -4  -8   74.62    7.22
  10  -4   8   92.05    8.06
  10   4   8   79.71    7.19
 -10   4  -8   86.80    6.71
  10   4   8   73.86    5.90
 -10   4  -8   75.80    6.82
 -12  -4  -8   11.67    2.58
  12  -4   8    7.18    3.20
 -12  -4  -8    9.87    2.93
  12   4   8   10.55    3.05
 -12   4  -8    4.73    2.22
 -12   4  -8    6.68    2.49
 -14  -4  -8   -2.15    1.90
  14  -4   8   -0.05    2.56
 -14  -4  -8   -1.50    1.75
 -14   4  -8    3.54    1.98
 -14   4  -8    0.91    1.84
  14   4   8    2.93    2.49
  16  -4   8    5.88    3.43
 -16  -4  -8    6.18    2.79
 -16   4  -8    5.38    2.26
 -16   4  -8   12.90    2.86
  16   4   8    6.84    2.87
  18  -4   8    7.14    3.61
 -18   4  -8    3.46    2.26
 -15  -5   8    4.85    3.23
  15  -5  -8    3.79    4.65
 -15  -5   8    5.55    3.10
 -15   5   8    1.78    2.81
 -15   5   8    8.74    3.37
  15   5  -8    2.12    1.85
  13  -5  -8   10.95    4.81
 -13  -5   8    5.37    2.98
 -13  -5   8   -0.16    2.31
 -13   5   8    2.42    2.69
  13   5  -8    2.61    2.04
 -13   5   8    1.12    2.74
  11  -5  -8    6.01    4.50
 -11  -5   8    2.99    2.68
 -11  -5   8    1.72    2.54
  11   5  -8    4.03    2.02
 -11   5   8    5.39    2.79
 -11   5   8    7.34    3.30
 -11   5   8    1.77    1.51
   9  -5  -8   -2.07    3.72
  -9  -5   8    0.87    2.49
  -9   5   8    4.54    1.67
  -9   5   8   -3.07    2.42
   9   5  -8   -0.21    1.62
  -9   5   8    0.28    2.38
   7  -5  -8    2.60    1.63
   7  -5  -8    1.13    4.15
  -7  -5   8    0.68    2.36
  -7   5   8    1.67    2.35
  -7   5   8    2.64    2.73
  -7   5   8    2.52    1.56
   7   5  -8    5.26    2.19
   5  -5  -8   -2.03    3.56
  -5  -5   8    0.17    2.29
   5  -5  -8   -0.36    1.51
   5  -5  -8   -0.76    1.48
  -5   5   8   -2.94    2.06
   5   5  -8   -1.87    1.68
  -5   5   8    0.26    1.56
   5   5  -8   -1.13    1.92
  -5   5   8   -2.62    2.19
   3  -5  -8   10.90    2.51
  -3  -5   8    2.40    2.46
   3  -5  -8    6.55    4.10
  -3  -5   8    8.44    2.10
   3  -5  -8    6.06    2.26
  -3   5   8   14.13    2.83
   3   5  -8   10.27    2.57
   3   5  -8    4.85    2.55
  -3   5   8    7.66    2.35
  -3   5   8    9.01    3.06
  -3   5   8    4.10    1.80
  -1  -5   8    0.62    1.55
   1  -5  -8    1.01    1.50
   1  -5  -8   -0.55    1.58
   1  -5  -8   -1.51    3.17
  -1  -5   8   -2.20    1.73
  -1   5   8   -4.00    1.63
   1   5  -8   -0.44    1.75
  -1   5   8    2.40    2.01
  -1   5   8    2.41    1.62
   1   5  -8    0.01    2.03
  -1   5   8   -0.73    2.20
  -1  -5  -8    4.33    2.04
   1  -5   8    5.39    2.57
  -1  -5  -8    1.54    3.52
   1  -5   8    1.00    2.01
  -1  -5  -8    3.72    1.83
   1   5   8    5.47    2.14
  -1   5  -8    0.45    1.89
   1   5   8    3.12    2.07
  -1   5  -8    1.79    2.21
   3  -5   8    2.07    2.19
  -3  -5  -8    1.95    1.98
  -3  -5  -8   -0.33    1.51
  -3  -5  -8    0.58    3.50
   3  -5   8   -2.08    1.96
   3   5   8    1.70    2.01
  -3   5  -8   -0.42    1.97
   3   5   8   -3.03    1.56
  -3   5  -8   -0.20    1.92
  -5  -5  -8    3.97    1.93
   5  -5   8    2.47    2.41
  -5  -5  -8    2.88    2.28
   5  -5   8    0.19    2.25
   5   5   8    5.21    2.01
  -5   5  -8    3.99    2.29
   5   5   8    2.78    2.32
  -5   5  -8    4.70    2.56
  -7  -5  -8    1.41    1.59
  -7  -5  -8    0.56    2.12
   7  -5   8    0.51    2.49
   7  -5   8    1.33    2.28
   7   5   8   -0.32    1.51
  -7   5  -8    1.59    2.25
   7   5   8    0.88    2.05
  -7   5  -8   -0.55    2.00
  -9  -5  -8    5.16    2.16
   9  -5   8   -0.59    2.40
   9  -5   8    0.37    2.24
  -9  -5  -8    0.49    2.14
  -9   5  -8    2.27    2.36
   9   5   8    1.08    2.23
  -9   5  -8    0.64    2.36
  11  -5   8    2.52    2.83
 -11  -5  -8    3.98    2.59
 -11   5  -8    3.02    2.47
  11   5   8    2.34    2.33
 -11   5  -8    3.20    2.56
 -26   0   9   -0.02    1.46
  26   0  -9    1.57    3.02
  24   0  -9   -0.73    2.78
 -24   0   9    1.55    1.45
 -24   0   9   -4.40    1.06
 -22   0   9   -0.45    1.19
 -22   0   9    1.50    1.41
  22   0  -9    1.52    2.94
 -20   0   9   -0.09    0.80
 -20   0   9   -0.75    1.07
  20   0  -9   -4.05    2.64
 -20   0   9    0.07    1.27
 -18   0   9   -0.13    1.06
 -18   0   9   -0.13    0.70
 -18   0   9    0.33    1.12
 -16   0   9    1.70    1.01
 -16   0   9   -0.18    0.99
 -16   0   9   -1.19    0.60
 -14   0   9   -0.13    0.52
 -14   0   9   -0.38    0.83
 -14   0   9    0.60    0.99
  12   0  -9    0.79    0.50
 -12   0   9    0.24    0.52
 -12   0   9    0.59    0.80
 -12   0   9    1.61    0.97
  10   0  -9   -0.21    0.45
 -10   0   9    0.86    0.73
 -10   0   9    0.22    0.92
  -8   0   9    1.68    0.77
  -6   0   9   -0.11    0.76
  -6   0   9    0.58    0.39
  -6   0   9    0.32    0.69
   4   0  -9    0.09    0.81
  -4   0   9   -0.40    0.70
  -4   0   9    0.10    0.49
   2   0  -9    0.00    0.67
  -2   0   9   -0.26    0.53
   2   0  -9    1.28    0.71
  -2   0   9   -0.01    0.63
   0   0   9    1.00    0.55
   0   0  -9   -0.06    0.68
   0   0   9   -0.90    0.94
   0   0   9    1.03    1.01
   2   0   9   -0.72    1.05
  -2   0  -9    0.49    0.74
   2   0   9    0.33    1.03
   4   0   9    0.33    1.04
   4   0   9    0.66    1.12
  -4   0  -9    0.72    0.78
   4   0   9    1.11    0.59
   4   0   9   -0.57    0.34
   6   0   9   -0.40    0.49
   6   0   9   -0.63    1.11
  -6   0  -9   -0.96    0.73
   6   0   9    0.81    1.18
   8   0   9   -1.17    1.04
   8   0   9    0.04    0.62
   8   0   9    0.97    1.36
  -8   0  -9   -0.06    0.86
 -10   0  -9    0.70    0.90
  10   0   9    0.71    1.45
  10   0   9   -2.58    1.15
  12   0   9    1.12    1.54
  12   0   9   -0.23    1.35
 -12   0  -9    1.62    1.03
  14   0   9    0.50    1.64
  14   0   9    1.94    1.69
 -14   0  -9    0.63    1.09
 -16   0  -9   -0.23    1.17
  16   0   9    1.31    1.59
  16   0   9    0.02    1.79
 -18   0  -9   -0.97    1.23
  18   0   9    4.30    2.20
  18   0   9   -0.47    1.68
  20   0   9   -2.37    1.60
 -20   0  -9   -1.66    1.02
  20   0   9   -4.26    1.80
 -22   0  -9    0.24    1.61
  22   0   9   -2.63    1.53
  22   0   9    0.62    2.18
  24   0   9   -2.76    2.09
 -24   0  -9   -0.92    1.74
  24   0   9   -2.28    1.69
  25  -1  -9    2.00    3.50
 -25  -1   9    3.45    1.88
 -25   1   9    2.74    1.80
 -25   1   9    3.52    1.80
 -23  -1   9    5.11    2.05
  23  -1  -9    4.41    3.64
 -23  -1   9    2.41    1.69
 -23   1   9    4.32    1.85
 -23   1   9    2.11    1.66
 -21  -1   9    7.46    2.12
 -21  -1   9    7.96    1.83
 -21  -1   9    7.31    1.48
  21  -1  -9    3.51    3.86
 -21   1   9    6.25    1.98
 -21   1   9    8.86    2.06
  21   1  -9   11.30    3.20
 -19  -1   9    1.33    1.53
  19  -1  -9    0.44    3.33
 -19  -1   9    0.36    1.31
 -19  -1   9    2.23    0.99
 -19   1   9    0.21    1.36
  19   1  -9    0.73    2.34
 -19   1   9    3.59    1.45
 -17  -1   9    3.31    1.48
 -17  -1   9    5.61    1.85
 -17  -1   9    4.45    1.11
  17  -1  -9    9.62    3.80
 -17   1   9    3.69    1.40
 -17   1   9    3.88    1.10
  17   1  -9    2.67    0.78
 -17   1   9    2.24    1.43
 -15  -1   9   21.72    2.90
 -15  -1   9   17.48    1.89
 -15  -1   9   15.37    2.24
 -15   1   9   13.63    2.13
 -15   1   9   17.82    2.18
  15   1  -9   14.50    1.65
 -15   1   9   14.69    2.08
 -13  -1   9    4.16    1.58
  13   1  -9    0.11    0.71
 -13   1   9    0.17    0.93
 -13   1   9    0.17    0.98
 -13   1   9    0.87    1.10
 -11  -1   9   -0.73    1.34
 -11  -1   9   -0.28    1.07
 -11  -1   9    0.62    0.75
  11   1  -9   -0.13    0.73
 -11   1   9    0.13    0.84
 -11   1   9    0.63    0.91
 -11   1   9   -0.79    0.86
   9  -1  -9    1.24    0.58
  -9  -1   9    1.86    1.39
  -9  -1   9   -0.41    1.05
  -9   1   9    2.06    0.97
  -9   1   9    2.55    1.00
  -9   1   9    0.96    0.98
   9   1  -9    3.58    0.96
  -7  -1   9    2.25    1.46
  -7  -1   9    6.33    1.15
  -7   1   9    2.33    0.90
   7   1  -9    3.48    0.94
  -7   1   9    2.48    0.94
  -7   1   9    3.36    1.07
   5  -1  -9    4.26    1.23
  -5  -1   9    5.62    1.56
  -5  -1   9    6.32    1.10
  -5   1   9    4.94    0.96
  -5   1   9    4.99    1.12
  -3  -1   9    7.33    1.62
   3  -1  -9    6.56    1.14
  -3  -1   9    7.91    1.17
   3  -1  -9   10.65    0.92
  -3  -1   9    8.87    1.49
  -3   1   9   11.73    1.34
  -3   1   9    8.47    1.36
  -1  -1   9   14.48    1.92
  -1  -1   9   13.87    1.93
   1  -1  -9   11.49    1.21
   1  -1  -9   14.56    1.29
  -1   1   9   10.15    1.55
   1   1  -9   12.30    1.45
  -1   1   9   13.06    1.53
  -1   1   9   11.65    1.96
   1  -1   9   22.09    2.58
  -1  -1  -9   24.40    2.02
  -1  -1  -9   23.75    2.01
   1  -1   9   21.49    2.48
   1   1   9   30.59    2.86
   1   1   9   20.82    2.08
  -1   1  -9   26.37    2.58
  -1   1  -9   22.19    2.10
  -3  -1  -9    0.00    0.81
   3  -1   9    0.26    0.95
   3  -1   9    0.58    1.23
   3  -1   9    0.67    0.77
  -3  -1  -9   -0.24    0.78
  -3   1  -9   -1.03    1.08
   3   1   9    0.55    1.36
  -3   1  -9   -0.10    0.95
  -3   1  -9    0.01    0.74
   3   1   9    0.72    0.73
   5  -1   9   50.04    4.27
  -5  -1  -9   43.17    3.64
   5  -1   9   46.61    3.56
  -5   1  -9   45.66    3.76
   5   1   9   50.05    4.28
   5   1   9   46.64    3.46
  -5   1  -9   48.86    3.60
   5   1   9   47.49    3.84
   7  -1   9   44.74    3.44
  -7  -1  -9   33.12    3.39
   7  -1   9   41.79    4.13
   7   1   9   40.43    3.56
   7   1   9   48.17    4.13
   7   1   9   45.85    3.22
  -7   1  -9   38.32    3.49
   7   1   9   43.92    3.05
  -7   1  -9   43.23    3.35
  -9  -1  -9   10.71    1.81
   9  -1   9    7.36    1.57
   9  -1   9    5.57    1.94
  -9  -1  -9    9.22    1.03
   9   1   9    6.02    1.24
   9   1   9   10.14    2.13
   9   1   9    6.87    1.55
  -9   1  -9    6.90    1.36
   9   1   9    6.41    1.14
  -9   1  -9    9.68    1.74
  11  -1   9   13.04    2.68
  11  -1   9   19.29    2.41
 -11  -1  -9   15.74    2.36
 -11  -1  -9   20.03    1.76
  11   1   9   17.62    2.90
 -11   1  -9   22.25    2.51
  11   1   9   16.90    1.77
  11   1   9   17.19    2.32
  13  -1   9   51.63    5.25
 -13  -1  -9   57.05    3.91
 -13  -1  -9   42.10    4.34
  13  -1   9   53.19    4.47
  13   1   9   47.72    4.95
  13   1   9   53.04    4.42
 -13   1  -9   52.02    4.32
  15  -1   9   18.87    2.70
 -15  -1  -9   14.58    2.54
  15  -1   9   19.93    3.35
 -15  -1  -9   18.97    2.15
  15   1   9   19.33    2.65
 -15   1  -9   18.33    2.65
  15   1   9   17.90    3.22
 -17  -1  -9    6.75    1.88
  17  -1   9    0.66    2.07
 -17  -1  -9    8.06    1.52
  17  -1   9    7.29    2.09
  17   1   9    7.00    1.87
  17   1   9    0.58    1.96
  17   1   9    7.23    1.17
 -17   1  -9    4.82    1.61
  19  -1   9    2.19    1.88
 -19  -1  -9    3.36    1.35
 -19  -1  -9    2.28    1.61
  19  -1   9    3.72    2.40
 -19   1  -9    1.89    1.69
  19   1   9    8.87    1.96
  19   1   9   -0.12    2.16
  21  -1   9    2.17    2.03
 -21  -1  -9    4.42    2.07
 -21  -1  -9    2.58    1.72
  21  -1   9    5.27    2.51
  21   1   9    4.97    2.63
 -21   1  -9    1.42    1.51
  21   1   9    3.31    1.62
  23  -1   9    1.92    2.24
 -23  -1  -9    3.95    2.13
  23  -1   9    1.31    2.19
  23   1   9    2.05    1.78
  23   1   9   -0.14    2.21
 -23   1  -9    2.83    1.93
 -24  -2   9    7.36    2.52
 -24  -2   9    9.38    2.51
  24  -2  -9   10.24    4.42
 -24   2   9    2.78    2.10
 -24   2   9    4.61    2.13
 -22  -2   9    4.85    2.23
  22  -2  -9   10.18    4.51
 -22  -2   9   -2.85    1.41
 -22   2   9    1.86    1.90
 -22   2   9    0.53    1.59
 -20  -2   9   15.62    2.83
 -20  -2   9   17.55    3.27
  20  -2  -9   20.41    5.21
 -20  -2   9   15.73    2.12
 -20   2   9   14.61    2.92
 -20   2   9   16.04    2.66
 -18  -2   9    4.37    1.90
 -18  -2   9    3.35    2.11
 -18  -2   9    3.82    1.02
  18  -2  -9   -0.66    3.13
  18   2  -9    1.79    1.03
 -18   2   9    4.56    1.99
 -18   2   9    2.30    1.55
  16  -2  -9    5.16    3.83
 -16  -2   9   11.88    1.47
 -16  -2   9   10.58    2.25
 -16  -2   9    4.94    2.36
 -16   2   9    7.95    1.90
  16   2  -9    8.47    1.54
 -16   2   9   11.41    2.42
 -14  -2   9    6.44    1.94
 -14  -2   9    5.10    2.09
 -14   2   9    6.64    1.95
 -14   2   9    6.50    1.78
  14   2  -9    5.48    1.41
 -12  -2   9    1.40    1.63
 -12  -2   9    1.86    1.82
 -12   2   9   -1.17    1.26
 -12   2   9    2.23    1.35
  12   2  -9   -0.24    0.97
 -10  -2   9   -0.92    1.54
 -10  -2   9   -0.81    1.49
  10   2  -9    2.43    1.09
 -10   2   9    1.94    1.32
 -10   2   9   -1.22    1.15
  -8  -2   9   50.00    4.94
  -8   2   9   49.45    4.27
   8   2  -9   54.93    4.27
  -8   2   9   53.98    4.33
  -6  -2   9    1.27    0.89
   6  -2  -9    0.42    0.59
  -6  -2   9    4.02    1.72
   6   2  -9   -0.77    0.78
  -6   2   9    1.43    1.19
  -6   2   9    1.06    1.18
   4  -2  -9   15.81    1.64
  -4  -2   9   15.71    1.95
  -4  -2   9   13.71    2.48
  -4   2   9   13.18    1.89
  -4   2   9   12.89    1.92
   4   2  -9   18.42    2.18
  -2  -2   9    6.89    1.95
  -2  -2   9    7.12    1.52
   2  -2  -9    7.77    0.91
   2  -2  -9    5.25    1.18
  -2   2   9    7.24    1.45
   2   2  -9    8.22    1.58
   2   2  -9    7.52    1.44
   2   2  -9   10.20    1.17
  -2   2   9    6.16    1.35
  -2   2   9    5.81    1.70
   0  -2  -9   21.97    1.79
   0  -2  -9   20.73    2.37
   0  -2   9   28.36    2.91
   0  -2   9   23.87    3.02
   0  -2  -9   21.70    2.05
   0   2  -9   30.54    2.94
   0   2   9   20.61    2.28
   0   2  -9   24.20    1.86
   0   2   9   27.74    3.26
   2  -2   9    5.79    1.78
  -2  -2  -9    4.31    1.34
   2  -2   9    5.58    1.60
  -2  -2  -9    4.63    0.95
  -2   2  -9    7.88    1.50
   2   2   9    3.04    1.05
   2   2   9    6.42    1.91
   4  -2   9   18.92    2.56
  -4  -2  -9   15.82    1.71
   4  -2   9   16.32    2.63
  -4  -2  -9   19.06    2.48
  -4   2  -9   21.52    2.50
   4   2   9   20.62    2.05
   4   2   9   22.17    2.97
   6  -2   9   17.75    2.88
  -6  -2  -9   17.46    2.49
  -6  -2  -9   16.31    1.70
   6   2   9   16.88    1.89
  -6   2  -9   20.31    2.45
  -6   2  -9   17.99    2.53
   6   2   9   19.09    2.93
  -8  -2  -9   18.56    1.92
  -8  -2  -9   17.81    2.72
   8  -2   9   20.88    3.21
   8   2   9   20.70    2.07
  -8   2  -9   19.33    2.74
   8   2   9   22.19    2.09
   8   2   9   21.96    3.18
  -8   2  -9   22.29    2.68
 -10  -2  -9   11.88    2.38
 -10  -2  -9    8.31    1.36
  10  -2   9   12.49    1.53
  10  -2   9   12.61    2.80
 -10   2  -9   13.81    2.15
  10   2   9   15.81    2.82
  10   2   9   15.33    1.62
 -10   2  -9   11.88    2.21
 -12  -2  -9    2.35    0.96
  12  -2   9    0.44    1.13
  12  -2   9    0.02    1.95
 -12  -2  -9    0.93    1.59
  12   2   9    1.73    2.00
 -12   2  -9    0.70    1.29
 -12   2  -9    2.25    1.58
  12   2   9    1.26    0.86
 -14  -2  -9   -0.97    1.73
  14  -2   9    3.74    2.41
  14  -2   9    1.37    1.27
 -14  -2  -9    0.28    0.93
  14   2   9   -1.59    0.94
 -14   2  -9   -0.95    1.54
  14   2   9    1.57    2.02
  14   2   9    1.38    0.84
 -14   2  -9   -0.73    1.14
  16  -2   9    2.00    2.45
 -16  -2  -9    3.78    1.24
 -16  -2  -9    8.45    2.43
 -16   2  -9    1.59    1.46
  16   2   9    3.03    1.27
  16   2   9    0.73    2.30
 -16   2  -9    4.43    1.92
  18  -2   9    3.13    2.64
 -18  -2  -9   -2.96    1.65
 -18   2  -9   -0.23    1.35
 -18   2  -9   -1.38    1.51
  18   2   9    1.54    1.20
  18   2   9    0.42    2.15
 -20  -2  -9    3.05    2.15
  20  -2   9    6.38    2.86
 -20   2  -9    5.02    1.87
  20   2   9    6.84    2.84
  20   2   9    7.73    1.69
 -20   2  -9    5.36    2.11
 -22  -2  -9    0.35    2.03
  22  -2   9   -0.33    2.26
  22   2   9   -2.78    2.30
 -22   2  -9    0.51    1.54
 -22   2  -9    2.52    1.73
  23  -3  -9   12.43    4.99
 -23  -3   9    6.10    2.93
 -23  -3   9    1.96    2.51
 -23   3   9    2.90    2.45
 -23   3   9    7.91    2.52
  21  -3  -9    5.40    4.28
 -21  -3   9    1.10    1.96
 -21  -3   9   -0.91    2.14
 -21   3   9    2.24    2.13
 -21   3   9    3.68    2.25
  19  -3  -9   -1.46    3.76
 -19  -3   9   -2.16    2.12
 -19  -3   9    3.23    2.17
 -19   3   9    0.32    2.14
 -19   3   9   -1.55    1.64
  19   3  -9    0.23    1.19
  17  -3  -9   10.45    4.57
 -17  -3   9   15.70    3.48
 -17  -3   9    8.40    2.67
 -17   3   9   12.73    3.00
  17   3  -9   14.76    2.29
 -17   3   9   12.68    2.73
 -15  -3   9    2.20    2.13
  15  -3  -9    2.16    3.76
 -15  -3   9    2.97    2.30
 -15   3   9    4.08    2.26
  15   3  -9    3.02    1.41
 -15   3   9    1.97    1.83
 -13  -3   9    2.91    2.22
 -13  -3   9    3.35    2.08
  13  -3  -9    2.85    3.66
  13   3  -9    3.53    1.42
 -13   3   9    5.00    2.15
 -13   3   9    2.54    1.82
 -11  -3   9   33.35    4.26
 -11  -3   9   28.04    4.16
  11  -3  -9   35.43    3.01
 -11   3   9   31.70    4.06
  11   3  -9   37.07    3.73
 -11   3   9   28.79    3.81
   9  -3  -9    5.83    1.40
  -9  -3   9    3.12    1.02
  -9  -3   9    4.48    2.11
   9   3  -9    5.46    1.65
  -9   3   9    2.98    1.75
  -9   3   9    1.77    1.75
  -7  -3   9   -0.28    0.82
  -7  -3   9   -1.68    1.54
   7  -3  -9    2.51    1.16
   7   3  -9    0.91    1.32
  -7   3   9    3.19    1.69
  -7   3   9    0.09    1.53
   5  -3  -9    1.08    1.13
  -5  -3   9   -0.98    0.88
  -5  -3   9    1.57    1.75
  -5   3   9   -0.29    1.33
  -5   3   9    0.22    1.45
   5   3  -9    0.46    1.17
  -3  -3   9    2.25    1.71
  -3  -3   9    4.32    1.28
   3  -3  -9    1.95    1.19
   3   3  -9    6.35    1.59
  -3   3   9    0.52    1.44
  -3   3   9    1.09    1.51
   3   3  -9    3.88    1.60
  -3   3   9    1.49    1.47
   3   3  -9    2.87    0.73
   1  -3  -9   25.71    2.68
  -1  -3   9   19.73    3.38
  -1  -3   9   29.40    3.20
   1  -3  -9   23.24    2.92
  -1   3   9   28.52    3.58
   1   3  -9   30.98    3.55
  -1   3   9   25.66    2.92
  -1   3   9   24.75    3.03
   1   3  -9   21.48    2.85
   1  -3   9   15.07    2.59
  -1  -3  -9   19.02    2.62
   1  -3   9   20.25    3.23
  -1  -3  -9   20.71    2.43
   1   3   9   15.80    2.87
  -1   3  -9   21.61    3.00
   1   3   9   17.43    2.37
  -1   3  -9   17.03    2.52
   3  -3   9    5.96    2.11
  -3  -3  -9   11.37    2.28
   3  -3   9    6.71    2.26
  -3  -3  -9   11.92    1.80
   3   3   9    8.91    1.78
  -3   3  -9    9.00    1.90
  -3   3  -9   14.53    2.52
   3   3   9    7.85    2.22
  -5  -3  -9    7.64    2.10
  -5  -3  -9    7.89    1.69
   5  -3   9    8.89    2.23
   5  -3   9    7.71    2.45
   5   3   9    6.34    1.59
   5   3   9    9.41    2.44
  -5   3  -9    6.81    1.73
  -5   3  -9    8.33    2.07
  -7  -3  -9   21.22    3.20
   7  -3   9   22.98    3.78
  -7  -3  -9   24.53    2.78
   7   3   9   22.83    2.47
   7   3   9   18.48    3.26
  -7   3  -9   22.63    3.12
   9  -3   9   39.16    5.24
  -9  -3  -9   43.17    3.74
  -9  -3  -9   31.70    4.32
   9   3   9   37.86    3.35
  -9   3  -9   38.95    4.29
   9   3   9   40.41    4.73
 -11  -3  -9    1.44    1.30
  11  -3   9    2.10    2.33
 -11  -3  -9    1.15    1.89
  11   3   9    1.13    1.18
 -11   3  -9   -2.15    1.25
  11   3   9    0.90    2.20
 -13  -3  -9    8.05    1.96
  13  -3   9   10.56    3.16
 -13  -3  -9    8.06    2.61
  13   3   9   10.04    2.92
 -13   3  -9    8.05    2.32
 -13   3  -9    9.27    2.30
 -15  -3  -9    5.10    2.47
  15  -3   9    5.84    2.99
 -15   3  -9    2.60    2.03
 -15   3  -9    3.45    1.84
  15   3   9    1.43    2.28
 -17  -3  -9    2.31    2.09
  17  -3   9   -1.32    2.45
 -17   3  -9    0.15    1.64
  17   3   9    0.17    2.18
 -17   3  -9    3.63    2.05
  19  -3   9   -2.63    2.29
 -19  -3  -9    2.34    2.34
 -19   3  -9    1.67    2.10
 -19   3  -9    1.76    1.85
  19   3   9   -0.34    2.19
 -20   4   9    2.62    2.71
 -18  -4   9    4.85    2.89
  18  -4  -9   -1.08    4.10
 -18  -4   9    3.51    2.86
  18   4  -9   -0.15    1.42
  18   4  -9    1.00    1.45
 -18   4   9    4.08    2.68
 -18   4   9    5.85    2.89
  16  -4  -9   -0.72    3.45
 -16  -4   9   -3.04    2.06
 -16  -4   9   -2.86    2.18
 -16   4   9    2.24    2.54
 -16   4   9    4.56    2.68
  16   4  -9    0.91    1.43
  16   4  -9   -1.00    1.40
  14  -4  -9   -0.18    3.82
 -14  -4   9    2.43    2.57
 -14  -4   9   -2.51    2.11
  14   4  -9   -0.90    1.32
  14   4  -9   -0.81    1.14
 -14   4   9    3.22    2.45
 -14   4   9    1.15    2.40
 -12  -4   9    2.68    2.37
 -12  -4   9   -1.42    2.15
  12  -4  -9   -6.08    3.29
 -12   4   9    4.02    2.43
 -12   4   9    0.99    2.19
  12   4  -9    2.37    1.25
  12   4  -9    3.06    1.71
 -10  -4   9    1.81    2.44
  10  -4  -9    4.57    4.15
  10   4  -9    1.07    1.08
 -10   4   9    0.64    2.14
  10   4  -9   -1.43    1.26
 -10   4   9    0.54    2.05
   8  -4  -9    0.07    1.35
  -8  -4   9    0.93    0.94
  -8  -4   9   -0.97    2.02
   8  -4  -9   -5.86    3.24
   8   4  -9    3.63    1.16
   8   4  -9   -0.33    1.47
  -8   4   9    0.33    1.99
  -8   4   9   -0.01    1.93
  -6  -4   9    0.93    1.08
  -6  -4   9   -1.54    1.84
   6  -4  -9   -0.26    1.36
   6   4  -9    1.47    1.62
  -6   4   9    0.07    1.90
  -6   4   9    0.10    2.03
  -4  -4   9    2.65    1.33
  -4  -4   9    3.63    2.33
   4  -4  -9    0.32    1.51
  -4   4   9    2.40    2.06
   4   4  -9   -1.26    1.53
   4   4  -9    0.58    1.68
  -4   4   9    3.79    2.16
   2  -4  -9    8.13    2.02
   2  -4  -9    6.19    1.99
  -2  -4   9    2.50    2.09
  -2  -4   9    7.34    1.97
   2   4  -9    8.24    2.34
  -2   4   9    4.66    2.12
   2   4  -9    8.75    2.27
  -2   4   9    6.98    2.19
  -2   4   9    5.97    2.25
   0  -4   9   -0.05    1.53
   0  -4  -9   -0.32    1.30
   0  -4   9    2.73    2.14
   0  -4  -9   -0.87    1.34
   0   4   9   -0.36    1.80
   0   4  -9   -0.95    1.56
   0   4   9    0.44    1.66
   0   4  -9    0.14    1.54
   2  -4   9    0.79    1.89
  -2  -4  -9    2.64    1.83
  -2  -4  -9    0.81    1.40
   2  -4   9    4.14    1.99
   2   4   9    0.00    1.83
   2   4   9   -1.58    1.51
  -2   4  -9    1.75    1.83
  -2   4  -9    6.85    2.00
   4  -4   9   -3.00    1.65
  -4  -4  -9    0.74    1.86
   4  -4   9   -0.47    1.92
  -4  -4  -9   -1.85    1.10
  -4   4  -9    1.47    1.86
  -4   4  -9    0.99    1.55
   4   4   9    1.29    2.05
   4   4   9   -2.30    1.44
   6  -4   9   -0.65    2.09
  -6  -4  -9   -0.73    1.16
  -6  -4  -9    0.14    1.94
   6  -4   9    0.19    1.85
  -6   4  -9    1.58    1.77
   6   4   9    2.10    1.54
  -6   4  -9    1.88    1.70
   6   4   9   -0.59    1.92
  -8  -4  -9   -0.67    1.28
   8  -4   9    4.71    2.54
   8  -4   9   -2.18    1.87
  -8  -4  -9   -0.20    1.90
   8   4   9   -0.03    1.39
   8   4   9    0.29    1.94
  -8   4  -9   -1.26    1.51
  -8   4  -9   -0.15    1.82
 -10  -4  -9   -1.08    1.92
  10  -4   9   -2.20    2.15
 -10   4  -9    2.45    2.07
  10   4   9    1.79    1.51
  10   4   9    1.26    2.26
 -10   4  -9    1.06    1.86
 -12  -4  -9   -1.88    1.76
  12  -4   9   -3.81    2.20
 -12   4  -9    3.29    2.00
  12   4   9   -0.48    2.07
 -12   4  -9   -0.98    1.82
  14  -4   9   -0.01    2.60
 -14  -4  -9    0.54    2.25
  14   4   9    1.70    2.53
 -14   4  -9    1.35    1.80
 -14   4  -9   -4.29    1.66
 -16  -4  -9    0.53    2.24
  16  -4   9   -1.62    2.63
  16   4   9    4.74    2.96
 -16   4  -9   -0.73    1.94
 -16   4  -9    1.14    1.92
 -13  -5   9    0.45    2.62
 -13  -5   9    1.18    2.60
  13  -5  -9   -1.77    4.36
  13   5  -9    2.60    1.92
 -13   5   9    1.23    2.60
 -13   5   9    8.42    3.15
 -11  -5   9   10.35    3.29
 -11  -5   9   12.45    3.55
  11  -5  -9    7.31    4.65
  11   5  -9   10.62    2.67
 -11   5   9   14.27    3.79
 -11   5   9   12.58    3.40
   9  -5  -9   -4.48    3.65
  -9  -5   9    4.64    2.82
   9   5  -9    1.89    1.88
  -9   5   9    1.17    2.50
  -9   5   9   -1.52    2.34
   7  -5  -9    6.60    4.74
  -7  -5   9    3.59    2.68
  -7   5   9    3.12    2.70
   7   5  -9    8.31    2.49
  -7   5   9    9.43    2.78
  -5  -5   9    3.34    2.58
   5  -5  -9   -1.61    3.79
   5  -5  -9    1.90    1.67
   5  -5  -9   -0.75    1.52
  -5   5   9    3.35    2.35
   5   5  -9    1.78    2.07
  -5   5   9    3.65    2.66
  -3  -5   9    5.25    2.73
   3  -5  -9    5.56    1.97
  -3  -5   9    1.93    1.56
   3  -5  -9   -3.60    3.48
   3  -5  -9    3.17    1.72
   3   5  -9    3.47    2.24
  -3   5   9    1.70    2.51
   3   5  -9    4.95    2.35
  -3   5   9    2.01    2.07
  -3   5   9    0.69    2.22
  -1  -5   9    0.43    1.66
   1  -5  -9    4.97    2.08
   1  -5  -9    4.11    2.09
   1  -5  -9    4.35    4.13
  -1  -5   9    5.08    2.66
   1   5  -9    4.86    2.38
   1   5  -9    3.61    2.26
  -1   5   9    8.47    2.53
  -1   5   9   12.04    3.17
  -1   5   9    4.27    2.38
   1  -5   9   13.74    3.52
  -1  -5  -9   19.06    3.38
  -1  -5  -9   21.11    3.36
   1  -5   9   14.19    3.04
   1   5   9   19.09    3.12
   1   5   9   15.00    3.18
  -1   5  -9   19.71    3.60
  -1   5  -9   12.89    3.09
   3  -5   9   12.71    3.32
   3  -5   9    7.09    2.64
  -3  -5  -9   11.30    2.91
  -3  -5  -9    9.83    2.57
   3   5   9   13.37    2.48
  -3   5  -9   11.84    2.89
   3   5   9    9.49    2.85
  -3   5  -9    5.23    2.59
   5  -5   9   17.09    3.70
   5  -5   9   17.72    3.72
  -5  -5  -9   18.68    3.57
   5   5   9   20.53    2.86
  -5   5  -9   20.67    3.66
  -5   5  -9   10.92    3.18
   5   5   9   14.44    3.29
   7  -5   9    2.59    2.46
  -7  -5  -9    6.09    2.50
   7  -5   9    6.95    2.93
  -7   5  -9    1.62    2.36
   7   5   9    4.61    1.85
  -7   5  -9    5.07    2.48
   7   5   9    2.50    2.41
   9  -5   9    8.99    2.99
   9  -5   9   12.03    3.58
  -9  -5  -9    1.70    2.49
  -9   5  -9    6.80    2.78
   9   5   9    4.01    2.59
  -9   5  -9    8.83    2.78
  11  -5   9    2.74    2.96
  11   5   9   -0.16    2.17
 -11   5  -9   -0.87    2.02
 -26   0  10   12.03    2.55
  26   0 -10   15.79    4.57
 -24   0  10   -0.13    1.37
 -24   0  10    0.34    1.26
  24   0 -10   -5.58    2.35
 -22   0  10   -0.57    1.15
 -22   0  10    3.11    1.49
  22   0 -10   -1.25    2.88
 -20   0  10    4.08    1.59
 -20   0  10    4.36    1.45
  20   0 -10    2.88    3.07
 -18   0  10    2.77    1.33
 -18   0  10    5.51    1.60
 -16   0  10    1.60    0.67
 -16   0  10    2.14    1.12
 -16   0  10    2.90    1.27
 -14   0  10    1.32    0.54
 -14   0  10    2.27    1.13
 -14   0  10    1.69    0.99
 -12   0  10   49.60    3.79
  12   0 -10   45.02    3.22
 -12   0  10   42.14    3.59
 -10   0  10    0.33    0.90
 -10   0  10   -1.53    0.63
  -8   0  10    1.11    0.92
  -8   0  10    0.74    0.77
  -6   0  10   17.17    1.33
  -6   0  10   15.39    1.80
  -6   0  10   15.61    1.73
   4   0 -10  160.88   10.93
  -4   0  10  167.64   10.71
   2   0 -10   56.03    4.31
   2   0 -10   69.97    4.39
  -2   0  10   60.53    4.23
   0   0  10   35.80    2.73
   0   0 -10   43.25    3.06
   0   0  10   45.34    3.48
  -2   0 -10   27.88    2.05
   2   0  10   28.64    2.78
  -2   0 -10   28.72    2.38
   2   0  10   27.91    2.81
   4   0  10    2.15    1.34
   4   0  10    3.89    1.30
  -4   0 -10    1.15    0.86
   6   0  10    5.57    1.58
  -6   0 -10   10.60    1.46
   6   0  10    9.19    1.78
   6   0  10    6.65    0.86
   8   0  10    4.33    0.90
   8   0  10    5.79    1.70
   8   0  10    6.31    1.69
  -8   0 -10    9.14    1.47
 -10   0 -10   24.48    2.63
  10   0  10   19.37    2.82
  10   0  10   20.92    2.85
  12   0  10   15.67    2.78
  12   0  10   22.86    3.05
 -12   0 -10   23.99    2.67
 -14   0 -10   33.32    3.50
  14   0  10   44.71    4.25
  14   0  10   42.49    4.37
  16   0  10    2.65    1.87
  16   0  10    5.04    2.24
 -16   0 -10   11.71    2.07
 -18   0 -10   19.98    2.80
  18   0  10   22.51    3.51
  18   0  10   21.20    3.23
  20   0  10    0.00    1.72
 -20   0 -10    3.22    1.73
  20   0  10    4.26    2.32
 -22   0 -10    0.58    1.70
  22   0  10   -2.43    2.08
  22   0  10    3.55    2.03
  25  -1 -10    0.51    3.56
 -25  -1  10   -2.86    1.25
 -25   1  10    1.86    1.63
 -25   1  10   -1.74    1.55
 -23  -1  10    0.96    1.49
  23  -1 -10   -2.78    3.30
 -23   1  10    3.63    1.85
 -23   1  10    0.76    1.46
 -21  -1  10    0.62    1.03
  21  -1 -10    0.71    3.33
 -21  -1  10    1.72    1.65
 -21   1  10    2.75    1.55
 -21   1  10   -0.08    1.47
  21   1 -10    0.33    2.51
  19  -1 -10    2.26    3.93
 -19  -1  10    3.26    1.46
 -19  -1  10    4.01    1.19
 -19  -1  10    2.72    1.65
 -19   1  10    4.63    1.81
 -19   1  10    2.50    1.54
 -17  -1  10    0.32    1.24
 -17  -1  10    0.75    1.49
 -17  -1  10   -0.85    0.80
 -17   1  10    1.42    1.18
 -17   1  10   -1.11    1.15
 -17   1  10    1.97    1.43
 -15  -1  10    1.56    1.25
 -15  -1  10    0.39    0.83
 -15  -1  10    0.34    1.44
 -15   1  10    2.72    1.27
  15   1 -10    1.31    0.77
 -15   1  10    3.25    1.17
 -15   1  10    4.72    1.47
 -13  -1  10    5.32    1.09
 -13  -1  10    3.96    1.41
 -13  -1  10    5.20    1.84
 -13   1  10    5.34    1.45
  13   1 -10    5.94    1.12
 -13   1  10    3.66    1.16
 -13   1  10    2.18    1.12
 -11  -1  10   33.55    3.57
  11  -1 -10   29.99    2.23
 -11  -1  10   30.68    2.66
 -11  -1  10   30.02    2.96
  11   1 -10   32.48    2.65
 -11   1  10   26.26    2.65
 -11   1  10   31.74    2.70
 -11   1  10   30.82    2.91
  -9  -1  10   16.31    2.43
  -9   1  10   18.55    1.87
  -9   1  10   15.65    1.83
   9   1 -10   14.29    1.77
  -9   1  10   19.14    2.09
  -7  -1  10    5.51    1.12
  -7  -1  10    6.40    1.67
  -7   1  10    6.24    1.09
  -7   1  10    6.23    1.28
  -7   1  10    6.94    1.13
   5  -1 -10    1.28    1.00
  -5  -1  10    1.11    0.78
  -5  -1  10    1.04    1.25
  -5   1  10    1.42    0.89
  -3  -1  10    0.59    0.56
   3  -1 -10   -0.16    0.46
  -3  -1  10    2.16    1.18
   3  -1 -10    2.04    0.73
  -3  -1  10    2.32    1.07
  -3   1  10    1.19    0.86
  -3   1  10    0.86    0.81
   1  -1 -10   53.32    3.16
  -1  -1  10   41.74    3.74
  -1  -1  10   40.95    3.72
   1  -1 -10   42.32    3.02
   1   1 -10   43.95    3.22
  -1   1  10   40.02    3.37
  -1   1  10   42.73    3.85
   1  -1  10   23.16    2.74
  -1  -1 -10   30.35    2.17
  -1  -1 -10   26.85    2.09
   1  -1  10   26.68    2.62
   1   1  10   26.79    3.04
  -1   1 -10   18.56    2.50
  -1   1 -10   21.29    2.14
   3  -1  10   16.21    2.07
  -3  -1 -10   17.67    1.96
   3  -1  10   15.34    2.31
  -3  -1 -10   17.92    1.85
  -3   1 -10   18.87    1.94
   3   1  10   12.91    1.65
  -3   1 -10   18.67    2.25
   3   1  10   15.54    2.45
   5  -1  10   55.76    3.88
  -5  -1 -10   62.45    4.00
   5  -1  10   47.07    4.37
   5  -1  10   49.33    4.01
  -5   1 -10   45.20    3.77
   5   1  10   48.93    3.73
   5   1  10   50.75    4.48
   5   1  10   45.17    4.03
  -5   1 -10   46.90    3.98
   7  -1  10    5.72    1.39
  -7  -1 -10    3.30    1.19
   7  -1  10    5.91    1.88
   7   1  10    6.97    1.54
  -7   1 -10    5.31    1.44
  -7   1 -10    5.21    1.18
   7   1  10    4.52    1.90
   7   1  10    7.67    1.13
   9  -1  10   41.62    3.46
   9  -1  10   45.97    4.29
  -9  -1 -10   28.26    3.29
  -9   1 -10   36.12    3.45
   9   1  10   43.97    4.06
   9   1  10   37.56    3.56
   9   1  10   42.48    3.11
   9   1  10   39.34    3.07
  -9   1 -10   39.38    3.29
  11  -1  10   15.35    2.82
  11  -1  10   13.58    2.24
 -11  -1 -10   20.60    2.54
 -11   1 -10   13.57    2.03
  11   1  10   20.48    1.93
  11   1  10   16.03    2.31
  11   1  10   17.42    2.88
 -11   1 -10   16.76    2.33
 -13  -1 -10    4.30    1.62
  13  -1  10   -0.46    1.67
  13  -1  10    0.94    1.58
  13   1  10    1.31    1.34
 -13   1 -10    1.77    1.31
  13   1  10    2.28    0.92
  13   1  10    0.05    1.84
 -15  -1 -10    0.44    0.92
  15  -1  10   -1.66    1.50
 -15  -1 -10    1.24    1.52
  15  -1  10    1.00    2.02
  15   1  10    1.20    0.85
 -15   1 -10   -0.67    1.31
  15   1  10   -0.81    1.32
  15   1  10    2.93    2.02
  17  -1  10   18.87    2.94
  17  -1  10   19.67    3.55
 -17  -1 -10   25.44    3.18
  17   1  10   15.42    3.33
 -17   1 -10   15.07    2.64
  17   1  10   20.72    2.86
  19  -1  10    0.64    2.01
  19  -1  10    2.53    1.95
 -19  -1 -10   -0.35    1.44
  19   1  10    2.39    1.59
  19   1  10   -1.29    2.12
 -19   1 -10   -1.17    1.30
  21  -1  10   -0.54    1.97
  21  -1  10    0.23    2.28
 -21  -1 -10   -0.39    1.62
  21   1  10    2.16    2.49
  21   1  10    0.39    1.56
 -21   1 -10    2.14    1.74
 -24  -2  10   13.40    3.05
  24  -2 -10   17.20    5.40
 -24   2  10    9.68    2.44
 -24   2  10   11.94    2.81
 -22  -2  10    4.97    2.42
 -22  -2  10    3.54    1.98
  22  -2 -10   12.36    5.08
 -22   2  10    2.23    1.75
 -22   2  10    0.61    1.95
 -20  -2  10    1.82    1.70
  20  -2 -10   -2.45    3.52
 -20  -2  10    3.09    2.07
 -20  -2  10    0.41    0.87
 -20   2  10   -0.87    1.44
 -20   2  10    0.02    1.78
 -18  -2  10    2.87    2.09
  18  -2 -10    3.02    3.87
 -18  -2  10    3.97    1.04
 -18  -2  10    0.31    1.58
  18   2 -10    1.39    1.11
 -18   2  10    1.93    1.57
 -18   2  10    0.65    1.63
 -16  -2  10   29.78    4.10
  16  -2 -10   29.83    5.89
 -16  -2  10   23.95    3.50
 -16  -2  10   32.59    2.72
 -16   2  10   30.73    3.47
 -16   2  10   36.12    3.99
  16   2 -10   31.99    3.12
 -14  -2  10   12.41    2.68
 -14  -2  10   13.07    2.51
 -14   2  10   13.98    2.33
  14   2 -10   14.73    2.07
 -14   2  10   15.93    2.55
 -12  -2  10   30.54    4.07
 -12  -2  10   32.61    3.86
 -12   2  10   38.64    3.81
  12   2 -10   36.26    3.27
 -12   2  10   35.73    3.47
 -10  -2  10   -1.11    1.55
 -10   2  10   -0.07    1.23
  10   2 -10    0.14    0.96
 -10   2  10    1.60    1.32
  -8  -2  10   46.64    4.75
   8   2 -10   49.70    4.08
  -8   2  10   52.92    4.13
  -8   2  10   45.71    4.17
  -6  -2  10   37.64    3.15
  -6  -2  10   36.71    4.12
   6   2 -10   37.49    3.28
  -6   2  10   34.18    3.35
  -6   2  10   35.16    3.23
  -4  -2  10    4.74    1.89
  -4  -2  10    8.49    1.50
   4  -2 -10    4.41    0.89
  -4   2  10    3.44    1.27
  -4   2  10    8.28    1.47
   4   2 -10    6.74    1.44
   2  -2 -10    7.55    0.86
   2  -2 -10    4.62    1.08
  -2  -2  10    5.59    1.47
  -2  -2  10    6.89    1.97
   2   2 -10   10.15    1.26
  -2   2  10    5.70    1.35
   2   2 -10    9.20    1.63
  -2   2  10    7.20    1.84
   0  -2  10    1.23    1.43
   0  -2 -10    0.65    0.39
   0  -2 -10    0.90    0.65
   0  -2 -10    0.56    0.39
   0  -2  10   -1.17    1.03
   0  -2 -10    0.11    0.81
   0   2 -10   -0.67    0.96
   0   2 -10    0.17    0.62
   0   2  10    0.42    1.44
   0   2  10    1.51    0.96
   2  -2  10   10.38    2.15
   2  -2  10   11.41    2.15
  -2  -2 -10    9.88    1.67
  -2   2 -10   14.51    2.13
   2   2  10   13.39    2.39
   2   2  10   11.00    1.57
   4  -2  10    2.20    1.40
  -4  -2 -10   -0.90    1.05
   4  -2  10    0.50    1.39
  -4   2 -10   -0.35    1.12
   4   2  10    2.47    0.98
   4   2  10    2.19    1.74
  -6  -2 -10   45.41    3.41
  -6  -2 -10   41.24    4.22
   6  -2  10   57.33    4.96
   6   2  10   56.58    3.90
  -6   2 -10   52.02    4.38
   6   2  10   57.94    5.01
  -6   2 -10   56.66    4.33
   8  -2  10    3.99    1.89
   8  -2  10    2.03    0.79
  -8  -2 -10    2.93    0.73
  -8  -2 -10    0.84    1.32
  -8   2 -10    2.98    1.65
  -8   2 -10    1.74    1.29
   8   2  10    4.34    1.11
   8   2  10   -0.41    1.80
 -10  -2 -10   -1.04    1.35
  10  -2  10    0.36    0.91
  10  -2  10    0.29    1.77
 -10  -2 -10    0.60    0.66
  10   2  10    3.23    1.02
 -10   2 -10   -0.40    1.40
 -10   2 -10    2.01    1.32
  10   2  10    1.52    2.12
  12  -2  10  104.40    8.52
 -12  -2 -10   93.61    7.72
 -12   2 -10   96.21    7.44
 -12   2 -10  100.70    7.67
  12   2  10  108.05    8.27
  12   2  10  100.68    6.81
 -14  -2 -10   13.54    2.77
  14  -2  10   11.69    3.20
  14   2  10   12.81    1.58
 -14   2 -10   13.57    2.49
  14   2  10   13.45    3.07
 -14   2 -10   12.10    2.31
 -16  -2 -10   -2.27    1.79
  16  -2  10   -1.36    2.26
  16   2  10    0.13    2.11
 -16   2 -10    1.70    1.61
 -16   2 -10   -0.09    1.27
  16   2  10   -0.11    1.18
 -18  -2 -10   12.24    2.89
  18  -2  10   16.60    3.61
 -18   2 -10   13.72    2.54
  18   2  10   13.93    2.24
  18   2  10   16.25    3.54
 -18   2 -10   12.38    2.57
 -20  -2 -10    2.40    2.23
  20  -2  10    7.41    3.14
 -20   2 -10    3.16    1.87
  20   2  10    3.87    1.52
  20   2  10    2.61    2.75
 -20   2 -10    0.96    1.69
 -21  -3  10    8.52    2.92
 -21  -3  10    9.48    2.68
  21  -3 -10    9.42    4.86
 -21   3  10   11.95    2.90
 -21   3  10   13.39    3.24
 -19  -3  10    5.84    2.74
  19  -3 -10   13.95    4.84
 -19  -3  10    5.76    2.46
 -19   3  10    3.96    2.10
 -19   3  10    3.14    2.56
  19   3 -10    2.58    1.49
 -17  -3  10    5.79    2.67
  17  -3 -10    8.83    4.82
 -17  -3  10    7.50    2.50
 -17   3  10    3.99    2.00
  17   3 -10    4.20    1.52
 -17   3  10    2.21    2.28
 -15  -3  10    1.75    2.25
 -15  -3  10    1.19    2.11
  15  -3 -10   -2.01    3.52
 -15   3  10    1.77    1.92
 -15   3  10    3.30    2.12
  15   3 -10   -0.11    1.19
 -13  -3  10   25.06    4.09
  13  -3 -10   26.91    5.84
 -13  -3  10   20.56    3.54
 -13   3  10   21.16    3.40
 -13   3  10   31.93    3.74
  13   3 -10   22.74    2.95
 -11  -3  10    5.41    2.33
 -11  -3  10    6.05    2.32
 -11   3  10    6.18    2.17
  11   3 -10    4.82    1.64
 -11   3  10    6.14    2.12
  -9  -3  10    5.71    2.28
   9   3 -10    6.38    1.77
  -9   3  10    5.44    2.00
  -9   3  10    6.42    2.02
  -7  -3  10    2.00    1.95
  -7  -3  10   -0.18    0.86
   7  -3 -10    0.69    1.03
   7   3 -10   -1.18    1.17
  -7   3  10   -1.43    1.54
  -7   3  10   -0.94    1.47
  -5  -3  10    5.09    1.33
   5  -3 -10    5.35    1.37
  -5  -3  10    2.23    2.01
  -5   3  10    7.02    1.93
  -5   3  10    3.04    1.76
   5   3 -10    4.48    1.62
  -3  -3  10    0.58    1.85
   3  -3 -10   -0.33    1.10
  -3  -3  10    3.06    1.31
   3   3 -10    2.23    1.35
  -3   3  10    3.41    1.73
  -3   3  10    2.96    1.56
   3   3 -10    3.05    1.64
  -3   3  10    1.53    1.54
   1  -3 -10    0.70    1.17
  -1  -3  10    0.67    1.85
   1  -3 -10    1.90    1.12
  -1  -3  10    0.81    1.27
  -1   3  10    1.94    1.42
   1   3 -10    2.69    1.51
  -1   3  10    1.44    1.75
   1   3 -10   -0.34    1.17
   1  -3  10   -1.89    1.52
  -1  -3 -10    1.26    1.02
  -1  -3 -10    2.09    1.29
   1  -3  10    2.12    1.31
   1   3  10    0.90    1.31
  -1   3 -10    0.27    1.33
   1   3  10   -0.54    1.74
  -1   3 -10   -0.71    1.18
   3  -3  10   -0.48    1.68
   3  -3  10    2.24    1.63
  -3  -3 -10    0.40    1.06
  -3  -3 -10    2.58    1.50
   3   3  10    2.25    1.89
  -3   3 -10    0.29    1.22
   3   3  10    1.82    1.31
  -3   3 -10   -1.70    1.35
  -5  -3 -10    6.26    1.49
   5  -3  10    5.76    2.15
   5  -3  10    5.25    2.05
  -5  -3 -10    7.38    2.07
  -5   3 -10    5.51    1.91
   5   3  10    4.61    1.48
   5   3  10    5.28    2.30
  -7  -3 -10    6.90    2.15
   7  -3  10    5.07    2.15
  -7  -3 -10    9.15    1.57
   7  -3  10    3.08    2.13
   7   3  10    3.05    1.36
   7   3  10    3.54    2.28
  -7   3 -10    2.48    1.60
   9  -3  10   13.13    3.19
  -9  -3 -10   16.84    3.12
   9   3  10   22.08    3.54
   9   3  10   19.02    2.22
  -9   3 -10   16.34    2.85
  11  -3  10   -0.17    2.28
 -11  -3 -10   -1.23    1.61
 -11   3 -10    2.47    1.69
  11   3  10    1.04    2.23
  11   3  10    2.92    1.25
  13  -3  10    2.20    2.50
 -13  -3 -10   -0.55    1.88
 -13   3 -10   -1.19    1.70
 -13   3 -10    1.38    1.68
  13   3  10    5.50    2.79
 -15  -3 -10    5.77    2.44
  15  -3  10    6.48    3.16
 -15   3 -10    7.54    2.41
 -15   3 -10    8.69    2.26
  15   3  10    4.36    2.80
 -17  -3 -10    8.07    2.66
  17  -3  10    9.13    3.26
 -17   3 -10    6.24    2.26
  17   3  10    2.27    2.67
 -17   3 -10    6.71    2.51
 -19  -3 -10   -2.35    2.00
  19  -3  10    0.51    2.66
 -19   3 -10   -1.97    1.86
 -19   3 -10    2.86    1.97
  19   3  10    2.68    2.74
  18  -4 -10   12.75    5.35
 -18  -4  10    2.98    2.71
 -18  -4  10    4.50    2.79
  18   4 -10    1.96    1.58
 -18   4  10    2.24    2.46
 -18   4  10    0.42    2.46
  16  -4 -10   13.53    5.48
 -16  -4  10   12.12    3.77
 -16  -4  10    5.77    2.98
 -16   4  10    9.48    3.03
  16   4 -10   14.92    2.48
  16   4 -10   15.04    2.62
 -16   4  10   15.78    3.56
  14  -4 -10   26.32    5.99
 -14  -4  10   18.58    4.09
 -14  -4  10   16.90    3.89
 -14   4  10   26.26    4.09
  14   4 -10   24.40    3.38
  14   4 -10   27.25    3.14
 -14   4  10   28.59    4.14
 -12  -4  10    0.81    2.13
  12  -4 -10    4.26    4.13
 -12  -4  10   -0.15    2.25
 -12   4  10   -0.95    2.21
  12   4 -10    0.97    1.30
 -12   4  10    0.68    2.04
  12   4 -10    2.86    1.62
  10  -4 -10   47.99    7.67
 -10  -4  10   35.50    5.41
 -10   4  10   45.48    5.13
  10   4 -10   48.38    4.61
 -10   4  10   45.19    5.15
  -8  -4  10    6.68    2.74
  -8  -4  10    9.11    1.59
  -8   4  10   10.84    2.71
   8   4 -10    4.50    1.89
  -8   4  10    9.47    2.64
  -6  -4  10    6.31    1.53
  -6  -4  10    1.60    2.24
   6  -4 -10    7.02    1.90
  -6   4  10    4.22    2.23
  -6   4  10    3.05    2.07
   6   4 -10    4.06    1.88
   4  -4 -10   12.95    2.37
  -4  -4  10   10.38    2.01
  -4  -4  10    8.34    2.73
   4   4 -10   10.81    2.63
  -4   4  10   15.61    2.79
   4   4 -10   11.64    2.42
  -4   4  10    5.80    2.39
   2  -4 -10    7.97    2.07
   2  -4 -10   10.88    2.21
  -2  -4  10    7.34    1.96
  -2  -4  10    6.84    2.69
  -2   4  10   11.36    2.47
   2   4 -10   15.04    2.76
  -2   4  10    6.40    2.32
   2   4 -10    7.33    2.28
  -2   4  10    6.94    2.28
   0  -4  10    1.21    2.09
   0  -4  10    0.71    1.58
   0  -4 -10    3.57    1.62
   0  -4 -10    2.13    1.60
   0   4  10    1.65    1.95
   0   4  10    1.86    1.81
   0   4 -10    2.20    1.68
   0   4 -10    0.83    1.76
  -2  -4 -10    6.16    1.97
   2  -4  10    3.35    2.28
   2  -4  10   -0.07    1.65
  -2  -4 -10    6.29    1.79
  -2   4 -10    2.53    1.76
   2   4  10    3.99    2.31
  -2   4 -10    1.61    1.80
   2   4  10    3.43    1.93
   4  -4  10    1.76    1.96
   4  -4  10    3.02    2.21
  -4  -4 -10    0.49    1.74
   4   4  10    0.54    1.89
  -4   4 -10    2.64    1.79
  -4   4 -10    1.31    1.69
   4   4  10    1.74    1.75
   6  -4  10    8.52    2.69
   6  -4  10    6.57    2.49
   6   4  10   12.79    2.97
  -6   4 -10    9.52    2.40
  -6   4 -10    3.87    2.25
  -8  -4 -10    5.26    2.31
   8  -4  10    4.31    2.54
   8  -4  10    3.49    2.33
  -8   4 -10    6.19    2.17
   8   4  10    8.46    2.77
  -8   4 -10    4.10    2.16
   8   4  10    5.45    1.82
 -10  -4 -10   -0.16    1.85
  10  -4  10   -1.66    2.01
 -10   4 -10   -2.02    1.62
  10   4  10   -0.12    2.30
 -10   4 -10   -0.97    1.92
  10   4  10   -0.90    1.43
 -12  -4 -10   -3.01    1.58
  12  -4  10    1.40    2.55
 -12   4 -10    3.85    2.10
 -12   4 -10    0.89    1.98
  12   4  10    4.46    2.65
 -14  -4 -10    8.51    2.87
  14  -4  10   11.21    3.82
 -14   4 -10   10.56    2.64
 -14   4 -10    6.88    2.54
  14   4  10    3.34    2.89
 -11  -5  10    1.19    2.52
 -11  -5  10    5.01    2.95
  11  -5 -10    4.34    4.54
  11   5 -10    0.76    1.72
 -11   5  10   -0.07    2.63
 -11   5  10    2.04    2.54
  -9  -5  10    6.02    3.03
   9  -5 -10   -2.01    4.01
   9   5 -10    0.72    1.73
  -9   5  10    5.17    2.89
  -9   5  10   -2.67    2.32
   7  -5 -10   -2.34    4.10
  -7  -5  10    1.21    2.38
  -7   5  10    4.84    2.61
  -7   5  10    5.20    2.66
   7   5 -10   -3.01    1.48
  -5  -5  10    0.29    2.42
   5  -5 -10   -0.84    4.21
   5  -5 -10   -0.83    1.44
   5   5 -10   -0.55    1.71
  -5   5  10    0.81    2.33
  -5   5  10   -3.91    2.09
   3  -5 -10   -5.25    3.35
  -3  -5  10   -0.21    1.36
   3  -5 -10   -1.97    1.50
  -3  -5  10    2.65    2.47
   3  -5 -10    2.09    1.73
   3   5 -10   -2.16    1.84
  -3   5  10    2.06    2.42
   3   5 -10   -3.23    1.56
  -3   5  10    1.38    2.30
  -1  -5  10    0.15    2.14
  -1  -5  10   -1.16    1.48
   1  -5 -10   -1.50    1.52
  -1   5  10   -0.28    2.07
   1   5 -10   -1.73    1.78
   1   5 -10   -0.50    1.73
  -1   5  10    1.75    2.00
  -1  -5 -10    3.82    1.92
   1  -5  10    0.40    1.76
   1  -5  10    2.83    2.42
  -1   5 -10    0.55    1.85
   1   5  10    3.40    2.24
  -1   5 -10    4.96    2.36
   1   5  10    1.88    2.12
   3  -5  10   -1.11    2.32
   3  -5  10    0.16    1.93
  -3  -5 -10    0.51    1.76
  -3   5 -10   -1.81    1.86
  -3   5 -10    2.98    2.35
   3   5  10    2.46    2.35
   3   5  10    4.00    2.13
   5  -5  10    0.74    2.20
  -5  -5 -10   -0.45    1.95
   5  -5  10    2.65    2.61
  -5   5 -10    1.47    2.19
   5   5  10    2.70    1.74
  -5   5 -10   -2.21    1.83
   5   5  10    3.71    2.52
  -7  -5 -10    4.00    2.37
   7  -5  10    5.64    2.90
   7  -5  10    1.10    2.34
  -7   5 -10    2.75    2.35
  -7   5 -10    1.78    2.12
   7   5  10   -3.12    1.97
   7   5  10    0.59    1.64
   9  -5  10    1.13    2.49
  -9   5 -10    2.64    2.28
   9   5  10    3.51    2.53
 -24   0  11    0.35    1.36
 -24   0  11    2.26    1.64
  24   0 -11    0.99    3.27
 -22   0  11    0.26    1.37
  22   0 -11    1.51    3.26
 -22   0  11    1.91    1.42
 -20   0  11   -0.21    1.21
 -20   0  11    0.67    1.24
 -18   0  11   -3.00    1.05
 -18   0  11   -0.98    1.08
 -16   0  11    1.29    1.10
 -16   0  11   -0.34    1.02
 -14   0  11    1.34    1.03
  14   0 -11    0.90    0.57
 -14   0  11   -1.57    0.93
 -12   0  11   -1.07    0.85
  12   0 -11    0.77    0.59
 -12   0  11    1.69    0.96
 -10   0  11   -0.38    0.82
 -10   0  11    0.48    0.93
  -8   0  11   -0.33    0.74
  -8   0  11   -0.93    0.74
  -6   0  11   -0.01    0.49
  -6   0  11   -0.17    0.71
  -6   0  11    0.33    0.74
  -4   0  11   -1.04    0.50
  -4   0  11   -1.74    0.58
  -4   0  11    0.62    0.79
   4   0 -11   -1.87    0.85
   2   0 -11    0.21    0.76
  -2   0  11   -0.28    0.54
   0   0 -11    0.24    0.79
   0   0  11   -1.30    0.94
   0   0  11   -0.27    0.42
   2   0  11   -0.27    1.09
   2   0  11   -1.33    1.11
  -2   0 -11    1.17    0.89
  -2   0 -11   -0.07    0.43
   4   0  11   -1.39    1.19
  -4   0 -11   -0.97    0.84
   4   0  11   -1.95    1.02
  -6   0 -11   -1.68    0.85
   6   0  11    1.55    1.33
   6   0  11   -2.45    1.09
   8   0  11   -0.09    1.40
  -8   0 -11    1.67    1.11
   8   0  11   -0.06    1.39
 -10   0 -11    1.06    1.07
  10   0  11   -0.56    1.28
  10   0  11   -1.30    1.48
 -12   0 -11    0.75    1.21
  12   0  11    0.65    1.48
  12   0  11    0.99    1.76
  14   0  11   -0.23    1.45
  14   0  11    1.43    1.87
 -14   0 -11   -0.47    1.37
  16   0  11   -1.48    1.74
 -16   0 -11    0.69    1.50
  16   0  11   -0.13    1.57
  18   0  11    1.14    2.07
  18   0  11   -2.80    1.41
 -18   0 -11    0.27    1.53
  20   0  11    0.61    2.22
 -20   0 -11    1.14    1.63
  20   0  11    0.10    1.80
  22   0  11   -3.89    1.55
 -22   0 -11    0.37    1.84
 -25  -1  11    5.70    2.12
  25  -1 -11    6.37    4.21
 -25   1  11    4.76    2.18
 -25   1  11    3.56    1.90
 -23  -1  11    3.00    1.80
  23  -1 -11    0.30    3.79
 -23   1  11    1.11    1.65
 -23   1  11    5.00    1.89
 -21  -1  11   14.39    2.10
 -21  -1  11   19.36    2.96
  21  -1 -11   15.26    4.95
  21   1 -11   27.35    4.71
 -21   1  11   14.14    2.35
 -21   1  11   11.48    2.56
 -21   1  11   16.01    2.56
 -19  -1  11   -0.07    1.44
  19  -1 -11    1.57    3.58
 -19  -1  11    0.28    0.98
 -19   1  11   -1.11    1.19
 -19   1  11   -1.43    1.34
 -19   1  11   -1.62    1.39
 -17  -1  11   -0.62    0.85
 -17  -1  11    1.07    1.23
 -17  -1  11    0.31    1.38
 -17   1  11    0.14    1.43
 -17   1  11   -0.52    1.09
 -17   1  11   -2.18    1.11
 -15  -1  11    0.44    1.19
 -15  -1  11   -0.13    0.86
 -15  -1  11   -1.52    1.40
 -15   1  11    1.57    1.09
 -15   1  11   -1.12    1.29
 -15   1  11   -0.87    1.08
  15   1 -11    0.46    0.75
 -13  -1  11    2.36    1.34
 -13  -1  11    4.88    1.78
 -13  -1  11    1.74    0.91
  13   1 -11    2.96    0.93
 -13   1  11    2.54    1.11
 -13   1  11    3.28    1.18
 -13   1  11   -0.25    1.07
 -11  -1  11   25.80    2.46
 -11  -1  11   27.34    2.72
 -11  -1  11   25.58    3.16
 -11   1  11   25.50    2.45
  11   1 -11   25.04    2.41
 -11   1  11   24.41    2.73
 -11   1  11   26.23    2.45
  -9  -1  11  140.90    9.43
  -9  -1  11  137.86    9.01
   9   1 -11  124.05    8.77
  -9   1  11  127.59    8.95
  -9   1  11  122.16    8.72
  -9   1  11  134.27    8.65
  -7  -1  11   23.40    2.05
  -7  -1  11   21.74    2.79
  -7   1  11   23.32    2.49
  -7   1  11   23.06    2.08
  -5  -1  11   30.15    2.21
  -5  -1  11   24.04    2.96
   5  -1 -11   34.59    2.93
  -5   1  11   24.89    2.61
   3  -1 -11   11.80    1.12
   3  -1 -11   11.73    1.32
  -3  -1  11    8.25    1.64
  -3  -1  11    9.77    1.77
  -3   1  11    8.41    1.37
  -3   1  11    8.45    1.46
  -1  -1  11   -0.20    1.10
  -1  -1  11    0.41    1.09
   1  -1 -11    1.70    0.67
  -1   1  11    2.07    1.40
  -1   1  11    0.88    0.88
   1   1 -11    0.41    0.67
   1  -1  11   12.44    2.05
   1  -1  11   13.67    1.95
  -1  -1 -11   13.24    1.42
  -1  -1 -11   16.18    1.57
   1   1  11   12.34    1.64
  -1   1 -11   16.25    2.11
   1   1  11   11.54    2.24
  -1   1 -11   13.57    1.62
   3  -1  11    7.94    1.51
   3  -1  11   10.12    1.89
  -3  -1 -11    6.87    1.22
  -3  -1 -11    5.97    1.22
   3   1  11    6.70    1.93
  -3   1 -11    8.86    1.35
   3   1  11    6.18    1.19
  -3   1 -11    7.79    1.59
  -5  -1 -11    5.51    1.27
   5  -1  11    5.00    1.28
   5  -1  11    2.22    1.43
   5  -1  11    4.31    1.27
   5   1  11    3.74    1.05
   5   1  11    9.20    2.10
  -5   1 -11    4.63    1.38
  -5   1 -11    4.52    1.16
  -7  -1 -11   10.25    1.60
   7  -1  11   10.99    1.70
   7  -1  11   10.57    2.21
   7   1  11    7.11    1.69
  -7   1 -11    7.51    1.77
   7   1  11    7.82    1.32
   7   1  11    9.08    2.24
  -7   1 -11    7.86    1.41
   9  -1  11    7.50    2.15
   9  -1  11   10.86    1.85
  -9  -1 -11   14.09    1.99
   9   1  11    9.89    1.92
  -9   1 -11   10.03    1.63
   9   1  11    8.93    2.37
  -9   1 -11    8.62    1.80
   9   1  11   11.85    1.55
  11  -1  11   33.34    3.28
 -11  -1 -11   35.20    3.28
  11  -1  11   25.73    3.79
  11   1  11   33.93    4.12
 -11   1 -11   31.08    3.04
  11   1  11   33.75    3.53
  11   1  11   34.59    2.79
 -11   1 -11   28.20    3.35
 -13  -1 -11   -0.28    1.34
  13  -1  11    0.97    1.59
  13  -1  11   -1.58    1.64
 -13   1 -11    0.85    1.09
  13   1  11    0.92    1.89
 -13   1 -11    3.00    1.64
  13   1  11    2.52    0.99
  13   1  11    2.06    1.40
  15  -1  11    2.63    1.70
 -15  -1 -11    1.46    1.50
  15  -1  11    2.98    2.14
  15   1  11    1.67    1.53
 -15   1 -11    1.98    1.49
  15   1  11    1.88    2.13
  15   1  11    1.84    0.93
  17  -1  11    7.02    2.12
  17  -1  11    5.28    2.33
 -17  -1 -11    3.43    1.64
  17   1  11    3.30    2.37
  17   1  11    4.67    1.84
 -17   1 -11    4.00    1.74
  19  -1  11    0.63    1.96
 -19  -1 -11   -0.48    1.38
 -19   1 -11    2.77    1.96
  19   1  11    0.43    2.36
  19   1  11    0.77    1.58
  21  -1  11    1.73    2.24
 -21  -1 -11    0.32    1.69
  21   1  11    1.71    1.76
  21   1  11   -1.26    2.47
 -21   1 -11    2.28    2.06
 -24  -2  11   -2.03    1.67
  24  -2 -11   -6.65    3.56
 -24   2  11    0.05    1.99
 -24   2  11   -0.07    1.62
  22  -2 -11   -0.69    3.81
 -22  -2  11    2.08    1.95
 -22   2  11    0.12    1.84
 -22   2  11    1.52    1.68
 -20  -2  11    4.89    2.28
 -20  -2  11    6.67    2.49
  20  -2 -11    4.98    4.54
 -20  -2  11    8.02    1.40
 -20   2  11    8.36    2.45
 -20   2  11    4.16    1.85
 -18  -2  11   -1.26    1.72
  18  -2 -11   -1.67    3.39
 -18  -2  11   -3.41    1.36
 -18  -2  11   -2.43    0.73
 -18   2  11    0.11    1.83
 -18   2  11   -1.20    1.43
 -16  -2  11    4.37    1.99
 -16  -2  11    4.69    2.26
 -16  -2  11    2.98    1.10
 -16   2  11    4.56    2.10
 -16   2  11    7.58    1.86
  16   2 -11    4.51    1.33
 -14  -2  11   37.48    4.60
 -14  -2  11   35.07    3.98
 -14   2  11   33.89    3.92
 -14   2  11   35.71    3.69
  14   2 -11   35.46    3.26
 -12  -2  11   18.53    2.92
 -12  -2  11   21.77    3.37
  12   2 -11   19.99    2.50
 -12   2  11   22.76    2.67
 -12   2  11   17.74    2.84
 -10  -2  11    2.32    1.85
 -10   2  11    2.49    1.56
  10   2 -11    2.38    1.21
 -10   2  11    3.30    1.50
  -8  -2  11    1.38    1.79
   8   2 -11    1.19    1.10
  -8   2  11    0.33    1.24
  -8   2  11    0.94    1.23
  -6  -2  11    1.22    1.09
  -6  -2  11    6.05    2.01
   6   2 -11    6.75    1.44
  -6   2  11    1.53    1.26
  -6   2  11    5.67    1.31
   4  -2 -11    0.94    0.60
  -4  -2  11   -0.31    0.93
  -4  -2  11   -0.95    1.44
   4   2 -11   -0.23    0.93
  -4   2  11    2.05    1.13
   2  -2 -11   -0.55    0.45
  -2  -2  11    0.87    1.19
   2  -2 -11   -0.03    0.67
  -2  -2  11    2.20    1.59
   2   2 -11   -0.79    0.96
  -2   2  11   -0.87    1.36
  -2   2  11    0.14    0.97
   0  -2 -11   -0.19    0.77
   0  -2  11    0.32    1.35
   0  -2  11    0.40    1.19
   0   2 -11    1.61    0.78
   0   2 -11   -0.20    0.99
   0   2  11    2.29    1.69
   0   2  11    0.80    1.00
   2  -2  11    2.91    1.72
  -2  -2 -11    1.68    1.16
   2  -2  11    6.03    1.77
  -2   2 -11    4.25    1.48
   2   2  11    2.12    1.89
   2   2  11    7.52    1.33
  -4  -2 -11    1.14    1.14
   4  -2  11   -1.18    1.41
   4  -2  11    1.04    1.38
   4   2  11   -2.48    1.63
  -4   2 -11    0.18    1.18
   4   2  11    0.82    1.03
  -6  -2 -11    5.26    1.61
   6  -2  11    6.20    2.11
   6  -2  11   11.02    2.12
  -6   2 -11   12.06    2.19
   6   2  11    6.35    2.31
  -6   2 -11    8.11    1.75
   6   2  11    8.10    1.46
   8  -2  11    3.07    1.90
  -8  -2 -11   -0.92    1.27
  -8   2 -11    3.44    1.42
   8   2  11    5.32    2.22
  -8   2 -11    2.92    1.63
   8   2  11    1.91    1.10
  10  -2  11   64.68    6.23
 -10  -2 -11   72.98    5.79
 -10   2 -11   71.22    5.55
  10   2  11   66.12    4.94
 -10   2 -11   64.19    5.65
  10   2  11   69.02    6.16
  12  -2  11    4.09    2.22
 -12  -2 -11    3.46    1.76
  12   2  11    0.82    1.00
 -12   2 -11    1.74    1.66
  12   2  11    0.30    2.24
 -12   2 -11    2.38    1.45
 -14  -2 -11    3.71    2.06
  14  -2  11    2.58    2.30
  14   2  11    0.99    0.97
 -14   2 -11   -1.00    1.27
  14   2  11    0.00    2.43
 -14   2 -11    1.32    1.70
  16  -2  11   -2.54    1.90
 -16  -2 -11   -1.53    1.72
 -16   2 -11   -0.18    1.32
 -16   2 -11   -2.95    1.71
  16   2  11    1.67    2.48
  18  -2  11    4.09    2.72
 -18  -2 -11    0.73    1.99
 -18   2 -11   -0.02    1.73
  18   2  11    1.81    2.55
  18   2  11    1.33    1.35
 -18   2 -11    3.84    1.69
  20  -2  11    2.31    2.69
 -20  -2 -11    2.01    2.05
  20   2  11   -0.86    1.28
 -20   2 -11    3.19    1.94
 -20   2 -11   -0.78    1.47
  20   2  11    2.15    2.74
 -21  -3  11    4.60    2.71
  21  -3 -11    5.34    4.54
 -21  -3  11    4.94    2.32
 -21   3  11    2.92    2.16
 -21   3  11    7.38    2.82
 -19  -3  11   -0.53    2.20
  19  -3 -11    4.47    4.26
 -19  -3  11    0.57    1.94
 -19   3  11   -1.68    1.68
 -19   3  11    3.30    2.40
 -17  -3  11   19.11    3.39
 -17  -3  11   14.68    3.48
  17  -3 -11   18.58    5.66
 -17   3  11   19.36    3.10
  17   3 -11   16.25    2.50
 -17   3  11   11.18    3.13
 -15  -3  11   24.12    3.99
  15  -3 -11   36.71    6.44
 -15  -3  11   28.10    3.99
 -15   3  11   29.91    4.11
  15   3 -11   24.77    3.15
 -15   3  11   28.34    3.76
 -13  -3  11    4.46    2.24
 -13  -3  11    7.11    2.78
 -13   3  11    7.67    2.24
  13   3 -11   11.19    2.02
 -13   3  11   10.93    2.66
 -11  -3  11    2.09    2.15
 -11   3  11    2.26    1.81
 -11   3  11    5.03    2.10
  11   3 -11    6.82    1.82
  -9  -3  11   70.07    6.64
  -9   3  11   71.27    5.76
   9   3 -11   65.15    5.63
  -9   3  11   65.93    5.89
  -7  -3  11    1.96    2.03
  -7  -3  11    1.51    1.08
  -7   3  11    0.43    1.63
   7   3 -11    2.40    1.48
  -7   3  11    1.90    1.63
  -5  -3  11    1.26    1.83
  -5  -3  11    2.26    1.16
   5  -3 -11   -0.12    1.01
  -5   3  11   -1.62    1.35
  -5   3  11    1.70    1.62
   5   3 -11    0.85    1.34
  -3  -3  11    1.44    1.22
   3  -3 -11    0.66    1.13
  -3  -3  11   -0.62    1.72
   3   3 -11    0.37    1.34
   3   3 -11    0.68    1.27
  -3   3  11    2.27    1.77
  -3   3  11    1.70    1.48
  -1  -3  11   44.26    4.92
   1  -3 -11   33.45    3.65
   1  -3 -11   46.47    3.68
  -1  -3  11   40.66    4.03
   1   3 -11   45.40    4.06
   1   3 -11   45.64    4.06
  -1   3  11   46.18    3.99
  -1   3  11   41.26    4.76
   1  -3  11    6.35    1.92
  -1  -3 -11    6.75    1.70
   1  -3  11    2.97    2.10
  -1  -3 -11    8.84    1.59
  -1   3 -11    5.54    1.78
  -1   3 -11    9.88    2.11
   1   3  11    7.76    2.46
   1   3  11    6.65    1.72
  -3  -3 -11   10.50    2.13
   3  -3  11    9.63    2.51
   3  -3  11    8.69    2.25
   3   3  11   13.00    2.07
   3   3  11    9.29    2.62
  -3   3 -11    8.16    1.89
  -3   3 -11   10.78    2.34
  -5  -3 -11    0.77    1.52
   5  -3  11    1.88    1.73
   5  -3  11    2.71    1.92
   5   3  11    1.46    2.01
  -5   3 -11   -0.04    1.33
   5   3  11    0.60    1.26
   7  -3  11   10.77    2.56
  -7  -3 -11    5.08    1.98
   7  -3  11    7.36    2.50
   7   3  11    8.15    2.76
  -7   3 -11   14.04    2.66
   7   3  11   10.62    1.85
  -9  -3 -11   -3.27    1.39
   9  -3  11   -1.60    1.87
   9   3  11   -0.92    1.93
  -9   3 -11   -0.28    1.36
   9   3  11   -0.31    1.21
 -11  -3 -11   18.59    3.25
  11  -3  11   20.94    3.92
  11   3  11   19.95    3.80
 -11   3 -11   20.84    3.17
  11   3  11   21.84    2.38
 -13  -3 -11   24.51    3.86
  13  -3  11   35.78    4.86
 -13   3 -11   30.84    3.85
  13   3  11   27.24    4.54
 -13   3 -11   25.47    3.76
  15  -3  11    5.63    2.87
 -15  -3 -11    4.04    2.23
  15   3  11    4.78    3.17
 -15   3 -11    5.41    2.45
 -15   3 -11    4.58    2.02
  17  -3  11    4.77    3.06
 -17  -3 -11    1.89    2.20
 -17   3 -11    1.05    1.97
  17   3  11    6.16    3.35
 -17   3 -11    3.95    1.83
  16  -4 -11    8.12    4.81
 -16  -4  11    1.29    2.45
 -16  -4  11    3.73    2.61
 -16   4  11    2.22    2.28
 -16   4  11    3.46    2.77
  16   4 -11    2.09    1.70
 -14  -4  11    2.80    2.56
  14  -4 -11   -7.00    3.55
 -14  -4  11   -1.58    2.24
 -14   4  11    5.31    2.66
  14   4 -11    0.58    1.45
 -14   4  11    1.23    2.05
 -12  -4  11    5.60    2.81
  12  -4 -11    5.63    4.52
 -12  -4  11   12.24    3.35
 -12   4  11    7.76    2.83
  12   4 -11    7.30    2.13
 -12   4  11   -0.42    2.13
  10  -4 -11   -0.80    3.65
 -10  -4  11    1.62    2.41
 -10   4  11    2.61    2.35
 -10   4  11    1.16    1.96
  10   4 -11   -1.63    1.32
  -8  -4  11   -0.58    1.00
  -8  -4  11   -0.96    2.26
  -8   4  11    1.40    2.12
  -8   4  11    1.43    2.09
   8   4 -11   -1.04    1.36
  -6  -4  11    0.45    1.18
  -6  -4  11   -0.50    2.05
  -6   4  11    0.40    2.04
   6   4 -11    1.45    1.63
  -6   4  11   -0.32    1.86
  -4  -4  11   18.49    2.57
   4  -4 -11   21.47    2.95
  -4  -4  11   17.34    3.65
   4   4 -11   17.07    2.96
  -4   4  11   15.83    3.03
  -4   4  11   22.95    3.17
   4   4 -11   16.62    3.02
   2  -4 -11   -0.12    1.38
  -2  -4  11    2.37    1.43
   2  -4 -11    2.13    1.82
  -2  -4  11    2.41    2.29
   2   4 -11   -1.28    1.47
   2   4 -11    3.89    1.96
  -2   4  11    2.25    1.96
  -2   4  11   -0.21    1.81
   0  -4  11    5.22    1.88
   0  -4  11    5.46    2.50
   0  -4 -11    3.13    1.67
   0   4 -11    1.89    1.93
   0   4  11    0.82    1.83
   0   4  11    2.02    2.03
   0   4 -11    3.61    1.90
  -2  -4 -11   14.72    2.70
   2  -4  11   11.03    2.61
   2  -4  11   12.07    3.01
   2   4  11   13.01    2.51
  -2   4 -11   13.44    2.68
   2   4  11   10.38    2.89
  -2   4 -11   13.86    2.88
  -4  -4 -11   -0.67    1.52
   4  -4  11   -0.13    1.94
   4  -4  11   -2.36    1.65
   4   4  11   -0.72    1.63
   4   4  11    1.54    2.09
  -4   4 -11    0.99    1.72
  -4   4 -11    0.65    1.79
   6  -4  11   -0.48    1.86
   6  -4  11   -0.94    1.84
  -6  -4 -11    0.22    1.78
   6   4  11   -3.18    1.49
   6   4  11    2.59    2.35
  -6   4 -11   -0.70    1.76
  -6   4 -11    2.41    1.92
  -8  -4 -11   -1.37    1.72
   8  -4  11    2.14    2.16
   8  -4  11    0.77    2.14
   8   4  11   -0.17    2.17
  -8   4 -11    3.11    2.05
  -8   4 -11   -2.61    1.56
   8   4  11   -0.58    1.48
 -10  -4 -11    0.37    1.96
  10  -4  11    3.93    2.41
  10  -4  11    7.65    2.93
 -10   4 -11    1.88    1.95
 -10   4 -11    3.52    2.17
  10   4  11    1.55    2.47
 -12  -4 -11    2.32    2.23
  12  -4  11    3.79    2.85
 -12   4 -11    0.11    1.82
  12   4  11    1.60    2.63
 -12   4 -11   -0.18    1.86
 -14   4 -11   -0.49    1.76
   9  -5 -11    9.78    5.46
  -9  -5  11    4.12    2.89
  -9   5  11    8.40    3.01
   9   5 -11    7.39    2.42
  -9   5  11   10.16    3.25
  -7  -5  11   -1.18    2.43
   7  -5 -11   -0.82    4.61
   7   5 -11   -2.63    1.61
  -7   5  11   -3.25    2.14
  -7   5  11    2.60    2.45
  -5  -5  11    3.37    2.81
   5  -5 -11   -3.45    4.16
  -5   5  11    1.43    2.33
  -5   5  11    1.19    2.32
   5   5 -11   -0.26    1.77
  -3  -5  11    1.75    2.59
  -3  -5  11    2.25    1.66
  -3   5  11    3.98    2.57
   3   5 -11    4.55    2.39
   3   5 -11    9.12    2.78
  -1  -5  11   -1.05    1.45
  -1  -5  11   -0.29    2.50
   1   5 -11   -0.26    1.82
  -1   5  11    2.49    2.24
   1   5 -11    2.36    2.20
  -1   5  11    2.18    2.12
   1  -5  11    6.20    2.92
  -1  -5 -11   10.67    2.63
   1  -5  11    8.53    2.60
  -1   5 -11   10.87    2.83
   1   5  11    6.90    2.52
   1   5  11   10.01    2.99
  -1   5 -11    4.50    2.35
  -3  -5 -11    3.56    2.16
   3  -5  11    9.98    2.81
   3  -5  11   11.49    3.25
  -3   5 -11    9.08    2.86
   3   5  11    6.93    2.28
   3   5  11    5.89    2.71
  -3   5 -11    3.84    2.51
  -5  -5 -11    0.82    2.03
   5  -5  11    2.55    2.39
   5  -5  11   -3.52    2.10
  -5   5 -11    3.54    2.46
   5   5  11    4.43    2.58
  -5   5 -11    0.64    2.43
   5   5  11    4.81    2.08
  24   0 -12    5.36    3.70
 -24   0  12    5.01    1.81
 -24   0  12    4.64    1.76
  22   0 -12   25.97    5.69
 -22   0  12   26.72    3.18
 -22   0  12   21.60    3.05
 -20   0  12    0.04    1.32
 -20   0  12   -0.89    1.22
 -18   0  12   18.00    2.48
 -18   0  12   15.68    2.41
 -16   0  12   13.54    2.11
 -16   0  12   12.02    2.03
 -14   0  12    2.67    1.21
 -14   0  12    2.50    1.29
 -12   0  12    8.38    1.53
 -12   0  12    9.46    1.67
  12   0 -12    9.79    1.23
 -10   0  12   14.98    1.83
 -10   0  12   14.93    1.38
 -10   0  12   14.99    1.94
  -8   0  12    0.20    0.81
  -8   0  12    4.63    1.05
  -6   0  12   12.06    1.61
  -6   0  12    9.79    1.14
  -6   0  12   12.25    1.40
  -4   0  12    4.43    1.17
  -4   0  12    4.94    0.90
  -2   0  12    3.84    0.68
   2   0 -12    4.44    1.05
   0   0 -12   38.19    3.07
  -2   0 -12    2.51    1.01
   2   0  12    0.68    1.12
   2   0  12    0.35    1.25
   4   0  12   27.35    3.21
  -4   0 -12   33.05    2.81
   4   0  12   33.98    3.42
  -4   0 -12   29.24    2.34
   6   0  12    3.54    1.75
   6   0  12    7.60    1.73
  -6   0 -12   10.49    1.63
  -8   0 -12  142.96    9.32
   8   0  12  125.38    9.57
   8   0  12  135.26    9.78
  10   0  12    0.55    1.45
  10   0  12    0.31    1.64
 -10   0 -12    1.87    1.27
 -12   0 -12   21.51    2.74
  12   0  12   23.24    3.20
  12   0  12   22.32    3.20
 -14   0 -12    1.49    1.47
  14   0  12    0.07    1.69
  14   0  12   -1.16    2.01
 -16   0 -12   -0.29    1.42
  16   0  12   -2.49    1.51
  16   0  12    1.68    2.03
 -18   0 -12    8.74    2.25
  18   0  12    8.00    2.38
  18   0  12    0.03    2.09
 -20   0 -12    1.37    1.87
  20   0  12   -2.35    1.54
  20   0  12    3.08    2.29
 -23  -1  12   -1.23    1.43
  23  -1 -12    1.32    4.17
 -23   1  12   -2.94    1.47
 -23   1  12   -0.59    1.55
 -21  -1  12    5.10    1.46
  21  -1 -12    2.92    4.00
 -21  -1  12    4.23    1.91
 -21   1  12    2.27    1.53
 -21   1  12    1.15    1.78
 -21   1  12    4.28    1.63
 -19  -1  12   19.15    2.84
 -19  -1  12   13.92    2.12
 -19   1  12   10.90    2.07
 -19   1  12   12.53    2.30
 -19   1  12   16.59    2.60
 -17  -1  12    2.57    1.14
 -17  -1  12    0.44    1.47
 -17   1  12   -0.85    1.07
 -17   1  12   -0.81    1.17
 -17   1  12    0.93    1.53
 -15  -1  12    3.86    1.24
 -15  -1  12    8.50    2.04
 -15   1  12    2.56    1.56
 -15   1  12    4.80    1.50
 -15   1  12    2.40    1.28
 -13  -1  12   24.23    3.31
 -13  -1  12   29.20    2.97
 -13  -1  12   25.53    2.61
  13   1 -12   27.86    2.75
 -13   1  12   28.59    2.69
 -13   1  12   32.11    3.30
 -13   1  12   29.57    2.77
 -11  -1  12   24.79    2.75
 -11  -1  12   24.70    2.63
 -11  -1  12   24.97    3.09
 -11   1  12   20.96    2.69
 -11   1  12   23.49    2.35
 -11   1  12   28.58    2.54
  11   1 -12   27.41    2.46
  -9  -1  12    2.70    1.47
  -9   1  12    2.77    1.29
   9   1 -12    3.60    0.98
  -9   1  12    3.73    0.93
  -9   1  12    2.20    0.99
  -7  -1  12   11.89    1.51
  -7  -1  12    7.38    1.85
  -7   1  12   10.79    1.41
  -7   1  12   11.61    1.83
  -5  -1  12    2.13    1.38
   5  -1 -12    5.05    1.18
  -5   1  12    5.55    1.29
   3  -1 -12    7.76    0.94
  -3  -1  12    5.58    1.50
  -3  -1  12    3.79    1.37
  -3   1  12    3.24    1.14
  -3   1  12    4.36    1.14
  -1  -1  12    0.37    1.16
  -1  -1  12    0.40    1.08
   1  -1 -12    0.36    0.68
  -1   1  12    1.95    0.98
   1  -1  12   18.92    2.31
  -1  -1 -12   23.23    1.91
   1  -1  12   17.03    2.49
   1   1  12   15.96    2.01
   1   1  12   21.15    2.90
  -1   1 -12   20.24    1.97
  -1   1 -12   16.66    2.32
   3  -1  12    5.17    1.40
   3  -1  12    6.17    1.69
  -3  -1 -12   10.41    1.40
  -3   1 -12    7.49    1.29
  -3   1 -12    6.77    1.61
   3   1  12    6.83    1.26
   3   1  12    7.60    2.06
   5  -1  12   -0.50    0.97
   5  -1  12    0.69    1.07
  -5  -1 -12    0.24    0.91
   5  -1  12    2.84    1.51
  -5   1 -12    1.62    1.29
   5   1  12    1.05    1.62
  -5   1 -12   -1.20    0.83
   5   1  12   -0.46    0.85
   7  -1  12   24.05    2.71
   7  -1  12   24.52    2.69
   7  -1  12   25.77    3.38
  -7  -1 -12   27.79    2.65
   7   1  12   24.61    2.42
   7   1  12   24.20    2.99
   7   1  12   26.83    3.49
  -7   1 -12   24.28    2.60
  -7   1 -12   23.46    2.89
  -9  -1 -12   16.43    2.18
   9  -1  12   10.79    2.50
   9  -1  12   13.10    2.15
   9   1  12   15.36    1.81
  -9   1 -12   11.30    2.11
  -9   1 -12   12.66    1.87
   9   1  12   11.19    2.56
   9   1  12   13.52    2.17
 -11  -1 -12    6.11    1.74
  11  -1  12    4.90    1.70
  11  -1  12    2.44    2.03
  11   1  12    4.48    1.17
 -11   1 -12    4.79    1.35
  11   1  12    0.88    2.21
  11   1  12    5.68    1.71
 -11   1 -12    4.91    1.64
  13  -1  12   13.80    2.96
  13  -1  12   23.74    2.83
 -13  -1 -12   14.13    2.34
  13   1  12   15.83    3.28
  13   1  12   15.32    2.54
 -13   1 -12   18.02    2.68
 -13   1 -12   15.78    2.30
  13   1  12   16.40    1.90
 -15  -1 -12   11.88    2.21
  15  -1  12   10.20    2.77
  15  -1  12   13.94    2.52
  15   1  12   10.81    2.28
 -15   1 -12    7.53    2.14
  15   1  12    9.76    3.20
  15   1  12   11.76    1.58
 -15   1 -12    8.17    1.92
 -17  -1 -12    2.60    1.73
  17  -1  12    5.03    2.51
  17   1  12    1.58    1.64
 -17   1 -12    0.08    1.23
 -17   1 -12    1.26    1.83
  17   1  12    1.09    2.48
  19  -1  12    0.90    2.12
 -19  -1 -12    1.72    1.60
  19   1  12   -0.07    2.17
  19   1  12   -2.32    1.46
 -19   1 -12   -0.07    1.62
  22  -2 -12    9.66    4.95
 -22  -2  12   11.39    2.85
 -22   2  12   10.93    2.92
 -20  -2  12    7.76    1.63
  20  -2 -12    5.97    4.73
 -20  -2  12   10.85    2.68
 -20   2  12   11.77    2.69
 -20   2  12    8.24    3.15
  18  -2 -12    8.97    4.66
 -18  -2  12    5.89    2.36
 -18  -2  12    6.98    1.43
 -18   2  12    8.43    2.15
 -18   2  12    8.03    2.47
 -16  -2  12   25.55    3.80
 -16  -2  12   19.30    2.38
 -16  -2  12   22.92    3.13
 -16   2  12   21.11    2.87
  16   2 -12   24.91    2.75
 -16   2  12   25.83    3.56
 -14  -2  12    6.77    2.39
 -14  -2  12    7.22    2.10
  14   2 -12    6.39    1.62
 -14   2  12    6.37    1.81
 -14   2  12    9.74    2.30
 -12  -2  12    8.29    2.47
 -12  -2  12    8.57    2.15
 -12   2  12    9.54    2.18
 -12   2  12    9.36    1.90
  12   2 -12   10.34    1.81
 -10  -2  12   12.48    2.70
 -10   2  12   12.98    2.30
  10   2 -12   14.75    2.15
 -10   2  12   15.95    2.15
  -8  -2  12   31.07    4.10
   8   2 -12   39.10    3.38
  -8   2  12   28.89    3.46
  -8   2  12   37.51    3.12
  -6  -2  12    1.78    1.55
  -6  -2  12   -0.45    1.00
  -6   2  12    0.52    1.21
  -6   2  12   -0.33    0.95
   6   2 -12   -0.37    0.95
  -4  -2  12    0.16    1.07
  -4  -2  12    2.90    1.69
   4  -2 -12    2.14    0.66
  -4   2  12    2.70    1.28
   4   2 -12    2.59    1.16
  -2  -2  12    8.61    1.79
  -2  -2  12    7.33    2.07
  -2   2  12    7.79    1.60
   2   2 -12   10.25    1.64
  -2   2  12    8.83    2.21
   0  -2  12   -1.64    1.48
   0  -2 -12    1.77    0.93
   0  -2  12   -0.40    1.23
   0   2  12    1.69    1.13
   0   2  12    1.02    1.65
   0   2 -12    1.16    1.06
  -2  -2 -12    2.00    1.09
   2  -2  12    3.53    1.68
   2  -2  12    3.72    1.59
   2   2  12    0.92    1.88
  -2   2 -12    4.69    1.46
   2   2  12    3.70    1.27
   4  -2  12   17.26    2.81
   4  -2  12   14.01    2.51
  -4   2 -12   21.37    2.60
   4   2  12   16.19    2.97
   4   2  12   15.01    2.03
   6  -2  12   57.26    4.82
  -6  -2 -12   51.84    4.42
   6  -2  12   54.76    5.15
   6   2  12   50.04    4.13
   6   2  12   55.96    5.31
  -6   2 -12   52.96    4.41
  -6   2 -12   48.91    4.68
   8  -2  12   25.67    3.64
   8  -2  12   27.44    3.32
  -8  -2 -12   19.54    2.89
  -8   2 -12   25.78    3.08
   8   2  12   26.48    2.52
  -8   2 -12   22.36    3.15
   8   2  12   30.60    4.06
  10  -2  12   10.26    2.75
 -10  -2 -12    8.96    2.22
  10   2  12    8.67    1.56
 -10   2 -12    9.96    2.09
 -10   2 -12   13.44    2.53
  10   2  12   16.18    3.27
 -12  -2 -12    2.42    1.70
  12  -2  12   -0.27    1.92
 -12   2 -12    2.26    1.70
 -12   2 -12    2.11    1.50
  12   2  12    1.78    1.12
  12   2  12    4.54    2.62
  14  -2  12    1.69    2.23
 -14  -2 -12   -0.33    1.66
  14   2  12   -1.36    1.51
 -14   2 -12    1.75    1.41
  14   2  12    0.60    2.41
 -14   2 -12    0.55    1.58
  16  -2  12    5.48    2.65
 -16  -2 -12    0.70    1.79
 -16   2 -12    3.62    1.74
  16   2  12    3.80    2.89
 -16   2 -12   -0.26    1.84
  18  -2  12   -1.19    2.39
 -18  -2 -12   -0.72    1.72
 -18   2 -12   -0.09    1.77
 -18   2 -12    2.19    1.62
  18   2  12    0.46    2.44
  19  -3 -12   -3.82    3.93
 -19  -3  12    2.23    2.50
 -19  -3  12    0.27    2.13
 -19   3  12    4.46    2.64
 -17  -3  12    5.65    2.34
  17  -3 -12   -1.08    3.92
 -17  -3  12    6.69    2.61
 -17   3  12    3.97    2.21
 -17   3  12    7.83    2.74
  17   3 -12    3.70    1.66
 -15  -3  12    0.55    2.06
 -15  -3  12   -0.45    1.85
 -15   3  12    0.05    2.12
 -15   3  12    2.33    1.88
  15   3 -12    2.69    1.36
 -13  -3  12    1.22    1.91
 -13  -3  12    1.68    2.38
 -13   3  12    2.15    2.10
 -13   3  12    0.02    1.72
  13   3 -12    0.16    1.18
 -11  -3  12   -0.54    1.90
 -11   3  12    2.17    1.76
 -11   3  12    0.76    2.01
  11   3 -12    2.41    1.46
  -9  -3  12   22.25    3.68
   9   3 -12   24.78    3.10
  -9   3  12   18.03    2.82
  -9   3  12   18.08    3.08
  -7  -3  12   -0.64    0.96
  -7  -3  12    3.80    2.27
  -7   3  12   -0.13    1.46
   7   3 -12   -0.46    1.16
  -7   3  12    5.03    1.95
  -5  -3  12    1.20    1.17
  -5  -3  12    2.33    2.05
  -5   3  12   -1.20    1.49
  -5   3  12    2.58    1.53
   5   3 -12    1.73    1.41
   3  -3 -12    1.56    1.07
  -3  -3  12    1.15    1.22
  -3  -3  12    5.28    2.12
   3   3 -12    3.84    1.58
  -3   3  12    1.40    1.57
   3   3 -12    2.44    1.48
  -1  -3  12   -1.08    1.77
  -1  -3  12    1.01    1.32
   1  -3 -12    2.67    1.18
   1   3 -12   -0.34    1.30
  -1   3  12   -1.29    1.37
  -1   3  12    0.70    1.71
   1   3 -12    1.33    1.45
  -1  -3 -12    5.59    1.63
   1  -3  12   11.17    2.66
   1  -3  12    9.22    2.19
   1   3  12    5.70    2.40
  -1   3 -12    9.21    2.01
   1   3  12    7.80    1.93
  -1   3 -12   10.76    2.20
   3  -3  12   16.26    2.89
   3  -3  12   15.51    2.98
  -3  -3 -12   11.04    2.29
   3   3  12   13.85    3.12
   3   3  12   16.26    2.35
  -3   3 -12   20.39    2.96
   5  -3  12    2.74    2.01
   5  -3  12    4.15    1.96
  -5  -3 -12    5.67    1.77
  -5   3 -12    6.79    2.06
   5   3  12    4.79    1.62
   5   3  12    8.52    2.62
  -7  -3 -12    0.56    1.46
   7  -3  12   -0.55    1.71
   7  -3  12    0.81    1.77
  -7   3 -12   -0.92    1.50
   7   3  12   -0.19    1.26
   7   3  12   -3.67    1.86
   9  -3  12   12.19    2.70
  -9  -3 -12    7.38    2.19
   9  -3  12    9.25    2.89
  -9   3 -12    2.56    1.70
   9   3  12    8.32    2.91
   9   3  12    9.37    1.76
 -11  -3 -12    3.13    1.94
  11  -3  12    2.86    2.43
 -11   3 -12    0.91    1.58
  11   3  12    2.74    1.34
  11   3  12    7.04    2.82
 -13  -3 -12    1.65    1.78
  13  -3  12   -2.38    2.02
 -13   3 -12    3.05    1.76
 -13   3 -12   -0.79    1.77
  13   3  12    5.05    2.94
 -15  -3 -12    2.24    2.15
  15  -3  12    1.09    2.46
 -15   3 -12    3.90    2.25
 -15   3 -12    3.55    1.86
  15   3  12    3.80    2.83
 -16  -4  12    2.43    2.60
  16  -4 -12   -4.31    3.57
 -16  -4  12    0.77    2.43
  16   4 -12    0.44    1.58
 -16   4  12    0.78    2.66
 -14  -4  12    4.11    2.59
 -14  -4  12    1.00    2.43
  14  -4 -12    3.39    4.43
  14   4 -12    3.09    1.75
 -14   4  12    7.41    2.90
 -14   4  12    0.35    2.87
  12  -4 -12    8.53    4.90
 -12  -4  12    6.81    2.69
 -12  -4  12   -2.08    2.21
  12   4 -12    5.57    1.90
 -12   4  12    2.97    2.53
 -12   4  12    4.57    2.36
 -10  -4  12   -0.16    2.19
 -10   4  12    0.88    1.99
 -10   4  12    0.27    2.24
  10   4 -12    1.04    1.64
  -8  -4  12   11.46    1.97
  -8  -4  12    9.89    3.22
  -8   4  12    6.38    2.61
  -8   4  12   11.57    2.62
   8   4 -12   10.32    2.38
  -6  -4  12    8.25    1.78
  -6  -4  12    9.87    3.08
  -6   4  12    7.54    2.36
  -6   4  12    4.47    2.38
   6   4 -12    5.63    2.15
  -4  -4  12   15.02    3.46
  -4  -4  12   14.18    2.38
  -4   4  12   20.57    3.20
   4   4 -12   19.19    3.21
   4   4 -12   15.30    2.96
  -4   4  12   17.55    2.98
  -2  -4  12   -0.78    1.93
  -2  -4  12    1.03    1.38
   2   4 -12   -1.40    1.71
  -2   4  12    2.56    1.89
  -2   4  12   -0.15    1.95
   2   4 -12   -0.06    1.67
   0  -4 -12    3.94    1.80
   0  -4  12   10.42    2.28
   0  -4  12   10.54    3.05
   0   4  12    7.17    2.69
   0   4 -12    8.42    2.33
   0   4 -12   11.12    2.49
   0   4  12    8.03    2.34
   2  -4  12   11.33    3.22
  -2  -4 -12    6.16    1.99
   2  -4  12   12.31    2.63
   2   4  12   10.23    2.34
  -2   4 -12    8.86    2.37
  -2   4 -12   12.71    2.76
   2   4  12    9.53    2.87
   4  -4  12    5.87    2.69
  -4  -4 -12    2.21    1.79
   4  -4  12    3.91    2.17
   4   4  12    2.59    1.71
  -4   4 -12    5.70    2.09
   4   4  12    8.76    2.78
  -4   4 -12    5.93    2.36
   6  -4  12   -0.42    2.01
   6  -4  12   -0.47    1.98
  -6  -4 -12   -3.27    1.48
   6   4  12    1.19    1.74
   6   4  12   -1.36    2.12
  -6   4 -12   -0.98    1.69
  -6   4 -12    0.86    1.88
  -8  -4 -12   -0.86    1.58
   8  -4  12    2.78    2.37
   8  -4  12   -0.70    1.95
   8   4  12    1.12    1.50
  -8   4 -12    0.62    1.96
  -8   4 -12    3.51    1.93
   8   4  12    3.53    2.60
  10  -4  12    1.99    2.51
  10  -4  12    1.22    2.17
 -10  -4 -12    0.23    1.87
  10   4  12    4.00    2.81
 -10   4 -12    1.90    2.07
 -10   4 -12    3.05    2.02
 -12  -4 -12   11.33    3.01
  12  -4  12   16.45    3.66
  12  -4  12    9.47    3.44
 -12   4 -12   14.48    3.28
  12   4  12    8.47    3.28
  -5  -5  12    0.69    2.39
   5   5 -12    0.83    1.99
  -5   5  12    2.27    2.42
  -5   5  12   -2.36    2.28
  -3  -5  12    3.65    2.70
  -3  -5  12   -0.31    1.64
   3   5 -12   -0.34    2.02
   3   5 -12    0.43    1.98
  -3   5  12    1.16    2.45
  -1  -5  12    5.64    3.04
  -1  -5  12    4.86    2.01
  -1   5  12    2.97    2.49
  -1   5  12    4.35    2.57
   1   5 -12    3.90    2.31
   1   5 -12    6.47    2.66
   1  -5  12    0.66    1.66
   1  -5  12    0.71    2.28
  -1   5 -12   -0.41    1.90
   1   5  12    0.53    2.31
   1   5  12   -1.70    2.00
  -1   5 -12    1.50    2.11
 -24   0  13    0.12    1.62
 -22   0  13   -0.88    1.43
  22   0 -13   -3.96    3.42
 -22   0  13   -0.26    1.48
 -20   0  13   -0.16    1.38
 -20   0  13   -0.20    1.20
 -18   0  13    2.19    1.43
 -18   0  13    2.89    1.44
 -16   0  13   -0.24    1.10
 -16   0  13   -0.66    1.05
 -14   0  13   -1.19    1.00
 -14   0  13   -1.01    0.97
 -12   0  13    0.93    1.09
  12   0 -13   -0.48    0.63
 -12   0  13   -0.63    0.90
 -10   0  13   -0.28    0.94
 -10   0  13   -1.38    0.75
  -8   0  13    0.04    0.78
  -8   0  13   -1.39    0.84
  -6   0  13    0.17    0.72
  -6   0  13   -0.33    0.86
  -4   0  13   -0.43    0.55
  -4   0  13   -0.01    0.89
  -2   0  13   -1.04    0.44
   0   0 -13    0.18    0.90
   2   0  13    0.52    1.31
  -2   0 -13    1.21    1.05
   2   0  13    0.60    1.20
   4   0  13    0.44    1.43
   4   0  13   -3.02    0.99
  -4   0 -13    0.21    0.55
  -4   0 -13    0.35    1.05
  -6   0 -13    0.08    0.72
   6   0  13    1.70    1.45
   6   0  13    1.51    1.58
  -6   0 -13   -1.53    1.00
   8   0  13   -0.54    1.61
  -8   0 -13   -0.04    1.17
   8   0  13   -0.43    1.35
  10   0  13    1.48    1.74
 -10   0 -13    0.08    1.28
  10   0  13   -0.21    1.48
 -12   0 -13   -0.09    1.36
  12   0  13   -3.52    1.64
  12   0  13   -1.61    1.50
  14   0  13   -1.51    1.58
 -14   0 -13    0.37    1.48
  14   0  13   -1.72    1.78
  16   0  13    0.04    2.07
  16   0  13   -1.03    1.75
 -16   0 -13   -0.93    1.38
  18   0  13   -2.93    2.08
  18   0  13   -1.50    1.69
 -18   0 -13   -1.82    1.42
  23  -1 -13   -7.77    3.69
 -23  -1  13   -0.12    1.51
 -23   1  13   -0.61    1.82
 -23   1  13    0.33    1.73
  21  -1 -13   -1.12    3.93
 -21  -1  13    0.73    1.54
 -21  -1  13    0.12    1.18
 -21   1  13    0.11    1.67
 -21   1  13   -0.23    1.52
 -19  -1  13   -0.61    1.13
 -19  -1  13    0.59    1.44
 -19   1  13   -2.60    1.34
 -19   1  13   -0.40    1.41
 -17  -1  13   -0.32    1.45
 -17  -1  13    0.40    1.04
 -17   1  13    0.69    1.34
 -17   1  13   -0.90    1.52
 -15  -1  13    1.74    1.65
 -15  -1  13    1.80    1.20
 -15   1  13    1.66    1.50
 -15   1  13    1.65    1.28
 -13  -1  13   70.28    5.33
 -13  -1  13   73.36    5.90
 -13   1  13   70.87    5.36
 -13   1  13   69.64    5.63
  13   1 -13   71.25    5.27
 -11  -1  13   36.02    3.70
 -11  -1  13   30.39    3.19
 -11  -1  13   34.63    3.13
  11   1 -13   31.41    2.90
 -11   1  13   32.30    3.43
 -11   1  13   33.83    2.97
  -9  -1  13   10.79    2.08
  -9   1  13   12.08    1.62
  -9   1  13   12.19    1.96
   9   1 -13   13.08    1.77
  -7  -1  13    0.52    1.28
  -7   1  13    2.06    1.14
  -5  -1  13    8.17    1.82
  -5   1  13   10.21    1.72
   3  -1 -13    1.06    0.73
  -3  -1  13   -0.90    1.01
  -3  -1  13    1.02    1.16
  -3   1  13   -0.08    0.95
  -1  -1  13   11.13    1.85
   1  -1 -13   14.48    1.51
  -1  -1  13    9.91    1.96
  -1   1  13   10.89    1.72
   1  -1  13   13.91    2.31
   1  -1  13   14.48    2.00
  -1  -1 -13   19.92    1.87
   1   1  13   12.88    2.46
   1   1  13   14.00    1.90
  -1   1 -13   16.59    1.68
   3  -1  13    0.40    1.00
  -3  -1 -13   -1.25    0.79
   3  -1  13    1.29    1.46
  -3   1 -13    1.10    1.27
  -3   1 -13    0.50    0.88
   3   1  13    1.32    1.67
   3   1  13   -0.15    0.89
  -5  -1 -13    3.17    1.15
   5  -1  13    2.73    1.21
   5  -1  13    1.58    1.48
   5   1  13    1.89    1.10
  -5   1 -13    3.40    1.15
   5   1  13    2.00    1.89
  -5   1 -13    2.08    1.44
   7  -1  13    3.48    1.70
   7  -1  13    6.78    1.43
  -7  -1 -13    5.23    1.42
   7  -1  13    4.42    1.44
   7   1  13    4.92    1.29
   7   1  13    1.75    1.96
  -7   1 -13    4.14    1.28
  -7   1 -13    6.13    1.69
   7   1  13    2.13    1.53
  -9  -1 -13   11.18    1.91
   9  -1  13   10.41    2.47
   9  -1  13   10.04    1.94
  -9   1 -13    7.59    2.03
   9   1  13   12.61    1.70
  -9   1 -13   10.74    1.77
   9   1  13    8.03    1.92
   9   1  13   10.95    2.65
 -11  -1 -13   21.88    2.69
  11  -1  13   19.91    2.69
  11  -1  13   16.76    3.08
  11   1  13   22.54    2.28
  11   1  13   15.81    2.61
 -11   1 -13   19.11    2.42
 -11   1 -13   16.03    2.66
  11   1  13   18.89    3.40
 -13  -1 -13    1.06    1.40
  13  -1  13    0.70    2.00
 -13   1 -13    3.86    1.80
  13   1  13    4.57    2.48
  13   1  13    3.20    1.72
  13   1  13    2.56    1.08
 -13   1 -13    1.83    1.23
 -15  -1 -13    1.99    1.61
  15  -1  13    0.70    2.01
  15   1  13    1.34    2.23
  15   1  13    1.51    1.02
  15   1  13   -0.03    1.59
 -15   1 -13    0.38    1.19
 -15   1 -13    0.30    1.60
 -17  -1 -13   40.19    4.10
  17  -1  13   28.57    4.33
 -17   1 -13   26.49    3.67
  17   1  13   29.43    3.76
  17   1  13   35.64    4.83
 -17   1 -13   29.00    3.54
  19   1  13   -2.72    1.55
 -22  -2  13   -0.49    2.00
 -20  -2  13    6.98    2.61
  20  -2 -13    8.41    4.91
 -20  -2  13    5.91    1.60
 -20   2  13    8.92    2.61
 -18  -2  13    0.14    1.00
 -18  -2  13    2.62    2.08
 -18   2  13    4.97    2.28
 -16  -2  13    3.22    1.18
 -16  -2  13   -1.16    1.73
 -16   2  13    0.65    1.80
 -14  -2  13   -1.30    1.71
 -14  -2  13    0.41    1.49
 -14   2  13   -0.96    1.66
  14   2 -13    0.52    1.11
 -12  -2  13   16.79    2.60
 -12  -2  13   14.57    2.90
  12   2 -13   12.80    2.12
 -12   2  13   11.40    2.50
 -10  -2  13   11.89    2.78
 -10   2  13   14.56    2.49
  10   2 -13   17.38    2.36
  -8  -2  13   12.30    2.69
   8   2 -13   16.43    2.24
  -8   2  13   14.32    2.33
  -6  -2  13   -0.86    1.60
  -6   2  13    1.11    1.28
   6   2 -13   -0.29    0.95
  -4  -2  13   18.24    2.51
  -4  -2  13   23.91    3.17
  -4   2  13   19.40    2.53
  -2  -2  13    2.20    1.33
   2  -2 -13   -0.35    0.71
  -2  -2  13   -0.08    1.49
  -2   2  13   -0.72    1.11
   2   2 -13   -0.11    0.97
   0  -2 -13   -0.05    0.86
   0  -2  13   -0.65    1.31
   0  -2  13   -0.45    1.52
   0   2  13    1.09    1.16
   0   2 -13    1.08    1.10
   0   2  13   -0.10    1.73
   2  -2  13    0.23    1.42
   2  -2  13    3.70    1.66
  -2  -2 -13    0.89    1.04
   2   2  13   -2.02    1.87
   2   2  13    1.52    1.21
  -2   2 -13   -0.45    1.06
   4  -2  13    2.59    1.85
   4  -2  13    2.02    1.62
  -4  -2 -13    1.09    1.19
  -4   2 -13    2.81    1.40
   4   2  13    3.11    2.17
   4   2  13    2.42    1.18
   6  -2  13    9.85    2.51
   6  -2  13   12.16    2.40
  -6  -2 -13   14.31    2.17
  -6   2 -13   17.61    2.30
  -6   2 -13   14.32    2.60
   6   2  13   16.72    3.19
   6   2  13   14.80    2.04
   8  -2  13    0.83    1.79
   8  -2  13   -1.62    1.34
  -8  -2 -13    0.53    1.44
  -8   2 -13   -0.95    1.61
   8   2  13   -0.68    1.10
   8   2  13    2.63    2.38
  -8   2 -13   -1.26    1.18
 -10  -2 -13    2.27    1.59
  10  -2  13   -0.08    1.91
 -10   2 -13   -0.88    1.71
  10   2  13    2.71    2.42
 -10   2 -13   -0.69    1.19
  10   2  13    0.62    1.15
 -12  -2 -13   -1.35    1.41
  12  -2  13    3.72    2.20
 -12   2 -13    1.44    1.43
 -12   2 -13    1.11    1.79
  12   2  13    0.47    1.07
  12   2  13    4.85    2.72
  14  -2  13    0.98    2.33
 -14  -2 -13    1.00    1.73
  14   2  13   -2.12    2.40
 -14   2 -13    0.12    1.47
 -14   2 -13    2.33    1.85
 -16  -2 -13    5.27    2.18
  16  -2  13    8.25    2.94
 -16   2 -13    6.43    1.97
  16   2  13    0.94    2.77
 -16   2 -13    7.84    2.27
  19  -3 -13   -2.09    4.24
 -19  -3  13    0.89    2.50
 -19   3  13    2.24    2.52
 -17  -3  13    0.25    2.04
  17  -3 -13   -5.70    3.67
 -17  -3  13   -0.50    2.18
 -17   3  13    2.84    2.40
 -15  -3  13    1.70    2.01
 -15  -3  13   -0.20    2.17
  15   3 -13    0.06    1.28
 -15   3  13    0.62    2.13
 -13  -3  13   13.62    2.99
 -13  -3  13   21.18    3.77
 -13   3  13   13.59    2.93
  13   3 -13   16.36    2.63
 -11  -3  13   -1.20    1.96
  11   3 -13    1.10    1.46
 -11   3  13    3.40    2.05
  -9  -3  13    0.64    2.02
   9   3 -13    4.43    1.63
  -9   3  13    5.59    2.21
  -7  -3  13    5.97    1.58
  -7  -3  13    9.42    2.71
   7   3 -13    5.20    1.80
  -7   3  13    7.88    2.20
  -5  -3  13    0.63    1.18
  -5  -3  13   -1.22    1.81
  -5   3  13    0.25    1.61
   5   3 -13    1.76    1.29
  -3  -3  13    2.28    1.94
  -3  -3  13   -0.07    1.25
  -3   3  13   -0.13    1.47
   3   3 -13   -0.32    1.19
   3   3 -13   -0.86    0.98
  -1  -3  13    3.01    1.63
   1  -3 -13   -0.11    1.15
  -1  -3  13    0.03    1.89
  -1   3  13    1.12    1.58
  -1   3  13    0.71    1.94
   1   3 -13    2.43    1.51
   1   3 -13    1.95    1.48
  -1  -3 -13    0.54    1.21
   1  -3  13    1.11    1.76
   1  -3  13    1.38    1.63
   1   3  13   -0.32    1.35
  -1   3 -13   -0.21    1.29
   1   3  13   -1.66    1.82
  -1   3 -13    2.56    1.52
   3  -3  13   -0.12    1.58
  -3  -3 -13    0.31    1.26
   3  -3  13   -0.08    1.71
   3   3  13   -2.29    1.93
   3   3  13    0.30    1.43
  -3   3 -13   -0.86    1.32
  -5  -3 -13    0.53    1.39
   5  -3  13    1.22    1.81
   5  -3  13    3.13    2.14
  -5   3 -13    7.45    2.03
   5   3  13    1.51    2.35
   5   3  13    3.10    1.62
  -7  -3 -13    1.03    1.52
   7  -3  13    0.83    1.92
   7  -3  13    3.51    2.08
   7   3  13    5.36    1.67
   7   3  13   -3.97    2.11
  -7   3 -13    1.47    1.66
   9  -3  13   -1.82    1.84
   9  -3  13    1.18    1.81
  -9  -3 -13   -0.08    1.43
  -9   3 -13   -1.79    1.37
   9   3  13   -1.04    1.22
   9   3  13    2.07    2.50
 -11  -3 -13    8.85    2.57
  11  -3  13    9.45    2.98
  11  -3  13   18.36    3.19
  11   3  13   11.89    1.94
  11   3  13    5.56    2.99
 -11   3 -13   10.93    2.41
  13  -3  13   24.88    4.29
 -13  -3 -13   18.82    3.37
  13   3  13   18.56    4.24
 -13   3 -13   22.95    3.51
  14  -4 -13   -4.88    3.89
 -14  -4  13   -1.55    2.32
 -14  -4  13    1.51    2.33
 -14   4  13   -0.61    2.40
  14   4 -13   -0.50    1.43
 -12  -4  13    3.25    2.35
 -12  -4  13    3.62    2.67
  12   4 -13    0.29    1.52
 -12   4  13    5.12    2.66
 -10  -4  13    0.24    2.38
 -10   4  13    0.01    2.28
  10   4 -13    3.55    1.76
  -8  -4  13    3.32    2.50
  -8   4  13   -1.87    2.05
   8   4 -13   -2.36    1.29
  -6  -4  13    3.88    1.54
  -6  -4  13    3.87    2.62
   6   4 -13    2.99    1.83
  -6   4  13    7.78    2.53
  -4  -4  13    4.80    2.54
  -4  -4  13    1.35    1.37
  -4   4  13    0.92    2.05
   4   4 -13    2.12    1.76
  -2  -4  13    3.02    1.59
  -2  -4  13    0.31    2.11
  -2   4  13    3.30    2.07
  -2   4  13   -2.46    1.86
   2   4 -13    1.55    1.76
   2   4 -13   -0.32    1.56
   0  -4  13   -0.61    1.40
   0  -4  13   -1.91    1.89
   0   4 -13    2.80    1.87
   0   4  13   -1.02    1.90
   0   4  13   -4.05    1.66
   0   4 -13    2.21    1.64
   2  -4  13   15.38    3.37
   2  -4  13   12.49    2.70
  -2  -4 -13    6.91    2.69
   2   4  13   11.24    3.14
  -2   4 -13   16.42    2.93
   2   4  13   12.61    2.56
  -2   4 -13   10.07    2.56
   4  -4  13    1.98    1.92
  -4  -4 -13    2.11    1.76
   4  -4  13    2.52    2.15
  -4   4 -13    2.21    1.86
   4   4  13    1.31    1.72
  -4   4 -13    3.62    2.03
   4   4  13   -0.10    2.20
  -6  -4 -13   -0.54    1.48
   6  -4  13    1.02    2.18
   6  -4  13    1.41    2.19
   6   4  13    1.52    2.46
  -6   4 -13    2.40    1.84
  -6   4 -13    2.73    1.96
   6   4  13    1.89    1.70
   8  -4  13    0.84    2.29
  -8  -4 -13    1.47    1.91
   8  -4  13   -1.40    1.98
   8   4  13    2.49    2.59
  -8   4 -13    0.14    1.82
  -8   4 -13   -0.13    1.78
   8   4  13    0.47    1.55
 -22   0  14   -3.08    1.37
 -22   0  14    0.37    1.46
 -20   0  14   20.05    2.81
 -20   0  14   27.93    3.34
 -18   0  14   20.78    2.71
 -18   0  14   16.29    2.45
 -16   0  14    2.01    1.28
 -16   0  14    3.17    1.60
 -14   0  14   46.97    4.18
 -14   0  14   49.69    4.04
 -12   0  14    4.17    1.26
 -12   0  14    5.91    1.56
 -10   0  14   78.46    5.60
 -10   0  14   77.35    5.86
  -8   0  14   24.83    2.79
  -8   0  14   28.03    2.40
  -6   0  14    2.40    1.10
  -6   0  14    1.35    0.76
  -4   0  14   10.54    1.73
  -4   0  14   12.30    1.27
  -2   0  14    2.96    1.17
   0   0 -14    4.31    1.29
  -2   0 -14    2.42    1.23
   2   0  14    2.18    1.42
   4   0  14   -1.54    1.27
  -4   0 -14    0.57    1.09
   4   0  14    0.67    1.43
   6   0  14    1.13    1.43
  -6   0 -14    0.92    1.30
   6   0  14    3.27    1.74
   8   0  14    4.12    1.99
   8   0  14    5.58    1.94
  -8   0 -14    2.37    1.42
  10   0  14   24.29    3.48
  10   0  14   29.73    3.72
 -10   0 -14   30.09    3.19
 -12   0 -14    3.36    1.47
  12   0  14    3.03    1.86
  12   0  14    3.98    2.16
 -14   0 -14    1.64    1.70
  14   0  14    3.05    1.90
  14   0  14    6.50    2.36
  16   0  14   -2.05    1.55
 -16   0 -14    0.77    1.52
  16   0  14   -2.66    1.93
 -21  -1  14    1.87    1.41
 -21  -1  14   -1.33    1.35
 -21   1  14    0.62    1.79
 -21   1  14    2.82    1.78
 -19  -1  14    2.26    1.41
 -19  -1  14   -0.21    1.51
 -19   1  14   -2.14    1.31
 -19   1  14   -0.15    1.64
 -17  -1  14   16.79    2.72
 -17  -1  14   12.94    2.15
 -17   1  14   12.48    2.57
 -17   1  14   18.79    2.53
 -15  -1  14    0.72    1.40
 -15  -1  14    2.57    1.29
 -15   1  14   -0.86    1.33
 -15   1  14    2.49    1.26
 -13  -1  14    4.62    1.72
 -13  -1  14    2.12    1.18
  13   1 -14    1.75    1.15
 -13   1  14    3.60    1.54
 -13   1  14    1.86    1.21
 -11  -1  14   -1.08    1.23
 -11  -1  14   -1.20    0.94
  11   1 -14   -0.34    0.85
 -11   1  14    0.41    1.02
 -11   1  14    0.65    1.33
  -9  -1  14   -0.61    1.30
  -9   1  14   -0.88    1.20
   9   1 -14    0.34    0.85
  -9   1  14    0.88    0.93
  -7  -1  14   -0.10    1.23
  -7   1  14    2.32    1.34
  -5  -1  14   14.85    2.14
  -5   1  14   13.64    2.05
  -3  -1  14   17.59    2.33
   3  -1 -14   18.25    1.74
  -3   1  14   15.91    2.19
   1  -1 -14    6.94    1.23
  -1  -1  14    6.40    1.83
  -1  -1  14    7.05    1.57
  -1   1  14    7.01    1.56
   1  -1  14   -0.03    1.31
  -1  -1 -14    1.55    0.89
   1  -1  14   -0.10    1.07
   1   1  14    0.25    1.05
   1   1  14    0.87    1.74
  -3  -1 -14   -0.73    0.94
   3  -1  14    2.48    1.69
  -3   1 -14    0.43    1.39
   3   1  14   -0.04    1.02
   3   1  14    0.89    1.84
   5  -1  14    3.77    1.83
  -5  -1 -14    3.85    1.31
   5   1  14    3.97    1.29
  -5   1 -14    4.90    1.68
   5   1  14    6.17    2.27
   7  -1  14    3.10    1.74
   7  -1  14    0.58    1.23
  -7  -1 -14    0.75    1.08
  -7   1 -14    1.21    1.81
  -7   1 -14   -1.51    1.24
   7   1  14   -0.17    1.81
   7   1  14    1.11    1.12
  -9  -1 -14    3.87    1.47
   9  -1  14    1.36    1.75
   9  -1  14    2.96    1.86
   9   1  14    1.36    2.10
   9   1  14    1.50    1.15
  -9   1 -14    2.38    1.22
   9   1  14    4.22    1.73
  -9   1 -14    2.49    1.63
  11  -1  14    8.07    2.51
 -11  -1 -14   13.18    2.12
 -11   1 -14    7.95    1.64
  11   1  14    4.94    1.99
 -11   1 -14    9.31    2.14
  11   1  14    8.09    2.65
  11   1  14    7.15    1.50
 -13  -1 -14    6.20    1.78
  13  -1  14    4.74    2.26
  13   1  14    7.57    2.79
  13   1  14    3.08    1.26
  13   1  14    3.66    1.81
 -13   1 -14    2.52    1.67
 -13   1 -14    3.92    1.45
  15  -1  14    7.38    2.53
 -15  -1 -14    4.98    1.83
 -15   1 -14    2.51    1.50
  15   1  14    2.24    2.58
  15   1  14    3.42    1.93
  15   1  14    4.95    1.30
 -15   1 -14    7.70    2.11
  17  -1  14    3.46    2.48
 -17  -1 -14    4.99    1.88
  17   1  14    2.23    1.83
  17   1  14    2.50    2.80
 -17   1 -14    3.16    1.50
 -17   1 -14   -0.52    1.70
 -20  -2  14    3.56    1.38
  20  -2 -14    5.25    4.90
 -20  -2  14    3.49    2.14
 -20   2  14    3.39    2.25
 -18  -2  14    6.56    1.64
 -18  -2  14    9.37    2.63
 -18   2  14    7.05    2.47
 -16  -2  14   -0.03    1.00
 -16  -2  14   -1.17    1.86
 -16   2  14    1.13    1.91
 -14  -2  14   -2.52    1.74
 -14  -2  14    1.05    1.10
  14   2 -14    2.12    1.31
 -14   2  14    1.75    1.82
 -12  -2  14    9.34    2.17
 -12  -2  14    4.97    2.18
  12   2 -14    7.06    1.78
 -12   2  14   10.41    2.41
 -10  -2  14   24.26    3.56
 -10   2  14   23.34    3.20
  10   2 -14   27.53    3.04
  -8  -2  14   27.27    3.79
  -8   2  14   28.93    3.31
   8   2 -14   26.21    3.07
  -6  -2  14   23.72    3.33
  -6   2  14   24.72    3.00
   6   2 -14   25.68    2.94
  -4  -2  14    4.55    1.44
  -4  -2  14    4.66    1.78
  -4   2  14    2.78    1.41
  -2  -2  14   -0.95    1.42
  -2  -2  14    4.36    1.63
  -2   2  14    4.57    1.51
   0  -2  14    2.43    1.51
   0  -2  14    4.69    1.78
   0  -2 -14    0.52    0.87
   0   2  14    3.07    2.03
   0   2  14    1.15    1.24
   2  -2  14   -0.55    1.44
   2  -2  14    1.77    1.71
   2   2  14    4.05    1.45
   2   2  14   -0.86    1.96
   4  -2  14    4.07    1.82
  -4  -2 -14    9.47    1.63
   4  -2  14    7.23    2.14
   4   2  14    4.63    1.59
   4   2  14    7.37    2.61
   6  -2  14   11.42    2.59
   6  -2  14   11.29    2.33
  -6  -2 -14   13.08    2.01
   6   2  14   11.30    1.92
   6   2  14   12.27    2.98
  -6   2 -14   11.75    2.23
  -8  -2 -14   24.24    2.80
   8  -2  14   16.50    3.09
   8   2  14   18.60    3.60
  -8   2 -14   15.26    2.81
   8   2  14   16.92    2.27
  -8   2 -14   20.27    2.82
  10  -2  14   40.47    5.06
 -10  -2 -14   58.54    4.50
 -10   2 -14   42.67    4.19
 -10   2 -14   40.34    4.69
  10   2  14   48.40    5.53
  10   2  14   42.99    3.75
  12  -2  14    8.21    2.66
 -12  -2 -14    5.37    1.97
  12   2  14    4.93    1.41
 -12   2 -14    5.86    1.88
  12   2  14    0.26    2.56
 -12   2 -14    8.34    2.46
  14  -2  14    8.07    2.89
 -14  -2 -14    5.28    2.13
  14   2  14    3.71    2.85
 -14   2 -14    9.91    2.12
 -14   2 -14    4.42    2.19
 -17  -3  14   -0.76    2.12
 -17   3  14   -1.46    2.18
 -15  -3  14    5.60    2.72
  15   3 -14    8.87    2.08
 -15   3  14    9.25    2.89
 -13  -3  14   -2.91    1.85
 -13  -3  14    1.03    2.03
 -13   3  14   -0.18    2.19
  13   3 -14   -1.32    1.23
 -11  -3  14   11.46    3.06
 -11   3  14    7.94    2.46
  11   3 -14    7.30    2.02
  -9  -3  14    1.03    2.03
   9   3 -14   -0.03    1.28
  -9   3  14   -0.11    1.94
  -7  -3  14    1.32    1.24
  -7  -3  14   -1.50    1.89
  -7   3  14    2.30    1.94
   7   3 -14    1.04    1.39
  -5  -3  14   -0.43    1.83
  -5  -3  14    3.01    1.38
  -5   3  14    1.26    1.76
   5   3 -14    0.10    1.24
  -3  -3  14   -1.87    1.08
  -3  -3  14   -0.65    1.78
  -3   3  14   -0.04    1.66
   3   3 -14   -0.90    1.22
  -1  -3  14    1.08    1.86
  -1  -3  14    4.51    1.63
   1   3 -14   -0.54    1.28
  -1   3  14    1.57    2.23
  -1   3  14   -0.95    1.49
   1  -3  14    6.41    2.29
   1  -3  14    7.29    2.14
  -1   3 -14    4.24    1.72
   1   3  14    5.90    2.67
   1   3  14    9.38    2.07
   3  -3  14    8.90    2.35
  -3  -3 -14    5.42    1.66
   3  -3  14    8.70    2.47
  -3   3 -14    6.75    3.02
   3   3  14    8.06    2.87
   3   3  14    8.91    2.02
   5  -3  14    6.71    2.21
   5  -3  14    9.11    2.47
  -5  -3 -14    2.92    1.64
  -5   3 -14    7.63    2.23
   5   3  14    6.09    2.66
   5   3  14    8.33    1.96
   7  -3  14   12.23    2.80
  -7  -3 -14   12.66    2.42
   7  -3  14   14.53    3.21
   7   3  14   16.55    2.35
   7   3  14   15.29    3.63
  -7   3 -14   12.92    2.53
   9  -3  14   -1.35    1.97
   9  -3  14   -0.28    1.72
  -9  -3 -14   -0.87    1.57
   9   3  14   -0.77    2.58
   9   3  14    0.03    1.31
  -9   3 -14    1.57    1.72
  11  -3  14    3.03    2.52
 -11  -3 -14    2.53    1.95
 -11   3 -14    3.25    1.86
  11   3  14   -2.46    2.22
 -10  -4  14   19.77    4.02
  10   4 -14   18.31    3.11
 -10   4  14   16.45    3.53
  -8  -4  14    0.90    2.32
   8   4 -14   -0.52    1.69
  -8   4  14   -1.70    2.08
  -6  -4  14    7.72    3.09
  -6  -4  14   12.47    2.17
  -6   4  14   11.29    2.83
   6   4 -14   12.49    2.72
  -4  -4  14    4.79    2.67
  -4  -4  14    0.13    1.32
   4   4 -14    1.55    1.65
  -4   4  14    3.70    2.17
  -2  -4  14    5.05    2.64
  -2  -4  14   -1.25    1.37
  -2   4  14    1.02    1.89
   2   4 -14    1.45    1.76
   0  -4  14    0.25    2.14
   0  -4  14    0.64    1.54
   0   4  14   -0.66    1.84
   0   4  14   -2.70    1.71
   0   4 -14    1.52    1.78
   2  -4  14    0.93    2.19
   2  -4  14    0.66    1.72
   2   4  14   -1.34    1.83
   2   4  14    0.58    2.35
  -2   4 -14    1.11    1.84
   4  -4  14    1.11    1.81
   4  -4  14    3.49    2.28
   4   4  14    1.68    2.02
  -4   4 -14    1.75    1.83
   4   4  14    2.84    2.54
   6  -4  14    3.18    2.37
  -6  -4 -14    0.03    1.44
   6  -4  14   -0.34    1.98
   6   4  14    1.07    1.81
  -6   4 -14    3.13    1.95
   6   4  14   -2.69    2.22
 -20   0  15   -0.26    1.37
 -20   0  15   -0.92    1.30
 -18   0  15    0.13    1.44
 -18   0  15   -2.63    1.03
 -16   0  15    1.83    1.45
 -16   0  15    1.10    1.20
 -14   0  15   -0.49    1.03
 -14   0  15    0.79    1.26
 -12   0  15    1.23    1.27
 -12   0  15    1.19    1.06
 -10   0  15    2.89    1.34
 -10   0  15    1.90    0.96
  -8   0  15    1.40    1.20
  -8   0  15   -0.35    0.78
  -6   0  15    0.13    1.11
  -4   0  15   -0.94    0.94
  -2   0  15    0.71    1.12
   0   0 -15    0.38    1.05
  -2   0 -15   -0.56    1.03
   4   0  15    1.12    1.57
  -4   0 -15    0.21    1.18
   4   0  15   -0.69    1.36
   6   0  15   -0.33    1.58
   6   0  15   -0.25    1.47
  -6   0 -15    1.45    1.19
   8   0  15   -1.21    1.71
  -8   0 -15   -1.25    1.28
   8   0  15    0.11    1.43
  10   0  15    2.18    1.81
  10   0  15    0.43    1.83
 -10   0 -15   -1.67    1.21
  12   0  15   -1.80    1.45
 -12   0 -15    2.72    1.61
  12   0  15   -2.21    1.76
  14   0  15    2.88    2.11
 -14   0 -15   -1.57    1.55
  14   0  15    1.15    1.96
  16   0  15    0.18    1.84
 -19  -1  15   -0.72    1.25
 -19  -1  15   -0.92    1.41
 -19   1  15    1.79    1.41
 -19   1  15    0.13    1.69
 -17  -1  15    4.30    1.74
 -17  -1  15   10.16    1.94
 -17   1  15    9.44    2.27
 -17   1  15    6.91    1.69
 -15  -1  15    3.00    1.37
 -15  -1  15    3.08    1.57
 -15   1  15    1.22    1.58
 -15   1  15    3.11    1.27
 -13  -1  15    1.55    1.31
 -13  -1  15    2.18    1.49
 -13   1  15    1.29    1.15
 -13   1  15    2.39    1.57
 -11  -1  15    1.21    1.45
 -11  -1  15    4.14    1.29
  11   1 -15    2.44    1.05
 -11   1  15    4.01    1.61
 -11   1  15    0.78    1.24
  -9  -1  15   18.22    2.59
  -9  -1  15   20.23    2.60
  -9   1  15   20.97    2.72
  -7  -1  15    0.68    1.28
  -7   1  15    0.27    1.24
  -5  -1  15    4.95    1.46
  -5   1  15    4.54    1.52
  -3  -1  15   -1.84    1.08
  -3   1  15   -1.43    1.04
  -1  -1  15   37.85    3.78
   1  -1 -15   36.23    3.29
  -1   1  15   40.63    3.47
  -1  -1 -15    3.37    1.17
   1  -1  15    4.49    1.66
   1   1  15    3.61    1.32
  -3  -1 -15    7.58    1.43
   3  -1  15    3.82    1.86
  -3   1 -15    6.27    1.80
   3   1  15    4.35    2.11
   3   1  15    7.21    1.55
  -5  -1 -15    7.05    1.49
   5  -1  15    5.61    2.06
   5   1  15    6.16    2.30
   5   1  15    7.85    1.54
  -5   1 -15    6.94    1.92
   7  -1  15    6.11    2.02
  -7  -1 -15    3.27    1.41
   7   1  15    5.50    2.33
  -7   1 -15    1.28    1.45
   7   1  15    0.80    1.17
  -9  -1 -15   -0.04    1.19
   9  -1  15    2.08    1.86
   9   1  15    1.66    2.19
   9   1  15   -0.79    1.03
  -9   1 -15    1.42    1.58
  11  -1  15    3.71    2.08
 -11  -1 -15    3.58    1.71
  11   1  15    4.77    2.50
  11   1  15    1.01    1.64
  11   1  15    6.02    1.43
 -11   1 -15    4.82    1.85
  13  -1  15    9.74    2.67
 -13  -1 -15    4.89    1.80
  13   1  15    2.31    1.85
  13   1  15    0.90    2.33
 -13   1 -15    2.28    1.70
  13   1  15    4.25    1.34
  15  -1  15   -1.04    1.82
 -15  -1 -15   -0.30    1.45
  15   1  15    3.85    2.82
  15   1  15   -1.26    1.54
 -15   1 -15   -1.32    1.43
 -18  -2  15   -1.74    1.78
 -18  -2  15    0.49    1.23
 -18   2  15    0.31    1.85
 -16  -2  15    5.32    1.59
 -16  -2  15    2.50    2.16
 -16   2  15    4.90    2.25
 -14  -2  15    2.17    2.02
 -14  -2  15    2.73    1.36
 -14   2  15    0.12    1.79
 -12  -2  15    0.17    1.74
 -12   2  15    1.55    1.83
  12   2 -15   -0.32    1.11
 -10  -2  15    2.44    1.84
 -10   2  15    2.55    1.72
  10   2 -15    0.70    1.09
  -8  -2  15   14.43    2.57
   8   2 -15    9.85    1.89
  -8   2  15    9.77    2.20
  -6  -2  15   -0.28    1.60
  -6   2  15    1.93    1.57
   6   2 -15    2.10    1.23
  -4  -2  15    5.60    1.89
  -4  -2  15    2.67    1.57
  -4   2  15    0.88    1.35
  -2  -2  15    1.97    1.60
  -2  -2  15    1.75    1.44
  -2   2  15    1.21    1.44
   0  -2  15    4.47    1.68
   0  -2  15    0.45    1.54
   0   2  15    3.96    1.54
   0   2  15    3.20    2.20
  -2  -2 -15    8.62    1.50
   2  -2  15    9.35    2.27
   2   2  15    9.19    2.69
   2   2  15    5.15    1.73
   4  -2  15   -1.83    1.41
  -4  -2 -15    1.57    1.12
   4   2  15   -1.72    2.12
   4   2  15   -0.31    1.31
   6  -2  15   -1.13    1.52
  -6  -2 -15    0.82    1.22
   6   2  15    6.52    2.74
   6   2  15    0.27    1.36
  -8  -2 -15    6.92    1.76
   8  -2  15    7.51    2.42
   8   2  15    8.00    1.75
   8   2  15    7.38    2.85
  -8   2 -15    5.31    2.11
 -10  -2 -15    8.40    1.93
  10  -2  15    9.36    2.67
  10   2  15    4.20    2.69
 -10   2 -15    5.80    2.22
  10   2  15    5.69    1.57
 -12  -2 -15    0.71    1.65
  12  -2  15   -0.30    2.09
  12   2  15    0.66    2.53
  12   2  15   -1.36    1.16
 -12   2 -15    3.45    2.13
 -15  -3  15    6.88    2.93
 -15   3  15    8.03    2.81
 -13  -3  15    3.94    2.59
 -13   3  15    1.96    2.30
  13   3 -15    7.55    2.03
 -11  -3  15    2.61    2.31
  11   3 -15    0.34    1.35
 -11   3  15    6.11    2.19
  -9  -3  15   -1.33    1.94
   9   3 -15    1.03    1.39
  -9   3  15   -0.74    1.76
  -7  -3  15    0.40    1.86
  -7   3  15   -0.37    1.70
   7   3 -15   -0.40    1.21
  -5  -3  15   12.67    2.93
  -5  -3  15    9.48    2.02
   5   3 -15   10.75    2.31
  -5   3  15   13.93    2.65
  -3  -3  15    8.64    2.60
  -3  -3  15    8.11    1.94
  -3   3  15    4.92    2.07
   3   3 -15    9.18    2.09
  -1  -3  15    0.66    1.79
  -1  -3  15    1.31    1.50
   1   3 -15    2.37    1.53
  -1   3  15    3.85    1.93
   1  -3  15    2.46    1.90
   1  -3  15    0.19    1.55
   1   3  15    3.27    2.26
  -1   3 -15    0.02    1.36
   1   3  15    1.75    1.65
   3  -3  15   46.75    5.01
   3  -3  15   29.69    4.22
   3   3  15   47.33    5.47
   3   3  15   39.24    4.03
   5  -3  15   27.51    3.98
   5  -3  15   29.91    4.97
   5   3  15   28.61    3.32
   5   3  15   27.34    4.43
  -7  -3 -15    9.84    2.24
   7  -3  15   13.37    3.06
   7   3  15    9.11    2.03
   7   3  15    5.72    2.90
   9  -3  15   12.91    3.19
  -9  -3 -15   12.46    2.51
   9   3  15   12.26    2.26
   9   3  15   16.45    3.69
  -6  -4  15   -0.06    2.45
  -6  -4  15    0.19    1.32
  -6   4  15   -2.49    1.90
   6   4 -15    0.07    1.52
  -4  -4  15    0.74    2.44
  -4  -4  15    3.00    1.58
  -4   4  15    3.65    2.36
   4   4 -15    2.36    1.93
  -2  -4  15    0.54    1.44
  -2  -4  15    3.10    2.42
  -2   4  15    3.57    2.31
   2   4 -15    0.70    1.70
   0  -4  15    7.79    2.78
   0  -4  15    2.28    1.72
   0   4  15    6.32    2.50
   0   4  15    2.43    2.37
   0   4 -15    1.73    1.89
   2  -4  15   -0.05    2.24
   2  -4  15   -1.17    1.46
   2   4  15    0.22    2.38
   2   4  15    4.00    2.10
  -2   4 -15    1.05    1.78
 -18   0  16   -0.59    1.21
 -18   0  16   -0.74    1.51
 -16   0  16    1.17    1.60
 -16   0  16    1.78    1.27
 -14   0  16   -0.53    1.04
 -14   0  16   -0.37    1.36
 -12   0  16    2.36    1.48
 -10   0  16    2.31    1.46
  -8   0  16    4.14    1.47
  -6   0  16    4.97    1.52
  -4   0  16   57.59    4.66
  -2   0  16   -0.94    1.11
   0   0  16   23.30    2.76
   0   0 -16   24.15    2.71
  -2   0 -16   21.07    2.61
  -4   0 -16    6.40    1.70
   4   0  16    2.61    1.72
   6   0  16   15.23    2.64
  -6   0 -16   15.59    2.32
   6   0  16   12.03    2.60
  -8   0 -16    4.79    1.71
   8   0  16    1.23    1.78
   8   0  16    5.38    2.02
  10   0  16    4.78    2.12
  10   0  16    3.75    2.18
 -10   0 -16    3.12    1.56
  12   0  16   26.01    4.18
 -12   0 -16   28.46    3.45
  12   0  16   29.50    3.99
  14   0  16    0.95    1.82
 -19   1  16    3.66    1.71
 -17  -1  16   -2.05    1.21
 -17  -1  16   -0.81    1.24
 -17   1  16    0.94    1.73
 -15  -1  16    1.69    1.38
 -15  -1  16    1.45    1.36
 -15   1  16   -0.07    1.47
 -13  -1  16   -0.07    1.22
 -13  -1  16   -0.75    1.33
 -13   1  16   -0.78    1.38
 -11  -1  16    8.60    1.83
 -11  -1  16    4.84    1.65
  11   1 -16    7.81    1.58
 -11   1  16    7.39    1.98
  -9  -1  16    0.00    1.18
  -9  -1  16    1.43    1.33
  -9   1  16    1.35    1.53
  -7   1  16   28.07    3.22
  -5   1  16   -0.09    1.26
  -3   1  16   -0.91    1.24
  -1   1  16   11.52    1.97
   1  -1  16   10.07    2.24
   1   1  16   19.51    2.41
  -3  -1 -16    0.96    1.09
   3  -1  16    2.14    1.61
   3   1  16   -0.66    1.16
  -3   1 -16   -2.79    1.23
   3   1  16    1.67    1.91
  -5  -1 -16    1.13    1.20
   5  -1  16    2.62    1.79
  -5   1 -16    3.97    1.74
   5   1  16    3.93    1.47
   5   1  16    5.92    2.28
  -7  -1 -16    0.06    1.28
   7  -1  16   -1.66    1.63
   7   1  16   -1.42    1.93
  -7   1 -16    0.17    1.58
   7   1  16   -0.43    1.13
  -9  -1 -16    7.54    1.88
   9  -1  16    6.80    2.41
   9   1  16   13.07    2.96
   9   1  16   10.04    1.80
  -9   1 -16    8.92    2.24
 -11  -1 -16    0.72    1.59
  11  -1  16   -0.99    1.87
  11   1  16    1.27    1.22
  11   1  16    2.25    2.53
 -11   1 -16    2.66    1.84
  13  -1  16    2.05    2.10
 -13  -1 -16    0.37    1.45
 -13   1 -16    1.34    1.72
  13   1  16   -2.00    2.22
  13   1  16    1.32    1.21
  13   1  16   -2.72    1.50
 -16  -2  16    3.68    1.43
 -16  -2  16    2.39    2.12
 -16   2  16    2.00    2.19
 -14  -2  16   10.41    1.96
 -14  -2  16   10.31    2.61
 -14   2  16   11.63    2.75
 -12  -2  16    1.48    1.87
  12   2 -16   -0.58    1.16
 -12   2  16    2.42    1.90
 -10  -2  16   -1.16    1.58
 -10   2  16    2.09    1.79
  10   2 -16    1.97    1.26
  -8  -2  16   -0.30    1.52
   8   2 -16   -0.89    0.99
  -8   2  16   -1.99    1.47
  -6  -2  16    2.12    1.79
  -6   2  16    2.40    1.60
   6   2 -16   -0.02    1.09
  -4  -2  16   20.99    3.05
  -4  -2  16   26.67    4.30
  -4   2  16   29.25    3.26
  -2  -2  16   39.64    3.95
  -2   2  16   39.26    4.01
   0  -2  16   15.77    2.72
   0   2  16   15.01    2.38
   2  -2  16    8.21    2.21
   2   2  16    7.24    2.62
   2   2  16    6.62    1.84
   4  -2  16    0.53    1.66
   4   2  16    3.55    1.57
   4   2  16    2.49    2.38
  -6  -2 -16    0.37    1.22
   6  -2  16   -1.07    1.78
   6   2  16   -0.78    2.22
   6   2  16    0.74    1.48
   8  -2  16    1.21    2.09
  -8  -2 -16    0.59    1.39
   8   2  16   -0.33    2.50
   8   2  16   -1.63    1.30
 -10  -2 -16    1.56    1.51
  10  -2  16    0.45    2.13
 -10   2 -16    6.21    2.41
  10   2  16    1.03    1.33
  10   2  16   -0.13    2.49
 -11  -3  16    6.57    2.69
  11   3 -16   11.21    2.38
 -11   3  16   16.94    3.03
  -9  -3  16    0.49    2.07
  -9   3  16    1.61    2.14
   9   3 -16    2.50    1.54
  -7  -3  16    8.70    2.72
  -7   3  16    6.49    2.37
   7   3 -16    6.83    1.92
  -5  -3  16    5.68    2.41
  -5  -3  16    7.43    1.94
  -5   3  16    9.80    2.46
   5   3 -16    9.22    2.11
  -3  -3  16    3.30    1.70
  -3  -3  16    1.76    2.03
   3   3 -16    3.69    1.60
  -3   3  16    5.12    2.13
  -1  -3  16    1.25    1.50
  -1  -3  16   -0.29    1.87
   1   3 -16    4.91    1.73
  -1   3  16    0.48    1.77
   1  -3  16    5.40    1.94
  -1   3 -16    8.51    2.07
   1   3  16    8.64    2.20
   1   3  16    9.97    3.01
   3  -3  16    2.64    1.82
   3   3  16    7.43    2.85
   3   3  16    4.16    1.88
   5  -3  16   -0.63    1.68
   5   3  16   -0.85    2.29
   5   3  16    2.51    1.76
   7  -3  16    1.89    2.05
   7   3  16   -2.96    2.27
   7   3  16    0.24    1.61
 -16   0  17   -0.93    1.45
 -14   0  17    0.90    1.50
 -12   0  17   -1.40    1.34
 -10   0  17   -1.04    1.32
  -8   0  17   -1.51    1.19
  -6   0  17    1.48    1.32
  -4   0  17   -1.10    1.11
  -2   0  17    1.17    1.25
   0   0  17   -2.12    1.18
   2   0  17   -1.52    1.19
  -2   0 -17    0.00    1.39
  -4   0 -17    2.10    1.38
   6   0  17   -0.72    1.66
  -6   0 -17   -0.53    1.26
   6   0  17   -0.71    1.49
  -8   0 -17   -0.51    1.41
   8   0  17    0.63    1.76
   8   0  17   -1.93    1.29
  10   0  17    3.98    2.04
 -10   0 -17    1.67    1.58
 -15  -1  17    2.91    1.52
 -15  -1  17   -1.04    1.61
 -15   1  17    4.23    1.94
 -13  -1  17    2.32    1.42
 -13   1  17    0.00    1.49
 -11  -1  17    2.27    1.30
 -11   1  17   -1.75    1.40
  -9  -1  17   23.71    2.96
  -9   1  17   26.25    3.23
  -7  -1  17   25.54    3.00
  -7   1  17   20.80    2.93
  -5   1  17   15.62    2.40
  -3   1  17    9.37    1.94
  -1   1  17    6.34    1.79
   1  -1  17    0.34    1.70
   1   1  17    5.32    1.58
   3  -1  17    1.64    1.75
   3   1  17    1.26    1.34
  -5  -1 -17    0.13    1.30
   5  -1  17   -0.52    1.50
   5   1  17   -1.49    1.13
   5   1  17    0.49    2.06
  -5   1 -17   -0.82    1.42
  -7  -1 -17   -0.89    1.18
   7  -1  17    2.27    1.85
  -7   1 -17    2.26    1.69
   7   1  17    2.68    2.35
   7   1  17    1.35    1.37
   9  -1  17    0.00    1.69
  -9  -1 -17    3.49    1.60
   9   1  17    1.11    1.39
  -9   1 -17    4.14    1.86
   9   1  17    1.63    2.43
 -14  -2  17   -0.99    1.76
 -14  -2  17    0.95    1.23
 -14   2  17    0.05    2.00
 -12  -2  17   -2.36    1.48
 -12   2  17   -0.94    1.80
 -10   2  17    7.39    2.31
  10   2 -17    3.36    1.54
  -8   2  17    2.13    1.82
   8   2 -17    0.84    1.23
   6   2 -17    8.07    1.81
  -6   2  17   10.43    2.26
  -4   2  17    6.89    2.03
  -2  -2  17    3.16    1.60
  -2   2  17    0.62    1.57
   0  -2  17    0.36    1.54
   0   2  17    0.34    1.45
   2  -2  17    0.32    1.67
   2   2  17    3.88    2.42
   2   2  17    0.88    1.56
   4  -2  17    5.13    2.16
   4   2  17    1.75    2.17
   4   2  17    0.82    1.63
   6  -2  17    4.46    2.16
   6   2  17    5.23    1.82
   6   2  17    2.27    2.42
   8  -2  17    1.07    2.13
  -8  -2 -17   -0.55    2.08
   8   2  17   -1.07    1.41
   8   2  17   -2.11    2.42
  -7  -3  17    4.77    2.94
   7   3 -17    2.08    1.52
  -7   3  17    7.21    2.43
  -5  -3  17    2.22    1.64
   5   3 -17    0.78    1.42
  -5   3  17   -1.74    1.86
  -3  -3  17    1.93    1.66
  -3   3  17    1.24    1.94
   3   3 -17    0.32    1.37
  -1  -3  17    0.26    1.53
  -1   3  17    2.80    2.06
   1   3 -17    0.89    1.53
   1  -3  17    5.08    2.07
   1   3  17    4.45    2.70
   1   3  17    2.80    2.08
  -1   3 -17    2.71    1.75
 -14   0  18    0.53    1.65
 -12   0  18    4.36    1.78
 -10   0  18   -2.33    1.30
  -8   0  18    0.78    1.41
  -6   0  18   -2.00    1.24
  -4   0  18    9.78    2.01
  -2   0  18   48.70    4.38
   0   0  18    6.40    1.77
   2   0  18   12.94    2.31
   4   0  18    0.83    1.47
  -6   0 -18    0.50    1.49
   8   0  18   -0.55    1.79
  -8   0 -18    0.02    1.52
 -13  -1  18    2.33    1.58
 -13   1  18   -0.85    1.65
 -11  -1  18    2.03    1.48
 -11   1  18    0.97    1.71
  -9  -1  18    0.57    1.45
  -9   1  18    2.64    1.69
  -7  -1  18   -0.69    1.29
  -7   1  18    1.66    1.68
  -5   1  18    1.86    1.55
  -3   1  18    8.06    2.03
  -1   1  18    4.29    1.78
   1   1  18   -2.15    1.27
   3  -1  18    1.36    1.74
   3   1  18    2.09    1.49
   5  -1  18    2.05    1.87
   5   1  18    2.10    2.22
  -5   1 -18    3.73    1.75
   5   1  18    1.75    1.51
   7  -1  18    1.27    1.86
   7   1  18   -1.88    2.02
  -7   1 -18    0.41    1.62
   7   1  18    0.20    1.32
 -10   2  18    2.95    2.00
  -8   2  18    1.12    1.82
   8   2 -18   -0.07    1.16
   6   2 -18    6.98    1.80
  -6   2  18    5.59    2.05
  -4   2  18    0.34    1.72
  -2  -2  18    3.39    1.96
  -2   2  18   10.72    2.23
   0  -2  18   19.18    3.07
   0   2  18   16.51    2.69
   2  -2  18   33.12    4.03
   2   2  18   26.89    3.37
   4  -2  18    3.14    2.07
   4   2  18    1.79    1.64
 -10   0  19    0.37    1.64
  -8   0  19    1.49    1.60
  -6   0  19   -1.54    1.33
  -4   0  19   -0.98    1.41
  -2   0  19    1.45    1.52
   0   0  19    1.12    1.49
   2   0  19    0.09    1.44
  -7  -1  19    8.05    1.93
  -7   1  19    2.93    1.82
  -5  -1  19    1.42    1.42
  -5   1  19    0.62    1.71
  -3   1  19    1.46    1.66
  -1   1  19   -0.29    1.58
   1   1  19   -0.25    1.55
   0   0   0    0.00    0.00
;
_shelx_hkl_checksum   67702
