# Supplementary material for: A Novel Catalytic Route to Polymerizable Bicyclic Cyclic Carbonate Monomers from Carbon Dioxide
Source: Angew Chem Int Ed Engl. 2022 May 9;61(27):e202205053. doi: 10.1002/anie.202205053 (PMC9323429; doi:10.1002/anie.202205053)
Supplement: Supplementary file 8 — Supporting Information [file ANIE-61-0-s003.cif]

 
data_mo_qc41552_0m

# start Validation Reply Form
_vrf_PLAT097_mo_qc41552_0m
;
PROBLEM: Large Reported Max.  (Positive) Residual Density       1.03 eA-3  
RESPONSE: The large residual positive electron density is related to
 the disorder in the crystal which could not be refined properly for
 this part of the structure. This structure was considered suitable
 for publication despite the presence of electron density.
;
_vrf_PLAT417_mo_qc41552_0m
;
PROBLEM: Short Inter D-H..H-D       H1WA     ..H40A     .       2.08 Ang.  
RESPONSE: The hydrogen atoms of -OH groups and water molecules are
 forming a network of hydrogen bonds which result in a relatively
 short distance between H1WA and H40A. The mentioned distance was
 considered as correct.
;
# end Validation Reply Form

 
_audit_creation_method            'SHELXL-2018/3'
_shelx_SHELXL_version_number      '2018/3'
_chemical_name_systematic         ?
_chemical_name_common             ?
_chemical_melting_point           ?
_chemical_formula_moiety          ?
_chemical_formula_sum
 'C52 H81.82 O17.18' 
_chemical_formula_weight          981.81

loop_
 _atom_type_symbol
 _atom_type_description
 _atom_type_scat_dispersion_real
 _atom_type_scat_dispersion_imag
 _atom_type_scat_source
 'C'  'C'   0.0033   0.0016
 'International Tables Vol C Tables 4.2.6.8 and 6.1.1.4'
 'H'  'H'   0.0000   0.0000
 'International Tables Vol C Tables 4.2.6.8 and 6.1.1.4'
 'O'  'O'   0.0106   0.0060
 'International Tables Vol C Tables 4.2.6.8 and 6.1.1.4'
 
_space_group_crystal_system       triclinic
_space_group_IT_number            2
_space_group_name_H-M_alt         'P -1'
_space_group_name_Hall            '-P 1'
 
_shelx_space_group_comment
;
The symmetry employed for this shelxl refinement is uniquely defined
by the following loop, which should always be used as a source of
symmetry information in preference to the above space-group names.
They are only intended as comments.
;
 
loop_
 _space_group_symop_operation_xyz
 'x, y, z'
 '-x, -y, -z'
 
_cell_length_a                    11.3607(17)
_cell_length_b                    11.9291(18)
_cell_length_c                    18.900(3)
_cell_angle_alpha                 88.466(3)
_cell_angle_beta                  76.159(3)
_cell_angle_gamma                 89.416(3)
_cell_volume                      2486.2(6)
_cell_formula_units_Z             2
_cell_measurement_temperature     100(2)
_cell_measurement_reflns_used      5918
_cell_measurement_theta_min        2.37
_cell_measurement_theta_max       25.48
 
_exptl_crystal_description       'plate'
_exptl_crystal_colour            'colourless'
_exptl_crystal_density_meas       ?
_exptl_crystal_density_method     ?
_exptl_crystal_density_diffrn     1.312          
_exptl_crystal_F_000              1062
_exptl_transmission_factor_min    ?
_exptl_transmission_factor_max    ?
_exptl_crystal_size_max           0.040
_exptl_crystal_size_mid           0.040
_exptl_crystal_size_min           0.010
_exptl_absorpt_coefficient_mu     0.097
_shelx_estimated_absorpt_T_min    0.996
_shelx_estimated_absorpt_T_max    0.999
_exptl_absorpt_correction_type    multi-scan
_exptl_absorpt_correction_T_min    0.5958
_exptl_absorpt_correction_T_max    0.7454
_exptl_absorpt_process_details   
'SADABS-2016/2'
_exptl_absorpt_special_details    ?
_diffrn_ambient_temperature       100(2)
_diffrn_radiation_wavelength      0.71073
_diffrn_radiation_type            MoK\a
_diffrn_source                    'Microfocus source E025 IuS' 
_diffrn_source_type               'Bruker APEX DUO'
_diffrn_source_power              50
_diffrn_source_current            0.6
_diffrn_source_size               '0.2 mm x 0.2 mm fine focus'
_diffrn_radiation_monochromator   'Quazar MX Multilayer Optics'
_diffrn_detector_type             '4K CCD area detector APEX II'
_diffrn_measurement_device_type   'APEX DUO Kappa 4-axis goniometer' 
_diffrn_measurement_method
;
 Fullsphere data collection, phi and omega scans
;
_diffrn_detector_area_resol_mean  512 
_diffrn_reflns_number             36623
_diffrn_reflns_av_unetI/netI      0.0603
_diffrn_reflns_av_R_equivalents   0.0638
_diffrn_reflns_limit_h_min        -14
_diffrn_reflns_limit_h_max        14
_diffrn_reflns_limit_k_min        -15
_diffrn_reflns_limit_k_max        15
_diffrn_reflns_limit_l_min        -23
_diffrn_reflns_limit_l_max        23
_diffrn_reflns_theta_min          1.110
_diffrn_reflns_theta_max          26.730
_diffrn_reflns_theta_full         25.242
_diffrn_measured_fraction_theta_max   0.992
_diffrn_measured_fraction_theta_full  0.997
_diffrn_reflns_Laue_measured_fraction_max    0.992
_diffrn_reflns_Laue_measured_fraction_full   0.997
_diffrn_reflns_point_group_measured_fraction_max   0.992
_diffrn_reflns_point_group_measured_fraction_full  0.997
_reflns_number_total              10474
_reflns_number_gt                 7619
_reflns_threshold_expression      'I > 2\s(I)'
_reflns_Friedel_coverage          0.000
_reflns_Friedel_fraction_max      .
_reflns_Friedel_fraction_full     .
 
_reflns_special_details
;
 Reflections were merged by SHELXL according to the crystal
 class for the calculation of statistics and refinement.
 
 _reflns_Friedel_fraction is defined as the number of unique
 Friedel pairs measured divided by the number that would be
 possible theoretically, ignoring centric projections and
 systematic absences.
;
 
_computing_data_collection        'Bruker APEX2 v2014.9-0' 
_computing_cell_refinement        'Bruker APEX2 v2014.9-0' 
_computing_data_reduction         'Bruker APEX2 v2014.9-0' 
_computing_structure_solution   'SHELXT (Sheldrick, 2018)'
_computing_structure_refinement 'SHELXL-2018/3 (Sheldrick, 2018)'
_computing_molecular_graphics   'shelXle (H�bschle, Sheldrick and Dittirch, 2011)' 
_computing_publication_material 'SHELXL-2018/3 (Sheldrick, 2018)' 
_refine_special_details           ?
_refine_ls_structure_factor_coef  Fsqd
_refine_ls_matrix_type            full
_refine_ls_weighting_scheme       calc
_refine_ls_weighting_details
'w=1/[\s^2^(Fo^2^)+(0.0898P)^2^+5.9210P] where P=(Fo^2^+2Fc^2^)/3'
_atom_sites_solution_primary      ?
_atom_sites_solution_secondary    ?
_atom_sites_solution_hydrogens    mixed
_refine_ls_hydrogen_treatment     mixed
_refine_ls_extinction_method      none
_refine_ls_extinction_coef        .
_refine_ls_number_reflns          10474
_refine_ls_number_parameters      743
_refine_ls_number_restraints      653
_refine_ls_R_factor_all           0.1119
_refine_ls_R_factor_gt            0.0860
_refine_ls_wR_factor_ref          0.2423
_refine_ls_wR_factor_gt           0.2262
_refine_ls_goodness_of_fit_ref    1.087
_refine_ls_restrained_S_all       1.058
_refine_ls_shift/su_max           0.001
_refine_ls_shift/su_mean          0.000
 
loop_
 _atom_site_label
 _atom_site_type_symbol
 _atom_site_fract_x
 _atom_site_fract_y
 _atom_site_fract_z
 _atom_site_U_iso_or_equiv
 _atom_site_adp_type
 _atom_site_occupancy
 _atom_site_site_symmetry_order  
 _atom_site_calc_flag
 _atom_site_refinement_flags_posn
 _atom_site_refinement_flags_adp
 _atom_site_refinement_flags_occupancy
 _atom_site_disorder_assembly
 _atom_site_disorder_group
O1A O 0.9024(2) 0.5271(2) 1.16961(14) 0.0279(6) Uani 1 1 d . . . . .
O2A O 0.8591(2) 0.4464(2) 1.28593(14) 0.0285(6) Uani 1 1 d . . . . .
O3A O 1.0179(2) 0.5553(2) 1.24606(14) 0.0292(6) Uani 1 1 d . . . . .
O4A O 0.6866(2) 0.4773(2) 1.06301(14) 0.0331(6) Uani 1 1 d . . . . .
H40A H 0.680711 0.494140 1.014588 0.050 Uiso 1 1 d R U . . .
C1A C 0.7879(3) 0.4885(3) 1.1577(2) 0.0255(7) Uani 1 1 d . . . . .
H1A H 0.722802 0.543382 1.179131 0.031 Uiso 1 1 calc R U . . .
C2A C 0.9289(3) 0.5112(3) 1.23460(19) 0.0244(7) Uani 1 1 d . . . . .
C3A C 0.7507(3) 0.3835(3) 1.27696(19) 0.0227(7) Uani 1 1 d . . . . .
C4A C 0.6392(3) 0.4493(3) 1.31656(19) 0.0256(7) Uani 1 1 d . . . . .
H4AA H 0.565412 0.412141 1.309621 0.031 Uiso 1 1 calc R U . . .
H4AB H 0.642073 0.525689 1.294490 0.031 Uiso 1 1 calc R U . . .
C5A C 0.6307(3) 0.4581(4) 1.3984(2) 0.0346(9) Uani 1 1 d . . . . .
H5AA H 0.699826 0.502354 1.405777 0.041 Uiso 1 1 calc R U . . .
H5AB H 0.554929 0.497893 1.421653 0.041 Uiso 1 1 calc R U . . .
C6A C 0.6318(4) 0.3428(4) 1.4341(2) 0.0375(9) Uani 1 1 d . . . . .
H6AA H 0.559368 0.300427 1.430012 0.045 Uiso 1 1 calc R U . . .
H6AB H 0.628902 0.350570 1.486524 0.045 Uiso 1 1 calc R U . . .
C7A C 0.7467(4) 0.2785(4) 1.3973(2) 0.0354(9) Uani 1 1 d . . . . .
H7AA H 0.743929 0.201939 1.419256 0.043 Uiso 1 1 calc R U . . .
H7AB H 0.818564 0.316884 1.406044 0.043 Uiso 1 1 calc R U . . .
C8A C 0.7589(3) 0.2707(3) 1.3150(2) 0.0291(8) Uani 1 1 d . . . . .
H8AA H 0.837850 0.235440 1.292686 0.035 Uiso 1 1 calc R U . . .
H8AB H 0.694281 0.221274 1.306718 0.035 Uiso 1 1 calc R U . . .
C9A C 0.7563(3) 0.3745(3) 1.19514(18) 0.0227(7) Uani 1 1 d . . . . .
H9A H 0.673055 0.355112 1.190543 0.027 Uiso 1 1 calc R U . . .
C10A C 0.8428(3) 0.2839(3) 1.15633(19) 0.0262(7) Uani 1 1 d . . . . .
H10A H 0.815486 0.209493 1.178293 0.031 Uiso 1 1 calc R U . . .
H10B H 0.925065 0.297090 1.163476 0.031 Uiso 1 1 calc R U . . .
C11A C 0.8483(4) 0.2836(3) 1.0745(2) 0.0326(8) Uani 1 1 d . . . . .
H11A H 0.905568 0.224816 1.051022 0.039 Uiso 1 1 calc R U . . .
H11B H 0.767222 0.266204 1.066973 0.039 Uiso 1 1 calc R U . . .
C12A C 0.8896(3) 0.3974(3) 1.0396(2) 0.0295(8) Uani 1 1 d . . . . .
H12A H 0.972827 0.412329 1.044355 0.035 Uiso 1 1 calc R U . . .
H12B H 0.891273 0.396496 0.986963 0.035 Uiso 1 1 calc R U . . .
C13A C 0.8053(3) 0.4905(3) 1.0752(2) 0.0280(8) Uani 1 1 d . . . . .
H13A H 0.838944 0.564734 1.054633 0.034 Uiso 1 1 calc R U . . .
O1B O 0.5583(2) 0.7220(2) 0.80263(16) 0.0345(6) Uani 1 1 d . . . . .
O2B O 0.6765(2) 0.7187(2) 0.68502(14) 0.0285(6) Uani 1 1 d . . . . .
O3B O 0.5275(3) 0.8383(2) 0.71532(17) 0.0397(7) Uani 1 1 d . . . . .
O4B O 0.6507(2) 0.5213(2) 0.92855(14) 0.0335(6) Uani 1 1 d . . . . .
H4BO H 0.604263 0.467128 0.907435 0.050 Uiso 1 1 d R U . . .
C1B C 0.6235(3) 0.6251(3) 0.8245(2) 0.0274(8) Uani 1 1 d . . . . .
H1B H 0.586657 0.554930 0.811771 0.033 Uiso 1 1 calc R U . . .
C2B C 0.5851(3) 0.7607(3) 0.7339(2) 0.0302(8) Uani 1 1 d . . . . .
C3B C 0.7596(3) 0.6289(3) 0.70190(19) 0.0224(7) Uani 1 1 d . . . . .
C4B C 0.7151(3) 0.5176(3) 0.67973(19) 0.0264(7) Uani 1 1 d . . . . .
H4BA H 0.764122 0.455913 0.694155 0.032 Uiso 1 1 calc R U . . .
H4BB H 0.629927 0.506139 0.706999 0.032 Uiso 1 1 calc R U . . .
C5B C 0.7219(3) 0.5105(3) 0.5983(2) 0.0312(8) Uani 1 1 d . . . . .
H5BA H 0.697836 0.434445 0.587491 0.037 Uiso 1 1 calc R U . . .
H5BB H 0.664393 0.565027 0.584561 0.037 Uiso 1 1 calc R U . . .
C6B C 0.8500(4) 0.5353(4) 0.5532(2) 0.0368(9) Uani 1 1 d . . . . .
H6BA H 0.906714 0.477495 0.564111 0.044 Uiso 1 1 calc R U . . .
H6BB H 0.851750 0.532889 0.500687 0.044 Uiso 1 1 calc R U . . .
C7B C 0.8898(4) 0.6503(3) 0.5709(2) 0.0349(9) Uani 1 1 d . . . . .
H7BA H 0.837077 0.708400 0.556013 0.042 Uiso 1 1 calc R U . . .
H7BB H 0.974008 0.664203 0.542848 0.042 Uiso 1 1 calc R U . . .
C8B C 0.8832(3) 0.6598(3) 0.65315(19) 0.0269(7) Uani 1 1 d . . . . .
H8BA H 0.945541 0.609922 0.666023 0.032 Uiso 1 1 calc R U . . .
H8BB H 0.902694 0.737672 0.662968 0.032 Uiso 1 1 calc R U . . .
C9B C 0.7551(3) 0.6293(3) 0.78344(19) 0.0219(7) Uani 1 1 d . . . . .
H9B H 0.794557 0.558467 0.795686 0.026 Uiso 1 1 calc R U . . .
C10B C 0.8208(3) 0.7275(3) 0.8081(2) 0.0258(7) Uani 1 1 d . . . . .
H10E H 0.907809 0.725241 0.782824 0.031 Uiso 1 1 calc R U . . .
H10F H 0.786495 0.799165 0.794467 0.031 Uiso 1 1 calc R U . . .
C11B C 0.8081(3) 0.7220(3) 0.8904(2) 0.0316(8) Uani 1 1 d . . . . .
H11E H 0.848931 0.787383 0.905042 0.038 Uiso 1 1 calc R U . . .
H11F H 0.847754 0.653069 0.903784 0.038 Uiso 1 1 calc R U . . .
C12B C 0.6741(3) 0.7221(4) 0.9305(2) 0.0344(9) Uani 1 1 d . . . . .
H12E H 0.667335 0.714811 0.983578 0.041 Uiso 1 1 calc R U . . .
H12F H 0.636994 0.794570 0.920753 0.041 Uiso 1 1 calc R U . . .
C13B C 0.6051(3) 0.6273(3) 0.9070(2) 0.0320(8) Uani 1 1 d . . . . .
H13B H 0.516782 0.634436 0.930673 0.038 Uiso 1 1 calc R U . . .
O1C O 0.4623(2) 0.2065(2) 0.67026(14) 0.0297(6) Uani 1 1 d . . . . .
O2C O 0.3489(2) 0.2236(2) 0.78831(14) 0.0280(6) Uani 1 1 d . . . . .
O3C O 0.5177(2) 0.3175(2) 0.74672(14) 0.0299(6) Uani 1 1 d . . . . .
O4C O 0.3510(3) 0.0193(2) 0.55668(16) 0.0365(6) Uani 1 1 d . . . . .
H3P H 0.347(6) 0.019(5) 0.501(4) 0.09(2) Uiso 1 1 d . . . . .
C1C C 0.3850(3) 0.1175(3) 0.65489(19) 0.0251(7) Uani 1 1 d . . . . .
H1C H 0.417004 0.043615 0.668410 0.030 Uiso 1 1 calc R U . . .
C2C C 0.4448(3) 0.2504(3) 0.7350(2) 0.0245(7) Uani 1 1 d . . . . .
C3C C 0.2589(3) 0.1363(3) 0.78112(19) 0.0225(7) Uani 1 1 d . . . . .
C4C C 0.3011(4) 0.0254(3) 0.8093(2) 0.0302(8) Uani 1 1 d . . . . .
H4CA H 0.248094 -0.035376 0.800495 0.036 Uiso 1 1 calc R U . . .
H4CB H 0.384495 0.009282 0.780924 0.036 Uiso 1 1 calc R U . . .
C5C C 0.3003(4) 0.0239(4) 0.8902(2) 0.0385(9) Uani 1 1 d . . . . .
H5CA H 0.321746 -0.052154 0.905412 0.046 Uiso 1 1 calc R U . . .
H5CB H 0.361935 0.076835 0.898550 0.046 Uiso 1 1 calc R U . . .
C6C C 0.1759(4) 0.0569(4) 0.9359(2) 0.0400(10) Uani 1 1 d . . . . .
H6CA H 0.114839 0.001574 0.929958 0.048 Uiso 1 1 calc R U . . .
H6CB H 0.177405 0.057164 0.988053 0.048 Uiso 1 1 calc R U . . .
C7C C 0.1416(3) 0.1728(4) 0.9118(2) 0.0333(8) Uani 1 1 d . . . . .
H7CA H 0.200614 0.228417 0.920165 0.040 Uiso 1 1 calc R U . . .
H7CB H 0.060456 0.193644 0.941363 0.040 Uiso 1 1 calc R U . . .
C8C C 0.1401(3) 0.1754(3) 0.83100(19) 0.0260(7) Uani 1 1 d . . . . .
H8CA H 0.073566 0.126931 0.824243 0.031 Uiso 1 1 calc R U . . .
H8CB H 0.122621 0.252911 0.816350 0.031 Uiso 1 1 calc R U . . .
C9C C 0.2558(3) 0.1322(3) 0.70077(19) 0.0222(7) Uani 1 1 d . . . . .
H9C H 0.209465 0.063705 0.694832 0.027 Uiso 1 1 calc R U . . .
C10C C 0.1921(3) 0.2336(3) 0.6736(2) 0.0274(8) Uani 1 1 d . . . . .
H10G H 0.105980 0.235339 0.700631 0.033 Uiso 1 1 calc R U . . .
H10H H 0.230658 0.303690 0.683411 0.033 Uiso 1 1 calc R U . . .
C11C C 0.1994(4) 0.2277(4) 0.5921(2) 0.0339(9) Uani 1 1 d . . . . .
H11G H 0.159317 0.294419 0.576017 0.041 Uiso 1 1 calc R U . . .
H11H H 0.156189 0.160204 0.582555 0.041 Uiso 1 1 calc R U . . .
C12C C 0.3315(3) 0.2228(3) 0.5488(2) 0.0317(8) Uani 1 1 d . . . . .
H12G H 0.334003 0.217546 0.496247 0.038 Uiso 1 1 calc R U . . .
H12H H 0.372930 0.292858 0.555677 0.038 Uiso 1 1 calc R U . . .
C13C C 0.3985(3) 0.1227(3) 0.5727(2) 0.0282(8) Uani 1 1 d . . . . .
H13C H 0.486468 0.127297 0.547453 0.034 Uiso 1 1 calc R U . . .
O1W O 0.4971(2) 0.3741(2) 0.89127(15) 0.0356(6) Uani 1 1 d . . . . .
H1WA H 0.425283 0.414846 0.901164 0.053 Uiso 1 1 d R U . . .
H1WB H 0.504383 0.359846 0.842164 0.053 Uiso 1 1 d R U . . .
O3D O -0.0339(2) 0.0561(2) 0.24789(15) 0.0304(6) Uani 1 1 d . . . . .
C1D C 0.2103(6) 0.0062(6) 0.3245(3) 0.0195(11) Uani 0.804(7) 1 d . U P A 1
H1D H 0.263717 0.062581 0.292354 0.023 Uiso 0.804(7) 1 calc R U P A 1
C2D C 0.0558(7) 0.0187(8) 0.2603(5) 0.0191(13) Uani 0.804(7) 1 d . U P A 1
C3D C 0.2401(11) -0.1052(7) 0.2175(6) 0.0186(12) Uani 0.804(7) 1 d . U P A 1
O1D O 0.0872(9) 0.0298(9) 0.3250(3) 0.0230(12) Uani 0.804(7) 1 d . U P A 1
O2D O 0.1367(7) -0.0353(5) 0.2052(5) 0.0228(12) Uani 0.804(7) 1 d . U P A 1
O4D O 0.3409(3) 0.0201(3) 0.40770(19) 0.0222(8) Uani 0.804(7) 1 d . U P A 1
H4P H 0.377134 0.075724 0.384549 0.033 Uiso 0.804(7) 1 calc R U P A 1
C9D C 0.2460(10) -0.1133(8) 0.2962(6) 0.0188(12) Uani 0.804(7) 1 d . U P A 1
H9D H 0.332351 -0.127044 0.297642 0.023 Uiso 0.804(7) 1 calc R U P A 1
C10D C 0.1668(8) -0.2031(9) 0.3462(6) 0.0255(15) Uani 0.804(7) 1 d . U P A 1
H10C H 0.190408 -0.279365 0.328521 0.031 Uiso 0.804(7) 1 calc R U P A 1
H10D H 0.079975 -0.191033 0.347601 0.031 Uiso 0.804(7) 1 calc R U P A 1
C11D C 0.1915(5) -0.1876(4) 0.4243(3) 0.0262(10) Uani 0.804(7) 1 d . U P A 1
H11C H 0.147554 -0.246161 0.458319 0.031 Uiso 0.804(7) 1 calc R U P A 1
H11D H 0.279237 -0.197014 0.421301 0.031 Uiso 0.804(7) 1 calc R U P A 1
C12D C 0.1503(5) -0.0719(4) 0.4536(3) 0.0254(10) Uani 0.804(7) 1 d . U P A 1
H12J H 0.061904 -0.063998 0.458647 0.030 Uiso 0.804(7) 1 calc R U P A 1
H12I H 0.166233 -0.065021 0.502559 0.030 Uiso 0.804(7) 1 calc R U P A 1
C13D C 0.2159(4) 0.0222(4) 0.4035(3) 0.0216(10) Uani 0.804(7) 1 d . U P A 1
H13D H 0.178625 0.096044 0.420431 0.026 Uiso 0.804(7) 1 calc R U P A 1
C4D C 0.3527(3) -0.0509(3) 0.1687(2) 0.0285(7) Uani 1 1 d . U . . .
H4DA H 0.425105 -0.094015 0.174043 0.034 Uiso 1 1 calc R U . A 1
H4DB H 0.360435 0.026038 0.185365 0.034 Uiso 1 1 calc R U . A 1
C5D C 0.3506(4) -0.0450(4) 0.0877(2) 0.0386(9) Uani 1 1 d . U . . .
H5DA H 0.282535 0.003445 0.081150 0.046 Uiso 1 1 calc R U . . .
H5DB H 0.427003 -0.011357 0.058934 0.046 Uiso 1 1 calc R U . . .
C6D C 0.3361(4) -0.1614(4) 0.0605(2) 0.0424(10) Uani 1 1 d . U . . .
H6DA H 0.330990 -0.155801 0.008946 0.051 Uiso 1 1 calc R U . . .
H6DB H 0.408000 -0.207581 0.062849 0.051 Uiso 1 1 calc R U . . .
C7D C 0.2231(4) -0.2179(4) 0.1057(2) 0.0388(9) Uani 1 1 d . U . . .
H7DA H 0.218853 -0.295180 0.088713 0.047 Uiso 1 1 calc R U . . .
H7DB H 0.150683 -0.176459 0.098600 0.047 Uiso 1 1 calc R U . . .
C8D C 0.2215(3) -0.2222(3) 0.1872(2) 0.0291(8) Uani 1 1 d . U . . .
H8DA H 0.286412 -0.273654 0.195056 0.035 Uiso 1 1 calc R U . A 1
H8DB H 0.143009 -0.253286 0.214833 0.035 Uiso 1 1 calc R U . A 1
C1' C 0.212(3) -0.003(3) 0.3419(15) 0.022(2) Uani 0.196(7) 1 d . U P A 2
C2' C 0.073(4) 0.009(4) 0.251(2) 0.021(2) Uani 0.196(7) 1 d . U P A 2
C3' C 0.240(5) -0.123(4) 0.213(3) 0.022(2) Uani 0.196(7) 1 d . U P A 2
O1' O 0.088(4) 0.038(4) 0.3114(17) 0.021(2) Uani 0.196(7) 1 d . U P A 2
O2' O 0.125(3) -0.056(3) 0.213(2) 0.022(2) Uani 0.196(7) 1 d . U P A 2
O4' O 0.3091(14) -0.0263(17) 0.4330(10) 0.033(3) Uani 0.196(7) 1 d . U P A 2
H4' H 0.346507 -0.073660 0.403765 0.050 Uiso 0.196(7) 1 calc R U P A 2
C9' C 0.236(5) -0.100(4) 0.302(3) 0.022(2) Uani 0.196(7) 1 d . U P A 2
H9' H 0.324257 -0.109486 0.300513 0.026 Uiso 0.196(7) 1 calc R U P A 2
C10' C 0.188(4) -0.194(4) 0.348(3) 0.024(3) Uani 0.196(7) 1 d . U P A 2
H10' H 0.176182 -0.256445 0.320979 0.029 Uiso 0.196(7) 1 calc R U P A 2
C11' C 0.152(2) -0.218(2) 0.4253(13) 0.027(3) Uani 0.196(7) 1 d . U P A 2
H11' H 0.155662 -0.287851 0.450231 0.033 Uiso 0.196(7) 1 calc R U P A 2
C12' C 0.107(2) -0.1039(19) 0.4574(12) 0.027(3) Uani 0.196(7) 1 d . U P A 2
H12C H 0.024099 -0.089641 0.450752 0.032 Uiso 0.196(7) 1 calc R U P A 2
H12D H 0.102384 -0.106140 0.510376 0.032 Uiso 0.196(7) 1 calc R U P A 2
C13' C 0.188(2) -0.010(2) 0.4220(13) 0.024(2) Uani 0.196(7) 1 d . U P A 2
H13' H 0.154345 0.062460 0.442893 0.028 Uiso 0.196(7) 1 calc R U P A 2
O2W O 0.4918(13) 0.1233(13) 0.3988(8) 0.038(4) Uani 0.196(7) 1 d D U P A 2
H2WA H 0.534(14) 0.064(8) 0.388(14) 0.058 Uiso 0.196(7) 1 d D U P A 2
H2WB H 0.540(13) 0.177(9) 0.384(14) 0.058 Uiso 0.196(7) 1 d D U P A 2
 
loop_
 _atom_site_aniso_label
 _atom_site_aniso_U_11
 _atom_site_aniso_U_22
 _atom_site_aniso_U_33
 _atom_site_aniso_U_23
 _atom_site_aniso_U_13
 _atom_site_aniso_U_12
O1A 0.0254(13) 0.0304(13) 0.0311(14) 0.0036(10) -0.0128(11) -0.0074(10)
O2A 0.0167(11) 0.0433(15) 0.0269(13) 0.0021(11) -0.0078(10) -0.0076(10)
O3A 0.0210(12) 0.0299(13) 0.0393(15) -0.0018(11) -0.0118(11) -0.0036(10)
O4A 0.0233(13) 0.0529(17) 0.0255(13) -0.0001(12) -0.0106(10) -0.0013(11)
C1A 0.0216(17) 0.0274(18) 0.0301(19) -0.0021(14) -0.0112(14) 0.0010(13)
C2A 0.0190(16) 0.0244(17) 0.0296(18) -0.0022(14) -0.0053(14) 0.0014(13)
C3A 0.0138(15) 0.0304(18) 0.0248(17) -0.0023(13) -0.0058(13) -0.0036(13)
C4A 0.0152(15) 0.0339(19) 0.0276(18) -0.0030(14) -0.0050(13) 0.0040(13)
C5A 0.0249(18) 0.048(2) 0.030(2) -0.0112(17) -0.0029(15) 0.0020(16)
C6A 0.031(2) 0.054(3) 0.0245(19) -0.0039(17) -0.0005(16) -0.0028(18)
C7A 0.035(2) 0.044(2) 0.027(2) 0.0048(16) -0.0073(16) 0.0018(17)
C8A 0.0293(19) 0.0307(19) 0.0279(19) 0.0004(15) -0.0083(15) 0.0038(15)
C9A 0.0167(15) 0.0291(18) 0.0229(17) -0.0003(13) -0.0061(13) -0.0016(13)
C10A 0.0263(18) 0.0276(18) 0.0227(18) -0.0022(14) -0.0015(14) -0.0035(14)
C11A 0.036(2) 0.032(2) 0.028(2) -0.0049(15) -0.0036(16) -0.0036(16)
C12A 0.0281(18) 0.038(2) 0.0224(18) -0.0009(15) -0.0057(14) -0.0043(15)
C13A 0.0228(17) 0.034(2) 0.0302(19) 0.0030(15) -0.0114(15) -0.0066(14)
O1B 0.0186(12) 0.0408(15) 0.0460(17) -0.0079(12) -0.0106(11) 0.0051(11)
O2B 0.0277(13) 0.0273(13) 0.0361(14) 0.0001(11) -0.0186(11) 0.0040(10)
O3B 0.0370(15) 0.0334(15) 0.0580(19) -0.0081(13) -0.0292(14) 0.0090(12)
O4B 0.0273(13) 0.0484(17) 0.0252(13) 0.0001(11) -0.0066(11) -0.0096(12)
C1B 0.0192(16) 0.0290(18) 0.034(2) -0.0035(15) -0.0069(14) -0.0018(13)
C2B 0.0308(19) 0.0271(19) 0.040(2) -0.0028(16) -0.0215(17) -0.0028(15)
C3B 0.0174(15) 0.0231(17) 0.0295(18) 0.0034(13) -0.0114(13) 0.0011(12)
C4B 0.0267(18) 0.0252(18) 0.0275(18) -0.0007(14) -0.0064(14) -0.0039(14)
C5B 0.033(2) 0.034(2) 0.030(2) -0.0027(15) -0.0135(16) -0.0057(16)
C6B 0.040(2) 0.047(2) 0.0234(19) -0.0021(16) -0.0085(16) -0.0039(18)
C7B 0.036(2) 0.044(2) 0.027(2) 0.0062(16) -0.0113(16) -0.0090(17)
C8B 0.0247(17) 0.0308(19) 0.0281(19) 0.0054(14) -0.0123(14) -0.0048(14)
C9B 0.0160(15) 0.0256(17) 0.0263(17) 0.0001(13) -0.0094(13) -0.0009(12)
C10B 0.0163(16) 0.0320(19) 0.0312(19) -0.0011(14) -0.0099(14) -0.0040(13)
C11B 0.0235(18) 0.040(2) 0.032(2) -0.0072(16) -0.0080(15) -0.0060(15)
C12B 0.0268(19) 0.045(2) 0.032(2) -0.0099(17) -0.0054(16) -0.0048(16)
C13B 0.0240(18) 0.040(2) 0.030(2) -0.0056(16) -0.0011(15) -0.0055(15)
O1C 0.0187(12) 0.0445(15) 0.0272(13) -0.0035(11) -0.0072(10) -0.0068(10)
O2C 0.0252(13) 0.0322(14) 0.0281(13) -0.0042(10) -0.0086(10) -0.0091(10)
O3C 0.0246(13) 0.0328(14) 0.0361(15) 0.0004(11) -0.0142(11) -0.0084(10)
O4C 0.0447(16) 0.0366(15) 0.0301(15) -0.0092(12) -0.0120(12) 0.0002(12)
C1C 0.0192(16) 0.0294(18) 0.0282(18) -0.0032(14) -0.0087(14) -0.0019(13)
C2C 0.0193(16) 0.0247(17) 0.0310(19) 0.0045(14) -0.0096(14) -0.0018(13)
C3C 0.0166(15) 0.0228(17) 0.0303(18) -0.0011(13) -0.0097(13) -0.0052(12)
C4C 0.033(2) 0.0287(19) 0.031(2) 0.0021(15) -0.0131(16) -0.0014(15)
C5C 0.036(2) 0.049(2) 0.032(2) 0.0096(18) -0.0122(17) 0.0048(18)
C6C 0.038(2) 0.059(3) 0.0221(19) 0.0093(18) -0.0055(16) -0.0035(19)
C7C 0.0263(19) 0.049(2) 0.0257(19) -0.0051(16) -0.0071(15) -0.0008(16)
C8C 0.0207(17) 0.0312(19) 0.0277(18) -0.0015(14) -0.0088(14) -0.0007(14)
C9C 0.0169(15) 0.0249(17) 0.0269(18) -0.0024(13) -0.0089(13) -0.0028(12)
C10C 0.0231(17) 0.0335(19) 0.0275(19) -0.0021(15) -0.0101(14) 0.0042(14)
C11C 0.032(2) 0.041(2) 0.031(2) -0.0005(16) -0.0141(16) 0.0078(16)
C12C 0.032(2) 0.040(2) 0.0240(18) -0.0022(15) -0.0081(15) 0.0013(16)
C13C 0.0247(18) 0.035(2) 0.0252(18) -0.0052(15) -0.0059(14) 0.0007(14)
O1W 0.0329(15) 0.0425(16) 0.0337(15) -0.0044(12) -0.0121(12) 0.0034(12)
O3D 0.0200(12) 0.0305(14) 0.0429(16) -0.0019(11) -0.0116(11) 0.0017(10)
C1D 0.0171(17) 0.027(2) 0.018(2) 0.000(2) -0.010(2) 0.0008(15)
C2D 0.014(3) 0.020(2) 0.022(3) -0.003(2) -0.001(2) 0.001(2)
C3D 0.0137(16) 0.021(3) 0.022(2) -0.002(2) -0.0066(16) 0.002(2)
O1D 0.0203(15) 0.029(2) 0.022(3) -0.004(2) -0.010(2) 0.0047(15)
O2D 0.016(2) 0.029(3) 0.025(2) -0.0004(19) -0.0062(17) 0.0025(19)
O4D 0.0245(17) 0.0266(18) 0.0166(16) 0.0031(13) -0.0073(13) -0.0039(13)
C9D 0.013(2) 0.022(3) 0.022(2) -0.0047(19) -0.0053(18) 0.0040(19)
C10D 0.026(3) 0.025(3) 0.024(2) -0.0002(19) -0.002(3) -0.003(2)
C11D 0.027(2) 0.026(2) 0.025(2) 0.0020(18) -0.0036(19) -0.0046(18)
C12D 0.025(2) 0.028(2) 0.023(2) -0.0006(18) -0.0044(18) -0.0043(18)
C13D 0.019(2) 0.024(2) 0.021(2) -0.0010(16) -0.0033(16) -0.0006(16)
C4D 0.0213(16) 0.0329(18) 0.0295(17) 0.0033(14) -0.0028(13) -0.0002(13)
C5D 0.034(2) 0.047(2) 0.0315(19) 0.0106(16) -0.0032(16) 0.0047(17)
C6D 0.052(2) 0.055(2) 0.0208(18) 0.0000(16) -0.0101(17) 0.0156(19)
C7D 0.051(2) 0.044(2) 0.0274(19) -0.0085(16) -0.0194(17) 0.0044(18)
C8D 0.0309(18) 0.0295(17) 0.0285(17) -0.0040(14) -0.0095(14) -0.0004(14)
C1' 0.016(3) 0.027(4) 0.023(4) 0.000(3) -0.005(3) 0.000(3)
C2' 0.018(4) 0.026(4) 0.022(4) -0.001(4) -0.008(4) 0.001(4)
C3' 0.016(3) 0.027(4) 0.024(3) 0.000(3) -0.007(3) 0.001(3)
O1' 0.017(4) 0.024(4) 0.021(4) 0.001(4) -0.003(4) 0.003(3)
O2' 0.017(4) 0.025(4) 0.024(4) 0.001(4) -0.006(4) 0.000(4)
O4' 0.022(5) 0.048(7) 0.032(6) 0.002(6) -0.012(5) -0.004(5)
C9' 0.018(4) 0.025(4) 0.023(3) -0.001(3) -0.008(3) 0.000(3)
C10' 0.022(5) 0.025(4) 0.025(4) -0.002(4) -0.006(4) -0.002(4)
C11' 0.027(4) 0.028(4) 0.026(4) -0.002(4) -0.004(4) -0.004(4)
C12' 0.026(5) 0.030(5) 0.024(4) 0.000(4) -0.004(4) -0.004(4)
C13' 0.021(4) 0.028(4) 0.023(4) -0.001(4) -0.007(4) -0.003(4)
O2W 0.041(8) 0.046(8) 0.028(7) 0.001(6) -0.009(6) -0.001(6)
 
_geom_special_details
;
 All esds (except the esd in the dihedral angle between two l.s. planes)
 are estimated using the full covariance matrix.  The cell esds are taken
 into account individually in the estimation of esds in distances, angles
 and torsion angles; correlations between esds in cell parameters are only
 used when they are defined by crystal symmetry.  An approximate (isotropic)
 treatment of cell esds is used for estimating esds involving l.s. planes.
;
 
loop_
 _geom_bond_atom_site_label_1
 _geom_bond_atom_site_label_2
 _geom_bond_distance
 _geom_bond_site_symmetry_2
 _geom_bond_publ_flag
O1A C2A 1.341(4) . ?
O1A C1A 1.453(4) . ?
O2A C2A 1.331(4) . ?
O2A C3A 1.495(4) . ?
O3A C2A 1.211(4) . ?
O4A C13A 1.433(4) . ?
O4A H40A 0.9496 . ?
C1A C9A 1.522(5) . ?
C1A C13A 1.523(5) . ?
C1A H1A 1.0000 . ?
C3A C8A 1.521(5) . ?
C3A C4A 1.529(4) . ?
C3A C9A 1.539(5) . ?
C4A C5A 1.533(5) . ?
C4A H4AA 0.9900 . ?
C4A H4AB 0.9900 . ?
C5A C6A 1.518(6) . ?
C5A H5AA 0.9900 . ?
C5A H5AB 0.9900 . ?
C6A C7A 1.533(6) . ?
C6A H6AA 0.9900 . ?
C6A H6AB 0.9900 . ?
C7A C8A 1.534(5) . ?
C7A H7AA 0.9900 . ?
C7A H7AB 0.9900 . ?
C8A H8AA 0.9900 . ?
C8A H8AB 0.9900 . ?
C9A C10A 1.533(5) . ?
C9A H9A 1.0000 . ?
C10A C11A 1.534(5) . ?
C10A H10A 0.9900 . ?
C10A H10B 0.9900 . ?
C11A C12A 1.521(5) . ?
C11A H11A 0.9900 . ?
C11A H11B 0.9900 . ?
C12A C13A 1.521(5) . ?
C12A H12A 0.9900 . ?
C12A H12B 0.9900 . ?
C13A H13A 1.0000 . ?
O1B C2B 1.332(5) . ?
O1B C1B 1.470(4) . ?
O2B C2B 1.318(5) . ?
O2B C3B 1.499(4) . ?
O3B C2B 1.220(5) . ?
O4B C13B 1.446(5) . ?
O4B H4BO 0.9883 . ?
C1B C9B 1.512(5) . ?
C1B C13B 1.524(5) . ?
C1B H1B 1.0000 . ?
C3B C8B 1.526(5) . ?
C3B C9B 1.530(5) . ?
C3B C4B 1.530(5) . ?
C4B C5B 1.528(5) . ?
C4B H4BA 0.9900 . ?
C4B H4BB 0.9900 . ?
C5B C6B 1.528(5) . ?
C5B H5BA 0.9900 . ?
C5B H5BB 0.9900 . ?
C6B C7B 1.519(6) . ?
C6B H6BA 0.9900 . ?
C6B H6BB 0.9900 . ?
C7B C8B 1.545(5) . ?
C7B H7BA 0.9900 . ?
C7B H7BB 0.9900 . ?
C8B H8BA 0.9900 . ?
C8B H8BB 0.9900 . ?
C9B C10B 1.536(5) . ?
C9B H9B 1.0000 . ?
C10B C11B 1.526(5) . ?
C10B H10E 0.9900 . ?
C10B H10F 0.9900 . ?
C11B C12B 1.530(5) . ?
C11B H11E 0.9900 . ?
C11B H11F 0.9900 . ?
C12B C13B 1.516(5) . ?
C12B H12E 0.9900 . ?
C12B H12F 0.9900 . ?
C13B H13B 1.0000 . ?
O1C C2C 1.314(4) . ?
O1C C1C 1.463(4) . ?
O2C C2C 1.330(4) . ?
O2C C3C 1.498(4) . ?
O3C C2C 1.220(4) . ?
O4C C13C 1.420(4) . ?
O4C H3P 1.06(7) . ?
C1C C13C 1.525(5) . ?
C1C C9C 1.526(5) . ?
C1C H1C 1.0000 . ?
C3C C8C 1.526(5) . ?
C3C C4C 1.528(5) . ?
C3C C9C 1.529(5) . ?
C4C C5C 1.527(5) . ?
C4C H4CA 0.9900 . ?
C4C H4CB 0.9900 . ?
C5C C6C 1.524(6) . ?
C5C H5CA 0.9900 . ?
C5C H5CB 0.9900 . ?
C6C C7C 1.520(6) . ?
C6C H6CA 0.9900 . ?
C6C H6CB 0.9900 . ?
C7C C8C 1.531(5) . ?
C7C H7CA 0.9900 . ?
C7C H7CB 0.9900 . ?
C8C H8CA 0.9900 . ?
C8C H8CB 0.9900 . ?
C9C C10C 1.542(5) . ?
C9C H9C 1.0000 . ?
C10C C11C 1.526(5) . ?
C10C H10G 0.9900 . ?
C10C H10H 0.9900 . ?
C11C C12C 1.529(5) . ?
C11C H11G 0.9900 . ?
C11C H11H 0.9900 . ?
C12C C13C 1.525(5) . ?
C12C H12G 0.9900 . ?
C12C H12H 0.9900 . ?
C13C H13C 1.0000 . ?
O1W H1WA 0.9276 . ?
O1W H1WB 0.9319 . ?
O3D C2D 1.180(10) . ?
O3D C2' 1.34(4) . ?
C1D O1D 1.422(13) . ?
C1D C13D 1.525(7) . ?
C1D C9D 1.553(11) . ?
C1D H1D 1.0000 . ?
C2D O1D 1.362(12) . ?
C2D O2D 1.382(11) . ?
C3D O2D 1.493(14) . ?
C3D C9D 1.505(18) . ?
C3D C4D 1.525(13) . ?
C3D C8D 1.559(8) . ?
O4D C13D 1.441(6) . ?
O4D H4P 0.8400 . ?
C9D C10D 1.551(16) . ?
C9D H9D 1.0000 . ?
C10D C11D 1.583(13) . ?
C10D H10C 0.9900 . ?
C10D H10D 0.9900 . ?
C11D C12D 1.529(7) . ?
C11D H11C 0.9900 . ?
C11D H11D 0.9900 . ?
C12D C13D 1.528(7) . ?
C12D H12J 0.9900 . ?
C12D H12I 0.9900 . ?
C13D H13D 1.0000 . ?
C4D C5D 1.535(5) . ?
C4D C3' 1.59(6) . ?
C4D H4DA 0.9900 . ?
C4D H4DB 0.9900 . ?
C5D C6D 1.519(6) . ?
C5D H5DA 0.9900 . ?
C5D H5DB 0.9900 . ?
C6D C7D 1.515(6) . ?
C6D H6DA 0.9900 . ?
C6D H6DB 0.9900 . ?
C7D C8D 1.534(5) . ?
C7D H7DA 0.9900 . ?
C7D H7DB 0.9900 . ?
C8D C3' 1.33(4) . ?
C8D H8DA 0.9900 . ?
C8D H8DB 0.9900 . ?
C1' C9' 1.39(6) . ?
C1' C13' 1.47(3) . ?
C1' O1' 1.71(6) . ?
C2' O2' 1.13(6) . ?
C2' O1' 1.26(6) . ?
C3' O2' 1.52(7) . ?
C3' C9' 1.70(8) . ?
O4' C13' 1.45(3) . ?
O4' H4' 0.8400 . ?
C9' C10' 1.43(7) . ?
C9' H9' 1.0000 . ?
C10' C11' 1.43(6) . ?
C10' H10' 0.9500 . ?
C11' C12' 1.54(3) . ?
C11' H11' 0.9500 . ?
C12' C13' 1.49(3) . ?
C12' H12C 0.9900 . ?
C12' H12D 0.9900 . ?
C13' H13' 1.0000 . ?
O2W H2WA 0.849(10) . ?
O2W H2WB 0.849(10) . ?
 
loop_
 _geom_angle_atom_site_label_1
 _geom_angle_atom_site_label_2
 _geom_angle_atom_site_label_3
 _geom_angle
 _geom_angle_site_symmetry_1
 _geom_angle_site_symmetry_3
 _geom_angle_publ_flag
C2A O1A C1A 120.6(3) . . ?
C2A O2A C3A 124.9(3) . . ?
C13A O4A H40A 114.7 . . ?
O1A C1A C9A 109.9(3) . . ?
O1A C1A C13A 105.1(3) . . ?
C9A C1A C13A 115.1(3) . . ?
O1A C1A H1A 108.9 . . ?
C9A C1A H1A 108.9 . . ?
C13A C1A H1A 108.9 . . ?
O3A C2A O2A 120.1(3) . . ?
O3A C2A O1A 119.5(3) . . ?
O2A C2A O1A 120.4(3) . . ?
O2A C3A C8A 104.4(3) . . ?
O2A C3A C4A 106.6(3) . . ?
C8A C3A C4A 110.9(3) . . ?
O2A C3A C9A 109.0(3) . . ?
C8A C3A C9A 113.5(3) . . ?
C4A C3A C9A 111.8(3) . . ?
C3A C4A C5A 112.9(3) . . ?
C3A C4A H4AA 109.0 . . ?
C5A C4A H4AA 109.0 . . ?
C3A C4A H4AB 109.0 . . ?
C5A C4A H4AB 109.0 . . ?
H4AA C4A H4AB 107.8 . . ?
C6A C5A C4A 111.0(3) . . ?
C6A C5A H5AA 109.4 . . ?
C4A C5A H5AA 109.4 . . ?
C6A C5A H5AB 109.4 . . ?
C4A C5A H5AB 109.4 . . ?
H5AA C5A H5AB 108.0 . . ?
C5A C6A C7A 110.3(3) . . ?
C5A C6A H6AA 109.6 . . ?
C7A C6A H6AA 109.6 . . ?
C5A C6A H6AB 109.6 . . ?
C7A C6A H6AB 109.6 . . ?
H6AA C6A H6AB 108.1 . . ?
C6A C7A C8A 111.4(3) . . ?
C6A C7A H7AA 109.4 . . ?
C8A C7A H7AA 109.4 . . ?
C6A C7A H7AB 109.4 . . ?
C8A C7A H7AB 109.4 . . ?
H7AA C7A H7AB 108.0 . . ?
C3A C8A C7A 113.8(3) . . ?
C3A C8A H8AA 108.8 . . ?
C7A C8A H8AA 108.8 . . ?
C3A C8A H8AB 108.8 . . ?
C7A C8A H8AB 108.8 . . ?
H8AA C8A H8AB 107.7 . . ?
C1A C9A C10A 110.7(3) . . ?
C1A C9A C3A 109.3(3) . . ?
C10A C9A C3A 114.6(3) . . ?
C1A C9A H9A 107.3 . . ?
C10A C9A H9A 107.3 . . ?
C3A C9A H9A 107.3 . . ?
C9A C10A C11A 111.7(3) . . ?
C9A C10A H10A 109.3 . . ?
C11A C10A H10A 109.3 . . ?
C9A C10A H10B 109.3 . . ?
C11A C10A H10B 109.3 . . ?
H10A C10A H10B 107.9 . . ?
C12A C11A C10A 110.2(3) . . ?
C12A C11A H11A 109.6 . . ?
C10A C11A H11A 109.6 . . ?
C12A C11A H11B 109.6 . . ?
C10A C11A H11B 109.6 . . ?
H11A C11A H11B 108.1 . . ?
C13A C12A C11A 111.2(3) . . ?
C13A C12A H12A 109.4 . . ?
C11A C12A H12A 109.4 . . ?
C13A C12A H12B 109.4 . . ?
C11A C12A H12B 109.4 . . ?
H12A C12A H12B 108.0 . . ?
O4A C13A C12A 110.7(3) . . ?
O4A C13A C1A 105.6(3) . . ?
C12A C13A C1A 112.1(3) . . ?
O4A C13A H13A 109.4 . . ?
C12A C13A H13A 109.4 . . ?
C1A C13A H13A 109.4 . . ?
C2B O1B C1B 120.7(3) . . ?
C2B O2B C3B 123.8(3) . . ?
C13B O4B H4BO 101.8 . . ?
O1B C1B C9B 109.6(3) . . ?
O1B C1B C13B 107.4(3) . . ?
C9B C1B C13B 113.6(3) . . ?
O1B C1B H1B 108.7 . . ?
C9B C1B H1B 108.7 . . ?
C13B C1B H1B 108.7 . . ?
O3B C2B O2B 118.5(4) . . ?
O3B C2B O1B 120.5(4) . . ?
O2B C2B O1B 121.0(3) . . ?
O2B C3B C8B 104.0(3) . . ?
O2B C3B C9B 108.8(3) . . ?
C8B C3B C9B 113.9(3) . . ?
O2B C3B C4B 107.0(3) . . ?
C8B C3B C4B 110.9(3) . . ?
C9B C3B C4B 111.6(3) . . ?
C5B C4B C3B 114.1(3) . . ?
C5B C4B H4BA 108.7 . . ?
C3B C4B H4BA 108.7 . . ?
C5B C4B H4BB 108.7 . . ?
C3B C4B H4BB 108.7 . . ?
H4BA C4B H4BB 107.6 . . ?
C6B C5B C4B 110.9(3) . . ?
C6B C5B H5BA 109.4 . . ?
C4B C5B H5BA 109.4 . . ?
C6B C5B H5BB 109.4 . . ?
C4B C5B H5BB 109.4 . . ?
H5BA C5B H5BB 108.0 . . ?
C7B C6B C5B 110.1(3) . . ?
C7B C6B H6BA 109.6 . . ?
C5B C6B H6BA 109.6 . . ?
C7B C6B H6BB 109.6 . . ?
C5B C6B H6BB 109.6 . . ?
H6BA C6B H6BB 108.2 . . ?
C6B C7B C8B 111.5(3) . . ?
C6B C7B H7BA 109.3 . . ?
C8B C7B H7BA 109.3 . . ?
C6B C7B H7BB 109.3 . . ?
C8B C7B H7BB 109.3 . . ?
H7BA C7B H7BB 108.0 . . ?
C3B C8B C7B 113.6(3) . . ?
C3B C8B H8BA 108.9 . . ?
C7B C8B H8BA 108.9 . . ?
C3B C8B H8BB 108.9 . . ?
C7B C8B H8BB 108.9 . . ?
H8BA C8B H8BB 107.7 . . ?
C1B C9B C3B 107.9(3) . . ?
C1B C9B C10B 111.1(3) . . ?
C3B C9B C10B 115.3(3) . . ?
C1B C9B H9B 107.4 . . ?
C3B C9B H9B 107.4 . . ?
C10B C9B H9B 107.4 . . ?
C11B C10B C9B 111.2(3) . . ?
C11B C10B H10E 109.4 . . ?
C9B C10B H10E 109.4 . . ?
C11B C10B H10F 109.4 . . ?
C9B C10B H10F 109.4 . . ?
H10E C10B H10F 108.0 . . ?
C10B C11B C12B 110.2(3) . . ?
C10B C11B H11E 109.6 . . ?
C12B C11B H11E 109.6 . . ?
C10B C11B H11F 109.6 . . ?
C12B C11B H11F 109.6 . . ?
H11E C11B H11F 108.1 . . ?
C13B C12B C11B 112.1(3) . . ?
C13B C12B H12E 109.2 . . ?
C11B C12B H12E 109.2 . . ?
C13B C12B H12F 109.2 . . ?
C11B C12B H12F 109.2 . . ?
H12E C12B H12F 107.9 . . ?
O4B C13B C12B 109.2(3) . . ?
O4B C13B C1B 106.2(3) . . ?
C12B C13B C1B 112.2(3) . . ?
O4B C13B H13B 109.7 . . ?
C12B C13B H13B 109.7 . . ?
C1B C13B H13B 109.7 . . ?
C2C O1C C1C 122.1(3) . . ?
C2C O2C C3C 123.0(3) . . ?
C13C O4C H3P 110(3) . . ?
O1C C1C C13C 105.8(3) . . ?
O1C C1C C9C 109.8(3) . . ?
C13C C1C C9C 115.2(3) . . ?
O1C C1C H1C 108.6 . . ?
C13C C1C H1C 108.6 . . ?
C9C C1C H1C 108.6 . . ?
O3C C2C O1C 119.6(3) . . ?
O3C C2C O2C 118.9(3) . . ?
O1C C2C O2C 121.5(3) . . ?
O2C C3C C8C 104.2(3) . . ?
O2C C3C C4C 106.9(3) . . ?
C8C C3C C4C 110.9(3) . . ?
O2C C3C C9C 108.0(3) . . ?
C8C C3C C9C 113.9(3) . . ?
C4C C3C C9C 112.3(3) . . ?
C5C C4C C3C 114.1(3) . . ?
C5C C4C H4CA 108.7 . . ?
C3C C4C H4CA 108.7 . . ?
C5C C4C H4CB 108.7 . . ?
C3C C4C H4CB 108.7 . . ?
H4CA C4C H4CB 107.6 . . ?
C6C C5C C4C 110.7(3) . . ?
C6C C5C H5CA 109.5 . . ?
C4C C5C H5CA 109.5 . . ?
C6C C5C H5CB 109.5 . . ?
C4C C5C H5CB 109.5 . . ?
H5CA C5C H5CB 108.1 . . ?
C7C C6C C5C 109.7(3) . . ?
C7C C6C H6CA 109.7 . . ?
C5C C6C H6CA 109.7 . . ?
C7C C6C H6CB 109.7 . . ?
C5C C6C H6CB 109.7 . . ?
H6CA C6C H6CB 108.2 . . ?
C6C C7C C8C 110.9(3) . . ?
C6C C7C H7CA 109.5 . . ?
C8C C7C H7CA 109.5 . . ?
C6C C7C H7CB 109.5 . . ?
C8C C7C H7CB 109.5 . . ?
H7CA C7C H7CB 108.0 . . ?
C3C C8C C7C 113.5(3) . . ?
C3C C8C H8CA 108.9 . . ?
C7C C8C H8CA 108.9 . . ?
C3C C8C H8CB 108.9 . . ?
C7C C8C H8CB 108.9 . . ?
H8CA C8C H8CB 107.7 . . ?
C1C C9C C3C 108.9(3) . . ?
C1C C9C C10C 111.6(3) . . ?
C3C C9C C10C 114.2(3) . . ?
C1C C9C H9C 107.3 . . ?
C3C C9C H9C 107.3 . . ?
C10C C9C H9C 107.3 . . ?
C11C C10C C9C 111.3(3) . . ?
C11C C10C H10G 109.4 . . ?
C9C C10C H10G 109.4 . . ?
C11C C10C H10H 109.4 . . ?
C9C C10C H10H 109.4 . . ?
H10G C10C H10H 108.0 . . ?
C10C C11C C12C 110.7(3) . . ?
C10C C11C H11G 109.5 . . ?
C12C C11C H11G 109.5 . . ?
C10C C11C H11H 109.5 . . ?
C12C C11C H11H 109.5 . . ?
H11G C11C H11H 108.1 . . ?
C13C C12C C11C 111.7(3) . . ?
C13C C12C H12G 109.3 . . ?
C11C C12C H12G 109.3 . . ?
C13C C12C H12H 109.3 . . ?
C11C C12C H12H 109.3 . . ?
H12G C12C H12H 107.9 . . ?
O4C C13C C1C 104.6(3) . . ?
O4C C13C C12C 111.8(3) . . ?
C1C C13C C12C 112.1(3) . . ?
O4C C13C H13C 109.4 . . ?
C1C C13C H13C 109.4 . . ?
C12C C13C H13C 109.4 . . ?
H1WA O1W H1WB 100.0 . . ?
O1D C1D C13D 103.7(5) . . ?
O1D C1D C9D 110.6(8) . . ?
C13D C1D C9D 114.2(6) . . ?
O1D C1D H1D 109.4 . . ?
C13D C1D H1D 109.4 . . ?
C9D C1D H1D 109.4 . . ?
O3D C2D O1D 123.8(6) . . ?
O3D C2D O2D 118.4(9) . . ?
O1D C2D O2D 117.7(9) . . ?
O2D C3D C9D 113.3(8) . . ?
O2D C3D C4D 104.8(7) . . ?
C9D C3D C4D 112.6(9) . . ?
O2D C3D C8D 104.9(8) . . ?
C9D C3D C8D 111.7(8) . . ?
C4D C3D C8D 108.9(6) . . ?
C2D O1D C1D 116.1(7) . . ?
C2D O2D C3D 123.5(9) . . ?
C13D O4D H4P 109.5 . . ?
C3D C9D C10D 118.1(9) . . ?
C3D C9D C1D 103.7(8) . . ?
C10D C9D C1D 110.7(8) . . ?
C3D C9D H9D 108.0 . . ?
C10D C9D H9D 108.0 . . ?
C1D C9D H9D 108.0 . . ?
C9D C10D C11D 105.4(7) . . ?
C9D C10D H10C 110.7 . . ?
C11D C10D H10C 110.7 . . ?
C9D C10D H10D 110.7 . . ?
C11D C10D H10D 110.7 . . ?
H10C C10D H10D 108.8 . . ?
C12D C11D C10D 111.2(6) . . ?
C12D C11D H11C 109.4 . . ?
C10D C11D H11C 109.4 . . ?
C12D C11D H11D 109.4 . . ?
C10D C11D H11D 109.4 . . ?
H11C C11D H11D 108.0 . . ?
C13D C12D C11D 111.8(4) . . ?
C13D C12D H12J 109.3 . . ?
C11D C12D H12J 109.3 . . ?
C13D C12D H12I 109.3 . . ?
C11D C12D H12I 109.3 . . ?
H12J C12D H12I 107.9 . . ?
O4D C13D C1D 109.0(4) . . ?
O4D C13D C12D 107.5(4) . . ?
C1D C13D C12D 111.6(4) . . ?
O4D C13D H13D 109.6 . . ?
C1D C13D H13D 109.6 . . ?
C12D C13D H13D 109.6 . . ?
C3D C4D C5D 113.6(5) . . ?
C5D C4D C3' 109(2) . . ?
C3D C4D H4DA 108.9 . . ?
C5D C4D H4DA 108.9 . . ?
C3D C4D H4DB 108.9 . . ?
C5D C4D H4DB 108.9 . . ?
H4DA C4D H4DB 107.7 . . ?
C6D C5D C4D 110.4(3) . . ?
C6D C5D H5DA 109.6 . . ?
C4D C5D H5DA 109.6 . . ?
C6D C5D H5DB 109.6 . . ?
C4D C5D H5DB 109.6 . . ?
H5DA C5D H5DB 108.1 . . ?
C7D C6D C5D 111.1(3) . . ?
C7D C6D H6DA 109.4 . . ?
C5D C6D H6DA 109.4 . . ?
C7D C6D H6DB 109.4 . . ?
C5D C6D H6DB 109.4 . . ?
H6DA C6D H6DB 108.0 . . ?
C6D C7D C8D 112.0(3) . . ?
C6D C7D H7DA 109.2 . . ?
C8D C7D H7DA 109.2 . . ?
C6D C7D H7DB 109.2 . . ?
C8D C7D H7DB 109.2 . . ?
H7DA C7D H7DB 107.9 . . ?
C3' C8D C7D 113(2) . . ?
C7D C8D C3D 113.1(5) . . ?
C7D C8D H8DA 109.0 . . ?
C3D C8D H8DA 109.0 . . ?
C7D C8D H8DB 109.0 . . ?
C3D C8D H8DB 109.0 . . ?
H8DA C8D H8DB 107.8 . . ?
C9' C1' C13' 120(3) . . ?
C9' C1' O1' 97(3) . . ?
C13' C1' O1' 113(3) . . ?
O2' C2' O1' 129(5) . . ?
O2' C2' O3D 127(5) . . ?
O1' C2' O3D 103(3) . . ?
C8D C3' O2' 105(4) . . ?
C8D C3' C4D 118(3) . . ?
O2' C3' C4D 108(3) . . ?
C8D C3' C9' 124(4) . . ?
O2' C3' C9' 95(3) . . ?
C4D C3' C9' 104(4) . . ?
C2' O1' C1' 122(4) . . ?
C2' O2' C3' 133(5) . . ?
C13' O4' H4' 109.5 . . ?
C1' C9' C10' 108(4) . . ?
C1' C9' C3' 131(4) . . ?
C10' C9' C3' 112(4) . . ?
C1' C9' H9' 99.8 . . ?
C10' C9' H9' 99.8 . . ?
C3' C9' H9' 99.8 . . ?
C9' C10' C11' 137(4) . . ?
C9' C10' H10' 111.4 . . ?
C11' C10' H10' 111.4 . . ?
C10' C11' C12' 103(3) . . ?
C10' C11' H11' 128.5 . . ?
C12' C11' H11' 128.5 . . ?
C13' C12' C11' 111.8(18) . . ?
C13' C12' H12C 109.3 . . ?
C11' C12' H12C 109.3 . . ?
C13' C12' H12D 109.3 . . ?
C11' C12' H12D 109.3 . . ?
H12C C12' H12D 107.9 . . ?
O4' C13' C1' 102(2) . . ?
O4' C13' C12' 110.8(19) . . ?
C1' C13' C12' 115(2) . . ?
O4' C13' H13' 109.5 . . ?
C1' C13' H13' 109.5 . . ?
C12' C13' H13' 109.5 . . ?
H2WA O2W H2WB 105.3(17) . . ?
 
loop_
 _geom_torsion_atom_site_label_1
 _geom_torsion_atom_site_label_2
 _geom_torsion_atom_site_label_3
 _geom_torsion_atom_site_label_4
 _geom_torsion
 _geom_torsion_site_symmetry_1
 _geom_torsion_site_symmetry_2
 _geom_torsion_site_symmetry_3
 _geom_torsion_site_symmetry_4
 _geom_torsion_publ_flag
C2A O1A C1A C9A -40.0(4) . . . . ?
C2A O1A C1A C13A -164.3(3) . . . . ?
C3A O2A C2A O3A -177.0(3) . . . . ?
C3A O2A C2A O1A 2.2(5) . . . . ?
C1A O1A C2A O3A -171.3(3) . . . . ?
C1A O1A C2A O2A 9.5(5) . . . . ?
C2A O2A C3A C8A 139.4(3) . . . . ?
C2A O2A C3A C4A -103.1(4) . . . . ?
C2A O2A C3A C9A 17.8(4) . . . . ?
O2A C3A C4A C5A -61.6(4) . . . . ?
C8A C3A C4A C5A 51.4(4) . . . . ?
C9A C3A C4A C5A 179.3(3) . . . . ?
C3A C4A C5A C6A -56.1(4) . . . . ?
C4A C5A C6A C7A 57.4(4) . . . . ?
C5A C6A C7A C8A -55.8(5) . . . . ?
O2A C3A C8A C7A 64.5(4) . . . . ?
C4A C3A C8A C7A -50.0(4) . . . . ?
C9A C3A C8A C7A -177.0(3) . . . . ?
C6A C7A C8A C3A 52.9(4) . . . . ?
O1A C1A C9A C10A -69.6(4) . . . . ?
C13A C1A C9A C10A 48.8(4) . . . . ?
O1A C1A C9A C3A 57.6(3) . . . . ?
C13A C1A C9A C3A 175.9(3) . . . . ?
O2A C3A C9A C1A -46.2(3) . . . . ?
C8A C3A C9A C1A -162.0(3) . . . . ?
C4A C3A C9A C1A 71.5(3) . . . . ?
O2A C3A C9A C10A 78.8(3) . . . . ?
C8A C3A C9A C10A -37.1(4) . . . . ?
C4A C3A C9A C10A -163.6(3) . . . . ?
C1A C9A C10A C11A -53.1(4) . . . . ?
C3A C9A C10A C11A -177.3(3) . . . . ?
C9A C10A C11A C12A 58.6(4) . . . . ?
C10A C11A C12A C13A -58.0(4) . . . . ?
C11A C12A C13A O4A -64.8(4) . . . . ?
C11A C12A C13A C1A 52.9(4) . . . . ?
O1A C1A C13A O4A -167.4(3) . . . . ?
C9A C1A C13A O4A 71.6(4) . . . . ?
O1A C1A C13A C12A 71.9(3) . . . . ?
C9A C1A C13A C12A -49.1(4) . . . . ?
C2B O1B C1B C9B 36.7(4) . . . . ?
C2B O1B C1B C13B 160.6(3) . . . . ?
C3B O2B C2B O3B 175.6(3) . . . . ?
C3B O2B C2B O1B -2.2(5) . . . . ?
C1B O1B C2B O3B 177.1(3) . . . . ?
C1B O1B C2B O2B -5.2(5) . . . . ?
C2B O2B C3B C8B -144.2(3) . . . . ?
C2B O2B C3B C9B -22.4(4) . . . . ?
C2B O2B C3B C4B 98.3(4) . . . . ?
O2B C3B C4B C5B 63.2(4) . . . . ?
C8B C3B C4B C5B -49.6(4) . . . . ?
C9B C3B C4B C5B -177.8(3) . . . . ?
C3B C4B C5B C6B 54.7(4) . . . . ?
C4B C5B C6B C7B -57.3(4) . . . . ?
C5B C6B C7B C8B 56.9(4) . . . . ?
O2B C3B C8B C7B -66.1(4) . . . . ?
C9B C3B C8B C7B 175.5(3) . . . . ?
C4B C3B C8B C7B 48.6(4) . . . . ?
C6B C7B C8B C3B -53.5(4) . . . . ?
O1B C1B C9B C3B -58.7(4) . . . . ?
C13B C1B C9B C3B -178.9(3) . . . . ?
O1B C1B C9B C10B 68.6(4) . . . . ?
C13B C1B C9B C10B -51.6(4) . . . . ?
O2B C3B C9B C1B 51.1(3) . . . . ?
C8B C3B C9B C1B 166.7(3) . . . . ?
C4B C3B C9B C1B -66.7(4) . . . . ?
O2B C3B C9B C10B -73.6(3) . . . . ?
C8B C3B C9B C10B 41.9(4) . . . . ?
C4B C3B C9B C10B 168.5(3) . . . . ?
C1B C9B C10B C11B 55.3(4) . . . . ?
C3B C9B C10B C11B 178.4(3) . . . . ?
C9B C10B C11B C12B -57.5(4) . . . . ?
C10B C11B C12B C13B 56.1(5) . . . . ?
C11B C12B C13B O4B 65.2(4) . . . . ?
C11B C12B C13B C1B -52.3(5) . . . . ?
O1B C1B C13B O4B 169.8(3) . . . . ?
C9B C1B C13B O4B -68.8(4) . . . . ?
O1B C1B C13B C12B -71.0(4) . . . . ?
C9B C1B C13B C12B 50.4(4) . . . . ?
C2C O1C C1C C13C 157.6(3) . . . . ?
C2C O1C C1C C9C 32.7(4) . . . . ?
C1C O1C C2C O3C 173.8(3) . . . . ?
C1C O1C C2C O2C -6.4(5) . . . . ?
C3C O2C C2C O3C -175.6(3) . . . . ?
C3C O2C C2C O1C 4.5(5) . . . . ?
C2C O2C C3C C8C -150.2(3) . . . . ?
C2C O2C C3C C4C 92.3(4) . . . . ?
C2C O2C C3C C9C -28.8(4) . . . . ?
O2C C3C C4C C5C 64.2(4) . . . . ?
C8C C3C C4C C5C -48.8(4) . . . . ?
C9C C3C C4C C5C -177.5(3) . . . . ?
C3C C4C C5C C6C 54.2(5) . . . . ?
C4C C5C C6C C7C -58.1(5) . . . . ?
C5C C6C C7C C8C 58.7(4) . . . . ?
O2C C3C C8C C7C -65.9(4) . . . . ?
C4C C3C C8C C7C 48.9(4) . . . . ?
C9C C3C C8C C7C 176.7(3) . . . . ?
C6C C7C C8C C3C -55.0(4) . . . . ?
O1C C1C C9C C3C -55.3(4) . . . . ?
C13C C1C C9C C3C -174.6(3) . . . . ?
O1C C1C C9C C10C 71.7(4) . . . . ?
C13C C1C C9C C10C -47.7(4) . . . . ?
O2C C3C C9C C1C 52.5(3) . . . . ?
C8C C3C C9C C1C 167.7(3) . . . . ?
C4C C3C C9C C1C -65.2(4) . . . . ?
O2C C3C C9C C10C -73.0(3) . . . . ?
C8C C3C C9C C10C 42.3(4) . . . . ?
C4C C3C C9C C10C 169.4(3) . . . . ?
C1C C9C C10C C11C 52.4(4) . . . . ?
C3C C9C C10C C11C 176.4(3) . . . . ?
C9C C10C C11C C12C -58.1(4) . . . . ?
C10C C11C C12C C13C 57.9(4) . . . . ?
O1C C1C C13C O4C 164.6(3) . . . . ?
C9C C1C C13C O4C -73.8(4) . . . . ?
O1C C1C C13C C12C -74.0(4) . . . . ?
C9C C1C C13C C12C 47.5(4) . . . . ?
C11C C12C C13C O4C 65.3(4) . . . . ?
C11C C12C C13C C1C -51.9(4) . . . . ?
O3D C2D O1D C1D -164.1(9) . . . . ?
O2D C2D O1D C1D 12.9(13) . . . . ?
C13D C1D O1D C2D -178.3(8) . . . . ?
C9D C1D O1D C2D -55.6(11) . . . . ?
O3D C2D O2D C3D -167.5(8) . . . . ?
O1D C2D O2D C3D 15.3(13) . . . . ?
C9D C3D O2D C2D 1.4(12) . . . . ?
C4D C3D O2D C2D -121.8(8) . . . . ?
C8D C3D O2D C2D 123.6(8) . . . . ?
O2D C3D C9D C10D 84.0(9) . . . . ?
C4D C3D C9D C10D -157.2(7) . . . . ?
C8D C3D C9D C10D -34.3(13) . . . . ?
O2D C3D C9D C1D -38.8(11) . . . . ?
C4D C3D C9D C1D 80.0(9) . . . . ?
C8D C3D C9D C1D -157.1(8) . . . . ?
O1D C1D C9D C3D 66.7(10) . . . . ?
C13D C1D C9D C3D -176.9(8) . . . . ?
O1D C1D C9D C10D -60.9(10) . . . . ?
C13D C1D C9D C10D 55.5(11) . . . . ?
C3D C9D C10D C11D -178.7(7) . . . . ?
C1D C9D C10D C11D -59.5(10) . . . . ?
C9D C10D C11D C12D 62.8(8) . . . . ?
C10D C11D C12D C13D -59.4(6) . . . . ?
O1D C1D C13D O4D -169.9(6) . . . . ?
C9D C1D C13D O4D 69.7(7) . . . . ?
O1D C1D C13D C12D 71.4(7) . . . . ?
C9D C1D C13D C12D -48.9(8) . . . . ?
C11D C12D C13D O4D -69.0(5) . . . . ?
C11D C12D C13D C1D 50.5(6) . . . . ?
O2D C3D C4D C5D -58.2(6) . . . . ?
C9D C3D C4D C5D 178.2(6) . . . . ?
C8D C3D C4D C5D 53.7(8) . . . . ?
C3D C4D C5D C6D -57.4(5) . . . . ?
C3' C4D C5D C6D -50.1(19) . . . . ?
C4D C5D C6D C7D 56.4(4) . . . . ?
C5D C6D C7D C8D -55.3(5) . . . . ?
C6D C7D C8D C3' 52(3) . . . . ?
C6D C7D C8D C3D 53.5(7) . . . . ?
O2D C3D C8D C7D 60.4(8) . . . . ?
C9D C3D C8D C7D -176.4(7) . . . . ?
C4D C3D C8D C7D -51.4(9) . . . . ?
C7D C8D C3' O2' 70(4) . . . . ?
C7D C8D C3' C4D -50(5) . . . . ?
C7D C8D C3' C9' 177(4) . . . . ?
C5D C4D C3' C8D 50(5) . . . . ?
C5D C4D C3' O2' -69(3) . . . . ?
C5D C4D C3' C9' -169(2) . . . . ?
O2' C2' O1' C1' 12(8) . . . . ?
O3D C2' O1' C1' 179(3) . . . . ?
C9' C1' O1' C2' -26(5) . . . . ?
C13' C1' O1' C2' -152(4) . . . . ?
O1' C2' O2' C3' -9(9) . . . . ?
O3D C2' O2' C3' -174(4) . . . . ?
C8D C3' O2' C2' 145(5) . . . . ?
C4D C3' O2' C2' -89(6) . . . . ?
C9' C3' O2' C2' 18(6) . . . . ?
C13' C1' C9' C10' 22(6) . . . . ?
O1' C1' C9' C10' -99(4) . . . . ?
C13' C1' C9' C3' 167(5) . . . . ?
O1' C1' C9' C3' 45(6) . . . . ?
C8D C3' C9' C1' -155(5) . . . . ?
O2' C3' C9' C1' -43(6) . . . . ?
C4D C3' C9' C1' 67(6) . . . . ?
C8D C3' C9' C10' -12(7) . . . . ?
O2' C3' C9' C10' 100(4) . . . . ?
C4D C3' C9' C10' -150(4) . . . . ?
C1' C9' C10' C11' -21(8) . . . . ?
C3' C9' C10' C11' -172(5) . . . . ?
C9' C10' C11' C12' 32(6) . . . . ?
C10' C11' C12' C13' -43(3) . . . . ?
C9' C1' C13' O4' 77(4) . . . . ?
O1' C1' C13' O4' -171(3) . . . . ?
C9' C1' C13' C12' -43(4) . . . . ?
O1' C1' C13' C12' 69(3) . . . . ?
C11' C12' C13' O4' -61(2) . . . . ?
C11' C12' C13' C1' 54(3) . . . . ?
 
_refine_diff_density_max    1.035
_refine_diff_density_min   -0.573
_refine_diff_density_rms    0.090

_shelx_res_file
;
TITL mo_qc41552_0m in P-1
    mo_qc41552_0m.res
    created by SHELXL-2018/3 at 14:42:24 on 03-Mar-2022
CELL 0.71073  11.36070  11.92910  18.90040  88.4656  76.1594  89.4162
ZERR    2.00   0.00170   0.00180   0.00280   0.0026   0.0025   0.0027
LATT  1
SFAC C H O
UNIT 104 163.647 34.3526
TEMP -173.200
SIZE 0.01 0.04 0.04
L.S. 10
BOND $H
ACTA
CONF
LIST 4
FMAP 2
OMIT -3 -1 11
OMIT -5 -1 3
OMIT 1 1 10
OMIT -8 1 1

PLAN 5
WGHT    0.089800    5.921000
FVAR       0.11662   0.80400
O1A   3    0.902367    0.527066    1.169614    11.00000    0.02536    0.03036 =
         0.03105    0.00355   -0.01281   -0.00742
O2A   3    0.859071    0.446418    1.285932    11.00000    0.01669    0.04331 =
         0.02686    0.00208   -0.00784   -0.00756
O3A   3    1.017883    0.555320    1.246058    11.00000    0.02095    0.02987 =
         0.03933   -0.00175   -0.01183   -0.00355
O4A   3    0.686599    0.477254    1.063009    11.00000    0.02325    0.05290 =
         0.02548   -0.00015   -0.01059   -0.00131
AFIX   3
H40A  2    0.680711    0.494140    1.014588    11.00000   -1.50000
AFIX   0
C1A   1    0.787916    0.488544    1.157722    11.00000    0.02161    0.02743 =
         0.03011   -0.00208   -0.01118    0.00100
AFIX  13
H1A   2    0.722802    0.543382    1.179131    11.00000   -1.20000
AFIX   0
C2A   1    0.928948    0.511179    1.234600    11.00000    0.01898    0.02436 =
         0.02960   -0.00216   -0.00528    0.00140
C3A   1    0.750662    0.383456    1.276962    11.00000    0.01376    0.03040 =
         0.02484   -0.00235   -0.00578   -0.00363
C4A   1    0.639244    0.449259    1.316558    11.00000    0.01521    0.03394 =
         0.02760   -0.00301   -0.00500    0.00400
AFIX  23
H4AA  2    0.565412    0.412141    1.309621    11.00000   -1.20000
H4AB  2    0.642073    0.525689    1.294490    11.00000   -1.20000
AFIX   0
C5A   1    0.630652    0.458142    1.398392    11.00000    0.02495    0.04770 =
         0.02970   -0.01118   -0.00287    0.00203
AFIX  23
H5AA  2    0.699826    0.502354    1.405777    11.00000   -1.20000
H5AB  2    0.554929    0.497893    1.421653    11.00000   -1.20000
AFIX   0
C6A   1    0.631826    0.342790    1.434113    11.00000    0.03123    0.05378 =
         0.02452   -0.00390   -0.00046   -0.00279
AFIX  23
H6AA  2    0.559368    0.300427    1.430012    11.00000   -1.20000
H6AB  2    0.628902    0.350570    1.486524    11.00000   -1.20000
AFIX   0
C7A   1    0.746678    0.278464    1.397334    11.00000    0.03505    0.04429 =
         0.02662    0.00475   -0.00734    0.00180
AFIX  23
H7AA  2    0.743929    0.201939    1.419256    11.00000   -1.20000
H7AB  2    0.818564    0.316884    1.406044    11.00000   -1.20000
AFIX   0
C8A   1    0.758906    0.270697    1.315017    11.00000    0.02934    0.03066 =
         0.02793    0.00043   -0.00835    0.00377
AFIX  23
H8AA  2    0.837850    0.235440    1.292686    11.00000   -1.20000
H8AB  2    0.694281    0.221274    1.306718    11.00000   -1.20000
AFIX   0
C9A   1    0.756295    0.374473    1.195138    11.00000    0.01665    0.02914 =
         0.02294   -0.00035   -0.00610   -0.00165
AFIX  13
H9A   2    0.673055    0.355112    1.190543    11.00000   -1.20000
AFIX   0
C10A  1    0.842845    0.283862    1.156333    11.00000    0.02633    0.02757 =
         0.02269   -0.00222   -0.00148   -0.00347
AFIX  23
H10A  2    0.815486    0.209493    1.178293    11.00000   -1.20000
H10B  2    0.925065    0.297090    1.163476    11.00000   -1.20000
AFIX   0
C11A  1    0.848337    0.283592    1.074459    11.00000    0.03578    0.03218 =
         0.02815   -0.00487   -0.00361   -0.00364
AFIX  23
H11A  2    0.905568    0.224816    1.051022    11.00000   -1.20000
H11B  2    0.767222    0.266204    1.066973    11.00000   -1.20000
AFIX   0
C12A  1    0.889560    0.397400    1.039561    11.00000    0.02813    0.03797 =
         0.02244   -0.00091   -0.00574   -0.00430
AFIX  23
H12A  2    0.972827    0.412329    1.044355    11.00000   -1.20000
H12B  2    0.891273    0.396496    0.986963    11.00000   -1.20000
AFIX   0
C13A  1    0.805314    0.490460    1.075248    11.00000    0.02280    0.03356 =
         0.03022    0.00302   -0.01142   -0.00660
AFIX  13
H13A  2    0.838944    0.564734    1.054633    11.00000   -1.20000
AFIX   0
O1B   3    0.558293    0.722032    0.802626    11.00000    0.01857    0.04079 =
         0.04598   -0.00795   -0.01061    0.00506
O2B   3    0.676476    0.718745    0.685019    11.00000    0.02767    0.02726 =
         0.03606    0.00010   -0.01860    0.00403
O3B   3    0.527507    0.838322    0.715317    11.00000    0.03698    0.03341 =
         0.05803   -0.00806   -0.02925    0.00900
O4B   3    0.650664    0.521344    0.928549    11.00000    0.02727    0.04845 =
         0.02520    0.00008   -0.00665   -0.00956
AFIX   3
H4BO  2    0.604263    0.467128    0.907435    11.00000   -1.50000

AFIX   0
C1B   1    0.623470    0.625104    0.824529    11.00000    0.01923    0.02899 =
         0.03442   -0.00355   -0.00690   -0.00176
AFIX  13
H1B   2    0.586657    0.554930    0.811771    11.00000   -1.20000
AFIX   0
C2B   1    0.585065    0.760683    0.733871    11.00000    0.03080    0.02711 =
         0.03954   -0.00276   -0.02147   -0.00280
C3B   1    0.759622    0.628929    0.701897    11.00000    0.01737    0.02311 =
         0.02954    0.00335   -0.01136    0.00108
C4B   1    0.715056    0.517593    0.679727    11.00000    0.02667    0.02517 =
         0.02749   -0.00073   -0.00643   -0.00388
AFIX  23
H4BA  2    0.764122    0.455913    0.694155    11.00000   -1.20000
H4BB  2    0.629927    0.506139    0.706999    11.00000   -1.20000
AFIX   0
C5B   1    0.721864    0.510475    0.598265    11.00000    0.03287    0.03435 =
         0.02952   -0.00265   -0.01346   -0.00571
AFIX  23
H5BA  2    0.697836    0.434445    0.587491    11.00000   -1.20000
H5BB  2    0.664393    0.565027    0.584561    11.00000   -1.20000
AFIX   0
C6B   1    0.849988    0.535328    0.553247    11.00000    0.04006    0.04737 =
         0.02345   -0.00208   -0.00852   -0.00387
AFIX  23
H6BA  2    0.906714    0.477495    0.564111    11.00000   -1.20000
H6BB  2    0.851750    0.532889    0.500687    11.00000   -1.20000
AFIX   0
C7B   1    0.889792    0.650317    0.570931    11.00000    0.03629    0.04352 =
         0.02667    0.00615   -0.01126   -0.00899
AFIX  23
H7BA  2    0.837077    0.708400    0.556013    11.00000   -1.20000
H7BB  2    0.974008    0.664203    0.542848    11.00000   -1.20000
AFIX   0
C8B   1    0.883218    0.659767    0.653153    11.00000    0.02467    0.03082 =
         0.02807    0.00540   -0.01233   -0.00482
AFIX  23
H8BA  2    0.945541    0.609922    0.666023    11.00000   -1.20000
H8BB  2    0.902694    0.737672    0.662968    11.00000   -1.20000
AFIX   0
C9B   1    0.755117    0.629310    0.783435    11.00000    0.01601    0.02564 =
         0.02631    0.00012   -0.00938   -0.00086
AFIX  13
H9B   2    0.794557    0.558467    0.795686    11.00000   -1.20000
AFIX   0
C10B  1    0.820821    0.727454    0.808131    11.00000    0.01633    0.03204 =
         0.03118   -0.00115   -0.00991   -0.00400
AFIX  23
H10E  2    0.907809    0.725241    0.782824    11.00000   -1.20000
H10F  2    0.786495    0.799165    0.794467    11.00000   -1.20000
AFIX   0
C11B  1    0.808111    0.722042    0.890363    11.00000    0.02352    0.04025 =
         0.03218   -0.00716   -0.00803   -0.00596
AFIX  23
H11E  2    0.848931    0.787383    0.905042    11.00000   -1.20000
H11F  2    0.847754    0.653069    0.903784    11.00000   -1.20000
AFIX   0
C12B  1    0.674114    0.722090    0.930453    11.00000    0.02676    0.04454 =
         0.03174   -0.00986   -0.00545   -0.00481
AFIX  23
H12E  2    0.667335    0.714811    0.983578    11.00000   -1.20000
H12F  2    0.636994    0.794570    0.920753    11.00000   -1.20000
AFIX   0
C13B  1    0.605134    0.627318    0.907043    11.00000    0.02398    0.03967 =
         0.03007   -0.00564   -0.00108   -0.00554
AFIX  13
H13B  2    0.516782    0.634436    0.930673    11.00000   -1.20000
AFIX   0
O1C   3    0.462254    0.206487    0.670258    11.00000    0.01873    0.04448 =
         0.02716   -0.00353   -0.00724   -0.00683
O2C   3    0.348903    0.223565    0.788315    11.00000    0.02520    0.03221 =
         0.02808   -0.00416   -0.00860   -0.00906
O3C   3    0.517707    0.317522    0.746718    11.00000    0.02461    0.03281 =
         0.03606    0.00044   -0.01421   -0.00838
O4C   3    0.350979    0.019329    0.556676    11.00000    0.04472    0.03660 =
         0.03013   -0.00915   -0.01197    0.00016
H3P   2    0.346835    0.019219    0.501144    11.00000    0.09051
C1C   1    0.384979    0.117483    0.654891    11.00000    0.01925    0.02943 =
         0.02823   -0.00323   -0.00868   -0.00191
AFIX  13
H1C   2    0.417004    0.043615    0.668410    11.00000   -1.20000
AFIX   0
C2C   1    0.444783    0.250397    0.734961    11.00000    0.01935    0.02472 =
         0.03095    0.00445   -0.00958   -0.00184
C3C   1    0.258871    0.136283    0.781120    11.00000    0.01664    0.02282 =
         0.03027   -0.00109   -0.00972   -0.00522
C4C   1    0.301142    0.025422    0.809287    11.00000    0.03341    0.02871 =
         0.03100    0.00214   -0.01311   -0.00136
AFIX  23
H4CA  2    0.248094   -0.035376    0.800495    11.00000   -1.20000
H4CB  2    0.384495    0.009282    0.780924    11.00000   -1.20000
AFIX   0
C5C   1    0.300340    0.023916    0.890212    11.00000    0.03619    0.04894 =
         0.03170    0.00961   -0.01218    0.00475
AFIX  23
H5CA  2    0.321746   -0.052154    0.905412    11.00000   -1.20000
H5CB  2    0.361935    0.076835    0.898550    11.00000   -1.20000
AFIX   0
C6C   1    0.175914    0.056894    0.935899    11.00000    0.03779    0.05872 =
         0.02212    0.00926   -0.00546   -0.00348
AFIX  23
H6CA  2    0.114839    0.001574    0.929958    11.00000   -1.20000
H6CB  2    0.177405    0.057164    0.988053    11.00000   -1.20000
AFIX   0
C7C   1    0.141601    0.172785    0.911815    11.00000    0.02627    0.04857 =
         0.02575   -0.00511   -0.00711   -0.00085
AFIX  23
H7CA  2    0.200614    0.228417    0.920165    11.00000   -1.20000
H7CB  2    0.060456    0.193644    0.941363    11.00000   -1.20000
AFIX   0
C8C   1    0.140065    0.175381    0.830999    11.00000    0.02072    0.03124 =
         0.02771   -0.00150   -0.00876   -0.00071
AFIX  23
H8CA  2    0.073566    0.126931    0.824243    11.00000   -1.20000
H8CB  2    0.122621    0.252911    0.816350    11.00000   -1.20000
AFIX   0
C9C   1    0.255823    0.132222    0.700772    11.00000    0.01691    0.02494 =
         0.02689   -0.00243   -0.00893   -0.00280
AFIX  13
H9C   2    0.209465    0.063705    0.694832    11.00000   -1.20000
AFIX   0
C10C  1    0.192109    0.233604    0.673576    11.00000    0.02315    0.03353 =
         0.02748   -0.00207   -0.01008    0.00425
AFIX  23
H10G  2    0.105980    0.235339    0.700631    11.00000   -1.20000
H10H  2    0.230658    0.303690    0.683411    11.00000   -1.20000
AFIX   0
C11C  1    0.199447    0.227675    0.592098    11.00000    0.03233    0.04144 =
         0.03105   -0.00051   -0.01413    0.00776
AFIX  23
H11G  2    0.159317    0.294419    0.576017    11.00000   -1.20000
H11H  2    0.156189    0.160204    0.582555    11.00000   -1.20000
AFIX   0
C12C  1    0.331474    0.222820    0.548775    11.00000    0.03198    0.03988 =
         0.02396   -0.00216   -0.00809    0.00131
AFIX  23
H12G  2    0.334003    0.217546    0.496247    11.00000   -1.20000
H12H  2    0.372930    0.292858    0.555677    11.00000   -1.20000
AFIX   0
C13C  1    0.398527    0.122728    0.572650    11.00000    0.02474    0.03480 =
         0.02521   -0.00519   -0.00591    0.00067
AFIX  13
H13C  2    0.486468    0.127297    0.547453    11.00000   -1.20000
AFIX   0

O1W   3    0.497056    0.374058    0.891274    11.00000    0.03290    0.04251 =
         0.03375   -0.00443   -0.01212    0.00343
AFIX   3
H1WA  2    0.425283    0.414846    0.901164    11.00000   -1.50000
H1WB  2    0.504383    0.359846    0.842164    11.00000   -1.50000
AFIX   0

O3D   3   -0.033851    0.056053    0.247892    11.00000    0.01999    0.03051 =
         0.04293   -0.00191   -0.01159    0.00170
SIMU 0.01 C1D > C13'
DELU 0.01 C1D > C13'
ISOR 0.01 C1D > O2W
PART 1 21.0000
C1D   1    0.210285    0.006217    0.324519    21.00000    0.01711    0.02655 =
         0.01765   -0.00034   -0.00963    0.00077
AFIX  13
H1D   2    0.263717    0.062581    0.292354    21.00000   -1.20000
AFIX   0
C2D   1    0.055821    0.018673    0.260317    21.00000    0.01370    0.02018 =
         0.02176   -0.00308   -0.00075    0.00098
C3D   1    0.240142   -0.105167    0.217464    21.00000    0.01368    0.02095 =
         0.02232   -0.00242   -0.00661    0.00221
O1D   3    0.087170    0.029777    0.324954    21.00000    0.02033    0.02909 =
         0.02224   -0.00350   -0.01011    0.00467
O2D   3    0.136717   -0.035337    0.205218    21.00000    0.01592    0.02869 =
         0.02454   -0.00040   -0.00620    0.00254
O4D   3    0.340858    0.020084    0.407700    21.00000    0.02451    0.02661 =
         0.01664    0.00310   -0.00728   -0.00388
AFIX 147
H4P   2    0.377134    0.075724    0.384549    21.00000   -1.50000
AFIX   0
C9D   1    0.245979   -0.113340    0.296159    21.00000    0.01344    0.02179 =
         0.02198   -0.00475   -0.00530    0.00402
AFIX  13
H9D   2    0.332351   -0.127044    0.297642    21.00000   -1.20000
AFIX   0
C10D  1    0.166848   -0.203067    0.346188    21.00000    0.02607    0.02468 =
         0.02363   -0.00019   -0.00179   -0.00276
AFIX  23
H10C  2    0.190408   -0.279365    0.328521    21.00000   -1.20000
H10D  2    0.079975   -0.191033    0.347601    21.00000   -1.20000
AFIX   0
C11D  1    0.191514   -0.187631    0.424282    21.00000    0.02655    0.02582 =
         0.02483    0.00197   -0.00364   -0.00457
AFIX  23
H11C  2    0.147554   -0.246161    0.458319    21.00000   -1.20000
H11D  2    0.279237   -0.197014    0.421301    21.00000   -1.20000
AFIX   0
C12D  1    0.150346   -0.071864    0.453591    21.00000    0.02521    0.02751 =
         0.02272   -0.00065   -0.00436   -0.00428
AFIX  23
H12J  2    0.061904   -0.063998    0.458647    21.00000   -1.20000
H12I  2    0.166233   -0.065021    0.502559    21.00000   -1.20000
AFIX   0
C13D  1    0.215878    0.022231    0.403450    21.00000    0.01946    0.02395 =
         0.02055   -0.00105   -0.00326   -0.00060
AFIX  13
H13D  2    0.178625    0.096044    0.420431    21.00000   -1.20000
AFIX   0
PART 0
C4D   1    0.352701   -0.050897    0.168664    11.00000    0.02130    0.03288 =
         0.02954    0.00326   -0.00279   -0.00018
AFIX  23
H4DA  2    0.425105   -0.094015    0.174043    11.00000   -1.20000
H4DB  2    0.360435    0.026038    0.185365    11.00000   -1.20000
AFIX   0
C5D   1    0.350594   -0.044971    0.087746    11.00000    0.03421    0.04687 =
         0.03150    0.01063   -0.00322    0.00466
AFIX  23
H5DA  2    0.282535    0.003445    0.081150    11.00000   -1.20000
H5DB  2    0.427003   -0.011357    0.058934    11.00000   -1.20000
AFIX   0
C6D   1    0.336057   -0.161427    0.060489    11.00000    0.05226    0.05453 =
         0.02076   -0.00002   -0.01011    0.01557
AFIX  23
H6DA  2    0.330990   -0.155801    0.008946    11.00000   -1.20000
H6DB  2    0.408000   -0.207581    0.062849    11.00000   -1.20000
AFIX   0
C7D   1    0.223081   -0.217887    0.105731    11.00000    0.05090    0.04354 =
         0.02743   -0.00845   -0.01943    0.00439
AFIX  23
H7DA  2    0.218853   -0.295180    0.088713    11.00000   -1.20000
H7DB  2    0.150683   -0.176459    0.098600    11.00000   -1.20000
AFIX   0
C8D   1    0.221550   -0.222233    0.187154    11.00000    0.03087    0.02947 =
         0.02849   -0.00396   -0.00951   -0.00039
AFIX  23
H8DA  2    0.286412   -0.273654    0.195056    11.00000   -1.20000
H8DB  2    0.143009   -0.253286    0.214833    11.00000   -1.20000
AFIX   0
PART 2 -21.00000
C1'   1    0.211809   -0.002945    0.341916   -21.00000    0.01629    0.02667 =
         0.02258    0.00015   -0.00534    0.00020
C2'   1    0.073202    0.009160    0.250534   -21.00000    0.01788    0.02592 =
         0.02215   -0.00150   -0.00769    0.00119
C3'   1    0.239796   -0.122636    0.212709   -21.00000    0.01610    0.02695 =
         0.02372   -0.00029   -0.00673    0.00121
O1'   3    0.087556    0.037619    0.311384   -21.00000    0.01680    0.02415 =
         0.02052    0.00060   -0.00321    0.00345
O2'   3    0.125147   -0.055685    0.212746   -21.00000    0.01728    0.02539 =
         0.02360    0.00099   -0.00609   -0.00034
O4'   3    0.309063   -0.026306    0.433049   -21.00000    0.02167    0.04841 =
         0.03201    0.00216   -0.01190   -0.00411
AFIX 147
H4'   2    0.346507   -0.073660    0.403765   -21.00000   -1.50000
AFIX   0
C9'   1    0.236228   -0.099939    0.301788   -21.00000    0.01786    0.02522 =
         0.02315   -0.00065   -0.00752    0.00008
AFIX  13
H9'   2    0.324257   -0.109486    0.300513   -21.00000   -1.20000
AFIX   0
C10'  1    0.187797   -0.193657    0.348398   -21.00000    0.02164    0.02526 =
         0.02520   -0.00178   -0.00644   -0.00176
AFIX  43
H10'  2    0.176182   -0.256445    0.320979   -21.00000   -1.20000
AFIX   0
C11'  1    0.152156   -0.218174    0.425261   -21.00000    0.02662    0.02792 =
         0.02621   -0.00167   -0.00444   -0.00404
AFIX  43
H11'  2    0.155662   -0.287851    0.450231   -21.00000   -1.20000
AFIX   0
C12'  1    0.106819   -0.103920    0.457404   -21.00000    0.02598    0.03039 =
         0.02386   -0.00025   -0.00388   -0.00375
AFIX  23
H12C  2    0.024099   -0.089641    0.450752   -21.00000   -1.20000
H12D  2    0.102384   -0.106140    0.510376   -21.00000   -1.20000
AFIX   0
C13'  1    0.188195   -0.010465    0.421961   -21.00000    0.02086    0.02764 =
         0.02304   -0.00077   -0.00705   -0.00278
AFIX  13
H13'  2    0.154345    0.062460    0.442893   -21.00000   -1.20000
AFIX   0
DFIX 0.85 0.01 O2W H2WA
DFIX 0.85 0.01 O2W H2WB
DFIX 1.35 0.01 H2WA H2WB
O2W   3    0.491805    0.123347    0.398767   -21.00000    0.04133    0.04619 =
         0.02783    0.00127   -0.00863   -0.00130
REM AFIX 3
H2WA  2    0.533933    0.064354    0.387720   -21.00000   -1.50000
H2WB  2    0.540488    0.177414    0.384494   -21.00000   -1.50000
PART 0
REM AFIX 0
HKLF 4


REM  mo_qc41552_0m in P-1
REM wR2 = 0.242285, GooF = S = 1.08700, Restrained GooF = 1.05782 for all data
REM R1 = 0.086017 for 7619 Fo > 4sig(Fo) and 0.111938 for all 10474 data
REM 743 parameters refined using 653 restraints

END

WGHT      0.0899      5.9217

REM Highest difference peak  1.035,  deepest hole -0.573,  1-sigma level  0.090
Q1    1   0.4759  0.8131  0.7562  11.00000  0.05    1.03
Q2    1   0.9007  0.4457  1.1718  11.00000  0.05    0.56
Q3    1   0.6536  0.4333  0.9320  11.00000  0.05    0.53
Q4    1   0.6428  0.4169  1.4363  11.00000  0.05    0.53
Q5    1   0.3774 -0.1133  0.0734  11.00000  0.05    0.49
;
_shelx_res_checksum    6867

_shelx_hkl_file
;
  -1   0   0   18.00    1.18
  -1   0   0   18.67    1.18
  -1   0   0   18.38    1.18
  -1   0   0   19.37    1.19
   1   0   0   17.72    1.18
   1   0   0   18.85    1.18
   1   0   0   17.89    1.19
  -2   0   0  676.48   44.64
  -2   0   0  718.09   44.61
  -2   0   0  703.50   44.63
  -2   0   0  690.11   44.65
   2   0   0  717.77   44.63
  -3   0   0   25.59    1.73
  -3   0   0   27.68    1.75
  -3   0   0   27.51    1.73
  -3   0   0   26.69    1.75
   3   0   0   25.78    1.77
  -4   0   0   54.66    3.36
  -4   0   0   52.81    3.33
  -4   0   0   45.64    3.32
  -4   0   0   51.21    3.35
   4   0   0   54.70    3.39
  -5   0   0    0.88    0.17
  -5   0   0    1.12    0.16
  -5   0   0    0.87    0.18
  -5   0   0    0.94    0.15
   5   0   0    0.96    0.24
  -6   0   0   35.86    2.36
  -6   0   0   35.64    2.39
  -6   0   0   35.67    2.36
   6   0   0   36.88    2.45
  -7   0   0   30.67    2.09
  -7   0   0   29.76    2.12
  -7   0   0   32.82    2.10
   7   0   0   32.77    2.12
   7   0   0   31.64    2.20
  -8   0   0   12.15    1.00
  -8   0   0   13.29    0.96
  -8   0   0   13.50    0.97
   8   0   0   14.38    1.00
   8   0   0   14.25    1.10
  -9   0   0    6.43    0.54
  -9   0   0    6.55    0.54
  -9   0   0    6.51    0.64
   9   0   0    7.08    0.75
   9   0   0    6.67    0.58
 -10   0   0   10.89    0.86
 -10   0   0   10.53    0.91
 -10   0   0   11.35    0.85
  10   0   0   12.88    0.92
  10   0   0   10.95    1.01
 -11   0   0    0.21    0.18
 -11   0   0   -0.12    0.14
 -11   0   0    0.38    0.23
  11   0   0   -0.21    0.27
  11   0   0   -0.18    0.17
 -12   0   0    0.96    0.25
 -12   0   0    0.61    0.27
 -12   0   0    0.86    0.23
  12   0   0    0.87    0.29
 -13   0   0    0.32    0.21
 -13   0   0   -0.06    0.21
  13   0   0    0.07    0.24
  13  -1   0    0.44    0.28
 -13   1   0   -0.12    0.18
 -13   1   0   -0.12    0.22
  12  -1   0    1.40    0.33
 -12   1   0    1.71    0.29
 -12   1   0    1.37    0.28
 -12   1   0    0.81    0.29
  11  -1   0    0.62    0.26
  11  -1   0    0.51    0.33
 -11   1   0    0.67    0.22
 -11   1   0    0.75    0.20
 -11   1   0    0.49    0.25
  10  -1   0    3.43    0.51
  10  -1   0    2.63    0.40
 -10   1   0    4.01    0.39
 -10   1   0    2.79    0.42
 -10   1   0    3.52    0.39
   9  -1   0    5.96    0.67
   9  -1   0    5.92    0.58
  -9   1   0    5.78    0.49
  -9   1   0    5.77    0.58
  -9   1   0    5.75    0.51
   8  -1   0   11.31    0.94
   8  -1   0   11.75    1.00
  -8   1   0   13.04    0.93
  -8   1   0   14.33    0.92
  -8   1   0   12.92    0.97
   7  -1   0    5.59    0.44
   7  -1   0    4.28    0.52
  -7   1   0    5.38    0.46
  -7   1   0    5.22    0.43
  -7   1   0    4.31    0.40
   6  -1   0    4.18    0.46
   6  -1   0    4.95    0.39
  -6   1   0    4.70    0.37
  -6   1   0    4.08    0.35
  -6   1   0    3.54    0.39
  -5   1   0    2.04    0.21
  -5   1   0    1.88    0.22
   4  -1   0    5.63    0.48
   4  -1   0    5.73    0.42
  -4   1   0    5.60    0.40
  -4   1   0    5.32    0.41
  -4   1   0    5.29    0.43
   3  -1   0   99.99    6.78
   3  -1   0  111.45    6.81
  -3   1   0  111.06    6.78
  -3   1   0  113.54    6.77
  -3   1   0  103.84    6.79
  -3   1   0   96.87    6.78
   2  -1   0   89.43    6.04
   2  -1   0   98.29    6.05
  -2   1   0   93.10    6.03
  -2   1   0   97.39    6.04
  -2   1   0   96.27    6.04
  -2   1   0   95.90    6.03
  -2   1   0   91.47    6.04
   1  -1   0   27.48    1.86
   1  -1   0   26.86    1.87
   1  -1   0   30.35    1.86
   1  -1   0   31.61    1.86
   1  -1   0   26.70    1.86
  -1   1   0   26.46    1.86
  -1   1   0   29.75    1.87
  -1   1   0   31.89    1.86
   0  -1   0    0.48    0.04
   0  -1   0    0.41    0.05
   0   1   0    0.44    0.04
   0   1   0    0.33    0.05
  -1  -1   0   31.59    2.05
  -1  -1   0   34.27    2.06
  -1  -1   0   30.73    2.04
  -1  -1   0   31.43    2.05
   1   1   0   30.55    2.04
   1   1   0   33.31    2.05
  -2  -1   0   43.96    2.98
  -2  -1   0   53.53    2.97
  -2  -1   0   41.26    2.97
  -3  -1   0   74.76    4.92
  -3  -1   0   76.08    4.93
  -3  -1   0   82.66    4.95
  -3  -1   0   74.59    4.93
  -4  -1   0    2.55    0.20
  -4  -1   0    1.77    0.23
  -5  -1   0    8.06    0.57
  -5  -1   0    8.29    0.58
  -5  -1   0    8.11    0.62
  -5  -1   0    7.38    0.59
   5   1   0    7.71    0.67
  -6  -1   0   10.36    0.71
  -6  -1   0    9.35    0.73
  -6  -1   0   10.04    0.72
  -6  -1   0    9.80    0.76
   6   1   0    9.82    0.82
  -7  -1   0   12.11    0.87
  -7  -1   0   12.89    0.87
  -7  -1   0   11.48    0.90
  -7  -1   0   13.28    0.94
   7   1   0   11.45    0.99
  -8  -1   0    3.18    0.44
  -8  -1   0    3.69    0.38
  -8  -1   0    5.02    0.39
   8   1   0    4.38    0.56
  -9  -1   0    5.57    0.49
  -9  -1   0    5.45    0.49
  -9  -1   0    5.95    0.58
   9   1   0    5.97    0.71
   9   1   0    5.65    0.52
 -10  -1   0    2.80    0.41
 -10  -1   0    2.38    0.32
 -10  -1   0    3.00    0.35
  10   1   0    2.34    0.35
  10   1   0    2.62    0.51
 -11  -1   0    1.51    0.33
 -11  -1   0    2.11    0.30
 -11  -1   0    1.88    0.30
  11   1   0    1.28    0.44
  11   1   0    2.58    0.37
 -12  -1   0    1.04    0.32
 -12  -1   0    2.32    0.32
 -12  -1   0    1.53    0.28
  12   1   0    1.30    0.43
  12   1   0    1.18    0.31
 -13  -1   0   -0.09    0.17
 -13  -1   0    0.00    0.24
  13   1   0   -0.03    0.23
  13  -2   0   -0.46    0.19
 -13   2   0    0.19    0.21
 -13   2   0   -0.11    0.21
  12  -2   0    3.48    0.49
 -12   2   0    3.78    0.45
 -12   2   0    2.71    0.46
  11  -2   0    0.42    0.24
 -11   2   0    0.63    0.19
 -11   2   0    0.71    0.22
 -11   2   0    0.24    0.24
  10  -2   0    1.04    0.32
  10  -2   0    1.53    0.29
 -10   2   0    1.77    0.28
 -10   2   0    1.28    0.30
   9  -2   0    1.54    0.26
   9  -2   0    0.38    0.25
  -9   2   0    0.71    0.21
  -9   2   0    0.97    0.25
   8  -2   0    3.78    0.42
   8  -2   0    3.92    0.47
  -8   2   0    3.75    0.39
  -8   2   0    3.27    0.42
  -8   2   0    4.02    0.35
   7  -2   0    2.50    0.34
   7  -2   0    1.92    0.27
  -7   2   0    2.05    0.27
  -7   2   0    1.93    0.29
  -7   2   0    2.28    0.25
   6  -2   0    2.96    0.34
   6  -2   0    3.86    0.40
  -6   2   0    3.27    0.30
  -6   2   0    4.05    0.39
  -6   2   0    3.34    0.33
   5  -2   0   10.50    0.73
   5  -2   0    9.33    0.74
  -5   2   0    9.86    0.74
  -5   2   0   10.40    0.71
  -5   2   0    9.63    0.69
   4  -2   0   34.90    2.14
   4  -2   0   29.92    2.12
  -4   2   0   32.32    2.13
  -4   2   0   31.02    2.12
  -4   2   0   32.81    2.12
  -4   2   0   33.05    2.10
   3  -2   0  236.15   15.35
   3  -2   0  236.80   15.36
  -3   2   0  244.10   15.36
  -3   2   0  247.06   15.36
  -3   2   0  230.78   15.34
  -3   2   0  251.39   15.35
   2  -2   0    9.19    0.58
   2  -2   0    8.17    0.58
  -2   2   0    9.24    0.60
  -2   2   0    7.72    0.58
  -2   2   0    7.29    0.59
  -2   2   0    8.59    0.58
   1  -2   0   59.53    3.79
   1  -2   0   62.35    3.79
  -1   2   0   59.01    3.80
  -1   2   0   55.75    3.79
  -1   2   0   58.96    3.79
   0  -2   0   16.34    1.11
   0  -2   0   18.65    1.10
   0  -2   0   17.41    1.10
   0   2   0   15.79    1.12
   0   2   0   16.18    1.10
  -1  -2   0   36.95    2.31
  -1  -2   0   36.18    2.30
  -1  -2   0   35.96    2.30
  -1  -2   0   33.69    2.33
   1   2   0   40.33    2.31
   1   2   0   32.20    2.33
  -2  -2   0    2.75    0.26
  -2  -2   0    2.29    0.22
  -2  -2   0    2.49    0.23
   2   2   0    3.32    0.25
  -3  -2   0  179.33   11.90
  -3  -2   0  176.96   11.93
  -3  -2   0  181.94   11.91
   3   2   0  208.69   11.91
  -4  -2   0   12.22    0.87
  -4  -2   0   12.74    0.89
  -4  -2   0   10.96    0.86
  -4  -2   0   13.33    0.85
   4   2   0   13.54    0.86
  -5  -2   0   17.76    1.23
  -5  -2   0   17.30    1.23
  -5  -2   0   18.49    1.27
  -5  -2   0   19.03    1.21
  -6  -2   0    1.19    0.16
  -6  -2   0    1.35    0.19
  -6  -2   0    0.97    0.18
  -6  -2   0    1.00    0.21
   6   2   0    0.84    0.26
  -7  -2   0    3.60    0.34
  -7  -2   0    3.56    0.32
  -7  -2   0    3.78    0.38
  -7  -2   0    3.65    0.41
   7   2   0    3.23    0.47
  -8  -2   0    1.17    0.27
  -8  -2   0    1.54    0.24
  -8  -2   0    1.34    0.21
  -8  -2   0    1.37    0.26
   8   2   0    1.39    0.35
  -9  -2   0    5.99    0.63
  -9  -2   0    6.11    0.61
  -9  -2   0    5.84    0.50
  -9  -2   0    5.98    0.52
   9   2   0    6.60    0.78
 -10  -2   0    7.77    0.73
 -10  -2   0    7.37    0.73
 -10  -2   0    7.59    0.61
 -10  -2   0    7.60    0.63
  10   2   0    7.59    0.87
  10   2   0    6.89    0.64
 -11  -2   0    0.42    0.18
 -11  -2   0   -0.09    0.20
 -11  -2   0    0.29    0.18
  11   2   0    0.36    0.35
  11   2   0    0.05    0.16
  11   2   0    0.12    0.19
 -12  -2   0    1.24    0.33
 -12  -2   0    1.25    0.26
 -12  -2   0    2.24    0.31
  12   2   0    1.63    0.33
  12   2   0    0.88    0.43
 -13  -2   0   -0.09    0.17
 -13  -2   0   -0.15    0.22
 -13  -2   0    0.20    0.19
  13   2   0   -0.47    0.20
  13   2   0   -0.19    0.46
  13  -3   0    0.22    0.25
 -13   3   0   -0.01    0.26
 -13   3   0    0.27    0.21
  12  -3   0    2.80    0.43
 -12   3   0    2.46    0.42
 -12   3   0    2.29    0.36
  11  -3   0    0.47    0.24
 -11   3   0    0.42    0.25
 -11   3   0    0.45    0.21
 -11   3   0    0.77    0.20
  10  -3   0    8.18    0.75
 -10   3   0    8.20    0.71
 -10   3   0    9.00    0.68
 -10   3   0    8.94    0.78
   9  -3   0    0.74    0.22
   9  -3   0    0.70    0.25
  -9   3   0    0.59    0.17
  -9   3   0    0.62    0.23
  -9   3   0    0.39    0.18
   8  -3   0    4.96    0.47
   8  -3   0    5.29    0.50
  -8   3   0    4.36    0.45
  -8   3   0    4.18    0.48
  -8   3   0    4.56    0.40
   7  -3   0   34.62    2.47
   7  -3   0   39.56    2.47
  -7   3   0   34.02    2.43
  -7   3   0   36.23    2.48
  -7   3   0   38.88    2.42
   6  -3   0    0.28    0.14
   6  -3   0    0.27    0.14
  -6   3   0    0.44    0.16
  -6   3   0    0.22    0.14
  -6   3   0    0.39    0.13
  -6   3   0    0.26    0.11
   5  -3   0    1.11    0.18
   5  -3   0    1.03    0.18
  -5   3   0    1.29    0.18
  -5   3   0    1.08    0.19
  -5   3   0    1.04    0.18
  -5   3   0    1.21    0.16
   4  -3   0    1.86    0.22
   4  -3   0    1.73    0.21
  -4   3   0    1.85    0.20
  -4   3   0    1.78    0.23
  -4   3   0    1.86    0.21
  -4   3   0    1.88    0.23
   3  -3   0   11.94    0.82
   3  -3   0   12.46    0.81
  -3   3   0   10.30    0.82
  -3   3   0   12.37    0.83
  -3   3   0   11.54    0.83
   2  -3   0   27.52    1.75
   2  -3   0   25.50    1.74
  -2   3   0   24.60    1.76
  -2   3   0   29.44    1.78
   1  -3   0    9.28    0.60
  -1   3   0    7.99    0.61
  -1   3   0    8.70    0.63
   0  -3   0    0.30    0.10
   0  -3   0    0.35    0.07
   0   3   0    0.19    0.12
   0   3   0    0.40    0.10
  -1  -3   0    4.51    0.30
  -1  -3   0    4.76    0.31
  -1  -3   0    4.11    0.35
   1   3   0    4.17    0.36
   1   3   0    3.99    0.31
  -2  -3   0    1.69    0.20
  -2  -3   0    1.69    0.15
  -3  -3   0   25.70    1.73
  -3  -3   0   26.64    1.72
  -3  -3   0   26.60    1.76
   3   3   0   23.95    1.74
   3   3   0   28.08    1.70
  -4  -3   0    0.13    0.10
  -4  -3   0    0.04    0.11
  -4  -3   0    0.18    0.13
   4   3   0    0.21    0.12
   4   3   0    0.27    0.08
  -5  -3   0   11.15    0.76
  -5  -3   0   10.86    0.77
  -5  -3   0   11.33    0.80
   5   3   0    9.39    0.76
  -6  -3   0    0.99    0.18
  -6  -3   0    1.07    0.22
  -6  -3   0    0.98    0.19
   6   3   0    0.81    0.16
  -7  -3   0   10.33    0.79
  -7  -3   0    9.29    0.85
  -7  -3   0   11.42    0.83
  -7  -3   0   10.48    0.83
   7   3   0   14.10    0.84
  -8  -3   0    0.59    0.15
  -8  -3   0    0.20    0.19
  -8  -3   0    0.79    0.20
  -8  -3   0    0.47    0.17
   8   3   0    0.97    0.32
   8   3   0    0.82    0.19
  -9  -3   0    3.58    0.39
  -9  -3   0    2.47    0.41
  -9  -3   0    2.82    0.39
  -9  -3   0    2.81    0.33
   9   3   0    3.31    0.38
   9   3   0    3.77    0.59
 -10  -3   0    8.33    0.71
 -10  -3   0    9.78    0.75
 -10  -3   0    7.99    0.81
 -10  -3   0    9.84    0.79
  10   3   0    9.95    0.76
  10   3   0    9.20    1.02
 -11  -3   0    2.67    0.33
 -11  -3   0    2.58    0.41
 -11  -3   0    2.06    0.43
 -11  -3   0    2.40    0.34
  11   3   0    3.02    0.57
  11   3   0    2.14    0.34
  11   3   0    2.51    0.38
 -12  -3   0    5.55    0.64
 -12  -3   0    5.37    0.58
  12   3   0    5.51    0.82
  12   3   0    6.01    0.62
 -13  -3   0    0.22    0.26
 -13  -3   0    0.65    0.24
  13   3   0    0.15    0.35
  13   3   0    0.57    0.26
  13  -4   0    0.59    0.29
 -13   4   0    0.48    0.24
 -13   4   0    0.42    0.29
  12  -4   0    0.47    0.26
 -12   4   0    0.34    0.22
 -12   4   0    0.26    0.25
  11  -4   0    3.40    0.48
 -11   4   0    3.97    0.45
 -11   4   0    3.20    0.49
  10  -4   0    1.39    0.30
 -10   4   0    1.93    0.37
 -10   4   0    2.04    0.28
 -10   4   0    1.43    0.28
   9  -4   0    1.80    0.33
  -9   4   0    2.82    0.34
   8  -4   0   72.49    4.88
   8  -4   0   72.29    4.84
  -8   4   0   70.25    4.84
  -8   4   0   80.93    4.91
  -8   4   0   76.45    4.82
   7  -4   0    0.44    0.16
   7  -4   0    0.35    0.17
  -7   4   0    0.25    0.14
  -7   4   0    0.73    0.15
  -7   4   0    0.23    0.18
  -7   4   0    0.62    0.19
   6  -4   0   48.93    3.35
   6  -4   0   51.36    3.38
  -6   4   0   50.72    3.34
  -6   4   0   50.38    3.36
  -6   4   0   55.76    3.40
  -6   4   0   52.25    3.38
   5  -4   0    0.93    0.18
   5  -4   0    0.88    0.16
  -5   4   0    0.84    0.15
  -5   4   0    0.80    0.16
  -5   4   0    1.16    0.20
  -5   4   0    1.12    0.21
   4  -4   0   12.87    0.89
   4  -4   0   12.08    0.86
  -4   4   0   12.66    0.90
   3  -4   0    1.04    0.16
   3  -4   0    1.10    0.16
  -3   4   0    0.81    0.18
  -3   4   0    1.00    0.18
   2  -4   0   51.33    3.35
  -2   4   0   53.91    3.39
  -2   4   0   50.44    3.37
   1  -4   0   20.92    1.30
  -1   4   0   20.93    1.36
  -1   4   0   17.54    1.31
   0  -4   0  284.22   18.01
   0  -4   0  290.58   18.05
   0   4   0  292.14   18.07
   0   4   0  266.02   18.03
  -1  -4   0    2.22    0.17
  -1  -4   0    1.26    0.19
   1   4   0    1.41    0.22
   1   4   0    1.56    0.17
  -2  -4   0   49.39    3.17
  -2  -4   0   50.90    3.11
  -2  -4   0   45.94    3.12
   2   4   0   48.26    3.12
   2   4   0   47.96    3.17
  -3  -4   0   16.84    1.23
  -3  -4   0   19.45    1.18
   3   4   0   18.77    1.23
   3   4   0   16.33    1.17
  -4  -4   0   35.55    2.32
  -4  -4   0   37.54    2.38
   4   4   0   35.22    2.31
   4   4   0   34.30    2.36
  -5  -4   0    1.59    0.23
  -5  -4   0    1.89    0.26
  -5  -4   0    1.57    0.21
   5   4   0    2.18    0.26
   5   4   0    1.50    0.18
  -6  -4   0   13.40    0.99
  -6  -4   0   13.02    0.97
  -6  -4   0   12.34    1.01
   6   4   0   13.47    1.00
   6   4   0   15.83    0.95
  -7  -4   0    2.56    0.35
  -7  -4   0    2.07    0.29
  -7  -4   0    2.48    0.31
   7   4   0    2.16    0.24
   7   4   0    2.51    0.31
  -8  -4   0   60.02    4.15
  -8  -4   0   63.52    4.15
  -8  -4   0   57.11    4.19
   8   4   0   61.24    4.09
   8   4   0   69.36    4.17
   8   4   0   69.23    4.34
  -9  -4   0   37.48    2.61
  -9  -4   0   42.38    2.65
  -9  -4   0   39.81    2.69
   9   4   0   37.17    2.56
   9   4   0   38.22    2.62
   9   4   0   39.25    2.81
 -10  -4   0    0.42    0.26
 -10  -4   0    0.37    0.20
 -10  -4   0   -0.03    0.18
  10   4   0    0.60    0.40
  10   4   0    0.20    0.20
  10   4   0    0.45    0.15
 -11  -4   0    0.43    0.29
 -11  -4   0    0.40    0.20
 -11  -4   0   -0.01    0.19
  11   4   0    0.41    0.42
  11   4   0    0.41    0.16
  11   4   0    0.50    0.22
 -12  -4   0    4.94    0.59
 -12  -4   0    5.28    0.66
  12   4   0    4.52    0.49
  12   4   0    5.07    0.57
  12   4   0    5.18    0.81
 -13  -4   0    0.44    0.29
  13   4   0    0.94    0.29
  13   4   0    1.08    0.51
  13  -5   0    0.12    0.25
 -13   5   0    0.26    0.22
  12  -5   0    0.83    0.30
 -12   5   0    0.08    0.21
  11  -5   0    2.16    0.39
 -11   5   0    2.18    0.34
  10  -5   0    0.70    0.26
 -10   5   0    0.72    0.22
 -10   5   0    0.71    0.20
 -10   5   0    0.58    0.27
   9  -5   0   14.48    1.15
  -9   5   0   13.07    1.10
  -9   5   0   16.69    1.09
  -9   5   0   16.67    1.20
   8  -5   0    6.24    0.57
  -8   5   0    6.11    0.62
  -8   5   0    6.51    0.49
  -8   5   0    5.15    0.56
  -8   5   0    5.57    0.52
   7  -5   0    1.69    0.27
   7  -5   0    1.67    0.23
  -7   5   0    1.78    0.29
  -7   5   0    1.83    0.28
  -7   5   0    1.80    0.23
  -7   5   0    1.68    0.24
   6  -5   0    0.95    0.17
   6  -5   0    1.17    0.22
  -6   5   0    0.73    0.15
  -6   5   0    0.95    0.19
  -6   5   0    0.62    0.19
   5  -5   0    0.38    0.13
   5  -5   0    0.54    0.16
  -5   5   0    0.59    0.14
  -5   5   0    0.60    0.19
   4  -5   0    0.05    0.11
   4  -5   0    0.26    0.11
  -4   5   0    0.40    0.16
  -4   5   0    0.12    0.14
   3  -5   0    1.61    0.20
  -3   5   0    1.51    0.23
  -3   5   0    1.51    0.24
   2  -5   0   11.87    0.77
  -2   5   0    9.85    0.78
  -2   5   0   10.71    0.81
   1  -5   0    0.12    0.09
  -1   5   0    0.04    0.10
  -1   5   0    0.05    0.14
   0  -5   0    0.71    0.12
   0  -5   0    0.91    0.17
   0   5   0    0.67    0.18
   0   5   0    0.67    0.14
  -1  -5   0    0.11    0.12
  -1  -5   0    0.00    0.07
   1   5   0    0.04    0.09
   1   5   0    0.25    0.15
  -2  -5   0   26.05    1.78
  -2  -5   0   28.68    1.77
  -2  -5   0   28.51    1.84
   2   5   0   25.94    1.79
   2   5   0   27.69    1.85
  -3  -5   0    0.03    0.12
  -3  -5   0    0.12    0.09
   3   5   0   -0.12    0.13
   3   5   0    0.00    0.07
  -4  -5   0    2.52    0.24
  -4  -5   0    2.28    0.29
   4   5   0    2.02    0.20
   4   5   0    2.38    0.30
  -5  -5   0    0.50    0.14
  -5  -5   0    0.60    0.19
   5   5   0    0.79    0.20
   5   5   0    0.62    0.12
  -6  -5   0    0.13    0.13
  -6  -5   0    0.21    0.16
   6   5   0    0.43    0.19
   6   5   0    0.47    0.11
  -7  -5   0   23.55    1.68
  -7  -5   0   24.79    1.75
   7   5   0   27.12    1.73
   7   5   0   23.73    1.64
  -8  -5   0   11.15    0.97
  -8  -5   0   12.80    0.92
   8   5   0   12.11    0.87
   8   5   0   12.08    0.94
   8   5   0   12.39    1.11
  -9  -5   0   41.68    2.59
  -9  -5   0   36.15    2.63
   9   5   0   34.76    2.58
   9   5   0   38.19    2.52
   9   5   0   40.30    2.80
 -10  -5   0    0.63    0.24
 -10  -5   0    0.99    0.31
  10   5   0    0.83    0.19
  10   5   0    1.08    0.28
  10   5   0    0.89    0.42
 -11  -5   0    0.28    0.26
 -11  -5   0    0.50    0.24
  11   5   0    0.06    0.37
  11   5   0    0.63    0.26
  11   5   0    0.15    0.16
 -12  -5   0    4.16    0.61
 -12  -5   0    3.60    0.52
  12   5   0    5.09    0.83
 -13  -5   0    0.47    0.33
 -13  -5   0    0.67    0.29
  13   5   0    0.41    0.45
  13   5   0   -0.04    0.20
  12  -6   0    4.34    0.60
 -12   6   0    5.18    0.56
  11  -6   0   -0.22    0.18
 -11   6   0    0.20    0.20
  10  -6   0    0.96    0.28
 -10   6   0    1.10    0.24
   9  -6   0    0.57    0.24
  -9   6   0    0.92    0.22
  -9   6   0    0.48    0.17
   8  -6   0    1.29    0.29
  -8   6   0    1.75    0.24
  -8   6   0    1.29    0.25
  -8   6   0    1.73    0.30
   7  -6   0    3.24    0.31
   7  -6   0    2.22    0.33
  -7   6   0    2.61    0.37
  -7   6   0    3.23    0.31
  -7   6   0    2.59    0.33
   6  -6   0    2.42    0.27
   6  -6   0    2.15    0.31
  -6   6   0    3.10    0.36
  -6   6   0    2.32    0.29
   5  -6   0   16.97    1.23
  -5   6   0   18.13    1.26
   4  -6   0    0.10    0.12
  -4   6   0    0.12    0.16
  -4   6   0    0.13    0.15
   3  -6   0    0.57    0.15
  -3   6   0    0.48    0.17
  -3   6   0    0.41    0.17
   2  -6   0    2.96    0.28
  -2   6   0    2.62    0.34
  -2   6   0    2.18    0.29
   1  -6   0    0.20    0.13
   1  -6   0    0.25    0.10
  -1   6   0    0.05    0.12
  -1   6   0    0.07    0.16
   0  -6   0   15.63    1.07
   0  -6   0   15.10    1.11
   0   6   0   15.89    1.15
   0   6   0   16.73    1.10
  -1  -6   0    4.67    0.36
  -1  -6   0    4.59    0.43
   1   6   0    4.87    0.39
   1   6   0    4.68    0.48
  -2  -6   0    0.24    0.15
  -2  -6   0    0.43    0.09
  -2  -6   0    0.22    0.09
   2   6   0    0.16    0.10
   2   6   0    0.05    0.15
  -3  -6   0    0.41    0.16
  -3  -6   0    0.24    0.09
  -3  -6   0    0.25    0.10
   3   6   0    0.46    0.17
   3   6   0    0.26    0.10
  -4  -6   0    0.17    0.10
  -4  -6   0   -0.04    0.13
   4   6   0    0.17    0.09
   4   6   0    0.11    0.16
  -5  -6   0   16.39    1.19
  -5  -6   0   16.28    1.12
   5   6   0   16.12    1.10
   5   6   0   15.82    1.18
  -6  -6   0    0.04    0.16
  -6  -6   0    0.01    0.12
   6   6   0   -0.01    0.09
   6   6   0    0.19    0.19
  -7  -6   0    5.24    0.46
  -7  -6   0    4.33    0.53
   7   6   0    5.51    0.56
   7   6   0    5.29    0.42
  -8  -6   0    1.35    0.32
  -8  -6   0    1.75    0.28
   8   6   0    2.06    0.34
   8   6   0    1.60    0.23
  -9  -6   0    1.76    0.37
  -9  -6   0    2.72    0.36
   9   6   0    2.87    0.40
   9   6   0    1.74    0.51
   9   6   0    2.76    0.31
 -10  -6   0    1.02    0.32
 -10  -6   0    1.19    0.29
  10   6   0    1.63    0.33
  10   6   0    1.87    0.52
 -11  -6   0   -0.29    0.23
 -11  -6   0    0.08    0.20
  11   6   0    0.24    0.21
  11   6   0    0.20    0.42
 -12  -6   0    0.24    0.30
 -12  -6   0   -0.03    0.24
  12   6   0    0.31    0.47
  12  -7   0    0.14    0.23
 -12   7   0    0.15    0.21
  11  -7   0    0.82    0.29
 -11   7   0    1.27    0.27
  10  -7   0    0.66    0.26
 -10   7   0    0.70    0.22
   9  -7   0   -0.33    0.15
  -9   7   0   -0.24    0.16
  -9   7   0    0.25    0.18
  -9   7   0    0.22    0.17
   8  -7   0    1.84    0.32
  -8   7   0    2.28    0.28
  -8   7   0    2.02    0.30
  -8   7   0    2.17    0.35
   7  -7   0    0.66    0.21
  -7   7   0    0.38    0.16
  -7   7   0    0.47    0.21
  -7   7   0    0.32    0.16
   6  -7   0    4.01    0.44
  -6   7   0    3.78    0.46
  -6   7   0    4.10    0.42
   5  -7   0    2.54    0.30
  -5   7   0    1.53    0.30
   4  -7   0    5.57    0.51
  -4   7   0    6.52    0.58
  -4   7   0    6.90    0.56
   3  -7   0    0.70    0.16
  -3   7   0    0.58    0.20
  -3   7   0    0.56    0.21
   2  -7   0   24.08    1.55
  -2   7   0   22.08    1.58
  -2   7   0   22.66    1.63
   1  -7   0   -0.02    0.12
   1  -7   0    0.23    0.10
  -1   7   0    0.00    0.17
  -1   7   0    0.06    0.13
   0  -7   0    2.50    0.31
   0  -7   0    2.27    0.24
   0   7   0    2.97    0.30
   0   7   0    2.14    0.33
  -1  -7   0    0.49    0.17
  -1  -7   0    0.59    0.12
   1   7   0    0.51    0.21
   1   7   0    0.88    0.16
  -2  -7   0   13.85    1.03
  -2  -7   0   14.37    0.94
  -2  -7   0   13.17    0.95
   2   7   0   14.75    0.97
   2   7   0   13.56    1.05
  -3  -7   0    6.98    0.47
  -3  -7   0    5.85    0.55
  -3  -7   0    6.43    0.49
   3   7   0    6.21    0.49
   3   7   0    5.92    0.58
  -4  -7   0    8.23    0.55
  -4  -7   0    7.60    0.65
   4   7   0    6.76    0.55
   4   7   0    7.22    0.65
  -5  -7   0    4.29    0.39
  -5  -7   0    4.52    0.49
   5   7   0    4.83    0.38
   5   7   0    4.92    0.52
  -6  -7   0   12.39    0.86
  -6  -7   0   11.62    0.94
   6   7   0   11.98    0.94
   6   7   0   11.26    0.83
  -7  -7   0   18.64    1.30
  -7  -7   0   18.42    1.40
   7   7   0   19.54    1.39
   7   7   0   17.96    1.27
  -8  -7   0    0.60    0.25
  -8  -7   0    0.61    0.20
   8   7   0    0.39    0.15
   8   7   0    0.82    0.28
  -9  -7   0   -0.04    0.17
  -9  -7   0   -0.02    0.22
   9   7   0    0.35    0.38
   9   7   0    0.19    0.23
 -10  -7   0    1.67    0.33
 -10  -7   0    1.49    0.36
  10   7   0    1.72    0.37
  10   7   0    1.28    0.52
 -11  -7   0    0.92    0.29
 -11  -7   0    0.74    0.32
  11   7   0    0.56    0.50
  11   7   0    0.80    0.30
 -12  -7   0    0.96    0.32
 -12  -7   0    1.27    0.39
  12   7   0    1.20    0.56
  11  -8   0    0.16    0.22
 -11   8   0    0.05    0.18
  10  -8   0    0.07    0.21
 -10   8   0    0.66    0.26
 -10   8   0    0.51    0.21
   9  -8   0    0.31    0.22
  -9   8   0    0.37    0.20
  -9   8   0    0.42    0.23
   8  -8   0   -0.06    0.18
  -8   8   0    0.15    0.20
  -8   8   0    0.26    0.17
  -8   8   0   -0.16    0.14
   7  -8   0    0.42    0.19
  -7   8   0    0.43    0.18
  -7   8   0    0.44    0.23
   6  -8   0   14.54    0.99
  -6   8   0   13.61    1.02
  -6   8   0   10.71    0.94
   5  -8   0    2.20    0.30
  -5   8   0    2.81    0.40
   4  -8   0    5.31    0.44
  -4   8   0    4.80    0.51
  -4   8   0    3.91    0.50
   3  -8   0    0.37    0.14
  -3   8   0    0.19    0.19
  -3   8   0    0.18    0.21
   2  -8   0   35.39    2.44
  -2   8   0   36.81    2.54
  -2   8   0   38.74    2.49
   1  -8   0    3.35    0.31
   1  -8   0    2.78    0.34
  -1   8   0    3.28    0.35
  -1   8   0    1.89    0.35
   0  -8   0   25.44    1.69
   0  -8   0   23.04    1.61
   0   8   0   23.01    1.72
   0   8   0   24.90    1.64
  -1  -8   0   19.31    1.31
  -1  -8   0   18.86    1.38
   1   8   0   20.55    1.44
   1   8   0   19.43    1.34
  -2  -8   0    9.20    0.64
  -2  -8   0    9.42    0.76
  -2  -8   0    9.08    0.67
   2   8   0    8.23    0.77
   2   8   0    9.96    0.69
  -3  -8   0   11.23    0.79
  -3  -8   0   11.09    0.90
  -3  -8   0   10.92    0.81
   3   8   0   12.39    0.94
   3   8   0   11.96    0.82
  -4  -8   0    9.72    0.81
  -4  -8   0    9.88    0.69
   4   8   0    8.89    0.81
   4   8   0    9.72    0.70
  -5  -8   0    0.53    0.21
  -5  -8   0    0.39    0.13
   5   8   0    0.57    0.14
   5   8   0    0.40    0.24
  -6  -8   0   39.93    2.62
  -6  -8   0   40.23    2.73
   6   8   0   40.82    2.74
   6   8   0   38.25    2.61
  -7  -8   0   18.27    1.20
  -7  -8   0   14.02    1.27
   7   8   0   17.65    1.30
  -8  -8   0    1.26    0.24
  -8  -8   0    0.60    0.26
   8   8   0    1.11    0.31
  -9  -8   0    2.56    0.34
  -9  -8   0    1.87    0.39
   9   8   0    1.82    0.40
   9   8   0    2.05    0.57
 -10  -8   0    0.75    0.24
 -10  -8   0    0.63    0.31
  10   8   0    0.66    0.29
  10   8   0    0.54    0.44
 -11  -8   0    0.11    0.21
 -11  -8   0   -0.23    0.24
  11   8   0   -0.31    0.38
  11   8   0    0.16    0.28
  11  -9   0   -0.03    0.21
 -11   9   0   -0.14    0.18
  10  -9   0   -0.15    0.19
 -10   9   0   -0.05    0.21
 -10   9   0    0.23    0.20
   9  -9   0   -0.02    0.20
  -9   9   0    0.00    0.21
  -9   9   0    0.12    0.18
   8  -9   0    0.26    0.20
  -8   9   0    0.80    0.23
  -8   9   0    0.43    0.20
  -8   9   0    0.42    0.25
   7  -9   0    4.32    0.48
  -7   9   0    4.00    0.44
  -7   9   0    3.74    0.49
   6  -9   0    0.98    0.23
  -6   9   0    0.59    0.26
   5  -9   0    9.28    0.75
  -5   9   0    9.72    0.84
   4  -9   0   -0.03    0.14
  -4   9   0    0.31    0.22
  -4   9   0   -0.19    0.17
   3  -9   0    5.63    0.49
  -3   9   0    6.68    0.57
  -3   9   0    5.34    0.62
   2  -9   0    1.53    0.29
   2  -9   0    2.01    0.26
  -2   9   0    1.85    0.36
  -2   9   0    1.90    0.31
   1  -9   0   15.63    1.18
   1  -9   0   20.57    1.29
  -1   9   0   15.48    1.29
  -1   9   0   17.72    1.24
   0  -9   0    3.35    0.42
   0  -9   0    3.48    0.33
   0   9   0    4.11    0.41
   0   9   0    2.90    0.45
  -1  -9   0   29.46    2.04
  -1  -9   0   28.74    1.96
   1   9   0   29.22    2.09
   1   9   0   30.50    1.99
  -2  -9   0   -0.01    0.17
  -2  -9   0   -0.05    0.08
  -2  -9   0    0.12    0.11
   2   9   0    0.14    0.22
   2   9   0    0.06    0.14
  -3  -9   0    0.00    0.08
  -3  -9   0   -0.12    0.16
  -3  -9   0    0.01    0.11
   3   9   0    0.33    0.14
   3   9   0    0.26    0.23
  -4  -9   0    1.11    0.17
  -4  -9   0    0.97    0.26
   4   9   0    1.11    0.19
   4   9   0    0.25    0.25
  -5  -9   0    0.57    0.24
  -5  -9   0    0.43    0.15
   5   9   0    0.33    0.25
   5   9   0    0.10    0.14
  -6  -9   0    0.26    0.15
  -6  -9   0    0.43    0.23
   6   9   0    0.43    0.27
  -7  -9   0    0.23    0.16
  -7  -9   0   -0.03    0.21
   7   9   0    0.14    0.25
  -8  -9   0    1.83    0.39
  -8  -9   0    1.90    0.28
   8   9   0    1.20    0.35
  -9  -9   0    1.65    0.39
  -9  -9   0    2.12    0.32
   9   9   0    1.58    0.38
   9   9   0    1.74    0.58
 -10  -9   0    3.07    0.52
 -10  -9   0    4.10    0.47
  10   9   0    3.34    0.52
  10   9   0    2.34    0.65
 -11  -9   0   -0.18    0.19
 -11  -9   0   -0.24    0.23
  11   9   0   -0.65    0.38
  10 -10   0    0.49    0.25
 -10  10   0    0.40    0.22
 -10  10   0    0.50    0.27
   9 -10   0    0.55    0.25
  -9  10   0    0.94    0.31
  -9  10   0    1.09    0.26
   8 -10   0    1.38    0.31
  -8  10   0    1.78    0.36
  -8  10   0    1.76    0.31
   7 -10   0    0.95    0.25
  -7  10   0    1.05    0.25
  -7  10   0    1.06    0.32
   6 -10   0    0.34    0.19
  -6  10   0    0.32    0.25
   5 -10   0    0.25    0.17
  -5  10   0   -0.32    0.19
   4 -10   0    6.22    0.58
  -4  10   0    7.06    0.74
  -4  10   0    7.57    0.66
   3 -10   0    4.32    0.48
   3 -10   0    4.17    0.43
  -3  10   0    3.13    0.49
  -3  10   0    4.70    0.51
   2 -10   0    7.41    0.59
   2 -10   0    7.46    0.67
  -2  10   0    7.06    0.76
  -2  10   0    7.02    0.65
   1 -10   0    0.79    0.25
   1 -10   0    0.89    0.19
  -1  10   0    1.32    0.26
  -1  10   0    0.76    0.29
   0 -10   0    0.53    0.15
   0 -10   0    0.49    0.22
   0  10   0    0.41    0.21
   0  10   0    0.40    0.27
  -1 -10   0    2.61    0.28
  -1 -10   0    2.52    0.22
  -1 -10   0    2.17    0.36
   1  10   0    1.58    0.37
   1  10   0    1.98    0.31
  -2 -10   0    1.08    0.16
  -2 -10   0    1.41    0.21
  -2 -10   0    1.28    0.29
   2  10   0    0.95    0.31
   2  10   0    1.02    0.23
  -3 -10   0    0.01    0.10
  -3 -10   0    0.14    0.19
  -3 -10   0    0.17    0.13
   3  10   0    0.10    0.24
   3  10   0    0.06    0.15
  -4 -10   0    0.38    0.23
  -4 -10   0    0.27    0.13
   4  10   0    0.38    0.27
   4  10   0    0.32    0.17
  -5 -10   0    0.05    0.12
  -5 -10   0   -0.05    0.21
   5  10   0    0.20    0.27
  -6 -10   0    3.92    0.43
  -6 -10   0    2.34    0.42
   6  10   0    2.64    0.46
  -7 -10   0    1.54    0.36
   7  10   0    1.93    0.41
  -8 -10   0    1.34    0.36
   8  10   0    2.21    0.42
  -9 -10   0    0.12    0.25
   9  10   0    0.23    0.30
   9  10   0   -0.14    0.39
 -10 -10   0   -0.08    0.26
  10  10   0   -0.10    0.44
  10  10   0    0.82    0.34
   9 -11   0   -0.06    0.20
  -9  11   0    0.13    0.23
  -9  11   0   -0.20    0.16
   8 -11   0    0.91    0.26
  -8  11   0    0.70    0.30
  -8  11   0    0.48    0.22
   7 -11   0    1.71    0.32
  -7  11   0    1.54    0.36
  -7  11   0    1.38    0.29
   6 -11   0    2.42    0.35
  -6  11   0    2.50    0.45
   5 -11   0    0.44    0.20
  -5  11   0   -0.16    0.22
   4 -11   0   10.78    0.83
   4 -11   0    8.94    0.75
  -4  11   0    8.57    0.86
  -4  11   0    9.63    0.83
   3 -11   0    0.69    0.26
   3 -11   0    0.61    0.19
  -3  11   0    0.30    0.27
  -3  11   0    0.65    0.26
   2 -11   0    9.09    0.82
   2 -11   0    9.64    0.76
  -2  11   0   10.20    0.82
  -2  11   0   10.35    0.92
   1 -11   0    1.86    0.34
   1 -11   0    1.45    0.24
  -1  11   0    1.60    0.37
  -1  11   0    1.34    0.30
   0 -11   0    1.68    0.34
   0 -11   0    1.59    0.24
   0  11   0    1.56    0.29
   0  11   0    1.57    0.37
  -1 -11   0    0.80    0.18
  -1 -11   0    0.81    0.27
   1  11   0    0.54    0.30
   1  11   0    0.76    0.21
  -2 -11   0    3.90    0.39
  -2 -11   0    3.71    0.50
   2  11   0    4.06    0.56
   2  11   0    4.02    0.43
  -3 -11   0    7.30    0.76
  -3 -11   0    7.85    0.62
   3  11   0    7.51    0.82
   3  11   0    7.62    0.83
  -4 -11   0   13.98    1.13
   4  11   0   13.48    1.16
  -5 -11   0    2.23    0.42
   5  11   0    2.32    0.45
  -6 -11   0    0.66    0.29
   6  11   0    0.45    0.31
  -7 -11   0    0.32    0.27
   7  11   0    0.12    0.27
  -8 -11   0    0.61    0.31
   8  11   0    1.04    0.38
  -9 -11   0    0.14    0.27
   9  11   0    0.01    0.40
   9  11   0   -0.13    0.29
   8 -12   0    7.71    0.74
  -8  12   0    9.67    0.86
  -8  12   0    7.09    0.76
   7 -12   0    1.82    0.35
  -7  12   0    2.03    0.42
  -7  12   0    2.08    0.35
   6 -12   0    0.00    0.17
  -6  12   0    0.34    0.26
   5 -12   0    0.75    0.27
   5 -12   0    0.15    0.19
  -5  12   0    0.66    0.30
   4 -12   0    0.42    0.20
   4 -12   0    0.67    0.27
  -4  12   0    0.37    0.29
   3 -12   0   -0.12    0.15
   3 -12   0   -0.11    0.21
  -3  12   0    0.11    0.22
  -3  12   0    0.13    0.26
   2 -12   0    1.51    0.27
   2 -12   0    2.68    0.40
  -2  12   0    1.65    0.42
  -2  12   0    2.08    0.37
   1 -12   0    0.58    0.25
   1 -12   0    0.41    0.17
  -1  12   0    0.23    0.30
  -1  12   0    0.50    0.23
   0 -12   0   15.58    1.13
   0 -12   0   16.54    1.24
   0  12   0   14.22    1.29
   0  12   0   16.45    1.19
  -1 -12   0    0.05    0.14
  -1 -12   0   -0.37    0.20
   1  12   0   -0.07    0.26
   1  12   0    0.38    0.21
  -2 -12   0    3.15    0.47
  -2 -12   0    3.54    0.36
   2  12   0    1.99    0.47
  -3 -12   0    3.36    0.37
  -3 -12   0    3.60    0.51
   3  12   0    2.67    0.51
  -4 -12   0    0.19    0.25
   4  12   0   -0.09    0.27
  -5 -12   0    0.03    0.22
   5  12   0    0.00    0.30
  -6 -12   0   -0.03    0.23
   6  12   0   -0.02    0.28
  -7 -12   0    0.26    0.26
   7  12   0   -0.15    0.26
  -8 -12   0    0.53    0.30
   8  12   0    0.83    0.38
   6 -13   0    0.15    0.25
   6 -13   0    0.27    0.22
  -6  13   0    0.04    0.27
   5 -13   0    0.12    0.20
   5 -13   0    0.42    0.25
  -5  13   0    0.24    0.29
   4 -13   0    2.23    0.35
   4 -13   0    2.44    0.41
  -4  13   0    2.16    0.46
   3 -13   0    3.15    0.39
   3 -13   0    1.72    0.39
  -3  13   0    2.95    0.45
  -3  13   0    2.63    0.51
   2 -13   0    2.96    0.48
   2 -13   0    3.46    0.42
  -2  13   0    4.47    0.52
  -2  13   0    3.56    0.58
   1 -13   0    0.10    0.15
   1 -13   0   -0.15    0.22
  -1  13   0    0.36    0.23
  -1  13   0    0.01    0.28
   0 -13   0    0.98    0.32
   0 -13   0    0.97    0.22
   0  13   0    1.32    0.40
   0  13   0    1.20    0.29
  -1 -13   0    2.60    0.33
  -1 -13   0    2.92    0.46
   1  13   0    3.06    0.54
  -2 -13   0    0.05    0.25
  -2 -13   0    0.49    0.18
   2  13   0    0.80    0.36
  -3 -13   0    2.12    0.30
  -3 -13   0    2.82    0.46
   3  13   0    1.44    0.44
  -4 -13   0    0.43    0.30
   4  13   0   -0.09    0.30
  -5 -13   0    1.32    0.37
   5  13   0    0.91    0.39
  -6 -13   0    0.09    0.27
   6  13   0    0.64    0.37
  -7 -13   0    1.92    0.43
   7  13   0    1.32    0.45
   5 -14   0    0.08    0.20
   5 -14   0    0.36    0.29
   4 -14   0    0.32    0.27
   4 -14   0    0.04    0.20
  -4  14   0    0.16    0.30
   3 -14   0    0.59    0.29
   3 -14   0    0.14    0.19
  -3  14   0    0.03    0.27
   2 -14   0    2.14    0.32
   2 -14   0    2.05    0.40
  -2  14   0    2.40    0.40
  -2  14   0    1.06    0.40
   1 -14   0    1.74    0.38
   1 -14   0    1.61    0.28
  -1  14   0    1.36    0.43
   0 -14   0    0.43    0.19
   0 -14   0    0.90    0.32
   0  14   0    0.20    0.34
  -1 -14   0    0.38    0.29
  -1 -14   0    0.55    0.22
   1  14   0    0.10    0.32
  -2 -14   0    0.65    0.33
   2  14   0    0.99    0.41
  -3 -14   0   -0.10    0.24
   3  14   0   -0.01    0.31
  -4 -14   0    1.36    0.41
   4  14   0    1.12    0.43
  -5 -14   0    1.46    0.41
   5  14   0    1.69    0.48
   0 -15   0    1.02    0.36
   0  15   0    0.83    0.39
   4  14  -1    0.44    0.35
  -4 -14   1    0.76    0.36
   3  14  -1    1.03    0.41
  -3 -14   1    1.20    0.37
   2  14  -1    0.53    0.36
  -2 -14   1    0.13    0.28
   1  14  -1    0.23    0.31
  -1 -14   1   -0.05    0.24
   0  14  -1   -0.27    0.27
   0 -14   1    0.36    0.29
  -1  14  -1    0.32    0.34
  -1  14  -1    1.16    0.32
   1 -14   1    0.55    0.29
   1 -14   1    0.53    0.20
  -2  14  -1   -0.07    0.23
  -2  14  -1   -0.41    0.29
   2 -14   1    0.11    0.16
   2 -14   1    0.25    0.26
  -3  14  -1   -0.02    0.29
  -3  14  -1    0.67    0.30
   3 -14   1   -0.11    0.22
   3 -14   1   -0.11    0.16
  -4  14  -1    0.08    0.28
   4 -14   1   -0.14    0.17
   4 -14   1   -0.29    0.23
  -5  14  -1    2.18    0.49
   5 -14   1    2.11    0.43
   5 -14   1    1.98    0.34
   6  13  -1    0.38    0.33
  -6 -13   1   -0.18    0.24
   5  13  -1    0.21    0.33
  -5 -13   1    0.61    0.31
   4  13  -1    0.17    0.33
  -4 -13   1   -0.12    0.21
   3  13  -1    1.18    0.40
  -3 -13   1    0.81    0.32
   2  13  -1    0.02    0.28
  -2 -13   1    0.04    0.23
   1  13  -1    0.26    0.31
  -1 -13   1    0.74    0.31
  -1 -13   1    1.06    0.20
   0  13  -1   -0.18    0.19
   0  13  -1    0.07    0.28
   0 -13   1    0.01    0.14
   0 -13   1    0.33    0.25
  -1  13  -1    0.01    0.23
  -1  13  -1    0.34    0.32
   1 -13   1   -0.15    0.13
   1 -13   1   -0.03    0.24
  -2  13  -1    2.31    0.40
  -2  13  -1    1.54    0.44
   2 -13   1    2.12    0.40
   2 -13   1    1.62    0.28
  -3  13  -1    0.77    0.34
  -3  13  -1    0.46    0.27
   3 -13   1    0.89    0.23
   3 -13   1    1.24    0.33
  -4  13  -1    2.36    0.42
  -4  13  -1    1.46    0.41
   4 -13   1    1.41    0.29
   4 -13   1    1.67    0.37
  -5  13  -1    1.54    0.41
   5 -13   1    1.52    0.30
   5 -13   1    1.09    0.33
  -6  13  -1    2.72    0.53
   6 -13   1    3.11    0.47
   6 -13   1    3.20    0.43
   7 -13   1    0.77    0.26
   8  12  -1    0.33    0.34
  -8 -12   1   -0.15    0.24
   7  12  -1    5.42    0.72
  -7 -12   1    5.13    0.67
   6  12  -1    1.06    0.36
  -6 -12   1    0.45    0.28
   5  12  -1   -0.45    0.22
  -5 -12   1   -0.15    0.23
   4  12  -1   -0.30    0.25
  -4 -12   1    0.00    0.21
   3  12  -1    0.21    0.29
  -3 -12   1    0.11    0.13
  -3 -12   1    0.22    0.25
   2  12  -1    0.91    0.25
   2  12  -1    1.12    0.36
  -2 -12   1    0.72    0.18
  -2 -12   1    0.59    0.27
   1  12  -1    0.23    0.29
   1  12  -1    0.70    0.24
  -1 -12   1    1.18    0.32
  -1 -12   1    0.57    0.16
   0  12  -1    1.22    0.39
   0  12  -1    2.05    0.34
   0 -12   1    1.90    0.38
   0 -12   1    1.60    0.25
  -1  12  -1    2.54    0.39
  -1  12  -1    2.07    0.46
   1 -12   1    2.18    0.30
   1 -12   1    2.82    0.43
  -2  12  -1    0.13    0.22
  -2  12  -1    0.27    0.29
   2 -12   1    0.18    0.15
   2 -12   1   -0.25    0.20
  -3  12  -1    3.14    0.54
  -3  12  -1    3.96    0.51
   3 -12   1    4.13    0.52
   3 -12   1    3.19    0.39
  -4  12  -1    2.35    0.47
  -4  12  -1    2.76    0.44
   4 -12   1    3.55    0.47
   4 -12   1    2.64    0.36
  -5  12  -1    0.20    0.26
   5 -12   1   -0.05    0.16
  -6  12  -1    0.13    0.23
   6 -12   1   -0.33    0.14
  -7  12  -1    0.66    0.33
   7 -12   1    0.90    0.26
  -8  12  -1    0.83    0.27
  -8  12  -1    0.42    0.28
   8 -12   1    0.73    0.27
   9  11  -1    1.69    0.45
  -9 -11   1    0.73    0.34
   8  11  -1    0.04    0.31
  -8 -11   1    0.11    0.25
   7  11  -1    3.94    0.59
  -7 -11   1    4.12    0.58
   6  11  -1    4.96    0.65
  -6 -11   1    4.76    0.60
   5  11  -1    0.82    0.34
  -5 -11   1    1.12    0.32
   4  11  -1    0.04    0.24
  -4 -11   1    0.19    0.24
   3  11  -1    0.28    0.18
   3  11  -1    0.25    0.27
  -3 -11   1    0.41    0.15
  -3 -11   1    0.61    0.27
   2  11  -1    0.40    0.27
   2  11  -1    0.50    0.20
  -2 -11   1    0.75    0.27
  -2 -11   1    0.27    0.14
   1  11  -1    7.35    0.62
   1  11  -1    6.03    0.73
  -1 -11   1    7.30    0.56
  -1 -11   1    6.53    0.70
   0  11  -1   -0.42    0.19
   0  11  -1    0.21    0.19
   0 -11   1    0.23    0.21
   0 -11   1   -0.10    0.11
  -1  11  -1    6.19    0.76
  -1  11  -1    8.78    0.68
   1 -11   1    6.82    0.58
   1 -11   1    7.60    0.69
  -2  11  -1    0.07    0.21
  -2  11  -1    0.11    0.27
   2 -11   1   -0.09    0.13
   2 -11   1   -0.09    0.19
  -3  11  -1    1.64    0.32
  -3  11  -1    1.26    0.36
   3 -11   1    1.43    0.25
   3 -11   1    1.14    0.31
  -4  11  -1    1.22    0.31
  -4  11  -1    0.75    0.32
   4 -11   1    0.99    0.22
  -5  11  -1    0.60    0.26
  -5  11  -1    0.09    0.24
   5 -11   1    0.38    0.19
  -6  11  -1    2.49    0.44
   6 -11   1    2.25    0.34
  -7  11  -1    0.03    0.23
  -7  11  -1    0.13    0.17
   7 -11   1    0.38    0.20
  -8  11  -1    1.28    0.34
  -8  11  -1    0.57    0.24
   8 -11   1    0.87    0.26
  -9  11  -1    0.41    0.21
  -9  11  -1    0.17    0.26
   9 -11   1   -0.22    0.18
  10  10  -1    0.80    0.52
  10  10  -1    1.39    0.41
 -10 -10   1    2.10    0.44
   9  10  -1    0.74    0.35
  -9 -10   1    0.84    0.32
   8  10  -1    1.87    0.43
  -8 -10   1    2.00    0.40
   7  10  -1   -0.09    0.24
  -7 -10   1    0.12    0.24
   6  10  -1    2.39    0.45
  -6 -10   1    2.30    0.41
   5  10  -1    1.58    0.37
  -5 -10   1    1.87    0.37
   4  10  -1   17.98    1.49
   4  10  -1   19.88    1.37
  -4 -10   1   20.64    1.49
   3  10  -1    3.04    0.37
   3  10  -1    3.11    0.48
  -3 -10   1    3.16    0.33
  -3 -10   1    3.21    0.44
   2  10  -1   12.95    1.15
   2  10  -1   16.42    1.06
  -2 -10   1   14.81    1.13
  -2 -10   1   13.15    1.00
   1  10  -1   35.82    2.67
   1  10  -1   41.56    2.59
  -1 -10   1   38.53    2.53
  -1 -10   1   36.59    2.63
   0  10  -1   24.51    2.11
   0  10  -1   32.72    2.06
   0 -10   1   30.07    2.09
   0 -10   1   30.85    1.99
  -1  10  -1    0.22    0.24
  -1  10  -1   -0.10    0.18
   1 -10   1    0.17    0.20
   1 -10   1    0.22    0.13
  -2  10  -1   24.25    1.58
  -2  10  -1   20.99    1.63
   2 -10   1   21.08    1.49
   2 -10   1   20.80    1.57
  -3  10  -1    0.64    0.25
  -3  10  -1    0.80    0.30
   3 -10   1    1.54    0.29
   3 -10   1    0.93    0.21
  -4  10  -1    5.02    0.55
  -4  10  -1    4.48    0.56
   4 -10   1    4.34    0.45
  -5  10  -1    1.68    0.35
  -5  10  -1    1.97    0.39
   5 -10   1    2.48    0.33
  -6  10  -1    9.32    0.81
   6 -10   1    7.77    0.69
  -7  10  -1   -0.07    0.20
  -7  10  -1    0.08    0.17
   7 -10   1    0.19    0.18
  -8  10  -1    0.05    0.21
  -8  10  -1    0.10    0.18
   8 -10   1   -0.43    0.14
  -9  10  -1    0.43    0.22
  -9  10  -1    0.96    0.30
   9 -10   1    0.33    0.22
 -10  10  -1    1.75    0.34
 -10  10  -1    2.57    0.44
  10 -10   1    1.77    0.36
  11   9  -1   -0.49    0.40
 -11  -9   1    0.27    0.31
  10   9  -1    2.34    0.47
  10   9  -1    2.02    0.61
 -10  -9   1    2.84    0.40
 -10  -9   1    2.76    0.49
   9   9  -1    0.20    0.26
  -9  -9   1   -0.01    0.17
  -9  -9   1    0.21    0.26
   8   9  -1    0.85    0.31
  -8  -9   1   -0.16    0.22
  -8  -9   1    1.10    0.22
   7   9  -1    0.29    0.25
  -7  -9   1    0.44    0.26
  -7  -9   1    0.12    0.14
   6   9  -1    1.80    0.38
   6   9  -1    1.56    0.25
  -6  -9   1    1.64    0.34
  -6  -9   1    2.02    0.25
   5   9  -1    7.52    0.60
   5   9  -1    6.19    0.74
  -5  -9   1    7.40    0.72
  -5  -9   1    8.56    0.59
   4   9  -1    7.19    0.68
   4   9  -1    6.02    0.54
  -4  -9   1    7.17    0.51
  -4  -9   1    7.13    0.65
   3   9  -1    4.92    0.41
   3   9  -1    4.19    0.52
  -3  -9   1    3.89    0.37
  -3  -9   1    4.07    0.49
  -3  -9   1    4.42    0.34
   2   9  -1   22.58    1.75
   2   9  -1   25.97    1.67
  -2  -9   1   25.12    1.59
  -2  -9   1   23.29    1.62
  -2  -9   1   23.79    1.73
   1   9  -1    2.55    0.33
   1   9  -1    2.16    0.38
  -1  -9   1    2.68    0.37
  -1  -9   1    2.78    0.28
  -1  -9   1    2.74    0.22
   0   9  -1    9.07    0.82
   0   9  -1    9.37    0.74
   0  -9   1    9.54    0.78
   0  -9   1    9.45    0.68
  -1   9  -1    1.32    0.32
  -1   9  -1    1.47    0.27
   1  -9   1    2.24    0.32
   1  -9   1    1.42    0.21
  -2   9  -1   21.10    1.68
  -2   9  -1   23.66    1.63
   2  -9   1   22.61    1.56
   2  -9   1   24.74    1.65
  -3   9  -1    4.00    0.52
  -3   9  -1    5.09    0.52
   3  -9   1    4.14    0.40
  -4   9  -1   18.15    1.40
  -4   9  -1   19.70    1.38
   4  -9   1   18.07    1.31
  -5   9  -1    4.67    0.59
  -5   9  -1    5.16    0.57
   5  -9   1    6.04    0.50
  -6   9  -1   12.72    1.01
   6  -9   1   12.10    0.95
  -7   9  -1    0.28    0.21
  -7   9  -1    0.01    0.16
   7  -9   1    0.21    0.17
  -8   9  -1    0.03    0.20
  -8   9  -1    0.23    0.19
   8  -9   1    0.08    0.19
  -9   9  -1    0.33    0.20
  -9   9  -1   -0.01    0.21
   9  -9   1    0.04    0.19
 -10   9  -1    4.55    0.52
 -10   9  -1    4.59    0.57
  10  -9   1    5.34    0.60
 -11   9  -1   -0.07    0.17
  11  -9   1    0.19    0.24
  11   8  -1    0.24    0.44
  11   8  -1    0.49    0.30
 -11  -8   1    0.04    0.21
 -11  -8   1   -0.03    0.25
  10   8  -1    0.02    0.37
  10   8  -1    0.32    0.28
 -10  -8   1    0.24    0.28
 -10  -8   1    0.09    0.19
   9   8  -1    5.77    0.67
  -9  -8   1    5.57    0.66
  -9  -8   1    6.08    0.55
   8   8  -1    2.61    0.44
  -8  -8   1    2.86    0.35
  -8  -8   1    2.49    0.43
   7   8  -1   13.47    1.10
   7   8  -1   13.18    0.97
  -7  -8   1   13.20    1.10
  -7  -8   1   14.05    0.98
   6   8  -1    1.62    0.35
   6   8  -1    2.30    0.27
  -6  -8   1    2.25    0.28
  -6  -8   1    1.97    0.35
   5   8  -1    3.95    0.53
   5   8  -1    4.89    0.42
  -5  -8   1    4.84    0.53
  -5  -8   1    5.30    0.41
   4   8  -1   11.80    0.82
   4   8  -1    9.62    0.90
  -4  -8   1   10.91    0.90
  -4  -8   1   11.91    0.79
   3   8  -1    0.18    0.20
   3   8  -1    0.60    0.15
  -3  -8   1    0.17    0.17
  -3  -8   1    0.39    0.12
  -3  -8   1    0.07    0.09
   2   8  -1    1.64    0.24
   2   8  -1    1.40    0.30
  -2  -8   1    2.06    0.21
  -2  -8   1    1.64    0.17
  -2  -8   1    1.52    0.28
   1   8  -1   -0.22    0.17
   1   8  -1   -0.03    0.13
  -1  -8   1   -0.13    0.08
  -1  -8   1    0.04    0.06
  -1  -8   1   -0.15    0.14
   0   8  -1   22.22    1.48
   0   8  -1   21.30    1.55
   0  -8   1   20.94    1.42
   0  -8   1   20.53    1.50
  -1   8  -1    0.29    0.15
  -1   8  -1    0.14    0.18
   1  -8   1    0.04    0.15
   1  -8   1    0.42    0.13
  -2   8  -1    6.21    0.63
  -2   8  -1    6.98    0.59
   2  -8   1    6.95    0.53
  -3   8  -1   31.47    2.12
  -3   8  -1   31.68    2.08
   3  -8   1   28.09    2.01
  -4   8  -1    1.11    0.26
  -4   8  -1    1.17    0.28
   4  -8   1    0.98    0.20
  -5   8  -1   10.08    0.79
  -5   8  -1    8.73    0.78
   5  -8   1    9.02    0.72
  -6   8  -1    2.94    0.41
   6  -8   1    2.95    0.37
  -7   8  -1    2.10    0.32
  -7   8  -1    2.65    0.38
   7  -8   1    2.46    0.35
  -8   8  -1    1.89    0.27
  -8   8  -1    2.38    0.33
  -8   8  -1    2.37    0.38
   8  -8   1    2.10    0.35
  -9   8  -1    1.59    0.31
  -9   8  -1    1.90    0.31
   9  -8   1    1.35    0.31
 -10   8  -1    0.17    0.21
 -10   8  -1   -0.07    0.17
  10  -8   1    0.04    0.20
 -11   8  -1    1.79    0.33
  11  -8   1    1.98    0.38
  12   7  -1    0.11    0.45
 -12  -7   1    0.60    0.27
 -12  -7   1    0.00    0.28
  11   7  -1    0.88    0.32
  11   7  -1    0.89    0.50
 -11  -7   1    1.47    0.33
 -11  -7   1    1.08    0.36
  10   7  -1   -0.20    0.35
  10   7  -1    0.52    0.27
 -10  -7   1    0.16    0.26
 -10  -7   1    0.05    0.19
   9   7  -1    2.51    0.42
  -9  -7   1    2.81    0.37
  -9  -7   1    3.05    0.47
   8   7  -1   17.61    1.31
   8   7  -1   16.59    1.19
  -8  -7   1   16.35    1.22
  -8  -7   1   17.65    1.32
   7   7  -1   39.02    2.52
   7   7  -1   35.68    2.61
  -7  -7   1   36.59    2.62
  -7  -7   1   39.69    2.53
   6   7  -1    1.20    0.19
   6   7  -1    0.96    0.26
  -6  -7   1    0.66    0.24
  -6  -7   1    1.21    0.20
   5   7  -1    0.30    0.21
   5   7  -1    0.73    0.15
  -5  -7   1    0.72    0.23
  -5  -7   1    0.94    0.16
   4   7  -1    0.78    0.16
   4   7  -1    0.74    0.23
  -4  -7   1    0.44    0.19
  -4  -7   1    0.65    0.14
   3   7  -1   -0.09    0.16
   3   7  -1    0.12    0.11
  -3  -7   1    0.28    0.16
  -3  -7   1    0.24    0.10
  -3  -7   1    0.27    0.09
   2   7  -1    1.31    0.27
   2   7  -1    1.21    0.19
  -2  -7   1    1.43    0.15
  -2  -7   1    1.00    0.23
  -2  -7   1    1.40    0.17
   1   7  -1    1.86    0.24
   1   7  -1    1.37    0.27
  -1  -7   1    1.69    0.15
  -1  -7   1    1.79    0.27
  -1  -7   1    1.66    0.19
   0   7  -1    0.65    0.17
   0   7  -1    0.68    0.22
   0  -7   1    0.90    0.13
   0  -7   1    0.73    0.19
  -1   7  -1    5.59    0.47
  -1   7  -1    5.99    0.53
   1  -7   1    5.22    0.42
   1  -7   1    4.86    0.47
  -2   7  -1    3.37    0.38
  -2   7  -1    3.39    0.42
   2  -7   1    3.13    0.30
  -3   7  -1    5.79    0.56
  -3   7  -1    6.09    0.54
   3  -7   1    6.22    0.49
  -4   7  -1    2.40    0.34
  -4   7  -1    2.16    0.35
   4  -7   1    2.55    0.29
  -5   7  -1    4.79    0.51
  -5   7  -1    4.92    0.51
   5  -7   1    4.91    0.44
  -6   7  -1    0.56    0.21
   6  -7   1    0.81    0.21
   6  -7   1    0.87    0.20
  -7   7  -1   14.17    1.09
  -7   7  -1   14.47    1.06
  -7   7  -1   15.74    1.14
   7  -7   1   14.89    1.12
   7  -7   1   16.06    1.09
  -8   7  -1    2.52    0.37
  -8   7  -1    3.36    0.33
  -8   7  -1    2.42    0.34
   8  -7   1    3.25    0.42
  -9   7  -1    0.73    0.25
  -9   7  -1    1.41    0.27
   9  -7   1    1.40    0.30
 -10   7  -1    0.92    0.24
  10  -7   1    1.46    0.32
 -11   7  -1    0.41    0.21
  11  -7   1    0.27    0.24
 -12   7  -1    2.02    0.34
  12  -7   1    1.51    0.36
  12   6  -1   16.07    1.41
 -12  -6   1   11.60    1.15
 -12  -6   1   12.53    1.06
  11   6  -1    1.44    0.34
  11   6  -1    2.23    0.57
 -11  -6   1    1.44    0.33
 -11  -6   1    1.27    0.36
  10   6  -1    0.07    0.22
  10   6  -1    0.56    0.39
  10   6  -1    0.75    0.19
 -10  -6   1    0.17    0.20
 -10  -6   1    0.36    0.26
   9   6  -1    1.14    0.22
   9   6  -1    1.12    0.30
   9   6  -1    0.98    0.41
  -9  -6   1    1.21    0.26
  -9  -6   1    0.93    0.30
   8   6  -1    5.51    0.56
   8   6  -1    3.83    0.39
  -8  -6   1    4.78    0.48
  -8  -6   1    4.63    0.54
   7   6  -1    0.34    0.20
   7   6  -1    0.31    0.13
  -7  -6   1   -0.07    0.13
  -7  -6   1    0.20    0.19
   6   6  -1   33.66    2.28
   6   6  -1   31.29    2.19
  -6  -6   1   34.15    2.30
  -6  -6   1   34.20    2.21
   5   6  -1    2.64    0.36
   5   6  -1    3.05    0.27
  -5  -6   1    2.98    0.30
  -5  -6   1    2.30    0.34
   4   6  -1   32.64    2.22
   4   6  -1   34.65    2.31
  -4  -6   1   35.45    2.22
  -4  -6   1   32.89    2.30
   3   6  -1   22.12    1.50
   3   6  -1   20.99    1.57
  -3  -6   1   21.83    1.57
  -3  -6   1   24.32    1.48
   2   6  -1    0.86    0.15
   2   6  -1    0.82    0.21
  -2  -6   1    0.88    0.11
  -2  -6   1    1.19    0.14
  -2  -6   1    0.77    0.19
   1   6  -1   23.02    1.63
   1   6  -1   25.35    1.58
  -1  -6   1   23.82    1.54
  -1  -6   1   22.49    1.60
  -1  -6   1   22.55    1.52
   0   6  -1    7.92    0.67
   0   6  -1    8.26    0.62
   0  -6   1    7.87    0.57
   0  -6   1    8.62    0.65
  -1   6  -1    3.72    0.38
  -1   6  -1    3.51    0.41
   1  -6   1    3.87    0.31
  -2   6  -1    3.35    0.36
  -2   6  -1    3.15    0.38
   2  -6   1    3.40    0.30
  -3   6  -1    5.74    0.51
  -3   6  -1    5.20    0.48
   3  -6   1    5.54    0.44
  -4   6  -1   10.22    0.85
  -4   6  -1   10.89    0.86
   4  -6   1   11.59    0.83
   4  -6   1   11.88    0.82
  -5   6  -1    0.34    0.18
  -5   6  -1    0.30    0.18
   5  -6   1    0.44    0.15
   5  -6   1    0.19    0.14
  -6   6  -1   41.92    2.94
  -6   6  -1   42.12    2.98
   6  -6   1   49.23    2.95
   6  -6   1   44.83    2.97
  -7   6  -1    0.46    0.20
  -7   6  -1    0.36    0.17
  -7   6  -1    0.56    0.15
   7  -6   1    0.72    0.19
   7  -6   1    0.68    0.21
  -8   6  -1   52.57    3.21
  -8   6  -1   50.13    3.27
  -8   6  -1   45.57    3.24
   8  -6   1   46.89    3.27
  -9   6  -1    6.47    0.52
  -9   6  -1    6.17    0.56
  -9   6  -1    7.01    0.60
   9  -6   1    5.41    0.61
 -10   6  -1   -0.07    0.15
  10  -6   1   -0.27    0.16
 -11   6  -1    1.68    0.31
  11  -6   1    2.17    0.39
 -12   6  -1    0.10    0.21
  12  -6   1   -0.06    0.22
  12   5  -1    0.40    0.24
  12   5  -1    0.98    0.48
 -12  -5   1    0.77    0.29
 -12  -5   1    0.92    0.36
  11   5  -1    2.75    0.62
  11   5  -1    2.15    0.39
  11   5  -1    2.23    0.31
 -11  -5   1    2.78    0.39
 -11  -5   1    1.93    0.42
 -11  -5   1    2.87    0.42
  10   5  -1    0.09    0.14
  10   5  -1    0.11    0.22
  10   5  -1   -0.66    0.25
 -10  -5   1   -0.17    0.21
 -10  -5   1   -0.03    0.18
 -10  -5   1    0.09    0.19
   9   5  -1   20.30    1.44
   9   5  -1   19.46    1.52
   9   5  -1   21.00    1.69
  -9  -5   1   22.98    1.58
  -9  -5   1   21.10    1.49
  -9  -5   1   21.18    1.50
   8   5  -1    9.02    0.61
   8   5  -1    7.42    0.68
  -8  -5   1    7.27    0.64
  -8  -5   1    7.62    0.65
  -8  -5   1    6.02    0.69
   7   5  -1    2.44    0.28
   7   5  -1    2.45    0.35
  -7  -5   1    2.39    0.35
  -7  -5   1    2.14    0.32
  -7  -5   1    2.80    0.32
   6   5  -1    4.30    0.37
   6   5  -1    4.48    0.47
  -6  -5   1    4.18    0.47
  -6  -5   1    4.41    0.42
  -6  -5   1    4.95    0.41
   5   5  -1    2.50    0.24
   5   5  -1    2.77    0.34
  -5  -5   1    2.23    0.31
  -5  -5   1    2.75    0.28
  -5  -5   1    2.48    0.31
   4   5  -1   -0.06    0.13
   4   5  -1    0.10    0.08
  -4  -5   1    0.03    0.13
  -4  -5   1    0.12    0.09
   3   5  -1    0.39    0.16
   3   5  -1    0.50    0.11
  -3  -5   1    0.21    0.09
  -3  -5   1    0.44    0.16
   2   5  -1   28.53    1.85
   2   5  -1   27.18    1.90
  -2  -5   1   29.14    1.83
  -2  -5   1   26.12    1.89
  -2  -5   1   28.63    1.82
   1   5  -1    1.47    0.18
   1   5  -1    1.23    0.21
  -1  -5   1    1.02    0.19
  -1  -5   1    1.17    0.11
  -1  -5   1    0.98    0.13
   0   5  -1    0.17    0.11
   0   5  -1   -0.13    0.12
   0  -5   1    0.06    0.07
   0  -5   1    0.04    0.11
  -1   5  -1    4.15    0.35
  -1   5  -1    3.79    0.40
   1  -5   1    4.06    0.32
  -2   5  -1    3.41    0.34
  -2   5  -1    3.15    0.36
   2  -5   1    3.71    0.30
  -3   5  -1    1.00    0.22
  -3   5  -1    1.00    0.21
   3  -5   1    1.23    0.18
   3  -5   1    1.20    0.20
  -4   5  -1    0.55    0.18
  -4   5  -1    0.77    0.19
   4  -5   1    0.75    0.16
   4  -5   1    0.56    0.15
  -5   5  -1    2.18    0.28
  -5   5  -1    2.05    0.27
  -5   5  -1    1.82    0.27
   5  -5   1    1.56    0.24
   5  -5   1    1.98    0.25
  -6   5  -1   58.71    3.86
  -6   5  -1   57.32    3.80
  -6   5  -1   54.25    3.83
  -6   5  -1   59.38    3.86
   6  -5   1   59.24    3.86
   6  -5   1   63.36    3.84
  -7   5  -1   12.21    0.98
  -7   5  -1   15.09    0.96
  -7   5  -1   13.34    1.01
  -7   5  -1   14.76    1.04
   7  -5   1   12.02    1.01
   7  -5   1   14.48    1.00
  -8   5  -1    8.12    0.65
  -8   5  -1    6.69    0.60
  -8   5  -1    6.62    0.58
  -8   5  -1    7.14    0.54
   8  -5   1    6.89    0.58
   8  -5   1    6.53    0.62
  -9   5  -1    5.70    0.55
  -9   5  -1    6.11    0.48
  -9   5  -1    5.46    0.61
   9  -5   1    5.69    0.61
 -10   5  -1    0.01    0.20
 -10   5  -1    0.51    0.19
  10  -5   1    0.23    0.22
 -11   5  -1    3.80    0.43
 -11   5  -1    2.82    0.46
  11  -5   1    2.61    0.44
 -12   5  -1    2.06    0.34
 -12   5  -1    1.00    0.34
  12  -5   1    1.72    0.37
 -13   5  -1    1.04    0.28
  13  -5   1    1.51    0.38
  13   4  -1    0.04    0.23
  13   4  -1    0.41    0.41
 -13  -4   1    1.13    0.29
 -13  -4   1   -0.08    0.23
  12   4  -1    1.90    0.30
  12   4  -1    1.69    0.32
  12   4  -1    1.05    0.49
 -12  -4   1    1.35    0.32
 -12  -4   1    1.51    0.36
 -12  -4   1    0.79    0.33
  11   4  -1    0.35    0.22
  11   4  -1    0.33    0.16
  11   4  -1    0.72    0.41
  11   4  -1    0.29    0.21
 -11  -4   1   -0.11    0.19
 -11  -4   1    0.37    0.22
 -11  -4   1    0.02    0.25
  10   4  -1    0.01    0.19
  10   4  -1    0.39    0.35
  10   4  -1    0.24    0.14
 -10  -4   1    0.44    0.21
 -10  -4   1    0.41    0.26
 -10  -4   1   -0.02    0.19
   9   4  -1    5.59    0.44
   9   4  -1    4.02    0.48
   9   4  -1    5.74    0.71
  -9  -4   1    3.92    0.52
  -9  -4   1    4.87    0.51
  -9  -4   1    4.73    0.51
   8   4  -1    2.53    0.27
   8   4  -1    1.66    0.42
   8   4  -1    1.76    0.30
  -8  -4   1    2.50    0.36
  -8  -4   1    1.85    0.30
  -8  -4   1    2.22    0.32
   7   4  -1    1.95    0.30
   7   4  -1    2.19    0.25
  -7  -4   1    2.27    0.33
  -7  -4   1    2.36    0.30
  -7  -4   1    2.71    0.32
   6   4  -1    0.03    0.14
   6   4  -1    0.11    0.09
  -6  -4   1    0.22    0.15
  -6  -4   1    0.06    0.12
  -6  -4   1   -0.02    0.13
   5   4  -1    0.13    0.15
   5   4  -1    0.09    0.08
  -5  -4   1    0.05    0.12
  -5  -4   1    0.09    0.14
  -5  -4   1    0.08    0.10
   4   4  -1    1.39    0.16
   4   4  -1    1.14    0.21
  -4  -4   1    1.16    0.21
  -4  -4   1    1.40    0.21
  -4  -4   1    1.13    0.17
   3   4  -1   10.73    0.67
   3   4  -1    9.96    0.73
  -3  -4   1    9.60    0.73
  -3  -4   1    8.87    0.67
  -3  -4   1    9.24    0.70
   2   4  -1    0.82    0.12
   2   4  -1    0.64    0.16
  -2  -4   1    0.80    0.11
  -2  -4   1    0.78    0.16
  -2  -4   1    0.88    0.11
   1   4  -1   65.60    4.33
   1   4  -1   70.06    4.29
  -1  -4   1   64.44    4.26
  -1  -4   1   65.98    4.32
  -1  -4   1   67.72    4.27
   0   4  -1   25.76    1.75
   0   4  -1   28.15    1.72
   0  -4   1   25.41    1.73
   0  -4   1   24.99    1.69
  -1   4  -1   69.72    4.34
  -1   4  -1   64.08    4.36
   1  -4   1   67.70    4.31
  -2   4  -1    0.34    0.14
  -2   4  -1    0.11    0.14
   2  -4   1    0.25    0.10
   2  -4   1    0.25    0.12
  -3   4  -1    5.15    0.45
  -3   4  -1    5.50    0.46
   3  -4   1    5.74    0.43
   3  -4   1    5.32    0.44
  -4   4  -1    3.59    0.32
  -4   4  -1    2.69    0.32
  -4   4  -1    2.51    0.30
   4  -4   1    2.68    0.29
   4  -4   1    2.80    0.29
  -5   4  -1   28.49    1.87
  -5   4  -1   28.17    1.82
  -5   4  -1   25.48    1.84
  -5   4  -1   29.83    1.87
   5  -4   1   25.42    1.86
   5  -4   1   29.20    1.86
  -6   4  -1    4.71    0.42
  -6   4  -1    3.54    0.38
  -6   4  -1    4.17    0.34
  -6   4  -1    4.27    0.40
   6  -4   1    4.83    0.41
   6  -4   1    4.49    0.40
  -7   4  -1    5.78    0.51
  -7   4  -1    5.94    0.47
  -7   4  -1    6.10    0.52
  -7   4  -1    6.30    0.55
   7  -4   1    6.07    0.54
   7  -4   1    7.14    0.54
  -8   4  -1   19.23    1.24
  -8   4  -1   14.08    1.15
  -8   4  -1   17.92    1.14
   8  -4   1   16.40    1.19
   8  -4   1   14.91    1.19
  -9   4  -1    0.81    0.22
  -9   4  -1    1.41    0.21
  -9   4  -1    1.48    0.30
   9  -4   1    1.26    0.28
   9  -4   1    1.00    0.26
 -10   4  -1    0.30    0.15
 -10   4  -1    0.42    0.24
 -10   4  -1    0.33    0.19
  10  -4   1    0.07    0.19
 -11   4  -1    2.10    0.33
 -11   4  -1    1.63    0.35
  11  -4   1    1.99    0.37
 -12   4  -1    0.22    0.26
 -12   4  -1    0.22    0.21
  12  -4   1    0.10    0.23
 -13   4  -1    0.93    0.26
 -13   4  -1    0.23    0.28
  13  -4   1    1.13    0.33
  13   3  -1    0.09    0.22
  13   3  -1   -0.78    0.32
 -13  -3   1    0.20    0.22
 -13  -3   1    0.37    0.25
  12   3  -1    2.87    0.59
  12   3  -1    2.20    0.37
  12   3  -1    1.94    0.37
 -12  -3   1    1.90    0.39
 -12  -3   1    2.29    0.36
  11   3  -1    0.69    0.39
  11   3  -1    0.32    0.20
  11   3  -1    0.33    0.21
 -11  -3   1    0.44    0.20
 -11  -3   1    0.43    0.21
 -11  -3   1    0.48    0.27
 -11  -3   1    0.44    0.24
  10   3  -1    0.22    0.18
  10   3  -1    0.48    0.32
 -10  -3   1   -0.10    0.14
 -10  -3   1    0.26    0.22
 -10  -3   1   -0.14    0.21
 -10  -3   1    0.02    0.17
   9   3  -1    8.65    0.69
   9   3  -1    7.32    0.87
  -9  -3   1    7.64    0.70
  -9  -3   1    8.43    0.69
  -9  -3   1    9.00    0.66
  -9  -3   1    8.12    0.74
   8   3  -1   10.89    0.93
   8   3  -1    9.50    0.77
  -8  -3   1    9.87    0.80
  -8  -3   1    9.83    0.78
  -8  -3   1   11.47    0.76
  -8  -3   1    9.41    0.82
   7   3  -1    4.78    0.40
  -7  -3   1    3.55    0.39
  -7  -3   1    4.02    0.35
  -7  -3   1    3.44    0.42
  -7  -3   1    3.89    0.41
   6   3  -1    0.14    0.11
  -6  -3   1    0.17    0.14
  -6  -3   1   -0.04    0.12
  -6  -3   1   -0.03    0.11
  -5  -3   1    0.73    0.17
   4   3  -1   11.51    0.82
   4   3  -1   11.36    0.85
  -4  -3   1   13.01    0.86
  -4  -3   1   11.83    0.88
  -4  -3   1   13.09    0.84
   3   3  -1    5.33    0.41
   3   3  -1    5.54    0.36
  -3  -3   1    4.89    0.40
  -3  -3   1    3.91    0.40
  -3  -3   1    4.68    0.37
   2   3  -1   25.87    1.80
   2   3  -1   28.72    1.84
  -2  -3   1   27.77    1.85
  -2  -3   1   28.10    1.83
  -2  -3   1   28.94    1.80
   1   3  -1   21.50    1.41
   1   3  -1   21.80    1.44
  -1  -3   1   21.87    1.39
  -1  -3   1   21.10    1.38
  -1  -3   1   21.31    1.43
   0   3  -1    0.09    0.11
   0   3  -1    0.03    0.08
   0  -3   1    0.16    0.06
  -1   3  -1  110.18    6.64
  -1   3  -1  104.63    6.65
   1  -3   1   97.31    6.61
   1  -3   1  114.68    6.62
   1  -3   1   91.57    6.64
  -2   3  -1    0.02    0.12
  -2   3  -1    0.20    0.11
  -2   3  -1   -0.07    0.08
   2  -3   1    0.08    0.11
   2  -3   1    0.22    0.09
  -3   3  -1  128.71    7.87
  -3   3  -1  130.87    7.88
  -3   3  -1  121.11    7.85
   3  -3   1  113.86    7.85
   3  -3   1  119.61    7.85
  -4   3  -1    0.76    0.16
   4  -3   1    1.18    0.18
  -5   3  -1    5.63    0.47
  -5   3  -1    5.68    0.48
  -5   3  -1    6.84    0.51
  -5   3  -1    6.16    0.45
   5  -3   1    6.53    0.51
   5  -3   1    6.03    0.49
  -6   3  -1    0.27    0.12
  -6   3  -1    0.31    0.14
  -6   3  -1    0.30    0.10
  -6   3  -1    0.04    0.14
   6  -3   1    0.47    0.17
   6  -3   1    0.31    0.13
  -7   3  -1    5.96    0.47
  -7   3  -1    5.87    0.50
   7  -3   1    5.78    0.54
   7  -3   1    7.36    0.55
  -8   3  -1   14.36    0.94
  -8   3  -1   12.93    1.01
  -8   3  -1   12.66    0.97
   8  -3   1   13.99    1.03
   8  -3   1   12.56    0.99
  -9   3  -1    7.23    0.61
  -9   3  -1    7.78    0.67
  -9   3  -1    7.81    0.58
   9  -3   1    7.04    0.67
   9  -3   1    6.83    0.64
 -10   3  -1    0.56    0.24
 -10   3  -1    0.58    0.17
 -10   3  -1    0.71    0.21
  10  -3   1    0.50    0.26
  10  -3   1    0.22    0.21
 -11   3  -1    1.28    0.32
 -11   3  -1    1.73    0.29
  11  -3   1    1.32    0.32
 -12   3  -1    2.97    0.49
 -12   3  -1    4.39    0.47
  12  -3   1    4.25    0.54
 -13   3  -1    0.69    0.26
 -13   3  -1    0.70    0.31
  13  -3   1    0.82    0.30
  13   2  -1    4.82    0.58
 -13  -2   1    4.87    0.52
 -13  -2   1    4.79    0.53
 -13  -2   1    3.41    0.55
  12   2  -1    0.51    0.25
  12   2  -1    0.53    0.37
  12   2  -1    0.59    0.22
 -12  -2   1    0.41    0.26
 -12  -2   1    0.28    0.19
 -12  -2   1    0.23    0.18
  11   2  -1    0.18    0.35
  11   2  -1    0.01    0.19
 -11  -2   1    0.47    0.19
 -11  -2   1    0.21    0.18
 -11  -2   1    0.55    0.25
  10   2  -1    9.63    1.01
  10   2  -1   11.94    0.87
 -10  -2   1   10.74    0.83
 -10  -2   1    9.93    0.90
 -10  -2   1   10.85    0.81
 -10  -2   1   10.08    0.87
   9   2  -1   10.28    0.98
   9   2  -1   10.69    0.83
  -9  -2   1   11.60    0.84
  -9  -2   1   11.73    0.88
  -9  -2   1    9.81    0.89
  -9  -2   1   10.50    0.81
   8   2  -1   39.82    2.58
  -8  -2   1   35.34    2.40
  -8  -2   1   34.70    2.47
  -8  -2   1   35.08    2.44
  -8  -2   1   36.88    2.43
   7   2  -1    8.24    0.73
  -7  -2   1    7.91    0.65
  -7  -2   1    8.16    0.59
  -7  -2   1    7.20    0.60
  -7  -2   1    7.29    0.62
  -6  -2   1   58.50    3.82
  -6  -2   1   59.83    3.81
  -6  -2   1   57.34    3.84
  -6  -2   1   58.35    3.79
  -5  -2   1   12.49    0.84
  -5  -2   1   11.54    0.81
  -5  -2   1   11.39    0.83
  -5  -2   1   11.63    0.86
  -4  -2   1   40.85    2.58
  -4  -2   1   41.57    2.54
  -4  -2   1   37.43    2.55
  -4  -2   1   37.03    2.56
   3   2  -1    2.47    0.19
   3   2  -1    2.51    0.22
  -3  -2   1    1.84    0.22
  -3  -2   1    1.89    0.21
  -3  -2   1    1.85    0.21
   2   2  -1   17.99    1.10
   2   2  -1   16.25    1.11
  -2  -2   1   15.94    1.09
  -2  -2   1   17.34    1.13
  -2  -2   1   16.09    1.11
   1   2  -1    1.05    0.09
  -1  -2   1    0.85    0.12
  -1  -2   1    0.70    0.09
  -1  -2   1    0.59    0.12
   0   2  -1  429.05   27.31
   0   2  -1  424.58   27.34
   0   2  -1  426.32   27.32
   0  -2   1  438.51   27.33
  -1   2  -1    5.27    0.39
  -1   2  -1    6.28    0.43
  -1   2  -1    5.89    0.42
   1  -2   1    6.11    0.39
   1  -2   1    5.48    0.39
   1  -2   1    5.44    0.42
  -2   2  -1  777.37   50.21
  -2   2  -1  800.04   50.17
  -2   2  -1  833.65   50.21
   2  -2   1  776.14   50.20
   2  -2   1  759.46   50.27
  -4   2  -1   30.74    2.00
  -4   2  -1   29.58    1.96
  -4   2  -1   30.29    1.98
  -4   2  -1   29.58    1.99
   4  -2   1   30.59    2.02
   4  -2   1   31.09    1.99
  -5   2  -1   14.86    1.08
  -5   2  -1   15.00    1.05
  -5   2  -1   15.93    1.06
  -5   2  -1   15.56    1.03
   5  -2   1   14.79    1.07
   5  -2   1   16.68    1.11
  -6   2  -1   -0.06    0.12
  -6   2  -1    0.21    0.10
  -6   2  -1    0.15    0.11
   6  -2   1    0.05    0.16
   6  -2   1    0.15    0.11
  -7   2  -1    0.29    0.16
  -7   2  -1    0.59    0.15
  -7   2  -1    0.55    0.13
   7  -2   1    0.41    0.20
   7  -2   1    0.42    0.15
  -8   2  -1    7.84    0.64
  -8   2  -1    7.68    0.59
  -8   2  -1    8.10    0.56
   8  -2   1    6.05    0.60
   8  -2   1    6.90    0.65
  -9   2  -1   12.28    0.89
  -9   2  -1   11.17    0.79
  -9   2  -1   11.13    0.83
   9  -2   1   10.70    0.90
   9  -2   1    8.95    0.84
 -10   2  -1   31.33    2.20
 -10   2  -1   33.92    2.17
 -10   2  -1   29.71    2.25
  10  -2   1   32.70    2.26
  10  -2   1   34.04    2.31
 -11   2  -1    3.20    0.35
 -11   2  -1    3.18    0.40
 -11   2  -1    3.15    0.45
  11  -2   1    3.37    0.45
 -12   2  -1    0.74    0.30
 -12   2  -1    1.16    0.26
  12  -2   1    0.86    0.29
 -13   2  -1    0.44    0.28
 -13   2  -1    0.94    0.27
  13  -2   1    0.79    0.30
  13   1  -1    1.12    0.33
 -13  -1   1    0.76    0.24
 -13  -1   1    0.42    0.28
 -13  -1   1    1.20    0.27
  12   1  -1    2.57    0.42
 -12  -1   1    2.25    0.41
 -12  -1   1    2.63    0.37
 -12  -1   1    2.52    0.37
  11   1  -1    1.95    0.34
  11   1  -1    1.11    0.42
 -11  -1   1    1.75    0.30
 -11  -1   1    1.93    0.36
 -11  -1   1    2.16    0.31
  10   1  -1    1.69    0.30
  10   1  -1    1.36    0.42
 -10  -1   1    1.72    0.27
 -10  -1   1    1.06    0.28
 -10  -1   1    1.69    0.27
   9   1  -1    3.95    0.44
   9   1  -1    5.66    0.65
  -9  -1   1    4.04    0.49
  -9  -1   1    3.95    0.42
  -9  -1   1    3.26    0.45
  -9  -1   1    4.42    0.43
   8   1  -1   27.41    1.89
   8   1  -1   25.65    1.75
  -8  -1   1   25.28    1.73
  -8  -1   1   26.90    1.75
  -8  -1   1   23.79    1.79
  -8  -1   1   24.65    1.77
   7   1  -1   11.91    0.96
   7   1  -1   11.15    0.85
  -7  -1   1   12.68    0.91
  -7  -1   1   11.61    0.88
  -7  -1   1   11.91    0.84
  -7  -1   1   11.58    0.85
   6   1  -1   10.30    0.83
  -6  -1   1    9.84    0.73
  -6  -1   1   10.36    0.78
  -6  -1   1   11.08    0.77
  -6  -1   1    9.68    0.74
  -5  -1   1    9.55    0.67
  -5  -1   1    9.07    0.64
  -5  -1   1    8.72    0.67
  -5  -1   1    8.64    0.65
  -4  -1   1    3.88    0.34
  -4  -1   1    3.63    0.32
  -4  -1   1    3.89    0.31
  -4  -1   1    3.51    0.29
  -3  -1   1   40.38    2.56
  -3  -1   1   38.00    2.57
  -3  -1   1   41.48    2.58
  -3  -1   1   39.02    2.57
  -2  -1   1   32.51    2.16
  -2  -1   1   36.02    2.18
  -2  -1   1   33.45    2.17
  -2  -1   1   32.43    2.17
   1   1  -1   79.09    4.81
   1   1  -1   71.55    4.80
  -1  -1   1   74.88    4.81
  -1  -1   1   71.56    4.80
  -1  -1   1   78.68    4.82
  -1  -1   1   76.97    4.82
   0   1  -1   39.98    2.40
   0   1  -1   32.38    2.42
   0   1  -1   37.10    2.41
   0   1  -1   35.61    2.41
   0  -1   1   42.25    2.41
   0  -1   1   35.10    2.42
   0  -1   1   39.73    2.41
   0  -1   1   38.66    2.40
  -1   1  -1    8.37    0.54
  -1   1  -1    8.09    0.53
  -1   1  -1    7.70    0.53
  -1   1  -1    7.97    0.53
  -1   1  -1    7.56    0.55
   1  -1   1    7.34    0.53
   1  -1   1    7.75    0.53
   1  -1   1    8.47    0.53
   1  -1   1    9.20    0.55
  -2   1  -1   92.21    6.38
  -2   1  -1  105.94    6.36
  -2   1  -1   88.98    6.38
  -2   1  -1  110.79    6.38
   2  -1   1   99.41    6.38
   2  -1   1  100.64    6.40
   2  -1   1  101.42    6.42
  -4   1  -1    8.16    0.55
  -4   1  -1    8.16    0.53
   4  -1   1    6.39    0.59
   4  -1   1    7.63    0.56
  -5   1  -1    0.45    0.11
  -5   1  -1    0.43    0.14
  -5   1  -1    0.51    0.12
   5  -1   1    0.70    0.21
   5  -1   1    0.71    0.14
  -6   1  -1    7.87    0.61
  -6   1  -1    7.75    0.58
  -6   1  -1    7.84    0.56
   6  -1   1    7.97    0.67
   6  -1   1    7.74    0.60
  -7   1  -1   48.82    3.13
  -7   1  -1   47.24    3.11
  -7   1  -1   47.96    3.16
   7  -1   1   43.95    3.14
   7  -1   1   51.93    3.24
  -8   1  -1   46.75    3.09
  -8   1  -1   48.85    3.05
  -8   1  -1   47.19    3.03
   8  -1   1   42.77    3.06
   8  -1   1   45.75    3.15
  -9   1  -1    0.28    0.14
  -9   1  -1    0.40    0.19
  -9   1  -1    0.56    0.17
   9  -1   1    0.28    0.18
   9  -1   1   -0.28    0.23
 -10   1  -1    9.39    0.80
 -10   1  -1    9.74    0.71
 -10   1  -1    9.89    0.74
  10  -1   1    8.88    0.86
  10  -1   1    8.49    0.77
 -11   1  -1    3.73    0.50
 -11   1  -1    4.39    0.41
 -11   1  -1    4.80    0.48
  11  -1   1    5.11    0.54
  11  -1   1    3.76    0.59
 -12   1  -1    1.96    0.30
 -12   1  -1    0.54    0.27
  12  -1   1    1.45    0.33
 -13   1  -1    1.17    0.27
 -13   1  -1    1.73    0.38
  13  -1   1    2.13    0.40
 -14   1  -1    0.78    0.27
  13   0  -1    0.69    0.30
 -13   0   1    0.65    0.30
 -13   0   1    0.76    0.26
  12   0  -1    0.06    0.22
 -12   0   1    0.03    0.16
 -12   0   1   -0.24    0.20
 -12   0   1    0.02    0.19
  11   0  -1    0.10    0.31
  11   0  -1   -0.04    0.20
 -11   0   1    0.36    0.18
 -11   0   1    0.23    0.23
 -11   0   1    0.26    0.19
  10   0  -1    2.05    0.46
  10   0  -1    2.98    0.41
 -10   0   1    3.25    0.37
 -10   0   1    2.95    0.43
 -10   0   1    3.36    0.37
   9   0  -1    0.31    0.18
   9   0  -1    0.41    0.29
  -9   0   1    0.04    0.15
  -9   0   1    0.54    0.18
  -9   0   1    0.08    0.17
   8   0  -1    8.55    0.75
   8   0  -1   10.53    0.87
  -8   0   1    9.38    0.77
  -8   0   1   10.21    0.74
  -8   0   1   10.48    0.74
   7   0  -1    2.00    0.26
   7   0  -1    1.75    0.34
  -7   0   1    1.63    0.22
  -7   0   1    1.62    0.23
  -7   0   1    1.42    0.25
   6   0  -1    8.56    0.67
   6   0  -1    8.93    0.76
  -6   0   1    9.25    0.67
  -6   0   1    9.45    0.71
  -6   0   1   10.00    0.68
  -6   0   1    8.75    0.70
   5   0  -1   -0.05    0.09
   5   0  -1    0.17    0.17
  -5   0   1   -0.01    0.09
  -5   0   1   -0.07    0.12
  -5   0   1   -0.05    0.11
  -5   0   1   -0.03    0.10
   4   0  -1    4.59    0.41
   4   0  -1    3.98    0.35
  -4   0   1    4.41    0.35
  -4   0   1    4.93    0.39
  -4   0   1    5.15    0.37
  -4   0   1    4.56    0.38
   3   0  -1    0.09    0.08
  -3   0   1    0.21    0.08
  -3   0   1    0.40    0.10
  -3   0   1    0.19    0.10
  -3   0   1    0.19    0.11
   2   0  -1    0.13    0.06
  -2   0   1    0.24    0.08
  -2   0   1    0.17    0.08
  -2   0   1    0.22    0.09
  -2   0   1    0.17    0.07
   1   0  -1    4.36    0.29
   1   0  -1    3.74    0.28
   1   0  -1    4.45    0.28
   1   0  -1    4.49    0.29
  -1   0   1    3.86    0.28
  -1   0   1    4.75    0.29
  -1   0   1    3.57    0.28
  -1   0   1    4.43    0.29
  -1   0   1    4.14    0.28
   0   0  -1    0.00    0.00
   0   0  -1    0.09    0.02
   0   0  -1    0.01    0.02
   0   0  -1    0.00    0.01
   0   0   1    0.00    0.00
   0   0   1    0.01    0.01
   0   0   1    0.09    0.01
   0   0   1   -0.02    0.02
   0   0   1    0.00    0.01
  -1   0  -1    0.21    0.04
  -1   0  -1    0.21    0.08
  -1   0  -1    0.24    0.04
  -1   0  -1    0.34    0.03
   1   0   1    0.22    0.07
   1   0   1    0.26    0.03
   1   0   1    0.29    0.04
   1   0   1    0.21    0.04
  -2   0  -1    0.91    0.11
  -2   0  -1    0.88    0.09
  -2   0  -1    0.80    0.09
   2   0   1    0.79    0.09
   2   0   1    0.72    0.16
  -3   0  -1    1.47    0.15
  -3   0  -1    1.40    0.17
  -3   0  -1    1.44    0.14
  -3   0  -1    1.44    0.18
   3   0   1    1.52    0.23
  -4   0  -1    2.07    0.20
  -4   0  -1    2.46    0.21
  -4   0  -1    2.29    0.24
   4   0   1    2.11    0.30
  -5   0  -1   10.05    0.71
  -5   0  -1   10.40    0.75
  -5   0  -1   10.48    0.72
   5   0   1   10.80    0.82
  -6   0  -1    3.07    0.35
  -6   0  -1    3.34    0.29
  -6   0  -1    3.34    0.30
   6   0   1    3.55    0.44
  -7   0  -1    0.41    0.12
  -7   0  -1    0.39    0.16
  -7   0  -1    0.32    0.13
   7   0   1    0.08    0.21
  -8   0  -1    1.03    0.18
  -8   0  -1    1.32    0.24
  -8   0  -1    1.13    0.19
   8   0   1    1.17    0.33
   8   0   1    0.78    0.19
  -9   0  -1    3.53    0.37
  -9   0  -1    3.88    0.37
  -9   0  -1    3.40    0.42
   9   0   1    3.48    0.53
   9   0   1    2.78    0.38
 -10   0  -1    0.44    0.17
 -10   0  -1    0.16    0.21
 -10   0  -1    0.13    0.16
  10   0   1    0.04    0.18
  10   0   1    0.37    0.31
 -11   0  -1    4.20    0.44
 -11   0  -1    3.35    0.48
 -11   0  -1    4.25    0.43
  11   0   1    3.37    0.46
  11   0   1    4.01    0.61
 -12   0  -1    0.59    0.27
 -12   0  -1    0.83    0.22
 -12   0  -1    0.35    0.21
  12   0   1    1.00    0.38
  12   0   1    0.49    0.26
 -13   0  -1    0.81    0.25
 -13   0  -1   -0.01    0.25
  13   0   1    0.96    0.32
 -14   0  -1    0.24    0.22
 -14   0  -1    0.15    0.25
  14   0   1    0.25    0.29
  13  -1  -1    2.84    0.46
 -13   1   1    2.24    0.38
 -13   1   1    2.09    0.43
  12  -1  -1    3.85    0.50
 -12   1   1    3.21    0.51
 -12   1   1    3.08    0.43
 -12   1   1    3.78    0.43
  11  -1  -1    2.13    0.37
 -11   1   1    2.29    0.32
 -11   1   1    2.69    0.35
 -11   1   1    1.93    0.38
  10  -1  -1    4.99    0.61
  10  -1  -1    4.47    0.51
 -10   1   1    5.16    0.50
 -10   1   1    3.82    0.53
 -10   1   1    5.05    0.45
   9  -1  -1    3.67    0.41
   9  -1  -1    2.44    0.43
  -9   1   1    2.90    0.33
  -9   1   1    2.05    0.31
  -9   1   1    2.55    0.37
   8  -1  -1    7.26    0.74
   8  -1  -1   11.03    0.73
  -8   1   1    8.30    0.72
  -8   1   1    8.52    0.66
  -8   1   1    8.59    0.68
   7  -1  -1    3.62    0.44
   7  -1  -1    4.42    0.38
  -7   1   1    3.47    0.36
  -7   1   1    3.56    0.33
  -7   1   1    2.93    0.38
   6  -1  -1   10.75    0.82
   6  -1  -1   11.04    0.86
  -6   1   1   11.75    0.80
  -6   1   1   11.35    0.81
  -6   1   1   11.22    0.84
   5  -1  -1   13.03    0.93
   5  -1  -1   11.19    0.89
  -5   1   1   13.32    0.89
  -5   1   1   13.22    0.88
  -5   1   1   12.68    0.91
   4  -1  -1    1.93    0.24
  -4   1   1    1.31    0.17
  -4   1   1    1.71    0.18
  -4   1   1    1.15    0.19
   2  -1  -1   43.82    2.79
   2  -1  -1   43.70    2.80
  -2   1   1   45.10    2.81
  -2   1   1   38.73    2.80
  -2   1   1   45.21    2.80
  -2   1   1   44.25    2.80
   1  -1  -1   22.03    1.54
  -1   1   1   26.02    1.56
   0  -1  -1   39.66    2.50
   0   1   1   34.98    2.48
   0   1   1   42.48    2.50
  -1  -1  -1   10.46    0.58
  -1  -1  -1    7.54    0.57
  -1  -1  -1    8.83    0.58
  -1  -1  -1    9.32    0.57
   1   1   1    8.16    0.57
   1   1   1    8.21    0.60
   1   1   1    8.58    0.58
  -2  -1  -1   62.37    4.28
  -2  -1  -1   58.96    4.29
  -2  -1  -1   73.15    4.27
  -2  -1  -1   61.70    4.28
   2   1   1   57.13    4.32
   2   1   1   76.68    4.28
   2   1   1   77.46    4.28
  -3  -1  -1    6.22    0.44
  -3  -1  -1    6.11    0.47
  -3  -1  -1    6.39    0.43
  -3  -1  -1    6.23    0.45
   3   1   1    6.34    0.52
  -4  -1  -1   17.25    1.17
  -4  -1  -1   17.13    1.18
  -4  -1  -1   18.35    1.21
  -4  -1  -1   18.29    1.16
   4   1   1   17.16    1.25
  -5  -1  -1    1.01    0.13
  -5  -1  -1    0.50    0.14
  -5  -1  -1    0.70    0.17
  -5  -1  -1    0.81    0.14
   5   1   1    0.65    0.23
  -6  -1  -1    1.19    0.23
  -6  -1  -1    1.73    0.19
   6   1   1    2.13    0.34
  -7  -1  -1   27.19    1.74
  -7  -1  -1   26.30    1.70
  -7  -1  -1   25.47    1.69
  -7  -1  -1   22.30    1.75
   7   1   1   25.64    1.84
  -8  -1  -1   32.45    2.11
  -8  -1  -1   31.62    2.19
  -8  -1  -1   31.99    2.16
  -8  -1  -1   30.41    2.10
   8   1   1   32.17    2.27
  -9  -1  -1    1.13    0.21
  -9  -1  -1    0.74    0.19
  -9  -1  -1    0.77    0.23
   9   1   1    0.76    0.35
 -10  -1  -1    2.23    0.37
 -10  -1  -1    2.97    0.35
 -10  -1  -1    2.55    0.32
  10   1   1    3.09    0.52
  10   1   1    3.90    0.42
 -11  -1  -1   11.73    0.90
 -11  -1  -1   10.71    0.96
 -11  -1  -1   11.76    0.90
  11   1   1   12.40    1.13
  11   1   1   13.11    0.97
 -12  -1  -1    0.74    0.29
 -12  -1  -1    1.51    0.26
 -12  -1  -1    0.69    0.22
  12   1   1    0.67    0.37
  12   1   1    1.04    0.29
 -13  -1  -1    1.51    0.37
 -13  -1  -1    1.21    0.27
  13   1   1    1.68    0.36
 -14  -1  -1    1.62    0.31
  13  -2  -1    0.60    0.29
 -13   2   1    0.79    0.26
 -13   2   1    0.46    0.29
  12  -2  -1    1.13    0.33
 -12   2   1    1.33    0.34
 -12   2   1    1.43    0.30
  11  -2  -1    1.29    0.31
 -11   2   1    0.72    0.29
 -11   2   1    2.14    0.29
 -11   2   1    1.97    0.31
  10  -2  -1    2.51    0.37
 -10   2   1    2.02    0.32
 -10   2   1    2.28    0.37
 -10   2   1    3.01    0.33
   9  -2  -1   11.36    0.94
   9  -2  -1   10.53    0.91
  -9   2   1   13.15    0.96
  -9   2   1   11.35    0.86
  -9   2   1   12.51    0.90
   8  -2  -1   18.17    1.28
   8  -2  -1   15.52    1.28
  -8   2   1   18.77    1.24
  -8   2   1   20.46    1.31
  -8   2   1   16.34    1.24
   7  -2  -1    0.68    0.22
  -7   2   1    1.11    0.19
   6  -2  -1   54.61    3.40
   6  -2  -1   53.27    3.39
  -6   2   1   49.58    3.37
  -6   2   1   47.50    3.35
  -6   2   1   53.76    3.40
   5  -2  -1    2.30    0.29
  -5   2   1    2.83    0.25
   4  -2  -1    5.42    0.47
  -4   2   1    7.71    0.47
  -4   2   1    5.87    0.49
   3  -2  -1    3.15    0.30
   3  -2  -1    3.86    0.29
  -3   2   1    4.11    0.31
  -3   2   1    4.36    0.34
  -3   2   1    3.95    0.34
  -3   2   1    3.62    0.30
  -3   2   1    4.24    0.31
   2  -2  -1   13.00    0.80
  -2   2   1   11.83    0.82
  -2   2   1   10.71    0.79
   1  -2  -1    7.03    0.49
  -1   2   1    7.06    0.51
   0  -2  -1  428.94   27.61
   0  -2  -1  452.27   27.60
   0  -2  -1  441.80   27.66
   0   2   1  423.19   27.60
   0   2   1  423.73   27.61
   0   2   1  434.64   27.63
  -1  -2  -1    0.75    0.07
  -1  -2  -1    0.42    0.10
  -1  -2  -1    0.99    0.09
   1   2   1    0.92    0.08
   1   2   1    0.40    0.12
  -2  -2  -1  911.90   58.11
  -2  -2  -1  855.16   58.17
   2   2   1 1000.00   58.08
   2   2   1  885.03   58.17
  -3  -2  -1   19.71    1.26
  -3  -2  -1   19.61    1.29
  -3  -2  -1   19.93    1.27
   3   2   1   17.24    1.26
  -4  -2  -1   16.53    1.29
  -4  -2  -1   17.80    1.27
  -4  -2  -1   19.12    1.27
  -4  -2  -1   20.36    1.25
   4   2   1   16.86    1.34
   4   2   1   22.09    1.27
  -5  -2  -1    8.56    0.65
  -5  -2  -1    7.42    0.67
  -5  -2  -1    8.44    0.62
  -5  -2  -1    9.46    0.66
   5   2   1   11.30    0.66
   5   2   1    8.72    0.76
  -6  -2  -1    0.03    0.13
  -6  -2  -1    0.21    0.13
  -6  -2  -1    0.19    0.11
  -6  -2  -1   -0.08    0.07
   6   2   1    0.13    0.10
   6   2   1    0.06    0.20
  -7  -2  -1    1.60    0.22
  -7  -2  -1    1.63    0.27
  -7  -2  -1    1.67    0.20
  -7  -2  -1    1.46    0.24
   7   2   1    0.98    0.31
  -8  -2  -1    2.33    0.25
  -8  -2  -1    1.54    0.30
   8   2   1    2.17    0.42
  -9  -2  -1    1.29    0.30
  -9  -2  -1    1.73    0.23
 -10  -2  -1   14.73    1.20
 -10  -2  -1   16.50    1.15
  10   2   1   14.48    1.34
  10   2   1   17.04    1.15
 -11  -2  -1    3.42    0.38
 -11  -2  -1    2.46    0.41
 -11  -2  -1    3.58    0.40
  11   2   1    3.61    0.43
  11   2   1    2.89    0.37
  11   2   1    3.34    0.60
 -12  -2  -1    0.04    0.20
 -12  -2  -1    0.48    0.20
 -12  -2  -1    0.15    0.17
  12   2   1    0.32    0.33
  12   2   1    0.23    0.23
 -13  -2  -1    1.71    0.38
 -13  -2  -1    1.46    0.28
 -13  -2  -1    1.61    0.33
  13   2   1    1.15    0.48
  13   2   1    1.98    0.37
  13  -3  -1    0.67    0.31
 -13   3   1    0.98    0.28
 -13   3   1    0.62    0.33
  12  -3  -1    0.71    0.28
 -12   3   1    0.94    0.27
 -12   3   1    0.49    0.28
  11  -3  -1    0.06    0.22
 -11   3   1    0.07    0.16
 -11   3   1    0.16    0.19
 -11   3   1    0.00    0.23
  10  -3  -1    0.07    0.20
 -10   3   1    0.17    0.18
 -10   3   1   -0.14    0.20
 -10   3   1    0.14    0.15
   9  -3  -1   11.12    0.91
   9  -3  -1   10.33    1.01
  -9   3   1   13.55    0.88
  -9   3   1   11.67    0.95
  -9   3   1   10.60    0.88
   8  -3  -1    5.60    0.49
   8  -3  -1    4.67    0.47
  -8   3   1    5.87    0.46
  -8   3   1    4.65    0.52
  -8   3   1    4.61    0.48
   7  -3  -1   17.93    1.41
   7  -3  -1   20.48    1.41
  -7   3   1   21.00    1.45
  -7   3   1   20.47    1.41
  -7   3   1   21.80    1.39
   6  -3  -1    0.33    0.13
   6  -3  -1    0.28    0.14
  -6   3   1    0.19    0.12
  -6   3   1    0.22    0.13
  -6   3   1    0.21    0.16
   5  -3  -1    9.07    0.67
   5  -3  -1    8.68    0.63
  -5   3   1    8.86    0.68
  -5   3   1    8.76    0.65
  -5   3   1    8.65    0.67
  -5   3   1    9.05    0.64
  -4   3   1    1.41    0.17
  -4   3   1    0.94    0.18
   3  -3  -1   15.11    1.01
   3  -3  -1   14.88    1.05
  -3   3   1   15.71    1.02
  -3   3   1   16.35    1.07
  -3   3   1   14.95    1.04
   2  -3  -1   39.14    2.57
  -2   3   1   39.94    2.55
  -2   3   1   39.44    2.59
   1  -3  -1    7.86    0.49
  -1   3   1    5.73    0.49
  -1   3   1    7.09    0.53
   0  -3  -1    2.40    0.20
   0  -3  -1    2.52    0.23
   0   3   1    2.28    0.20
   0   3   1    2.68    0.25
  -1  -3  -1   99.84    6.26
  -1  -3  -1  100.45    6.27
  -1  -3  -1   96.04    6.29
   1   3   1   97.95    6.26
   1   3   1   96.62    6.30
  -2  -3  -1    4.49    0.32
  -2  -3  -1    4.77    0.33
  -2  -3  -1    4.04    0.30
  -2  -3  -1    4.65    0.36
   2   3   1    4.21    0.30
   2   3   1    4.50    0.36
  -3  -3  -1   95.24    5.88
  -3  -3  -1   87.50    5.91
   3   3   1   94.43    5.90
   3   3   1   90.21    5.85
  -4  -3  -1   19.29    1.25
  -4  -3  -1   18.49    1.21
   4   3   1   18.59    1.22
   4   3   1   16.64    1.18
  -5  -3  -1    4.99    0.41
  -5  -3  -1    5.08    0.45
  -5  -3  -1    4.89    0.41
   5   3   1    4.92    0.41
  -6  -3  -1   -0.07    0.11
  -6  -3  -1   -0.02    0.11
  -6  -3  -1   -0.06    0.13
   6   3   1    0.06    0.21
   6   3   1    0.00    0.10
  -7  -3  -1   32.44    2.04
  -7  -3  -1   29.45    2.07
  -7  -3  -1   30.76    2.06
  -7  -3  -1   34.18    2.13
   7   3   1   28.42    2.05
   7   3   1   30.05    2.21
  -8  -3  -1    7.39    0.62
  -8  -3  -1    7.26    0.57
  -8  -3  -1    7.75    0.61
  -8  -3  -1    5.83    0.67
   8   3   1    7.76    0.84
   8   3   1    8.84    0.62
  -9  -3  -1   14.56    1.02
  -9  -3  -1   13.18    1.04
  -9  -3  -1   13.54    0.99
  -9  -3  -1   13.93    1.11
   9   3   1   15.47    1.25
   9   3   1   13.42    1.01
 -10  -3  -1    3.39    0.46
 -10  -3  -1    4.22    0.45
 -10  -3  -1    3.33    0.49
 -10  -3  -1    4.66    0.42
  10   3   1    4.21    0.68
  10   3   1    4.09    0.44
 -11  -3  -1    0.25    0.17
 -11  -3  -1    0.01    0.15
 -11  -3  -1    0.58    0.24
 -11  -3  -1    0.06    0.24
  11   3   1    0.06    0.19
  11   3   1   -0.01    0.34
 -12  -3  -1    8.92    0.71
 -12  -3  -1    9.09    0.68
 -12  -3  -1    7.38    0.80
  12   3   1    7.34    0.99
  12   3   1    7.25    0.73
 -13  -3  -1    1.92    0.40
  13   3   1    1.93    0.38
  13   3   1    2.06    0.54
  13  -4  -1    0.70    0.32
 -13   4   1    0.68    0.26
  12  -4  -1    0.60    0.29
 -12   4   1    0.55    0.24
  11  -4  -1    0.17    0.23
 -11   4   1    0.19    0.24
 -11   4   1    0.24    0.20
  10  -4  -1    0.47    0.24
 -10   4   1    0.78    0.29
 -10   4   1    0.77    0.21
 -10   4   1    0.84    0.24
   9  -4  -1    9.09    0.76
  -9   4   1    9.35    0.69
  -9   4   1    7.97    0.71
  -9   4   1    8.36    0.77
   8  -4  -1    7.41    0.70
   8  -4  -1    8.42    0.66
  -8   4   1    9.84    0.68
  -8   4   1    8.24    0.69
  -8   4   1    9.37    0.76
   7  -4  -1    3.69    0.34
   7  -4  -1    3.64    0.41
  -7   4   1    3.87    0.45
  -7   4   1    3.90    0.39
  -7   4   1    3.98    0.36
   6  -4  -1    0.09    0.09
   6  -4  -1   -0.13    0.11
  -6   4   1    0.17    0.13
  -6   4   1    0.16    0.16
  -6   4   1   -0.13    0.12
  -6   4   1    0.04    0.10
   5  -4  -1    2.33    0.28
   5  -4  -1    2.17    0.22
  -5   4   1    2.96    0.32
  -5   4   1    2.55    0.26
  -5   4   1    2.26    0.26
   4  -4  -1    6.43    0.58
   4  -4  -1    8.00    0.54
  -4   4   1    9.14    0.62
  -4   4   1    7.37    0.57
   3  -4  -1   16.94    1.19
  -3   4   1   17.93    1.22
   2  -4  -1    4.35    0.33
  -2   4   1    4.41    0.38
  -2   4   1    3.51    0.34
   1  -4  -1   33.70    2.09
  -1   4   1   30.64    2.09
  -1   4   1   31.47    2.12
   0  -4  -1   39.17    2.54
   0  -4  -1   38.83    2.52
   0   4   1   38.92    2.53
   0   4   1   39.31    2.57
  -1  -4  -1   32.65    2.26
  -1  -4  -1   36.97    2.24
   1   4   1   33.83    2.23
   1   4   1   34.44    2.28
  -2  -4  -1    0.25    0.12
  -2  -4  -1    0.17    0.08
  -2  -4  -1    0.26    0.08
   2   4   1    0.29    0.14
  -3  -4  -1   10.48    0.69
  -3  -4  -1   10.22    0.74
   3   4   1    9.69    0.67
   3   4   1    9.95    0.74
  -4  -4  -1    2.18    0.23
  -4  -4  -1    2.12    0.27
   4   4   1    2.37    0.27
   4   4   1    2.24    0.19
  -5  -4  -1   13.79    1.08
  -5  -4  -1   13.67    1.04
   5   4   1   16.56    1.02
   5   4   1   16.16    1.08
  -6  -4  -1    2.26    0.32
  -6  -4  -1    2.37    0.27
   6   4   1    1.79    0.26
   6   4   1    2.39    0.21
  -7  -4  -1    0.73    0.23
  -7  -4  -1    0.99    0.21
   7   4   1    0.96    0.32
   7   4   1    1.33    0.16
  -8  -4  -1    2.21    0.30
  -8  -4  -1    2.05    0.28
  -8  -4  -1    1.91    0.33
   8   4   1    2.45    0.47
   8   4   1    1.71    0.28
  -9  -4  -1    1.00    0.29
  -9  -4  -1    1.07    0.26
  -9  -4  -1    1.18    0.25
   9   4   1    1.83    0.46
   9   4   1    1.58    0.28
 -10  -4  -1    0.36    0.22
 -10  -4  -1    0.46    0.27
  10   4   1    0.44    0.22
  10   4   1    0.48    0.39
 -11  -4  -1    0.67    0.25
 -11  -4  -1    0.65    0.30
  11   4   1    0.94    0.45
  11   4   1    0.65    0.25
 -12  -4  -1    0.34    0.24
 -12  -4  -1    0.43    0.30
  12   4   1    0.99    0.46
 -13  -4  -1    0.09    0.23
  13   4   1    0.15    0.42
  13   4   1   -0.12    0.23
  12  -5  -1    1.66    0.38
 -12   5   1    1.16    0.30
  11  -5  -1    0.08    0.22
 -11   5   1    0.24    0.20
  10  -5  -1    0.10    0.19
 -10   5   1   -0.05    0.16
 -10   5   1   -0.25    0.12
   9  -5  -1    0.69    0.24
  -9   5   1    1.02    0.23
  -9   5   1    0.60    0.19
   8  -5  -1   14.72    1.25
  -8   5   1   17.70    1.20
  -8   5   1   18.68    1.24
   7  -5  -1    1.20    0.24
  -7   5   1    1.09    0.22
  -7   5   1    1.66    0.27
  -7   5   1    1.29    0.21
   6  -5  -1    0.37    0.11
   6  -5  -1    0.29    0.15
  -6   5   1    0.31    0.13
  -6   5   1    0.25    0.16
  -6   5   1    0.01    0.12
   5  -5  -1   -0.01    0.08
   5  -5  -1   -0.11    0.11
  -5   5   1    0.16    0.12
  -5   5   1    0.15    0.15
   4  -5  -1    0.03    0.11
  -4   5   1    0.12    0.14
   3  -5  -1    3.12    0.30
  -3   5   1    3.15    0.35
   2  -5  -1   50.63    3.44
  -2   5   1   55.80    3.50
  -2   5   1   53.31    3.46
   1  -5  -1    0.92    0.15
  -1   5   1    1.26    0.22
  -1   5   1    1.11    0.18
   0  -5  -1    3.90    0.33
   0  -5  -1    4.39    0.36
   0   5   1    4.10    0.34
   0   5   1    4.83    0.42
  -1  -5  -1    0.64    0.15
  -1  -5  -1    0.37    0.10
   1   5   1    0.49    0.11
   1   5   1    0.30    0.16
  -2  -5  -1    6.99    0.47
  -2  -5  -1    6.30    0.53
  -2  -5  -1    6.56    0.48
   2   5   1    6.92    0.47
   2   5   1    5.90    0.54
  -3  -5  -1    2.67    0.31
  -3  -5  -1    2.89    0.25
  -3  -5  -1    3.12    0.26
   3   5   1    2.81    0.23
   3   5   1    2.74    0.32
  -4  -5  -1    0.25    0.15
  -4  -5  -1    0.15    0.11
   4   5   1    0.13    0.07
   4   5   1    0.23    0.15
  -5  -5  -1    7.85    0.56
  -5  -5  -1    8.29    0.63
   5   5   1    7.82    0.61
   5   5   1    6.61    0.52
  -6  -5  -1   32.42    2.36
  -6  -5  -1   37.83    2.33
   6   5   1   34.27    2.27
   6   5   1   35.09    2.35
  -7  -5  -1   19.78    1.36
  -7  -5  -1   18.88    1.42
   7   5   1   18.33    1.31
   7   5   1   20.70    1.55
   7   5   1   20.93    1.40
  -8  -5  -1   11.25    0.88
  -8  -5  -1   11.05    0.94
   8   5   1   12.91    1.10
   8   5   1   11.71    0.83
   8   5   1   11.59    0.90
  -9  -5  -1    3.89    0.48
  -9  -5  -1    3.67    0.42
   9   5   1    2.84    0.32
   9   5   1    3.35    0.43
   9   5   1    3.02    0.58
 -10  -5  -1    1.81    0.32
 -10  -5  -1    1.77    0.37
  10   5   1    1.46    0.48
  10   5   1    1.20    0.22
  10   5   1    1.55    0.30
 -11  -5  -1    0.21    0.27
 -11  -5  -1    0.33    0.22
  11   5   1    0.21    0.21
  11   5   1   -0.14    0.37
 -12  -5  -1    0.48    0.32
 -12  -5  -1    0.39    0.26
  12   5   1    0.52    0.44
 -13  -5  -1    0.57    0.37
 -13  -5  -1    0.10    0.26
  13   5   1    0.48    0.50
  12  -6  -1    5.27    0.64
 -12   6   1    5.20    0.58
  11  -6  -1    0.33    0.24
 -11   6   1    0.54    0.22
  10  -6  -1    3.30    0.45
 -10   6   1    3.04    0.40
   9  -6  -1    0.44    0.22
  -9   6   1    0.50    0.20
  -9   6   1    0.72    0.20
   8  -6  -1   -0.12    0.16
  -8   6   1    0.29    0.19
  -8   6   1    0.21    0.16
  -8   6   1    0.03    0.14
   7  -6  -1    9.29    0.75
  -7   6   1    9.06    0.76
  -7   6   1   10.15    0.71
  -7   6   1    8.35    0.72
   6  -6  -1   30.91    2.17
  -6   6   1   32.59    2.15
  -6   6   1   32.73    2.13
  -6   6   1   31.49    2.19
   5  -6  -1    2.81    0.31
  -5   6   1    2.33    0.33
  -5   6   1    1.99    0.27
   4  -6  -1   33.65    2.22
  -4   6   1   32.80    2.26
   3  -6  -1    6.00    0.50
  -3   6   1    7.13    0.57
  -3   6   1    6.25    0.53
   2  -6  -1    2.95    0.30
  -2   6   1    3.22    0.34
  -2   6   1    3.14    0.37
   1  -6  -1   17.89    1.17
   1  -6  -1   15.17    1.13
  -1   6   1   16.42    1.16
  -1   6   1   18.20    1.22
   0  -6  -1    2.43    0.24
   0  -6  -1    2.40    0.28
   0   6   1    2.04    0.24
   0   6   1    2.06    0.30
  -1  -6  -1    9.93    0.69
  -1  -6  -1   10.03    0.74
   1   6   1    9.55    0.70
   1   6   1   10.10    0.77
  -2  -6  -1   11.72    0.87
  -2  -6  -1   11.65    0.82
  -2  -6  -1   11.56    0.80
   2   6   1   12.68    0.82
   2   6   1   11.30    0.89
  -3  -6  -1   10.66    0.87
  -3  -6  -1   11.66    0.82
  -3  -6  -1   11.98    0.80
   3   6   1   11.74    0.89
   3   6   1   12.02    0.80
  -4  -6  -1    5.51    0.42
  -4  -6  -1    5.24    0.49
   4   6   1    5.48    0.49
   4   6   1    4.95    0.39
  -5  -6  -1    0.51    0.19
  -5  -6  -1    0.32    0.13
   5   6   1    0.76    0.20
   5   6   1    0.20    0.09
  -6  -6  -1   75.51    4.90
  -6  -6  -1   77.02    4.84
   6   6   1   69.34    4.79
   6   6   1   77.32    4.89
  -7  -6  -1    0.11    0.14
  -7  -6  -1    0.11    0.18
   7   6   1    0.14    0.19
   7   6   1    0.08    0.10
  -8  -6  -1   46.11    2.91
  -8  -6  -1   40.35    2.97
   8   6   1   43.81    3.13
   8   6   1   43.58    2.94
   8   6   1   43.63    2.85
  -9  -6  -1    0.02    0.17
  -9  -6  -1   -0.02    0.22
   9   6   1    0.21    0.36
   9   6   1    0.06    0.12
   9   6   1    0.21    0.20
 -10  -6  -1    0.98    0.26
 -10  -6  -1    1.26    0.34
  10   6   1    1.78    0.34
  10   6   1    2.11    0.56
 -11  -6  -1    2.97    0.42
 -11  -6  -1    2.08    0.44
  11   6   1    2.58    0.48
  11   6   1    2.53    0.62
 -12  -6  -1   -0.15    0.21
 -12  -6  -1   -0.18    0.26
  12   6   1   -0.17    0.43
  12  -7  -1    1.20    0.33
 -12   7   1    1.20    0.29
  11  -7  -1    1.70    0.37
 -11   7   1    1.58    0.32
  10  -7  -1    0.11    0.21
 -10   7   1    0.06    0.17
   9  -7  -1    3.68    0.48
  -9   7   1    4.63    0.45
  -9   7   1    4.27    0.48
  -9   7   1    4.09    0.50
   8  -7  -1    3.05    0.43
  -8   7   1    4.48    0.39
  -8   7   1    3.55    0.42
  -8   7   1    4.35    0.50
   7  -7  -1   54.68    3.74
  -7   7   1   60.25    3.77
  -7   7   1   50.49    3.71
  -7   7   1   59.75    3.70
   6  -7  -1    5.29    0.51
  -6   7   1    6.27    0.61
  -6   7   1    5.79    0.50
   5  -7  -1    0.21    0.15
  -5   7   1    0.10    0.12
  -5   7   1   -0.16    0.15
   4  -7  -1    2.87    0.33
  -4   7   1    3.19    0.40
   3  -7  -1    0.10    0.12
  -3   7   1   -0.03    0.13
  -3   7   1   -0.11    0.15
   2  -7  -1    1.19    0.19
  -2   7   1    1.22    0.25
  -2   7   1    1.27    0.23
   1  -7  -1    1.96    0.23
   1  -7  -1    1.80    0.26
  -1   7   1    2.03    0.26
  -1   7   1    1.94    0.31
   0  -7  -1    0.73    0.17
   0  -7  -1    0.53    0.13
   0   7   1    0.37    0.14
   0   7   1    0.40    0.20
  -1  -7  -1   16.32    1.10
  -1  -7  -1   14.51    1.04
   1   7   1   15.26    1.13
   1   7   1   15.20    1.05
  -2  -7  -1    0.06    0.09
  -2  -7  -1    0.11    0.13
  -2  -7  -1    0.24    0.08
   2   7   1    0.08    0.18
   2   7   1    0.13    0.11
  -3  -7  -1   27.15    1.82
  -3  -7  -1   26.76    1.80
  -3  -7  -1   28.32    1.89
   3   7   1   27.30    1.80
   3   7   1   27.57    1.90
  -4  -7  -1    0.25    0.11
  -4  -7  -1    0.29    0.18
   4   7   1    0.18    0.19
   4   7   1    0.31    0.11
  -5  -7  -1    7.78    0.71
  -5  -7  -1    8.42    0.63
   5   7   1    9.08    0.73
   5   7   1    8.47    0.61
  -6  -7  -1    0.52    0.22
  -6  -7  -1    0.91    0.19
   6   7   1    0.66    0.13
   6   7   1    0.74    0.24
  -7  -7  -1    0.22    0.15
  -7  -7  -1   -0.01    0.18
   7   7   1    0.25    0.12
   7   7   1    0.21    0.21
  -8  -7  -1    1.98    0.30
  -8  -7  -1    1.81    0.36
   8   7   1    2.38    0.52
   8   7   1    1.58    0.34
  -9  -7  -1    1.67    0.37
  -9  -7  -1    2.10    0.33
   9   7   1    1.96    0.37
   9   7   1    2.44    0.57
 -10  -7  -1    0.34    0.21
 -10  -7  -1    0.10    0.25
  10   7   1   -0.34    0.18
  10   7   1   -0.58    0.33
 -11  -7  -1    1.00    0.29
 -11  -7  -1    1.32    0.36
  11   7   1    0.54    0.51
 -12  -7  -1   -0.20    0.25
 -12  -7  -1    0.27    0.24
  12   7   1   -0.36    0.43
  11  -8  -1    0.06    0.21
 -11   8   1   -0.08    0.18
  10  -8  -1    3.15    0.47
 -10   8   1    3.84    0.44
   9  -8  -1    4.58    0.52
  -9   8   1    3.61    0.44
  -9   8   1    3.94    0.50
   8  -8  -1    6.40    0.63
  -8   8   1    7.09    0.66
  -8   8   1    6.87    0.61
  -8   8   1    6.90    0.57
   7  -8  -1    5.32    0.53
  -7   8   1    5.08    0.56
  -7   8   1    4.14    0.47
  -7   8   1    4.60    0.46
   6  -8  -1    0.53    0.19
  -6   8   1    0.53    0.23
   5  -8  -1    0.68    0.19
  -5   8   1    0.32    0.21
   4  -8  -1    7.70    0.67
  -4   8   1   10.61    0.79
   3  -8  -1    2.81    0.31
  -3   8   1    2.38    0.34
  -3   8   1    2.37    0.37
   2  -8  -1    0.79    0.19
   2  -8  -1    0.70    0.16
  -2   8   1    0.75    0.21
  -2   8   1    0.70    0.26
   1  -8  -1    0.32    0.16
   1  -8  -1    0.31    0.13
  -1   8   1   -0.06    0.15
  -1   8   1    0.10    0.18
   0  -8  -1   16.98    1.25
   0  -8  -1   19.31    1.32
   0   8   1   19.02    1.38
   0   8   1   19.02    1.28
  -1  -8  -1    0.76    0.15
  -1  -8  -1    0.88    0.21
   1   8   1    0.58    0.23
   1   8   1    0.61    0.16
  -2  -8  -1    3.23    0.27
  -2  -8  -1    2.99    0.38
  -2  -8  -1    3.18    0.29
   2   8   1    3.13    0.30
   2   8   1    3.03    0.42
  -3  -8  -1    8.05    0.70
  -3  -8  -1    8.46    0.63
  -3  -8  -1    8.63    0.61
   3   8   1    8.58    0.62
   3   8   1    8.19    0.73
  -4  -8  -1    0.04    0.11
  -4  -8  -1    0.10    0.17
  -4  -8  -1    0.06    0.10
   4   8   1    0.19    0.10
   4   8   1    0.00    0.20
  -5  -8  -1    6.54    0.60
  -5  -8  -1    6.36    0.50
   5   8   1    5.97    0.48
   5   8   1    6.56    0.66
  -6  -8  -1    3.32    0.34
  -6  -8  -1    2.47    0.39
   6   8   1    2.79    0.29
   6   8   1    2.49    0.40
  -7  -8  -1    2.33    0.41
  -7  -8  -1    3.90    0.39
   7   8   1    3.57    0.47
  -8  -8  -1    0.22    0.23
  -8  -8  -1    0.16    0.17
   8   8   1    0.23    0.24
   8   8   1    0.16    0.35
  -9  -8  -1    0.18    0.18
  -9  -8  -1    0.27    0.24
   9   8   1   -0.06    0.33
   9   8   1    0.23    0.23
 -10  -8  -1   -0.03    0.23
 -10  -8  -1   -0.09    0.17
  10   8   1    0.58    0.43
  10   8   1    0.08    0.22
 -11  -8  -1    2.13    0.38
 -11  -8  -1    2.23    0.45
  11   8   1    1.95    0.63
  10  -9  -1    0.65    0.27
 -10   9   1    1.64    0.35
 -10   9   1    1.40    0.29
   9  -9  -1    0.15    0.20
  -9   9   1    0.29    0.18
  -9   9   1    0.14    0.21
   8  -9  -1    0.02    0.17
  -8   9   1    0.35    0.23
  -8   9   1    0.18    0.17
  -8   9   1    0.25    0.19
   7  -9  -1    0.00    0.17
  -7   9   1   -0.12    0.19
  -7   9   1    0.31    0.18
   6  -9  -1    1.08    0.23
  -6   9   1    0.42    0.19
  -6   9   1    0.28    0.23
   5  -9  -1    4.60    0.46
  -5   9   1    4.00    0.52
   4  -9  -1    4.97    0.48
  -4   9   1    5.84    0.61
   3  -9  -1   -0.05    0.13
  -3   9   1    0.11    0.16
  -3   9   1    0.29    0.21
   2  -9  -1   17.84    1.33
   2  -9  -1   19.85    1.38
  -2   9   1   17.72    1.42
  -2   9   1   21.22    1.38
   1  -9  -1    3.47    0.36
   1  -9  -1    3.42    0.40
  -1   9   1    3.38    0.40
  -1   9   1    3.15    0.46
   0  -9  -1   50.64    3.46
   0  -9  -1   53.73    3.53
   0   9   1   50.45    3.58
   0   9   1   57.06    3.50
  -1  -9  -1    9.84    0.76
  -1  -9  -1   10.72    0.84
   1   9   1   11.26    0.92
   1   9   1   10.81    0.79
  -2  -9  -1    5.73    0.54
  -2  -9  -1    5.68    0.42
  -2  -9  -1    5.37    0.45
   2   9   1    5.03    0.60
   2   9   1    5.84    0.47
  -3  -9  -1    6.50    0.61
  -3  -9  -1    6.27    0.49
  -3  -9  -1    6.37    0.52
   3   9   1    6.95    0.70
   3   9   1    6.90    0.53
  -4  -9  -1    6.11    0.49
  -4  -9  -1    6.00    0.46
  -4  -9  -1    4.98    0.57
   4   9   1    5.57    0.46
   4   9   1    5.40    0.61
  -5  -9  -1   31.27    2.16
  -5  -9  -1   30.62    2.04
   5   9   1   29.75    2.17
  -6  -9  -1    8.49    0.64
  -6  -9  -1    7.09    0.77
   6   9   1    8.34    0.77
  -7  -9  -1   13.39    1.08
  -7  -9  -1   13.25    0.96
   7   9   1   12.44    1.07
  -8  -9  -1    2.31    0.31
  -8  -9  -1    2.16    0.39
   8   9   1    0.99    0.33
  -9  -9  -1    0.13    0.19
  -9  -9  -1    1.01    0.31
   9   9   1   -0.10    0.37
   9   9   1    0.77    0.32
 -10  -9  -1    1.21    0.28
 -10  -9  -1    1.34    0.37
  10   9   1    0.80    0.33
  10   9   1    0.58    0.48
 -11  -9  -1   -0.06    0.26
 -11  -9  -1    0.25    0.22
  11   9   1   -0.03    0.42
  10 -10  -1    1.02    0.30
 -10  10   1    0.45    0.22
 -10  10   1    1.13    0.33
   9 -10  -1    0.22    0.23
  -9  10   1    0.52    0.22
  -9  10   1    0.25    0.25
   8 -10  -1    7.38    0.72
  -8  10   1    7.93    0.71
  -8  10   1    9.78    0.81
   7 -10  -1    0.78    0.24
  -7  10   1    1.38    0.31
  -7  10   1    0.55    0.21
   6 -10  -1    1.88    0.31
  -6  10   1    1.42    0.34
  -6  10   1    1.83    0.30
   5 -10  -1    4.32    0.46
  -5  10   1    3.62    0.51
   4 -10  -1    6.85    0.58
  -4  10   1    6.41    0.71
   3 -10  -1    7.15    0.61
   3 -10  -1    8.06    0.66
  -3  10   1    7.31    0.65
  -3  10   1    6.45    0.72
   2 -10  -1   10.39    0.82
   2 -10  -1   11.98    0.89
  -2  10   1    9.47    0.92
  -2  10   1   11.23    0.86
   1 -10  -1    6.82    0.63
   1 -10  -1    6.42    0.56
  -1  10   1    7.42    0.75
  -1  10   1    7.49    0.61
   0 -10  -1   36.45    2.41
   0 -10  -1   34.03    2.33
   0  10   1   31.02    2.45
   0  10   1   38.23    2.38
  -1 -10  -1    0.56    0.22
  -1 -10  -1    0.47    0.15
   1  10   1    0.44    0.18
   1  10   1    0.56    0.27
  -2 -10  -1   11.31    0.99
  -2 -10  -1   13.07    0.87
  -2 -10  -1   12.10    0.91
   2  10   1   13.77    0.93
   2  10   1   11.95    1.04
  -3 -10  -1    7.28    0.64
  -3 -10  -1    8.79    0.75
  -3 -10  -1    8.65    0.61
   3  10   1    9.29    0.66
   3  10   1    7.27    0.80
  -4 -10  -1    1.17    0.30
  -4 -10  -1    1.76    0.22
  -4 -10  -1    1.56    0.23
   4  10   1    0.93    0.32
  -5 -10  -1    0.01    0.21
  -5 -10  -1    0.01    0.12
   5  10   1    0.36    0.26
  -6 -10  -1    0.57    0.17
  -6 -10  -1    0.53    0.27
   6  10   1    0.47    0.28
  -7 -10  -1    0.65    0.19
  -7 -10  -1    0.83    0.31
   7  10   1    0.55    0.30
  -8 -10  -1    0.04    0.15
  -8 -10  -1   -0.09    0.21
   8  10   1   -0.65    0.19
  -9 -10  -1    0.43    0.28
   9  10   1   -0.10    0.27
   9  10   1   -0.08    0.38
 -10 -10  -1    0.66    0.33
  10  10   1    0.73    0.33
  10  10   1    0.94    0.53
   9 -11  -1    4.15    0.56
  -9  11   1    5.51    0.65
  -9  11   1    6.31    0.63
   8 -11  -1    0.08    0.19
  -8  11   1    0.19    0.18
  -8  11   1   -0.27    0.20
   7 -11  -1    3.20    0.43
  -7  11   1    3.97    0.54
  -7  11   1    3.14    0.43
   6 -11  -1    1.94    0.31
  -6  11   1    1.59    0.37
  -6  11   1    1.31    0.28
   5 -11  -1    0.86    0.24
  -5  11   1    1.53    0.36
   4 -11  -1    0.07    0.20
   4 -11  -1    0.19    0.17
  -4  11   1   -0.29    0.22
   3 -11  -1    3.46    0.43
   3 -11  -1    2.23    0.33
  -3  11   1    2.74    0.46
   2 -11  -1    1.47    0.26
   2 -11  -1    1.78    0.33
  -2  11   1    1.67    0.32
  -2  11   1    1.58    0.37
   1 -11  -1    0.95    0.21
   1 -11  -1    1.22    0.29
  -1  11   1    1.28    0.27
  -1  11   1    1.00    0.32
   0 -11  -1    0.11    0.13
   0 -11  -1   -0.02    0.18
   0  11   1    0.02    0.17
   0  11   1    0.31    0.26
  -1 -11  -1    1.44    0.30
  -1 -11  -1    0.63    0.18
   1  11   1    1.35    0.25
   1  11   1    0.71    0.33
  -2 -11  -1    5.78    0.62
  -2 -11  -1    4.80    0.46
   2  11   1    5.98    0.51
   2  11   1    5.86    0.69
  -3 -11  -1    0.16    0.14
  -3 -11  -1   -0.26    0.18
   3  11   1   -0.22    0.22
  -4 -11  -1    0.91    0.30
  -4 -11  -1    0.89    0.20
   4  11   1    1.63    0.39
  -5 -11  -1    7.86    0.80
   5  11   1    7.61    0.82
  -6 -11  -1    3.19    0.49
   6  11   1    2.45    0.47
  -7 -11  -1   -0.23    0.20
   7  11   1    0.23    0.29
  -8 -11  -1    1.10    0.33
   8  11   1    0.46    0.32
  -9 -11  -1    0.00    0.25
   9  11   1   -0.03    0.29
   9  11   1    0.04    0.42
   8 -12  -1    0.84    0.29
  -8  12   1    0.47    0.30
  -8  12   1    0.52    0.25
   7 -12  -1    3.65    0.48
  -7  12   1    3.85    0.57
  -7  12   1    3.51    0.46
   6 -12  -1    0.33    0.21
  -6  12   1    0.59    0.31
  -6  12   1    0.31    0.20
   5 -12  -1    2.03    0.36
   5 -12  -1    1.60    0.30
  -5  12   1    1.82    0.41
   4 -12  -1    0.72    0.23
   4 -12  -1    0.31    0.24
  -4  12   1    0.10    0.26
   3 -12  -1   -0.23    0.14
   3 -12  -1    0.12    0.21
  -3  12   1    0.20    0.26
   2 -12  -1   -0.07    0.20
   2 -12  -1   -0.19    0.14
  -2  12   1    0.18    0.21
  -2  12   1   -0.30    0.22
   1 -12  -1    0.73    0.26
   1 -12  -1    0.98    0.22
  -1  12   1    0.74    0.24
  -1  12   1    0.12    0.28
   0 -12  -1    5.23    0.59
   0 -12  -1    5.26    0.47
   0  12   1    3.62    0.60
   0  12   1    5.51    0.55
  -1 -12  -1    1.19    0.23
  -1 -12  -1    1.37    0.32
   1  12   1    1.34    0.27
   1  12   1    0.57    0.33
  -2 -12  -1    0.92    0.30
  -2 -12  -1    0.50    0.18
   2  12   1    1.11    0.36
  -3 -12  -1    6.13    0.52
  -3 -12  -1    5.90    0.67
   3  12   1    5.24    0.70
  -4 -12  -1    1.00    0.22
  -4 -12  -1    0.78    0.31
   4  12   1    1.07    0.37
  -5 -12  -1    0.08    0.23
   5  12   1    0.21    0.30
  -6 -12  -1    0.81    0.32
   6  12   1    0.37    0.31
  -7 -12  -1    3.03    0.50
   7  12   1    2.35    0.50
  -8 -12  -1    0.99    0.33
   8  12   1    0.14    0.31
   8  12   1    0.87    0.51
   6 -13  -1    0.31    0.24
  -6  13   1    0.85    0.26
  -6  13   1    1.16    0.36
   5 -13  -1   -0.25    0.21
   5 -13  -1   -0.07    0.19
  -5  13   1   -0.02    0.27
   4 -13  -1    0.81    0.25
   4 -13  -1    1.24    0.31
  -4  13   1    0.71    0.33
   3 -13  -1    0.32    0.25
   3 -13  -1    0.07    0.17
  -3  13   1   -0.11    0.24
   2 -13  -1    0.16    0.22
   2 -13  -1    0.06    0.18
  -2  13   1   -0.28    0.25
   1 -13  -1    3.48    0.48
   1 -13  -1    3.14    0.39
  -1  13   1    2.71    0.52
  -1  13   1    3.44    0.45
   0 -13  -1    0.75    0.29
   0 -13  -1    0.17    0.17
   0  13   1    0.35    0.32
  -1 -13  -1    2.61    0.43
  -1 -13  -1    2.14    0.31
   1  13   1    1.69    0.45
  -2 -13  -1    0.77    0.30
  -2 -13  -1    0.77    0.21
   2  13   1    0.78    0.35
  -3 -13  -1    0.39    0.17
  -3 -13  -1    0.10    0.25
   3  13   1    0.28    0.31
  -4 -13  -1    0.17    0.25
  -4 -13  -1    0.02    0.15
   4  13   1    0.23    0.31
  -5 -13  -1    3.85    0.56
   5  13   1    3.01    0.57
  -6 -13  -1    1.48    0.41
   6  13   1    2.10    0.49
  -7 -13  -1    0.00    0.26
   7  13   1   -0.35    0.29
   4 -14  -1    1.35    0.36
   4 -14  -1    0.74    0.25
  -4  14   1    1.35    0.41
   3 -14  -1    0.20    0.19
   3 -14  -1   -0.26    0.20
  -3  14   1    0.07    0.29
   2 -14  -1    0.66    0.30
   2 -14  -1    0.68    0.24
  -2  14   1    0.56    0.33
   1 -14  -1   -0.22    0.14
   1 -14  -1   -0.27    0.21
  -1  14   1    0.79    0.36
   0 -14  -1    0.26    0.26
   0 -14  -1    0.25    0.18
   0  14   1    0.62    0.35
  -1 -14  -1    0.40    0.18
  -1 -14  -1    0.51    0.27
   1  14   1    0.40    0.32
  -2 -14  -1   -0.31    0.22
  -2 -14  -1    0.17    0.17
   2  14   1    0.07    0.32
  -3 -14  -1    0.40    0.29
   3  14   1    0.24    0.32
  -4 -14  -1    0.39    0.28
   4  14   1    0.14    0.35
  -5 -14  -1    1.16    0.37
   5  14   1    1.36    0.46
   1 -15  -1    0.76    0.25
   0 -15  -1    3.44    0.45
   0 -15  -1    4.66    0.60
   0  15   1    3.73    0.65
  -1 -15  -1    3.81    0.57
   4  14  -2    0.09    0.35
  -4 -14   2    0.57    0.31
   3  14  -2   -0.31    0.27
  -3 -14   2    0.02    0.28
   2  14  -2    0.57    0.38
  -2 -14   2    0.40    0.31
   1  14  -2   -0.08    0.29
  -1 -14   2   -0.11    0.24
   0  14  -2    0.45    0.36
   0 -14   2    0.55    0.29
  -1  14  -2    0.05    0.30
  -1  14  -2    0.13    0.25
   1 -14   2   -0.18    0.24
  -2  14  -2    0.01    0.32
  -2  14  -2   -0.28    0.20
   2 -14   2   -0.15    0.23
  -3  14  -2    0.12    0.25
  -3  14  -2   -0.63    0.25
   3 -14   2   -0.10    0.24
   3 -14   2   -0.10    0.16
  -4  14  -2   -0.10    0.28
  -4  14  -2   -0.14    0.26
   4 -14   2    0.31    0.28
   4 -14   2    0.47    0.21
  -5  14  -2    3.09    0.58
   5 -14   2    3.14    0.42
   5 -14   2    3.22    0.52
   6  13  -2    0.21    0.32
  -6 -13   2    0.14    0.26
   5  13  -2   -0.12    0.29
  -5 -13   2    0.40    0.30
   4  13  -2    0.24    0.33
  -4 -13   2    0.34    0.29
   3  13  -2    2.84    0.55
  -3 -13   2    3.31    0.52
   2  13  -2    2.16    0.48
  -2 -13   2    2.65    0.47
   1  13  -2    0.45    0.32
   1  13  -2    1.45    0.31
  -1 -13   2    0.86    0.32
   0  13  -2    1.95    0.45
   0  13  -2    1.25    0.30
   0 -13   2    0.96    0.33
   0 -13   2    1.58    0.27
  -1  13  -2    0.08    0.25
  -1  13  -2    0.45    0.26
   1 -13   2    0.12    0.25
   1 -13   2    0.31    0.16
  -2  13  -2    2.86    0.46
  -2  13  -2    2.87    0.54
   2 -13   2    2.92    0.48
   2 -13   2    3.33    0.37
  -3  13  -2    0.53    0.29
  -3  13  -2    1.41    0.41
   3 -13   2    0.71    0.30
   3 -13   2    0.35    0.19
  -4  13  -2    0.63    0.34
  -4  13  -2    0.83    0.31
   4 -13   2    1.11    0.34
   4 -13   2    0.60    0.21
  -5  13  -2    0.14    0.27
  -5  13  -2    0.09    0.26
   5 -13   2    0.11    0.25
   5 -13   2   -0.08    0.17
  -6  13  -2   -0.45    0.22
   6 -13   2   -0.10    0.19
  -7  13  -2    2.94    0.53
   7 -13   2    3.52    0.47
  -8 -12   2    2.19    0.47
   7  12  -2    3.86    0.62
  -7 -12   2    3.98    0.59
   6  12  -2    0.64    0.34
  -6 -12   2    0.32    0.26
   5  12  -2    0.83    0.34
  -5 -12   2    1.27    0.36
   4  12  -2    0.60    0.33
  -4 -12   2    1.14    0.34
   3  12  -2    0.00    0.30
  -3 -12   2    0.06    0.25
   2  12  -2    0.12    0.19
   2  12  -2    0.09    0.27
  -2 -12   2    0.11    0.23
  -2 -12   2    0.20    0.14
   1  12  -2    1.91    0.43
   1  12  -2    3.17    0.40
  -1 -12   2    2.02    0.41
  -1 -12   2    1.85    0.26
   0  12  -2    1.75    0.33
   0  12  -2    0.68    0.34
   0 -12   2    1.51    0.35
   0 -12   2    1.48    0.23
  -1  12  -2    7.18    0.64
  -1  12  -2    6.57    0.78
   1 -12   2    6.40    0.70
   1 -12   2    5.88    0.52
  -2  12  -2    4.47    0.63
  -2  12  -2    4.99    0.57
   2 -12   2    3.57    0.52
   2 -12   2    4.69    0.45
  -3  12  -2    0.28    0.26
  -3  12  -2    0.22    0.29
   3 -12   2    0.74    0.19
   3 -12   2    0.11    0.23
  -4  12  -2    0.07    0.24
  -4  12  -2   -0.28    0.24
   4 -12   2    0.46    0.27
   4 -12   2    0.11    0.16
  -5  12  -2   -0.14    0.24
  -5  12  -2    0.03    0.23
   5 -12   2   -0.08    0.16
  -6  12  -2    0.28    0.26
   6 -12   2    0.10    0.19
  -7  12  -2    0.94    0.34
   7 -12   2    1.64    0.31
  -8  12  -2    1.08    0.28
  -8  12  -2    0.45    0.31
   8 -12   2    1.14    0.29
   9  11  -2    3.16    0.57
  -9 -11   2    3.55    0.57
   8  11  -2    1.31    0.40
  -8 -11   2    1.43    0.39
   7  11  -2   -0.15    0.27
  -7 -11   2    0.06    0.25
   6  11  -2    0.75    0.33
  -6 -11   2    1.70    0.38
   5  11  -2    2.47    0.46
  -5 -11   2    2.77    0.45
   4  11  -2    0.05    0.25
   4  11  -2    0.06    0.26
  -4 -11   2    0.00    0.23
   3  11  -2   -0.02    0.25
   3  11  -2    0.09    0.17
  -3 -11   2   -0.03    0.22
  -3 -11   2    0.01    0.11
   2  11  -2    1.22    0.26
   2  11  -2    0.98    0.33
  -2 -11   2    0.84    0.17
  -2 -11   2    0.88    0.29
   1  11  -2    3.06    0.38
   1  11  -2    2.10    0.43
  -1 -11   2    1.79    0.37
  -1 -11   2    2.53    0.28
   0  11  -2    1.95    0.40
   0  11  -2    1.43    0.29
   0 -11   2    1.39    0.32
   0 -11   2    1.32    0.21
  -1  11  -2   -0.11    0.24
  -1  11  -2    0.06    0.19
   1 -11   2    0.07    0.20
   1 -11   2   -0.05    0.11
  -2  11  -2    0.78    0.26
  -2  11  -2    0.45    0.29
   2 -11   2    0.92    0.28
   2 -11   2    0.17    0.15
  -3  11  -2    2.42    0.41
  -3  11  -2    2.06    0.41
   3 -11   2    1.96    0.37
   3 -11   2    2.24    0.29
  -4  11  -2   22.74    1.57
  -4  11  -2   19.15    1.59
   4 -11   2   20.46    1.46
  -5  11  -2    0.56    0.28
  -5  11  -2    0.82    0.30
   5 -11   2    0.50    0.20
  -6  11  -2    0.46    0.28
  -6  11  -2    0.22    0.25
   6 -11   2    0.34    0.20
  -7  11  -2   -0.16    0.21
   7 -11   2   -0.05    0.17
  -8  11  -2    0.09    0.19
  -8  11  -2    0.02    0.23
   8 -11   2   -0.02    0.18
  -9  11  -2   -0.15    0.23
  -9  11  -2   -0.05    0.18
   9 -11   2    0.06    0.21
  10  10  -2    1.23    0.55
  10  10  -2   -0.20    0.27
 -10 -10   2   -0.24    0.25
   9  10  -2    0.42    0.30
  -9 -10   2   -0.26    0.23
   8  10  -2    2.90    0.50
  -8 -10   2    2.33    0.44
   7  10  -2    0.34    0.30
  -7 -10   2    0.45    0.28
   6  10  -2    0.51    0.30
  -6 -10   2    0.33    0.25
   5  10  -2    1.12    0.22
   5  10  -2    0.32    0.27
  -5 -10   2    0.51    0.26
   4  10  -2    2.06    0.29
   4  10  -2    1.56    0.38
  -4 -10   2    1.66    0.35
   3  10  -2    0.22    0.16
   3  10  -2    0.28    0.26
  -3 -10   2    0.37    0.13
  -3 -10   2    0.44    0.24
   2  10  -2    2.94    0.36
   2  10  -2    3.63    0.49
  -2 -10   2    2.37    0.28
  -2 -10   2    2.53    0.40
   1  10  -2    6.45    0.71
   1  10  -2    7.31    0.61
  -1 -10   2    6.26    0.52
  -1 -10   2    7.85    0.67
   0  10  -2    0.44    0.25
   0  10  -2    0.40    0.20
   0 -10   2    0.17    0.20
   0 -10   2    0.56    0.14
  -1  10  -2    8.64    0.72
  -1  10  -2    8.36    0.80
   1 -10   2    8.64    0.75
   1 -10   2    8.32    0.64
  -2  10  -2    3.35    0.43
  -2  10  -2    2.54    0.44
   2 -10   2    3.54    0.44
   2 -10   2    2.65    0.31
  -3  10  -2   -0.11    0.19
  -3  10  -2    0.14    0.25
   3 -10   2    0.18    0.14
  -4  10  -2    0.03    0.23
  -4  10  -2    0.01    0.20
   4 -10   2    0.19    0.15
  -5  10  -2    7.75    0.69
  -5  10  -2    6.63    0.73
   5 -10   2    6.48    0.59
  -6  10  -2    0.30    0.25
  -6  10  -2    0.08    0.21
   6 -10   2    0.10    0.17
  -7  10  -2    8.22    0.78
   7 -10   2    8.63    0.73
  -8  10  -2    0.74    0.28
  -8  10  -2    0.67    0.23
   8 -10   2    0.38    0.21
  -9  10  -2    0.02    0.22
  -9  10  -2   -0.21    0.15
   9 -10   2   -0.03    0.19
 -10  10  -2    0.25    0.22
 -10  10  -2    0.05    0.19
  10 -10   2    0.12    0.21
  10   9  -2    3.54    0.72
  10   9  -2    3.53    0.54
 -10  -9   2    2.77    0.51
   9   9  -2    0.53    0.31
  -9  -9   2    0.13    0.26
   8   9  -2    0.01    0.24
  -8  -9   2    0.20    0.16
  -8  -9   2   -0.05    0.22
   7   9  -2   -0.06    0.22
  -7  -9   2    0.17    0.15
  -7  -9   2    0.21    0.24
   6   9  -2    1.87    0.28
   6   9  -2    1.20    0.34
  -6  -9   2    1.66    0.35
  -6  -9   2    1.95    0.25
   5   9  -2   13.17    0.99
   5   9  -2   12.38    1.09
  -5  -9   2   14.61    1.11
  -5  -9   2   14.08    0.95
   4   9  -2    0.09    0.14
   4   9  -2    0.12    0.23
  -4  -9   2    0.21    0.21
  -4  -9   2    0.04    0.10
   3   9  -2    2.51    0.42
   3   9  -2    3.15    0.35
  -3  -9   2    2.82    0.40
  -3  -9   2    2.77    0.25
  -3  -9   2    3.03    0.30
   2   9  -2    0.23    0.23
   2   9  -2    0.71    0.19
  -2  -9   2    0.33    0.20
  -2  -9   2    0.12    0.08
  -2  -9   2    0.40    0.12
   1   9  -2    0.63    0.25
   1   9  -2    0.87    0.21
  -1  -9   2    0.67    0.23
  -1  -9   2    0.57    0.13
   0   9  -2    8.44    0.81
   0   9  -2   10.47    0.76
   0  -9   2    9.20    0.78
   0  -9   2    9.22    0.67
  -1   9  -2   15.32    1.05
  -1   9  -2   12.63    1.10
   1  -9   2   13.32    0.97
   1  -9   2   14.36    1.07
  -2   9  -2    0.08    0.21
  -2   9  -2    0.11    0.18
   2  -9   2    0.06    0.12
   2  -9   2    0.01    0.17
  -3   9  -2    1.71    0.36
  -3   9  -2    2.14    0.34
   3  -9   2    1.82    0.25
  -4   9  -2    0.55    0.26
  -4   9  -2    0.53    0.24
   4  -9   2    0.17    0.14
  -5   9  -2    0.15    0.22
  -5   9  -2    0.01    0.22
   5  -9   2    0.13    0.15
  -6   9  -2    1.24    0.32
  -6   9  -2    1.19    0.30
   6  -9   2    1.00    0.24
  -7   9  -2   -0.17    0.19
   7  -9   2   -0.08    0.16
  -8   9  -2    0.72    0.26
  -8   9  -2    1.41    0.26
   8  -9   2    0.70    0.23
  -9   9  -2    0.24    0.18
  -9   9  -2    0.43    0.23
   9  -9   2   -0.02    0.19
 -10   9  -2    0.33    0.20
 -10   9  -2    0.74    0.26
  10  -9   2    0.39    0.24
 -11   9  -2    0.40    0.22
 -11   9  -2    1.18    0.31
  11  -9   2    0.42    0.26
  11   8  -2    0.28    0.44
  11   8  -2    0.37    0.31
 -11  -8   2   -0.03    0.27
 -11  -8   2   -0.26    0.17
  10   8  -2    1.01    0.34
  10   8  -2    1.28    0.51
 -10  -8   2    1.52    0.38
 -10  -8   2    1.19    0.28
   9   8  -2    0.11    0.25
  -9  -8   2   -0.12    0.15
  -9  -8   2    0.27    0.24
   8   8  -2    5.38    0.64
   8   8  -2    6.22    0.64
  -8  -8   2    5.01    0.61
  -8  -8   2    5.54    0.51
   7   8  -2    1.51    0.34
   7   8  -2    0.85    0.21
  -7  -8   2    1.19    0.22
  -7  -8   2    1.08    0.31
   6   8  -2    6.12    0.50
   6   8  -2    6.03    0.66
  -6  -8   2    5.96    0.64
  -6  -8   2    5.68    0.49
   5   8  -2    0.65    0.17
   5   8  -2    0.50    0.25
  -5  -8   2    0.54    0.23
  -5  -8   2    0.57    0.15
   4   8  -2   16.43    1.35
   4   8  -2   19.96    1.27
  -4  -8   2   18.03    1.22
  -4  -8   2   17.46    1.34
   3   8  -2    0.07    0.12
   3   8  -2    0.22    0.21
  -3  -8   2    0.21    0.09
  -3  -8   2    0.26    0.18
   2   8  -2   32.85    2.38
   2   8  -2   34.44    2.29
  -2  -8   2   33.41    2.35
  -2  -8   2   34.13    2.21
  -2  -8   2   35.95    2.25
   1   8  -2    2.00    0.28
   1   8  -2    2.22    0.35
  -1  -8   2    2.23    0.23
  -1  -8   2    2.01    0.32
   0   8  -2    7.11    0.57
   0   8  -2    5.93    0.65
   0  -8   2    6.46    0.50
   0  -8   2    7.42    0.61
  -1   8  -2    0.36    0.17
  -1   8  -2   -0.16    0.16
   1  -8   2    0.14    0.10
   1  -8   2    0.26    0.17
  -2   8  -2   19.43    1.32
  -2   8  -2   16.45    1.35
   2  -8   2   18.80    1.25
  -3   8  -2    2.78    0.37
  -3   8  -2    2.31    0.38
   3  -8   2    2.56    0.29
  -4   8  -2    0.27    0.22
  -4   8  -2    0.49    0.23
   4  -8   2    0.38    0.15
  -5   8  -2    0.22    0.20
  -5   8  -2    0.26    0.21
   5  -8   2    0.20    0.15
  -6   8  -2    7.36    0.68
  -6   8  -2    7.41    0.68
   6  -8   2    7.37    0.63
  -7   8  -2    0.40    0.22
  -7   8  -2    0.72    0.21
   7  -8   2    0.76    0.22
   7  -8   2    0.47    0.24
  -8   8  -2    0.06    0.19
  -8   8  -2    0.02    0.15
   8  -8   2   -0.10    0.16
  -9   8  -2    0.01    0.19
  -9   8  -2    0.62    0.21
   9  -8   2    0.35    0.21
 -10   8  -2    3.23    0.42
 -10   8  -2    3.39    0.45
  10  -8   2    3.51    0.47
 -11   8  -2    1.09    0.27
  11  -8   2    0.57    0.26
  11   7  -2    1.07    0.49
  11   7  -2    1.56    0.39
 -11  -7   2    1.01    0.30
 -11  -7   2    1.13    0.36
  10   7  -2    0.68    0.46
  10   7  -2    1.61    0.37
 -10  -7   2    1.18    0.28
 -10  -7   2    1.56    0.38
   9   7  -2    1.90    0.28
   9   7  -2    1.87    0.39
  -9  -7   2    2.28    0.40
  -9  -7   2    1.44    0.29
   8   7  -2    0.62    0.18
   8   7  -2    0.70    0.27
  -8  -7   2    0.37    0.19
  -8  -7   2    0.45    0.25
   7   7  -2   11.41    0.88
   7   7  -2   11.70    0.99
  -7  -7   2   13.23    0.90
  -7  -7   2   12.02    1.00
   6   7  -2    0.48    0.16
   6   7  -2    0.84    0.26
  -6  -7   2    0.91    0.19
  -6  -7   2    0.68    0.24
   5   7  -2    9.63    0.76
   5   7  -2    9.41    0.85
  -5  -7   2   11.91    0.76
  -5  -7   2   10.87    0.87
   4   7  -2   23.09    1.65
   4   7  -2   23.66    1.74
  -4  -7   2   24.85    1.74
  -4  -7   2   26.41    1.63
   3   7  -2    4.42    0.46
   3   7  -2    4.11    0.36
  -3  -7   2    3.97    0.31
  -3  -7   2    3.64    0.44
   2   7  -2    2.24    0.33
   2   7  -2    2.18    0.25
  -2  -7   2    1.85    0.20
  -2  -7   2    1.86    0.17
  -2  -7   2    2.21    0.30
   1   7  -2    0.90    0.18
   1   7  -2    0.27    0.18
  -1  -7   2    0.70    0.20
  -1  -7   2    0.69    0.12
   0   7  -2   49.48    3.42
   0   7  -2   51.43    3.37
   0  -7   2   53.07    3.41
   0  -7   2   51.48    3.32
  -1   7  -2    3.23    0.39
  -1   7  -2    3.13    0.35
   1  -7   2    2.69    0.26
  -2   7  -2    0.21    0.15
  -2   7  -2    0.16    0.17
   2  -7   2    0.12    0.10
  -3   7  -2   12.10    0.93
  -3   7  -2   12.57    0.91
   3  -7   2   11.15    0.84
  -4   7  -2    5.46    0.53
  -4   7  -2    6.04    0.55
   4  -7   2    5.51    0.47
  -5   7  -2    2.21    0.35
  -5   7  -2    2.52    0.35
   5  -7   2    2.37    0.30
   5  -7   2    2.52    0.32
  -6   7  -2    0.25    0.19
  -6   7  -2    0.18    0.19
   6  -7   2    0.11    0.16
   6  -7   2    0.28    0.17
  -7   7  -2    0.14    0.13
  -7   7  -2    0.11    0.19
  -7   7  -2   -0.19    0.12
   7  -7   2   -0.10    0.15
   7  -7   2    0.11    0.16
  -8   7  -2    0.56    0.22
  -8   7  -2    0.10    0.16
  -8   7  -2    0.33    0.14
   8  -7   2    0.41    0.20
  -9   7  -2    4.85    0.51
  -9   7  -2    4.15    0.46
   9  -7   2    4.12    0.50
 -10   7  -2    0.56    0.21
 -10   7  -2    0.39    0.19
  10  -7   2    0.73    0.25
 -11   7  -2   -0.03    0.17
  11  -7   2    0.16    0.23
 -12   7  -2    1.13    0.28
  12  -7   2    1.15    0.31
  12   6  -2    1.55    0.40
  12   6  -2    1.53    0.55
  12   6  -2    1.46    0.31
 -12  -6   2    1.51    0.36
 -12  -6   2    1.04    0.39
  11   6  -2    0.20    0.40
  11   6  -2    0.08    0.24
 -11  -6   2    0.17    0.23
 -11  -6   2   -0.26    0.22
  10   6  -2    1.40    0.50
  10   6  -2    2.02    0.29
  10   6  -2    2.15    0.39
 -10  -6   2    1.40    0.35
 -10  -6   2    1.54    0.31
   9   6  -2    7.57    0.70
   9   6  -2    6.10    0.57
  -9  -6   2    7.01    0.73
  -9  -6   2    7.08    0.64
  -9  -6   2    7.42    0.63
   8   6  -2    0.27    0.15
   8   6  -2    0.57    0.24
  -8  -6   2    0.57    0.21
  -8  -6   2    0.33    0.23
  -8  -6   2    0.36    0.18
   7   6  -2    0.50    0.23
   7   6  -2    0.67    0.17
  -7  -6   2    0.78    0.25
  -7  -6   2    0.66    0.22
  -7  -6   2    0.78    0.20
   6   6  -2    0.59    0.22
   6   6  -2    0.57    0.15
  -6  -6   2    0.63    0.20
  -6  -6   2    0.40    0.15
  -6  -6   2    0.52    0.22
   5   6  -2    0.97    0.24
   5   6  -2    1.33    0.19
  -5  -6   2    1.32    0.19
  -5  -6   2    1.27    0.25
   4   6  -2    0.18    0.16
   4   6  -2    0.01    0.09
  -4  -6   2    0.05    0.08
  -4  -6   2    0.05    0.15
   3   6  -2   31.87    2.09
   3   6  -2   30.98    2.15
  -3  -6   2   31.75    2.05
  -3  -6   2   31.42    2.15
   2   6  -2   14.28    1.07
   2   6  -2   15.56    1.14
  -2  -6   2   16.61    1.05
  -2  -6   2   16.26    1.13
  -2  -6   2   15.70    1.03
   1   6  -2   52.88    3.34
   1   6  -2   46.81    3.39
  -1  -6   2   52.41    3.38
  -1  -6   2   51.33    3.27
  -1  -6   2   51.85    3.29
   0   6  -2    0.43    0.14
   0   6  -2    0.24    0.17
   0  -6   2    0.38    0.15
   0  -6   2    0.27    0.09
  -1   6  -2   20.17    1.47
  -1   6  -2   21.02    1.43
   1  -6   2   21.08    1.38
  -2   6  -2    3.00    0.37
  -2   6  -2    3.16    0.35
   2  -6   2    3.14    0.28
  -3   6  -2    1.28    0.24
  -3   6  -2    1.42    0.24
   3  -6   2    1.10    0.22
   3  -6   2    1.07    0.18
  -4   6  -2    2.07    0.30
  -4   6  -2    1.91    0.31
   4  -6   2    2.35    0.27
   4  -6   2    2.16    0.29
  -5   6  -2   20.06    1.42
  -5   6  -2   20.30    1.44
   5  -6   2   21.67    1.41
   5  -6   2   18.11    1.37
  -6   6  -2    1.56    0.26
  -6   6  -2    1.70    0.29
   6  -6   2    1.45    0.25
   6  -6   2    1.24    0.23
  -7   6  -2    5.91    0.52
  -7   6  -2    6.01    0.47
  -7   6  -2    6.72    0.58
  -7   6  -2    6.15    0.56
   7  -6   2    6.33    0.55
   7  -6   2    6.24    0.56
  -8   6  -2    0.12    0.12
  -8   6  -2    0.19    0.18
  -8   6  -2   -0.05    0.14
  -8   6  -2   -0.03    0.19
   8  -6   2    0.03    0.17
   8  -6   2    0.42    0.20
  -9   6  -2    1.38    0.27
  -9   6  -2    2.47    0.33
  -9   6  -2    1.46    0.33
   9  -6   2    2.04    0.35
 -10   6  -2    0.62    0.28
 -10   6  -2    0.44    0.19
  10  -6   2    0.78    0.26
 -11   6  -2    5.16    0.63
 -11   6  -2    4.77    0.52
  11  -6   2    4.67    0.58
 -12   6  -2    1.12    0.28
  12  -6   2    0.31    0.25
  12   5  -2    0.30    0.21
  12   5  -2    0.13    0.38
  12   5  -2   -0.20    0.22
 -12  -5   2    0.13    0.24
 -12  -5   2   -0.18    0.26
 -12  -5   2   -0.06    0.19
  11   5  -2    0.71    0.43
  11   5  -2    0.32    0.20
  11   5  -2    0.12    0.23
  11   5  -2    0.11    0.15
 -11  -5   2    0.44    0.23
 -11  -5   2    0.54    0.29
 -11  -5   2    0.05    0.22
  10   5  -2   -0.07    0.13
  10   5  -2    0.14    0.21
  10   5  -2   -0.11    0.31
 -10  -5   2    0.07    0.18
 -10  -5   2   -0.17    0.19
 -10  -5   2    0.15    0.19
   9   5  -2    6.20    0.65
   9   5  -2    6.48    0.53
   9   5  -2    6.69    0.82
  -9  -5   2    5.59    0.58
  -9  -5   2    5.74    0.64
  -9  -5   2    5.53    0.59
   8   5  -2    3.47    0.44
   8   5  -2    3.49    0.35
  -8  -5   2    2.40    0.39
  -8  -5   2    2.83    0.38
  -8  -5   2    2.92    0.37
   7   5  -2   -0.06    0.18
   7   5  -2    0.24    0.13
  -7  -5   2   -0.08    0.15
  -7  -5   2    0.03    0.16
  -7  -5   2   -0.08    0.13
   6   5  -2    1.52    0.28
   6   5  -2    1.25    0.20
  -6  -5   2    1.47    0.27
  -6  -5   2    1.62    0.26
  -6  -5   2    1.71    0.23
   5   5  -2    0.46    0.11
   5   5  -2    0.16    0.16
  -5  -5   2    0.54    0.18
  -5  -5   2    0.28    0.12
  -5  -5   2    0.27    0.15
   4   5  -2    3.00    0.26
   4   5  -2    2.56    0.33
  -4  -5   2    2.86    0.26
  -4  -5   2    2.62    0.34
  -4  -5   2    2.59    0.31
   3   5  -2    6.33    0.52
   3   5  -2    5.91    0.45
  -3  -5   2    5.28    0.49
  -3  -5   2    5.84    0.43
   2   5  -2    7.49    0.54
   2   5  -2    7.21    0.59
  -2  -5   2    7.13    0.50
  -2  -5   2    7.02    0.50
  -2  -5   2    7.48    0.59
   1   5  -2    5.31    0.42
   1   5  -2    5.06    0.46
  -1  -5   2    5.02    0.35
  -1  -5   2    4.82    0.45
  -1  -5   2    5.44    0.37
   0   5  -2    5.19    0.50
   0   5  -2    5.68    0.47
   0  -5   2    6.30    0.50
   0  -5   2    6.25    0.42
  -1   5  -2    6.02    0.51
  -1   5  -2    5.77    0.47
   1  -5   2    5.73    0.42
  -2   5  -2   13.45    0.99
  -2   5  -2   13.82    0.98
   2  -5   2   12.52    0.98
   2  -5   2   14.70    0.94
  -3   5  -2   30.67    2.08
  -3   5  -2   31.01    2.07
   3  -5   2   31.07    2.03
   3  -5   2   30.39    2.06
  -4   5  -2    6.11    0.52
  -4   5  -2    6.33    0.49
  -4   5  -2    5.57    0.52
   4  -5   2    6.81    0.52
   4  -5   2    5.55    0.48
  -5   5  -2   14.20    1.03
  -5   5  -2   14.15    0.98
  -5   5  -2   13.78    1.00
   5  -5   2   13.08    0.98
   5  -5   2   13.51    0.99
  -6   5  -2   19.61    1.32
  -6   5  -2   17.09    1.27
  -6   5  -2   16.79    1.24
  -6   5  -2   20.49    1.31
  -6   5  -2   17.84    1.33
   6  -5   2   19.39    1.31
   6  -5   2   19.56    1.31
  -7   5  -2    0.09    0.10
  -7   5  -2    0.02    0.14
  -7   5  -2    0.06    0.12
  -7   5  -2    0.14    0.17
   7  -5   2    0.15    0.16
   7  -5   2    0.21    0.16
  -8   5  -2    0.87    0.24
  -8   5  -2    1.26    0.24
  -8   5  -2    0.99    0.21
  -8   5  -2    0.86    0.16
   8  -5   2    1.28    0.25
   8  -5   2    0.88    0.24
  -9   5  -2   18.17    1.42
  -9   5  -2   20.77    1.38
  -9   5  -2   20.66    1.49
   9  -5   2   21.65    1.47
   9  -5   2   20.17    1.48
 -10   5  -2    1.98    0.37
 -10   5  -2    2.49    0.33
  10  -5   2    2.03    0.36
 -11   5  -2    0.01    0.22
 -11   5  -2   -0.19    0.16
  11  -5   2    0.11    0.22
 -12   5  -2    0.86    0.33
 -12   5  -2    0.88    0.24
  12  -5   2    0.61    0.30
 -13   5  -2    0.81    0.27
 -13   5  -2    0.77    0.30
  13  -5   2    1.19    0.36
  13   4  -2    0.45    0.41
  13   4  -2   -0.14    0.22
 -13  -4   2   -0.29    0.23
 -13  -4   2    0.16    0.24
 -13  -4   2   -0.47    0.25
  12   4  -2    6.41    0.65
  12   4  -2    5.65    0.83
  12   4  -2    6.29    0.61
  12   4  -2    5.45    0.53
 -12  -4   2    5.28    0.60
 -12  -4   2    4.83    0.62
 -12  -4   2    5.17    0.67
  11   4  -2    6.46    0.70
  11   4  -2    7.45    0.66
  11   4  -2    8.31    0.97
  11   4  -2    7.20    0.62
 -11  -4   2    7.76    0.76
 -11  -4   2    6.78    0.78
 -11  -4   2    7.82    0.68
  10   4  -2    2.82    0.38
  10   4  -2    3.08    0.37
  10   4  -2    2.24    0.31
  10   4  -2    1.82    0.49
 -10  -4   2    1.98    0.39
 -10  -4   2    2.05    0.35
 -10  -4   2    2.57    0.39
   9   4  -2    0.78    0.18
   9   4  -2    1.32    0.27
   9   4  -2    0.52    0.32
  -9  -4   2    0.91    0.23
  -9  -4   2    0.50    0.25
   8   4  -2   10.49    0.85
   8   4  -2   11.35    0.91
  -8  -4   2   12.27    0.91
  -8  -4   2   12.39    0.95
  -8  -4   2   13.16    0.91
   7   4  -2    0.93    0.18
   7   4  -2    1.11    0.24
  -7  -4   2    1.24    0.26
  -7  -4   2    0.89    0.21
  -7  -4   2    1.20    0.23
   6   4  -2   -0.01    0.14
   6   4  -2    0.13    0.10
  -6  -4   2    0.32    0.15
  -6  -4   2    0.12    0.12
  -6  -4   2    0.14    0.15
   5   4  -2    0.26    0.09
   5   4  -2    0.08    0.13
  -5  -4   2    0.28    0.12
  -5  -4   2    0.02    0.14
  -5  -4   2    0.18    0.13
   4   4  -2    1.82    0.18
   4   4  -2    1.07    0.21
  -4  -4   2    1.34    0.18
  -4  -4   2    0.75    0.20
  -4  -4   2    1.51    0.22
   3   4  -2    0.25    0.14
  -3  -4   2    0.36    0.10
  -3  -4   2    0.28    0.13
  -3  -4   2    0.18    0.14
   2   4  -2   11.78    0.94
  -2  -4   2   13.69    0.89
  -2  -4   2   15.50    0.95
  -2  -4   2   12.64    0.95
   1   4  -2   25.62    1.78
   1   4  -2   26.45    1.75
  -1  -4   2   27.19    1.71
  -1  -4   2   25.54    1.70
  -1  -4   2   28.38    1.78
   0   4  -2    8.25    0.68
   0   4  -2    9.43    0.67
   0  -4   2    9.90    0.63
  -1   4  -2    1.92    0.23
  -1   4  -2    2.16    0.26
   1  -4   2    2.03    0.26
   1  -4   2    1.93    0.18
   1  -4   2    1.84    0.16
  -2   4  -2   94.69    5.93
  -2   4  -2   87.10    5.92
   2  -4   2   95.36    5.93
   2  -4   2   90.62    5.88
  -3   4  -2    1.24    0.17
  -3   4  -2    0.94    0.19
  -3   4  -2    1.14    0.20
   3  -4   2    1.26    0.21
   3  -4   2    1.64    0.19
  -4   4  -2   50.52    3.36
  -4   4  -2   51.16    3.34
  -4   4  -2   50.07    3.32
   4  -4   2   49.66    3.32
   4  -4   2   53.87    3.35
  -5   4  -2    2.90    0.35
  -5   4  -2    3.17    0.33
  -5   4  -2    3.90    0.36
  -5   4  -2    2.99    0.26
   5  -4   2    3.44    0.34
   5  -4   2    2.94    0.32
  -6   4  -2    0.08    0.11
  -6   4  -2   -0.05    0.12
  -6   4  -2    0.03    0.08
  -6   4  -2   -0.13    0.11
   6  -4   2   -0.05    0.13
   6  -4   2   -0.01    0.12
  -7   4  -2    0.60    0.17
  -7   4  -2    0.36    0.18
  -7   4  -2    0.83    0.13
  -7   4  -2    0.64    0.16
   7  -4   2    0.69    0.19
   7  -4   2    0.54    0.19
  -8   4  -2   20.88    1.53
  -8   4  -2   22.89    1.51
  -8   4  -2   22.02    1.45
  -8   4  -2   22.00    1.50
   8  -4   2   19.95    1.52
   8  -4   2   21.40    1.54
  -9   4  -2    7.78    0.55
  -9   4  -2    6.90    0.60
  -9   4  -2    6.77    0.64
   9  -4   2    6.59    0.64
   9  -4   2    7.25    0.66
 -10   4  -2   18.63    1.26
 -10   4  -2   17.71    1.31
  10  -4   2   15.35    1.28
 -11   4  -2    0.92    0.29
 -11   4  -2    0.82    0.24
  11  -4   2    0.81    0.27
 -12   4  -2   -0.12    0.19
 -12   4  -2   -0.18    0.21
  12  -4   2    0.18    0.22
 -13   4  -2    2.33    0.36
 -13   4  -2    1.98    0.42
  13  -4   2    1.95    0.41
  13   3  -2    0.31    0.25
  13   3  -2    0.59    0.22
 -13  -3   2    0.63    0.26
 -13  -3   2    0.44    0.28
  12   3  -2    0.24    0.22
  12   3  -2    0.46    0.25
  12   3  -2    0.39    0.19
  12   3  -2    0.20    0.34
 -12  -3   2    0.42    0.27
 -12  -3   2    0.86    0.30
 -12  -3   2    0.37    0.21
  11   3  -2    0.03    0.35
  11   3  -2    0.39    0.20
  11   3  -2    0.18    0.19
 -11  -3   2    0.06    0.16
 -11  -3   2   -0.20    0.22
 -11  -3   2    0.37    0.21
 -11  -3   2    0.28    0.23
  10   3  -2    4.59    0.50
  10   3  -2    4.61    0.51
  10   3  -2    5.59    0.72
 -10  -3   2    4.44    0.57
 -10  -3   2    5.63    0.51
 -10  -3   2    4.41    0.51
 -10  -3   2    4.63    0.54
   9   3  -2    2.21    0.29
   9   3  -2    1.19    0.25
   9   3  -2    1.46    0.40
  -9  -3   2    1.17    0.23
  -9  -3   2    1.18    0.29
  -9  -3   2    1.51    0.28
  -9  -3   2    1.74    0.29
   8   3  -2   10.53    0.90
   8   3  -2   12.50    1.04
  -8  -3   2   13.03    0.92
  -8  -3   2   13.08    0.94
  -8  -3   2   11.95    0.95
  -8  -3   2   11.93    0.88
   7   3  -2    2.28    0.30
  -7  -3   2    2.88    0.30
  -7  -3   2    1.88    0.32
  -7  -3   2    2.90    0.33
  -7  -3   2    2.67    0.33
   6   3  -2   22.46    1.46
   6   3  -2   21.01    1.49
  -6  -3   2   22.11    1.50
  -6  -3   2   21.53    1.49
  -6  -3   2   21.58    1.52
   5   3  -2    2.11    0.26
   5   3  -2    1.93    0.22
  -5  -3   2    2.02    0.25
  -5  -3   2    2.05    0.27
  -5  -3   2    1.93    0.26
   4   3  -2   13.69    0.89
  -4  -3   2   12.02    0.90
  -4  -3   2   12.05    0.86
  -4  -3   2   11.93    0.88
   3   3  -2    3.75    0.28
   3   3  -2    3.31    0.32
  -3  -3   2    3.39    0.31
  -3  -3   2    3.43    0.33
  -3  -3   2    3.52    0.29
   2   3  -2    5.28    0.42
   2   3  -2    4.57    0.37
  -2  -3   2    5.53    0.43
  -2  -3   2    5.24    0.37
  -2  -3   2    5.62    0.41
   1   3  -2   17.41    1.16
   1   3  -2   18.71    1.12
   1   3  -2   16.97    1.18
  -1  -3   2   16.83    1.18
  -1  -3   2   18.08    1.13
  -1  -3   2   15.46    1.12
  -1  -3   2   18.72    1.17
   0   3  -2   73.34    4.84
   0   3  -2   77.34    4.82
   0  -3   2   74.65    4.79
  -1   3  -2    0.94    0.16
  -1   3  -2    0.58    0.13
   1  -3   2    0.75    0.08
   1  -3   2    0.91    0.11
   1  -3   2    0.66    0.16
  -2   3  -2    4.42    0.34
  -2   3  -2    4.61    0.38
  -2   3  -2    4.60    0.38
   2  -3   2    5.01    0.40
   2  -3   2    4.53    0.35
  -3   3  -2   86.13    5.48
  -3   3  -2   93.73    5.46
  -3   3  -2   86.89    5.47
   3  -3   2   82.97    5.46
   3  -3   2   75.66    5.48
  -4   3  -2    0.94    0.19
  -4   3  -2    0.87    0.17
  -4   3  -2    0.99    0.17
   4  -3   2    1.02    0.16
   4  -3   2    1.15    0.20
  -5   3  -2    4.11    0.39
  -5   3  -2    4.28    0.33
  -5   3  -2    4.57    0.38
  -5   3  -2    4.81    0.40
  -5   3  -2    4.49    0.41
   5  -3   2    4.62    0.39
   5  -3   2    5.15    0.44
  -6   3  -2    9.96    0.74
  -6   3  -2   10.73    0.77
  -6   3  -2   10.03    0.70
  -6   3  -2   10.40    0.74
   6  -3   2    9.13    0.75
   6  -3   2   11.19    0.81
  -7   3  -2    3.49    0.35
  -7   3  -2    3.42    0.39
  -7   3  -2    3.62    0.30
   7  -3   2    3.56    0.38
   7  -3   2    4.32    0.46
  -8   3  -2    7.19    0.61
  -8   3  -2    7.96    0.66
  -8   3  -2    8.59    0.58
   8  -3   2    7.20    0.65
   8  -3   2    7.50    0.69
  -9   3  -2    3.01    0.42
  -9   3  -2    3.47    0.38
  -9   3  -2    3.63    0.32
   9  -3   2    2.84    0.40
   9  -3   2    4.18    0.49
 -10   3  -2    7.61    0.73
 -10   3  -2    7.19    0.54
 -10   3  -2    6.50    0.58
  10  -3   2    7.39    0.69
  10  -3   2    5.18    0.62
 -12   3  -2    0.54    0.21
 -12   3  -2    0.48    0.25
  12  -3   2    0.68    0.27
 -13   3  -2    1.06    0.32
 -13   3  -2    0.87    0.26
  13  -3   2    0.53    0.29
  13   2  -2    0.80    0.31
 -13  -2   2    0.91    0.27
 -13  -2   2    0.28    0.22
 -13  -2   2    0.25    0.28
  12   2  -2    0.73    0.40
  12   2  -2    0.04    0.23
 -12  -2   2    0.10    0.20
 -12  -2   2   -0.16    0.19
 -12  -2   2   -0.09    0.17
  11   2  -2    0.64    0.24
  11   2  -2    0.44    0.35
 -11  -2   2    0.40    0.27
 -11  -2   2    0.29    0.19
 -11  -2   2    0.72    0.27
 -11  -2   2    0.41    0.21
  10   2  -2    1.32    0.26
  10   2  -2    1.01    0.40
 -10  -2   2    1.52    0.28
 -10  -2   2    1.01    0.30
 -10  -2   2    1.63    0.26
 -10  -2   2    0.89    0.28
   9   2  -2   34.24    2.12
   9   2  -2   32.19    2.25
  -9  -2   2   32.00    2.11
  -9  -2   2   28.92    2.07
  -9  -2   2   29.98    2.13
  -9  -2   2   27.93    2.15
   8   2  -2    2.64    0.33
   8   2  -2    4.29    0.53
  -8  -2   2    2.85    0.37
  -8  -2   2    2.68    0.34
  -8  -2   2    3.26    0.33
  -8  -2   2    2.77    0.38
  -7  -2   2    0.50    0.18
  -7  -2   2    0.66    0.17
  -7  -2   2    0.74    0.16
  -7  -2   2    0.73    0.19
  -6  -2   2    2.47    0.26
  -5  -2   2   52.00    3.32
  -5  -2   2   48.78    3.36
  -5  -2   2   51.44    3.35
  -5  -2   2   52.71    3.35
  -4  -2   2    3.03    0.30
  -4  -2   2    2.79    0.27
  -4  -2   2    2.37    0.27
  -4  -2   2    2.79    0.24
   3   2  -2   16.78    0.98
  -3  -2   2   14.14    0.98
  -3  -2   2   12.17    1.00
  -3  -2   2   14.78    1.00
  -2  -2   2    8.87    0.67
  -2  -2   2   11.26    0.67
  -2  -2   2    8.49    0.64
   1   2  -2  494.15   31.36
   1   2  -2  510.80   31.35
   1   2  -2  466.79   31.36
   1   2  -2  564.61   31.44
  -1  -2   2  477.19   31.34
  -1  -2   2  461.82   31.40
  -1  -2   2  479.18   31.37
   0   2  -2   12.41    0.78
   0   2  -2   12.25    0.81
   0   2  -2   11.45    0.82
   0  -2   2   11.74    0.84
   0  -2   2   11.99    0.81
   0  -2   2   12.62    0.78
  -1   2  -2    1.45    0.17
  -1   2  -2    1.65    0.12
  -1   2  -2    1.46    0.13
  -1   2  -2    1.37    0.16
   1  -2   2    1.51    0.19
   1  -2   2    1.32    0.13
   1  -2   2    1.39    0.11
  -2   2  -2   16.08    1.00
  -2   2  -2   14.52    1.03
  -2   2  -2   17.22    1.03
   2  -2   2   13.86    1.04
   2  -2   2   14.55    1.01
  -3   2  -2  177.82   12.69
  -3   2  -2  202.64   12.72
  -3   2  -2  201.12   12.70
   3  -2   2  217.84   12.70
   3  -2   2  196.71   12.73
  -5   2  -2   59.10    3.91
  -5   2  -2   59.94    3.95
  -5   2  -2   61.10    3.94
  -5   2  -2   64.06    3.94
   5  -2   2   61.23    4.00
   5  -2   2   60.50    3.95
  -6   2  -2   17.32    1.13
  -6   2  -2   17.38    1.19
  -6   2  -2   16.71    1.15
   6  -2   2   18.09    1.25
   6  -2   2   15.29    1.17
  -7   2  -2    0.51    0.17
   7  -2   2    0.82    0.24
  -8   2  -2    9.74    0.68
  -8   2  -2    8.50    0.71
  -8   2  -2    9.24    0.76
   8  -2   2   11.34    0.77
   8  -2   2    8.95    0.81
  -9   2  -2   23.61    1.69
  -9   2  -2   24.85    1.61
  -9   2  -2   24.49    1.65
   9  -2   2   22.64    1.74
   9  -2   2   23.47    1.68
 -10   2  -2    2.44    0.37
 -10   2  -2    2.85    0.30
 -10   2  -2    2.53    0.33
  10  -2   2    2.84    0.45
  10  -2   2    2.34    0.36
 -11   2  -2    9.35    0.78
 -11   2  -2    9.80    0.86
  11  -2   2    9.91    0.85
  11  -2   2   10.37    0.92
 -12   2  -2    0.91    0.25
 -12   2  -2    1.10    0.33
  12  -2   2    1.33    0.32
 -13   2  -2    0.33    0.27
 -13   2  -2    1.18    0.28
  13  -2   2    0.91    0.31
  13   1  -2    0.48    0.28
 -13  -1   2    0.34    0.22
 -13  -1   2    0.63    0.24
 -13  -1   2    0.95    0.32
  12   1  -2    5.63    0.62
 -12  -1   2    5.21    0.55
 -12  -1   2    4.95    0.55
 -12  -1   2    4.87    0.63
  11   1  -2    3.45    0.46
  11   1  -2    4.01    0.64
 -11  -1   2    3.66    0.43
 -11  -1   2    3.73    0.43
 -11  -1   2    3.07    0.46
  10   1  -2    0.53    0.22
  10   1  -2    0.34    0.32
 -10  -1   2    0.25    0.18
 -10  -1   2    0.90    0.27
 -10  -1   2    0.21    0.17
   9   1  -2    5.66    0.54
   9   1  -2    5.96    0.70
  -9  -1   2    5.39    0.48
  -9  -1   2    4.79    0.56
  -9  -1   2    5.60    0.50
  -9  -1   2    4.76    0.55
   8   1  -2   19.45    1.38
   8   1  -2   19.64    1.26
  -8  -1   2   16.55    1.25
  -8  -1   2   17.52    1.24
  -8  -1   2   16.23    1.28
  -8  -1   2   17.33    1.29
   7   1  -2    1.72    0.22
   7   1  -2    1.69    0.32
  -7  -1   2    1.15    0.19
  -7  -1   2    1.21    0.21
  -7  -1   2    0.94    0.23
   6   1  -2    3.01    0.31
  -6  -1   2    3.12    0.34
  -6  -1   2    3.20    0.33
  -6  -1   2    2.68    0.32
  -6  -1   2    2.69    0.29
   5   1  -2   79.50    5.19
  -5  -1   2   83.00    5.21
  -5  -1   2   79.58    5.21
  -5  -1   2   77.10    5.19
  -5  -1   2   84.08    5.22
  -4  -1   2    5.92    0.45
  -4  -1   2    6.41    0.48
  -3  -1   2    0.43    0.11
  -3  -1   2    0.25    0.11
  -3  -1   2    0.25    0.09
  -3  -1   2    0.19    0.11
  -2  -1   2   11.88    0.73
  -2  -1   2    8.78    0.71
  -2  -1   2   11.49    0.71
   1   1  -2    5.77    0.39
  -1  -1   2    5.44    0.39
  -1  -1   2    5.98    0.41
   0   1  -2    0.82    0.08
   0   1  -2    0.37    0.07
   0  -1   2    0.46    0.10
   0  -1   2    0.44    0.07
  -1   1  -2   21.06    1.33
  -1   1  -2   19.67    1.31
  -1   1  -2   20.50    1.30
  -1   1  -2   21.62    1.31
   1  -1   2   21.54    1.35
   1  -1   2   17.53    1.31
   1  -1   2   20.57    1.30
   1  -1   2   20.32    1.30
  -3   1  -2   73.04    4.24
  -3   1  -2   67.17    4.24
  -3   1  -2   65.85    4.25
  -3   1  -2   68.66    4.27
  -3   1  -2   62.18    4.22
   3  -1   2   62.31    4.29
   3  -1   2   64.72    4.22
  -4   1  -2    1.40    0.16
  -4   1  -2    1.74    0.17
  -4   1  -2    1.57    0.20
  -4   1  -2    1.60    0.19
  -4   1  -2    1.47    0.14
   4  -1   2    1.67    0.26
  -5   1  -2   29.60    2.03
  -5   1  -2   32.98    2.01
  -5   1  -2   30.07    1.99
   5  -1   2   30.28    2.10
  -6   1  -2   36.45    2.50
  -6   1  -2   37.01    2.47
  -6   1  -2   37.16    2.45
   6  -1   2   41.15    2.58
  -7   1  -2    3.10    0.30
  -7   1  -2    2.53    0.25
  -7   1  -2    2.89    0.33
   7  -1   2    3.14    0.33
   7  -1   2    2.63    0.40
  -8   1  -2    6.92    0.53
  -8   1  -2    6.63    0.50
  -8   1  -2    6.09    0.56
   8  -1   2    5.54    0.66
   8  -1   2    7.14    0.56
  -9   1  -2    0.22    0.15
  -9   1  -2    0.47    0.14
  -9   1  -2    0.39    0.20
   9  -1   2    0.73    0.20
   9  -1   2   -0.03    0.24
 -10   1  -2    1.97    0.28
 -10   1  -2    1.85    0.24
 -10   1  -2    1.83    0.32
  10  -1   2    1.54    0.29
  10  -1   2    1.43    0.37
 -11   1  -2    5.94    0.56
 -11   1  -2    6.65    0.53
 -11   1  -2    6.30    0.67
  11  -1   2    6.22    0.75
  11  -1   2    6.69    0.67
 -12   1  -2    2.22    0.33
 -12   1  -2    2.16    0.39
  12  -1   2    3.01    0.43
  12  -1   2    1.28    0.54
 -13   1  -2    1.17    0.33
 -13   1  -2    1.70    0.30
  13  -1   2    1.56    0.36
 -14   1  -2    1.85    0.33
 -14   1  -2    0.97    0.35
  14  -1   2    1.66    0.40
  13   0  -2    2.62    0.44
 -13   0   2    2.15    0.44
 -13   0   2    2.47    0.38
 -13   0   2    1.88    0.35
  12   0  -2    0.70    0.27
 -12   0   2    0.23    0.19
 -12   0   2   -0.11    0.22
 -12   0   2    0.24    0.20
  11   0  -2    0.25    0.21
 -11   0   2    0.11    0.22
 -11   0   2    0.43    0.20
 -11   0   2   -0.07    0.17
  10   0  -2    4.76    0.63
  10   0  -2    4.73    0.53
 -10   0   2    4.55    0.48
 -10   0   2    4.09    0.52
 -10   0   2    4.89    0.49
   9   0  -2    6.46    0.63
   9   0  -2    7.33    0.70
  -9   0   2    6.46    0.56
  -9   0   2    6.62    0.65
  -9   0   2    6.41    0.56
   8   0  -2   17.01    1.10
   8   0  -2   15.26    1.17
  -8   0   2   14.20    1.05
  -8   0   2   14.10    1.10
  -8   0   2   13.68    1.05
   7   0  -2    3.05    0.34
   7   0  -2    2.93    0.41
  -7   0   2    3.12    0.33
  -7   0   2    3.13    0.36
  -7   0   2    2.54    0.30
  -7   0   2    2.85    0.35
   6   0  -2  208.78   14.13
   6   0  -2  226.55   14.19
  -6   0   2  235.81   14.16
  -6   0   2  227.59   14.14
  -6   0   2  209.38   14.12
  -6   0   2  219.38   14.16
   5   0  -2    0.03    0.10
   5   0  -2   -0.16    0.16
  -5   0   2   -0.08    0.09
  -5   0   2    0.05    0.11
  -5   0   2   -0.17    0.11
  -5   0   2   -0.02    0.13
   4   0  -2  373.43   21.70
  -4   0   2  340.27   21.70
  -4   0   2  324.48   21.71
  -4   0   2  325.20   21.69
  -4   0   2  340.21   21.70
   3   0  -2   49.25    3.04
  -3   0   2   44.52    3.04
  -3   0   2   48.43    3.06
  -3   0   2   48.14    3.04
  -3   0   2   45.30    3.04
   2   0  -2  622.55   34.41
  -2   0   2  529.16   34.31
  -2   0   2  493.03   34.38
  -2   0   2  527.84   34.30
  -2   0   2  527.80   34.39
   1   0  -2   31.97    1.86
   1   0  -2   26.90    1.86
   1   0  -2   28.38    1.85
  -1   0   2   27.60    1.86
  -1   0   2   24.89    1.86
  -1   0   2   29.34    1.87
  -1   0   2   32.69    1.86
  -1   0   2   29.22    1.85
   0   0  -2  422.18   28.89
   0   0  -2  421.10   28.86
   0   0  -2  512.09   28.87
   0   0  -2  434.99   28.88
   0   0  -2  499.67   28.90
   0   0   2  392.84   28.88
   0   0   2  426.33   28.89
   0   0   2  467.79   28.88
   0   0   2  508.74   28.87
   0   0   2  451.52   28.86
  -1   0  -2    2.09    0.14
  -1   0  -2    1.81    0.15
   1   0   2    2.00    0.15
   1   0   2    1.68    0.20
  -2   0  -2  332.11   23.26
  -2   0  -2  370.76   23.26
  -2   0  -2  382.43   23.25
   2   0   2  388.65   23.26
   2   0   2  355.29   23.31
  -3   0  -2    2.29    0.18
  -3   0  -2    2.59    0.21
  -3   0  -2    2.13    0.19
  -3   0  -2    2.23    0.21
   3   0   2    2.36    0.18
   3   0   2    2.57    0.31
  -4   0  -2   54.28    3.23
  -4   0  -2   49.75    3.25
  -4   0  -2   48.34    3.22
   4   0   2   48.42    3.32
  -5   0  -2    0.16    0.12
  -5   0  -2   -0.02    0.08
  -5   0  -2    0.21    0.09
   5   0   2    0.17    0.19
  -6   0  -2    0.09    0.09
  -6   0  -2   -0.12    0.11
  -6   0  -2    0.10    0.10
   6   0   2    0.42    0.23
  -7   0  -2    3.82    0.38
  -7   0  -2    3.53    0.31
  -7   0  -2    3.47    0.32
   7   0   2    3.53    0.48
  -8   0  -2    3.44    0.33
  -8   0  -2    3.43    0.32
  -8   0  -2    2.65    0.35
   8   0   2    2.64    0.45
  -9   0  -2   20.39    1.36
  -9   0  -2   19.82    1.35
  -9   0  -2   19.18    1.41
   9   0   2   19.06    1.52
 -10   0  -2   20.02    1.36
 -10   0  -2   18.13    1.43
 -10   0  -2   20.21    1.37
  10   0   2   21.11    1.43
  10   0   2   17.88    1.53
 -11   0  -2    0.63    0.20
 -11   0  -2    0.77    0.19
 -11   0  -2    0.43    0.25
  11   0   2    0.64    0.24
  11   0   2    0.41    0.34
 -12   0  -2    1.88    0.38
 -12   0  -2    2.83    0.36
  12   0   2    2.81    0.56
  12   0   2    2.57    0.41
 -13   0  -2    0.62    0.23
 -13   0  -2    0.43    0.27
  13   0   2    0.54    0.27
 -14   0  -2    0.57    0.24
 -14   0  -2    0.53    0.31
  14   0   2    0.44    0.30
  13  -1  -2    0.78    0.30
 -13   1   2    1.60    0.33
 -13   1   2    1.20    0.36
  12  -1  -2    1.81    0.36
 -12   1   2    1.41    0.30
 -12   1   2    1.47    0.28
 -12   1   2    1.14    0.33
  11  -1  -2    0.81    0.28
 -11   1   2    1.10    0.26
 -11   1   2    1.19    0.25
 -11   1   2    0.94    0.29
  10  -1  -2    0.50    0.22
  10  -1  -2   -0.02    0.27
 -10   1   2    0.37    0.19
 -10   1   2    0.37    0.19
 -10   1   2    0.50    0.24
   9  -1  -2    5.78    0.57
   9  -1  -2    5.91    0.64
  -9   1   2    4.95    0.57
  -9   1   2    5.57    0.53
  -9   1   2    5.23    0.49
   8  -1  -2   25.47    1.68
   8  -1  -2   25.97    1.73
  -8   1   2   21.68    1.64
  -8   1   2   24.33    1.70
  -8   1   2   23.51    1.65
   7  -1  -2    5.05    0.50
   7  -1  -2    4.83    0.47
  -7   1   2    4.77    0.42
  -7   1   2    4.69    0.48
  -7   1   2    4.77    0.42
   6  -1  -2    0.71    0.21
   6  -1  -2    0.78    0.17
  -6   1   2    0.43    0.17
  -6   1   2    0.82    0.17
  -6   1   2    0.93    0.17
  -5   1   2   27.52    1.94
  -5   1   2   31.24    1.95
   4  -1  -2   14.52    0.97
   4  -1  -2   13.92    0.96
  -4   1   2   14.58    0.96
  -4   1   2   13.36    0.97
  -4   1   2   13.08    0.95
   3  -1  -2    1.00    0.14
   3  -1  -2    1.08    0.15
  -3   1   2    1.14    0.15
  -3   1   2    0.77    0.13
  -3   1   2    0.80    0.16
   2  -1  -2   23.19    1.36
   2  -1  -2   19.22    1.36
  -2   1   2   21.47    1.37
  -2   1   2   19.35    1.36
   1  -1  -2   13.97    0.89
  -1   1   2   13.46    0.90
  -1   1   2   13.01    0.88
   0  -1  -2    2.22    0.19
   0  -1  -2    2.34    0.15
   0  -1  -2    2.03    0.18
   0  -1  -2    2.06    0.14
   0  -1  -2    1.89    0.16
   0   1   2    1.97    0.14
   0   1   2    2.06    0.15
   0   1   2    1.78    0.18
   0   1   2    2.31    0.18
  -1  -1  -2    9.71    0.66
  -1  -1  -2    8.38    0.65
  -1  -1  -2   11.20    0.65
   1   1   2    9.60    0.70
   1   1   2   11.21    0.66
   1   1   2    9.32    0.65
  -2  -1  -2   35.87    2.29
  -2  -1  -2   36.39    2.31
  -2  -1  -2   33.31    2.30
  -2  -1  -2   34.54    2.33
   2   1   2   38.56    2.29
   2   1   2   36.25    2.38
   2   1   2   37.10    2.30
   2   1   2   35.54    2.30
  -3  -1  -2   74.09    5.03
  -3  -1  -2   86.65    5.01
   3   1   2   78.26    5.01
   3   1   2   73.89    5.10
  -4  -1  -2    2.85    0.24
  -4  -1  -2    2.86    0.26
  -4  -1  -2    3.06    0.23
  -4  -1  -2    2.49    0.28
   4   1   2    3.09    0.38
  -5  -1  -2   18.70    1.50
  -5  -1  -2   20.78    1.45
  -5  -1  -2   24.27    1.46
  -5  -1  -2   22.99    1.49
   5   1   2   23.90    1.59
  -7  -1  -2    0.65    0.20
  -7  -1  -2    0.88    0.19
  -7  -1  -2    0.75    0.14
   7   1   2    0.73    0.28
  -8  -1  -2   11.53    0.86
  -8  -1  -2   12.33    0.91
  -8  -1  -2   12.70    0.86
   8   1   2   11.55    1.03
  -9  -1  -2    1.87    0.25
  -9  -1  -2    2.31    0.33
  -9  -1  -2    1.97    0.25
   9   1   2    2.10    0.45
 -10  -1  -2    6.02    0.62
 -10  -1  -2    5.70    0.49
 -10  -1  -2    5.57    0.49
  10   1   2    4.80    0.70
 -11  -1  -2    5.26    0.51
 -11  -1  -2    5.44    0.62
 -11  -1  -2    5.50    0.51
  11   1   2    7.22    0.60
  11   1   2    6.73    0.82
 -12  -1  -2    5.16    0.50
 -12  -1  -2    4.63    0.60
 -12  -1  -2    5.95    0.55
  12   1   2    6.04    0.62
  12   1   2    5.90    0.79
 -13  -1  -2    0.88    0.31
 -13  -1  -2    0.77    0.22
  13   1   2    1.13    0.31
  13   1   2    0.51    0.39
 -14  -1  -2    4.54    0.66
 -14  -1  -2    5.60    0.57
  14   1   2    6.77    0.71
  13  -2  -2    0.15    0.25
 -13   2   2    0.21    0.22
 -13   2   2    0.22    0.26
  12  -2  -2   -0.15    0.21
 -12   2   2    0.17    0.19
 -12   2   2    0.22    0.20
 -12   2   2   -0.31    0.19
  11  -2  -2    1.78    0.33
 -11   2   2    1.33    0.29
 -11   2   2    2.16    0.31
 -11   2   2    0.65    0.29
  10  -2  -2    0.68    0.24
 -10   2   2    0.28    0.23
 -10   2   2    0.48    0.18
 -10   2   2    0.40    0.19
   9  -2  -2   29.38    1.95
   9  -2  -2   27.15    1.95
  -9   2   2   27.22    1.97
  -9   2   2   28.27    1.90
  -9   2   2   27.34    1.91
   8  -2  -2    0.19    0.16
   8  -2  -2    0.59    0.23
  -8   2   2    1.04    0.21
  -8   2   2    0.66    0.18
  -8   2   2    0.72    0.22
   7  -2  -2    3.26    0.39
   7  -2  -2    4.21    0.43
  -7   2   2    3.84    0.43
  -7   2   2    4.00    0.36
  -7   2   2    3.48    0.39
   6  -2  -2   24.64    1.58
   6  -2  -2   20.23    1.57
  -6   2   2   24.20    1.57
  -6   2   2   23.50    1.57
  -6   2   2   23.25    1.61
   5  -2  -2   51.07    3.20
   5  -2  -2   50.16    3.18
  -5   2   2   49.95    3.22
  -5   2   2   47.01    3.19
  -5   2   2   46.25    3.18
  -4   2   2    0.49    0.12
  -4   2   2    0.49    0.12
  -4   2   2    0.58    0.15
   3  -2  -2   27.03    1.88
  -3   2   2   28.25    1.88
  -3   2   2   29.92    1.88
  -3   2   2   29.68    1.90
   2  -2  -2   36.76    2.54
  -2   2   2   42.25    2.56
  -2   2   2   38.89    2.53
   1  -2  -2  438.75   27.66
  -1   2   2  385.10   27.64
  -1   2   2  444.90   27.68
  -1   2   2  472.56   27.68
   0  -2  -2    9.53    0.59
   0  -2  -2    8.67    0.59
   0   2   2    8.57    0.59
   0   2   2    9.24    0.62
   0   2   2    7.97    0.61
  -1  -2  -2    0.57    0.09
  -1  -2  -2    0.64    0.10
   1   2   2    0.48    0.15
   1   2   2    0.49    0.11
  -2  -2  -2    2.96    0.22
  -2  -2  -2    3.07    0.22
  -2  -2  -2    2.26    0.23
   2   2   2    2.52    0.23
   2   2   2    2.48    0.31
  -3  -2  -2  136.30    8.48
  -3  -2  -2  129.09    8.45
   3   2   2  135.23    8.45
   3   2   2  128.63    8.52
  -4  -2  -2   14.93    1.01
  -4  -2  -2   14.16    0.98
  -4  -2  -2   15.20    0.95
   4   2   2   13.23    0.96
   4   2   2   14.30    1.08
  -5  -2  -2  100.93    6.43
  -5  -2  -2  102.98    6.42
  -5  -2  -2  105.11    6.40
  -5  -2  -2   99.12    6.46
   5   2   2   96.55    6.53
   5   2   2   95.28    6.41
  -6  -2  -2    3.15    0.38
  -6  -2  -2    3.61    0.29
  -7  -2  -2    9.03    0.59
  -7  -2  -2    8.45    0.68
  -7  -2  -2    8.19    0.60
  -7  -2  -2    6.91    0.62
   7   2   2    8.28    0.78
   7   2   2    7.17    0.58
  -8  -2  -2   25.22    1.58
  -8  -2  -2   22.13    1.58
  -8  -2  -2   23.30    1.63
  -8  -2  -2   23.49    1.67
   8   2   2   22.53    1.57
   8   2   2   24.02    1.77
  -9  -2  -2    4.53    0.54
  -9  -2  -2    5.17    0.42
 -10  -2  -2    7.70    0.55
 -10  -2  -2    7.08    0.56
 -10  -2  -2    5.61    0.63
  10   2   2    5.68    0.54
  10   2   2    7.86    0.88
 -11  -2  -2    5.12    0.63
 -11  -2  -2    7.80    0.59
 -11  -2  -2    6.64    0.56
  11   2   2    6.60    0.87
 -12  -2  -2    0.82    0.22
 -12  -2  -2    0.93    0.23
 -12  -2  -2    0.97    0.29
  12   2   2    1.03    0.44
  12   2   2    0.43    0.25
 -13  -2  -2    1.14    0.23
 -13  -2  -2    0.78    0.30
  13   2   2    0.47    0.41
  13   2   2    0.60    0.27
 -14  -2  -2    0.66    0.22
 -14  -2  -2    0.74    0.33
  14   2   2    0.23    0.28
  13  -3  -2    1.36    0.37
 -13   3   2    1.63    0.33
  12  -3  -2    1.47    0.33
 -12   3   2    0.87    0.27
  11  -3  -2    3.19    0.46
 -11   3   2    2.45    0.45
 -11   3   2    4.03    0.42
 -11   3   2    3.08    0.41
  10  -3  -2    0.74    0.25
 -10   3   2    0.22    0.24
 -10   3   2    0.74    0.20
 -10   3   2    0.04    0.17
   9  -3  -2    3.08    0.40
  -9   3   2    3.06    0.43
  -9   3   2    2.56    0.36
  -9   3   2    3.11    0.36
   8  -3  -2    3.86    0.46
   8  -3  -2    4.57    0.45
  -8   3   2    5.32    0.55
  -8   3   2    4.84    0.48
  -8   3   2    5.84    0.45
   7  -3  -2    2.59    0.32
   7  -3  -2    2.43    0.29
  -7   3   2    2.08    0.33
  -7   3   2    2.89    0.30
  -7   3   2    2.29    0.29
   6  -3  -2   11.83    0.85
   6  -3  -2   11.48    0.89
  -6   3   2   12.96    0.87
  -6   3   2   11.81    0.88
  -6   3   2   12.96    0.93
   5  -3  -2    0.50    0.14
  -5   3   2    0.46    0.16
  -5   3   2    0.62    0.14
  -5   3   2    0.51    0.13
   4  -3  -2   45.79    3.33
  -4   3   2   53.23    3.32
  -4   3   2   55.16    3.36
  -4   3   2   50.66    3.32
   3  -3  -2    8.96    0.64
  -3   3   2    8.12    0.62
  -3   3   2    9.60    0.67
   2  -3  -2    4.99    0.39
  -2   3   2    5.43    0.39
  -2   3   2    5.06    0.42
   1  -3  -2   22.39    1.42
  -1   3   2   20.70    1.45
   0  -3  -2   57.96    3.65
   0  -3  -2   53.50    3.64
   0   3   2   59.15    3.68
  -1  -3  -2    6.58    0.47
  -1  -3  -2    6.97    0.44
  -1  -3  -2    6.87    0.46
   1   3   2    6.30    0.49
   1   3   2    5.91    0.44
  -2  -3  -2    7.59    0.53
  -2  -3  -2    7.86    0.56
  -2  -3  -2    7.59    0.53
   2   3   2    7.68    0.56
  -3  -3  -2   78.44    4.87
  -3  -3  -2   73.14    4.90
   3   3   2   76.92    4.84
   3   3   2   75.05    4.89
  -4  -3  -2    3.66    0.37
  -4  -3  -2    4.27    0.34
   4   3   2    4.25    0.35
   4   3   2    4.26    0.48
  -5  -3  -2    0.46    0.13
  -5  -3  -2    0.58    0.17
   5   3   2    0.36    0.12
   5   3   2    0.54    0.26
  -6  -3  -2   15.03    1.05
  -6  -3  -2   13.32    1.00
   6   3   2   14.08    1.14
   6   3   2   14.38    0.99
  -7  -3  -2    4.54    0.35
  -7  -3  -2    4.19    0.46
  -7  -3  -2    3.68    0.40
   7   3   2    3.84    0.37
   7   3   2    4.25    0.57
  -8  -3  -2   13.10    0.95
  -8  -3  -2   13.07    1.06
  -8  -3  -2   14.36    0.99
  -8  -3  -2   12.97    1.00
   8   3   2   14.21    0.99
   8   3   2   14.79    1.20
  -9  -3  -2    5.95    0.46
  -9  -3  -2    5.19    0.61
  -9  -3  -2    5.82    0.56
  -9  -3  -2    4.88    0.47
   9   3   2    5.53    0.74
   9   3   2    5.85    0.50
 -10  -3  -2    0.60    0.23
 -10  -3  -2    0.64    0.17
 -10  -3  -2    0.49    0.27
  10   3   2    0.85    0.41
 -11  -3  -2   17.54    1.38
 -11  -3  -2   19.92    1.31
  11   3   2   17.12    1.57
 -12  -3  -2    3.29    0.39
 -12  -3  -2    3.64    0.50
  12   3   2    3.18    0.66
 -13  -3  -2   -0.04    0.23
  13   3   2    0.98    0.30
  13   3   2    0.14    0.41
  13  -4  -2   -0.05    0.25
 -13   4   2    0.20    0.22
  12  -4  -2    6.48    0.72
 -12   4   2    6.78    0.67
  11  -4  -2   -0.02    0.21
 -11   4   2    0.45    0.20
 -11   4   2    0.47    0.21
  10  -4  -2    0.13    0.21
 -10   4   2   -0.04    0.17
 -10   4   2    0.18    0.17
   9  -4  -2   11.54    0.97
  -9   4   2   13.32    0.93
  -9   4   2   11.87    0.94
   8  -4  -2    1.97    0.31
  -8   4   2    1.77    0.28
  -8   4   2    2.10    0.29
   7  -4  -2    1.02    0.22
  -7   4   2    1.58    0.24
  -7   4   2    1.52    0.23
   6  -4  -2    0.87    0.19
  -6   4   2    0.77    0.20
  -6   4   2    0.79    0.18
  -6   4   2    0.72    0.16
   5  -4  -2    2.89    0.32
  -5   4   2    3.37    0.32
  -5   4   2    3.16    0.30
  -5   4   2    3.30    0.36
   4  -4  -2    9.90    0.72
  -4   4   2    9.27    0.70
  -4   4   2   10.13    0.75
   3  -4  -2    8.15    0.61
  -3   4   2    8.06    0.60
  -3   4   2    9.13    0.66
   2  -4  -2   67.19    4.35
  -2   4   2   67.81    4.38
   1  -4  -2   21.84    1.45
  -1   4   2   21.82    1.48
   0  -4  -2    0.12    0.09
   0  -4  -2    0.17    0.09
   0   4   2    0.02    0.12
   0   4   2    0.02    0.08
  -1  -4  -2    2.81    0.26
  -1  -4  -2    3.43    0.29
   1   4   2    3.36    0.32
   1   4   2    3.27    0.25
  -2  -4  -2   88.35    6.18
  -2  -4  -2   92.17    6.24
  -2  -4  -2  101.47    6.22
   2   4   2  104.47    6.19
   2   4   2   99.04    6.25
  -3  -4  -2   14.74    1.00
  -3  -4  -2   15.29    1.01
  -3  -4  -2   15.81    1.05
   3   4   2   14.73    1.04
   3   4   2   14.60    0.97
  -4  -4  -2   73.75    4.93
  -4  -4  -2   82.04    4.89
   4   4   2   71.93    4.85
   4   4   2   76.58    4.91
  -5  -4  -2   11.84    0.86
  -5  -4  -2   12.18    0.82
   5   4   2   10.59    0.76
   5   4   2   11.28    0.83
   5   4   2   12.51    0.97
  -6  -4  -2    1.63    0.23
  -6  -4  -2    1.83    0.27
   6   4   2    1.41    0.16
   6   4   2    1.53    0.35
   6   4   2    1.36    0.22
  -7  -4  -2   13.55    1.01
  -7  -4  -2   12.75    0.94
   7   4   2   13.67    1.12
   7   4   2   12.00    0.93
  -8  -4  -2   27.79    1.98
  -8  -4  -2   26.92    1.92
   8   4   2   29.83    1.92
   8   4   2   27.53    2.10
  -9  -4  -2    2.74    0.45
  -9  -4  -2    4.01    0.44
   9   4   2    3.66    0.40
   9   4   2    3.19    0.58
 -10  -4  -2    3.10    0.41
 -10  -4  -2    2.25    0.41
  10   4   2    2.67    0.58
 -11  -4  -2    0.16    0.25
 -11  -4  -2    0.19    0.21
  11   4   2    0.49    0.40
 -12  -4  -2    0.10    0.29
 -12  -4  -2    0.30    0.23
  12   4   2   -0.36    0.37
 -13  -4  -2    1.34    0.35
  13   4   2    2.24    0.61
  12  -5  -2    0.51    0.27
 -12   5   2    0.15    0.20
  11  -5  -2    2.38    0.40
 -11   5   2    1.90    0.34
  10  -5  -2    0.08    0.20
 -10   5   2    0.31    0.18
 -10   5   2    0.19    0.19
   9  -5  -2   11.23    0.91
  -9   5   2   12.34    0.87
  -9   5   2    9.83    0.86
   8  -5  -2    3.39    0.43
  -8   5   2    3.70    0.41
  -8   5   2    3.79    0.40
   7  -5  -2    0.37    0.17
  -7   5   2    0.44    0.20
  -7   5   2    0.49    0.15
  -7   5   2    0.30    0.15
   6  -5  -2    4.34    0.44
  -6   5   2    3.97    0.42
  -6   5   2    4.28    0.38
  -6   5   2    4.76    0.44
   5  -5  -2    6.23    0.52
  -5   5   2    6.38    0.51
  -5   5   2    6.13    0.55
   4  -5  -2    0.01    0.11
  -4   5   2    0.12    0.14
  -4   5   2    0.06    0.10
   3  -5  -2    7.35    0.54
  -3   5   2    6.35    0.57
   2  -5  -2   -0.04    0.09
  -2   5   2    0.00    0.13
   1  -5  -2    1.78    0.20
   1  -5  -2    1.49    0.20
  -1   5   2    1.42    0.19
  -1   5   2    1.62    0.24
   0  -5  -2    4.03    0.32
   0  -5  -2    3.77    0.33
   0   5   2    4.31    0.39
   0   5   2    3.75    0.32
  -1  -5  -2   10.97    0.75
  -1  -5  -2   11.73    0.79
   1   5   2   10.22    0.74
   1   5   2   11.03    0.81
  -2  -5  -2   13.76    0.96
  -2  -5  -2   13.09    0.92
   2   5   2   13.44    0.90
   2   5   2   14.03    0.98
  -3  -5  -2   50.66    3.44
  -3  -5  -2   56.56    3.43
  -3  -5  -2   52.90    3.48
   3   5   2   53.60    3.49
   3   5   2   52.16    3.41
  -4  -5  -2    2.94    0.25
  -4  -5  -2    2.45    0.30
   4   5   2    2.37    0.30
   4   5   2    2.44    0.20
  -5  -5  -2    0.99    0.17
  -5  -5  -2    0.51    0.18
   5   5   2    1.15    0.20
   5   5   2    0.96    0.12
  -6  -5  -2   15.65    1.13
  -6  -5  -2   14.65    1.07
   6   5   2   14.80    1.01
   6   5   2   15.64    1.10
   6   5   2   15.73    1.24
  -7  -5  -2    2.27    0.37
  -7  -5  -2    3.31    0.36
   7   5   2    3.07    0.26
   7   5   2    3.32    0.54
   7   5   2    2.88    0.35
  -8  -5  -2    0.23    0.17
  -8  -5  -2    0.69    0.23
   8   5   2    0.42    0.33
   8   5   2    0.22    0.12
   8   5   2    0.59    0.20
  -9  -5  -2   14.87    1.19
  -9  -5  -2   13.79    1.11
   9   5   2   15.62    1.35
   9   5   2   15.19    1.05
   9   5   2   16.13    1.13
 -10  -5  -2    0.23    0.21
 -10  -5  -2   -0.21    0.21
  10   5   2    0.13    0.19
  10   5   2   -0.02    0.12
  10   5   2    0.16    0.39
 -11  -5  -2   -0.06    0.20
 -11  -5  -2    0.83    0.33
  11   5   2   -0.87    0.30
 -12  -5  -2   -0.24    0.24
 -12  -5  -2    0.77    0.27
  12   5   2    0.16    0.43
 -13  -5  -2    0.46    0.36
 -13  -5  -2   -0.15    0.23
  13   5   2    0.44    0.48
  12  -6  -2    1.01    0.32
 -12   6   2    1.49    0.32
  11  -6  -2    4.16    0.54
 -11   6   2    3.98    0.49
  10  -6  -2    0.31    0.21
 -10   6   2    0.30    0.19
 -10   6   2    0.32    0.20
   9  -6  -2    5.42    0.58
  -9   6   2    6.22    0.50
  -9   6   2    4.32    0.51
   8  -6  -2    0.29    0.20
  -8   6   2    0.64    0.20
  -8   6   2    0.57    0.18
  -8   6   2    0.68    0.23
   7  -6  -2    0.25    0.18
  -7   6   2    0.09    0.19
  -7   6   2    0.17    0.15
  -7   6   2    0.16    0.15
   6  -6  -2    1.25    0.24
  -6   6   2    1.27    0.22
  -6   6   2    1.24    0.26
  -6   6   2    1.07    0.21
   5  -6  -2    1.78    0.26
  -5   6   2    1.38    0.22
  -5   6   2    1.68    0.28
   4  -6  -2    0.45    0.15
  -4   6   2    0.49    0.13
  -4   6   2    0.66    0.20
   3  -6  -2    9.98    0.72
  -3   6   2    9.12    0.76
   2  -6  -2   31.50    2.09
  -2   6   2   31.45    2.14
   1  -6  -2   52.18    3.39
   1  -6  -2   51.20    3.37
  -1   6   2   54.01    3.44
  -1   6   2   50.57    3.38
   0  -6  -2   30.77    1.95
   0  -6  -2   29.37    1.93
   0   6   2   29.96    2.00
   0   6   2   27.29    1.93
  -1  -6  -2   15.95    1.10
  -1  -6  -2   15.60    1.07
   1   6   2   15.95    1.14
   1   6   2   15.50    1.06
  -2  -6  -2    0.50    0.15
  -2  -6  -2    0.60    0.13
   2   6   2    0.69    0.11
   2   6   2    0.71    0.19
  -3  -6  -2    4.06    0.36
  -3  -6  -2    4.22    0.41
  -3  -6  -2    4.11    0.34
   3   6   2    4.56    0.33
   3   6   2    4.65    0.44
  -4  -6  -2   16.75    1.12
  -4  -6  -2   16.03    1.19
   4   6   2   16.84    1.20
   4   6   2   16.48    1.09
  -5  -6  -2   12.87    1.05
  -5  -6  -2   15.64    1.00
   5   6   2   13.99    0.95
   5   6   2   14.30    1.05
  -6  -6  -2    3.35    0.45
  -6  -6  -2    5.13    0.42
   6   6   2    4.68    0.48
   6   6   2    5.10    0.36
  -7  -6  -2    0.29    0.19
  -7  -6  -2    0.04    0.15
   7   6   2   -0.19    0.15
   7   6   2   -0.01    0.27
   7   6   2    0.12    0.09
  -8  -6  -2    5.07    0.47
  -8  -6  -2    4.14    0.50
   8   6   2    4.89    0.50
   8   6   2    3.61    0.34
   8   6   2    4.28    0.67
  -9  -6  -2    3.06    0.39
  -9  -6  -2    2.61    0.44
   9   6   2    3.86    0.65
   9   6   2    3.19    0.41
 -10  -6  -2   -0.10    0.17
 -10  -6  -2    0.01    0.22
  10   6   2    0.08    0.20
  10   6   2    0.26    0.41
 -11  -6  -2    1.14    0.29
 -11  -6  -2    1.04    0.34
  11   6   2    0.80    0.52
 -12  -6  -2    0.15    0.23
 -12  -6  -2    0.21    0.30
  12   6   2   -0.07    0.41
 -13  -6  -2    2.86    0.58
 -13  -6  -2    4.16    0.54
  13   6   2    4.04    0.83
  11  -7  -2   -0.04    0.20
 -11   7   2    0.17    0.21
  10  -7  -2    0.22    0.21
 -10   7   2    0.17    0.19
   9  -7  -2    1.57    0.33
  -9   7   2    1.72    0.30
  -9   7   2    2.40    0.33
   8  -7  -2    9.25    0.76
  -8   7   2    7.85    0.71
  -8   7   2   10.36    0.72
  -8   7   2    7.52    0.75
   7  -7  -2    0.28    0.19
  -7   7   2    0.78    0.20
  -7   7   2    0.85    0.24
  -7   7   2    0.53    0.19
   6  -7  -2    3.20    0.38
  -6   7   2    3.32    0.43
  -6   7   2    3.04    0.36
   5  -7  -2    2.64    0.32
  -5   7   2    2.73    0.37
  -5   7   2    2.10    0.28
   4  -7  -2   28.21    1.89
  -4   7   2   27.34    1.93
   3  -7  -2   11.96    0.89
  -3   7   2   12.64    0.96
   2  -7  -2    0.23    0.12
   2  -7  -2    0.09    0.12
  -2   7   2    0.07    0.16
  -2   7   2    0.07    0.13
   1  -7  -2    5.53    0.42
   1  -7  -2    4.75    0.43
  -1   7   2    4.52    0.51
  -1   7   2    4.83    0.42
   0  -7  -2   22.26    1.49
   0  -7  -2   20.32    1.45
   0   7   2   21.90    1.46
   0   7   2   22.04    1.54
  -1  -7  -2    0.26    0.14
  -1  -7  -2    0.09    0.10
   1   7   2    0.10    0.11
   1   7   2   -0.15    0.15
  -2  -7  -2    8.30    0.62
  -2  -7  -2    6.62    0.55
   2   7   2    7.48    0.54
   2   7   2    8.01    0.65
  -3  -7  -2    1.46    0.17
  -3  -7  -2    0.48    0.18
  -3  -7  -2    1.08    0.17
   3   7   2    0.99    0.24
   3   7   2    1.05    0.15
  -4  -7  -2    8.60    0.73
  -4  -7  -2    9.48    0.68
  -4  -7  -2    9.17    0.66
   4   7   2    9.10    0.64
   4   7   2    9.66    0.76
  -5  -7  -2    1.74    0.24
  -5  -7  -2    1.82    0.30
   5   7   2    2.09    0.32
   5   7   2    2.04    0.20
  -6  -7  -2    0.96    0.19
  -6  -7  -2    0.67    0.23
   6   7   2    0.92    0.25
   6   7   2    0.96    0.14
  -7  -7  -2    0.27    0.17
  -7  -7  -2    0.36    0.21
   7   7   2    0.32    0.31
   7   7   2    0.14    0.21
   7   7   2    0.23    0.11
  -8  -7  -2    0.14    0.22
  -8  -7  -2    0.22    0.17
   8   7   2    0.23    0.21
   8   7   2   -0.45    0.26
  -9  -7  -2    1.12    0.33
  -9  -7  -2    1.28    0.27
   9   7   2    1.54    0.32
   9   7   2    1.30    0.47
 -10  -7  -2    0.13    0.18
 -10  -7  -2    0.32    0.26
  10   7   2   -0.18    0.34
  10   7   2    0.07    0.21
 -11  -7  -2   -0.10    0.20
 -11  -7  -2   -0.32    0.23
  11   7   2   -0.74    0.34
 -12  -7  -2    8.34    0.78
 -12  -7  -2    8.00    0.93
  12   7   2    9.57    1.23
  11  -8  -2   -0.05    0.21
 -11   8   2    0.11    0.21
  10  -8  -2    0.39    0.23
 -10   8   2    0.32    0.21
   9  -8  -2    0.43    0.22
  -9   8   2    0.47    0.21
  -9   8   2    0.33    0.18
  -9   8   2    0.57    0.24
   8  -8  -2    1.81    0.32
  -8   8   2    1.15    0.26
  -8   8   2    1.54    0.26
  -8   8   2    1.34    0.31
   7  -8  -2    0.77    0.23
  -7   8   2    0.97    0.22
  -7   8   2    0.84    0.22
  -7   8   2    0.94    0.27
   6  -8  -2   22.53    1.62
  -6   8   2   23.16    1.61
  -6   8   2   23.42    1.67
   5  -8  -2   12.43    0.93
  -5   8   2   12.92    0.93
  -5   8   2   11.72    0.98
   4  -8  -2    2.31    0.31
  -4   8   2    2.57    0.38
   3  -8  -2    8.16    0.67
  -3   8   2    9.43    0.76
   2  -8  -2    7.22    0.57
   2  -8  -2    6.96    0.54
  -2   8   2    5.89    0.61
  -2   8   2    6.25    0.55
   1  -8  -2    4.73    0.42
   1  -8  -2    3.63    0.38
  -1   8   2    5.03    0.53
  -1   8   2    4.70    0.41
   0  -8  -2    0.10    0.15
   0  -8  -2   -0.04    0.10
   0   8   2    0.00    0.13
   0   8   2    0.16    0.20
  -1  -8  -2   -0.05    0.10
  -1  -8  -2    0.18    0.15
   1   8   2    0.04    0.11
   1   8   2   -0.06    0.17
  -2  -8  -2   13.44    1.01
  -2  -8  -2   13.35    0.95
   2   8   2   13.82    0.94
   2   8   2   13.27    1.05
  -3  -8  -2    0.07    0.10
  -3  -8  -2    0.22    0.12
  -3  -8  -2    0.16    0.16
   3   8   2    0.18    0.20
   3   8   2   -0.07    0.09
  -4  -8  -2    1.35    0.21
  -4  -8  -2    0.96    0.17
  -4  -8  -2    1.22    0.26
   4   8   2    1.41    0.29
   4   8   2    1.40    0.17
  -5  -8  -2    0.77    0.17
  -5  -8  -2    0.73    0.23
   5   8   2    0.19    0.21
   5   8   2    0.43    0.12
  -6  -8  -2   13.29    0.89
  -6  -8  -2   11.46    0.96
   6   8   2   10.73    0.96
  -7  -8  -2    0.19    0.16
  -7  -8  -2   -0.08    0.19
   7   8   2    0.44    0.25
  -8  -8  -2    5.68    0.67
  -8  -8  -2    7.10    0.58
   8   8   2    6.84    0.90
   8   8   2    6.54    0.69
  -9  -8  -2    0.34    0.19
  -9  -8  -2    0.77    0.29
   9   8   2    0.09    0.24
   9   8   2    0.46    0.42
 -10  -8  -2    3.30    0.51
 -10  -8  -2    3.34    0.43
  10   8   2    3.09    0.69
  10   8   2    3.12    0.47
 -11  -8  -2    0.93    0.33
 -11  -8  -2    0.54    0.25
  11   8   2    1.48    0.56
 -12  -8  -2    0.28    0.30
 -12  -8  -2    0.43    0.26
  12   8   2    0.37    0.49
  10  -9  -2    0.33    0.22
 -10   9   2    0.37    0.21
   9  -9  -2    0.45    0.24
  -9   9   2    0.00    0.20
  -9   9   2    0.35    0.20
   8  -9  -2    0.13    0.19
  -8   9   2    0.06    0.21
  -8   9   2   -0.01    0.15
  -8   9   2    0.04    0.18
   7  -9  -2   -0.09    0.16
  -7   9   2    0.03    0.15
  -7   9   2    0.25    0.22
   6  -9  -2    0.00    0.16
  -6   9   2    0.15    0.21
  -6   9   2    0.19    0.16
   5  -9  -2   21.74    1.49
  -5   9   2   21.22    1.47
  -5   9   2   19.78    1.54
   4  -9  -2    2.29    0.31
  -4   9   2    2.26    0.39
   3  -9  -2    0.53    0.18
   3  -9  -2    0.77    0.21
  -3   9   2    1.03    0.29
   2  -9  -2    4.47    0.46
   2  -9  -2    4.35    0.40
  -2   9   2    3.50    0.50
   1  -9  -2    0.71    0.21
   1  -9  -2    1.01    0.20
  -1   9   2    0.89    0.21
  -1   9   2    0.98    0.28
   0  -9  -2    4.72    0.49
   0  -9  -2    4.78    0.43
   0   9   2    4.93    0.58
   0   9   2    5.25    0.46
  -1  -9  -2    0.26    0.14
  -1  -9  -2    0.06    0.16
   1   9   2    0.18    0.13
   1   9   2    0.17    0.22
  -2  -9  -2    0.19    0.19
  -2  -9  -2    0.28    0.13
   2   9   2    0.24    0.22
   2   9   2    0.14    0.14
  -3  -9  -2    0.66    0.22
  -3  -9  -2    0.56    0.15
  -3  -9  -2    0.44    0.12
   3   9   2    0.57    0.25
   3   9   2    0.25    0.13
  -4  -9  -2    2.83    0.41
  -4  -9  -2    3.64    0.36
  -4  -9  -2    3.15    0.31
   4   9   2    3.09    0.46
   4   9   2    3.11    0.30
  -5  -9  -2    0.21    0.13
  -5  -9  -2   -0.13    0.16
   5   9   2   -0.20    0.22
  -6  -9  -2    1.10    0.29
  -6  -9  -2    1.51    0.23
   6   9   2    0.95    0.30
  -7  -9  -2    0.00    0.20
  -7  -9  -2    0.33    0.17
   7   9   2    0.27    0.25
  -8  -9  -2    1.15    0.24
  -8  -9  -2    0.61    0.28
   8   9   2    1.02    0.31
   8   9   2    0.68    0.42
  -9  -9  -2    1.31    0.36
  -9  -9  -2    1.79    0.30
   9   9   2    1.35    0.35
   9   9   2    0.68    0.46
 -10  -9  -2    0.02    0.18
 -10  -9  -2    0.58    0.30
  10   9   2   -0.01    0.40
  10   9   2    0.57    0.30
 -11  -9  -2    0.15    0.29
 -11  -9  -2   -0.21    0.18
  11   9   2    0.70    0.52
 -10  10   2   -0.04    0.18
 -10  10   2    0.68    0.29
   9 -10  -2    1.20    0.31
  -9  10   2    1.18    0.29
  -9  10   2    1.80    0.38
   8 -10  -2    1.43    0.31
  -8  10   2    1.54    0.29
  -8  10   2    1.63    0.30
  -8  10   2    1.73    0.36
   7 -10  -2    0.56    0.22
  -7  10   2    0.03    0.23
  -7  10   2    0.45    0.19
   6 -10  -2    1.31    0.27
  -6  10   2    0.89    0.24
  -6  10   2    1.41    0.34
   5 -10  -2    3.70    0.43
  -5  10   2    3.86    0.51
   4 -10  -2    1.96    0.31
   4 -10  -2    2.34    0.33
  -4  10   2    1.82    0.37
   3 -10  -2    1.52    0.27
   3 -10  -2    1.32    0.25
  -3  10   2    0.83    0.29
   2 -10  -2    0.17    0.18
   2 -10  -2   -0.09    0.13
  -2  10   2    0.18    0.23
   1 -10  -2    0.09    0.15
   1 -10  -2    0.44    0.20
  -1  10   2    0.13    0.24
  -1  10   2    0.01    0.17
   0 -10  -2    7.52    0.64
   0 -10  -2    6.40    0.56
   0  10   2    7.20    0.60
   0  10   2    7.31    0.76
  -1 -10  -2    4.51    0.50
  -1 -10  -2    4.39    0.42
   1  10   2    4.86    0.43
   1  10   2    4.18    0.57
  -2 -10  -2    0.22    0.11
  -2 -10  -2    0.28    0.14
  -2 -10  -2    0.14    0.19
   2  10   2    0.06    0.24
   2  10   2   -0.29    0.14
  -3 -10  -2    0.22    0.14
  -3 -10  -2    0.33    0.12
  -3 -10  -2    0.24    0.20
   3  10   2    0.29    0.14
   3  10   2    0.20    0.25
  -4 -10  -2    0.54    0.24
  -4 -10  -2    0.39    0.16
  -4 -10  -2    0.34    0.14
   4  10   2    0.40    0.27
  -5 -10  -2    0.10    0.13
  -5 -10  -2    0.27    0.21
   5  10   2    0.48    0.29
  -6 -10  -2    8.73    0.69
  -6 -10  -2    9.41    0.82
   6  10   2    8.72    0.83
  -7 -10  -2    0.60    0.27
  -7 -10  -2    0.41    0.17
   7  10   2    0.18    0.26
  -8 -10  -2   -0.17    0.20
  -8 -10  -2   -0.05    0.15
   8  10   2   -0.08    0.33
   8  10   2   -0.08    0.25
  -9 -10  -2    2.28    0.34
  -9 -10  -2    1.50    0.39
   9  10   2    2.18    0.44
   9  10   2    1.22    0.51
 -10 -10  -2   -0.08    0.19
 -10 -10  -2    0.82    0.33
  10  10   2    0.25    0.43
  10  10   2    0.23    0.30
   9 -11  -2    0.25    0.23
  -9  11   2   -0.09    0.22
  -9  11   2    0.44    0.22
   8 -11  -2    0.50    0.24
  -8  11   2    0.64    0.24
  -8  11   2    0.60    0.28
   7 -11  -2    1.61    0.31
  -7  11   2    0.92    0.32
  -7  11   2    1.57    0.30
   6 -11  -2    0.57    0.21
  -6  11   2    0.65    0.23
  -6  11   2    0.39    0.27
   5 -11  -2    1.91    0.33
   5 -11  -2    1.82    0.32
  -5  11   2    1.90    0.40
   4 -11  -2   -0.15    0.17
   4 -11  -2   -0.01    0.15
  -4  11   2   -0.20    0.21
   3 -11  -2    0.29    0.20
   3 -11  -2   -0.15    0.15
  -3  11   2    0.04    0.23
   2 -11  -2    4.85    0.46
   2 -11  -2    3.36    0.45
  -2  11   2    3.83    0.53
   1 -11  -2    0.08    0.20
   1 -11  -2    0.18    0.16
  -1  11   2   -0.10    0.16
  -1  11   2    0.12    0.26
   0 -11  -2    1.66    0.31
   0 -11  -2    1.71    0.26
   0  11   2    1.35    0.36
   0  11   2    1.84    0.29
  -1 -11  -2    0.14    0.21
  -1 -11  -2    0.19    0.15
   1  11   2    0.45    0.27
   1  11   2    0.24    0.19
  -2 -11  -2    8.31    0.74
  -2 -11  -2    7.91    0.60
  -2 -11  -2    8.10    0.64
   2  11   2    8.45    0.81
  -3 -11  -2    1.73    0.24
  -3 -11  -2    1.47    0.24
  -3 -11  -2    1.88    0.34
   3  11   2    1.55    0.37
  -4 -11  -2    6.42    0.58
  -4 -11  -2    8.01    0.71
   4  11   2    7.34    0.78
  -5 -11  -2    6.66    0.69
   5  11   2    5.85    0.70
  -6 -11  -2    0.67    0.27
   6  11   2    0.85    0.34
  -7 -11  -2    0.50    0.27
   7  11   2    0.34    0.29
  -8 -11  -2    0.58    0.29
   8  11   2    0.61    0.47
   8  11   2    0.00    0.27
  -9 -11  -2    0.58    0.32
   9  11   2    1.02    0.37
   9  11   2    1.13    0.53
   8 -12  -2    1.74    0.36
   7 -12  -2    0.17    0.22
  -7  12   2    0.70    0.29
  -7  12   2    0.83    0.26
   6 -12  -2    2.08    0.36
  -6  12   2    2.18    0.35
  -6  12   2    2.20    0.46
   5 -12  -2    0.34    0.21
   5 -12  -2    0.80    0.28
  -5  12   2    0.12    0.26
   4 -12  -2    2.55    0.36
   4 -12  -2    2.27    0.38
  -4  12   2    2.08    0.43
   3 -12  -2    0.39    0.23
   3 -12  -2   -0.28    0.14
  -3  12   2    0.01    0.26
   2 -12  -2    1.89    0.30
   2 -12  -2    2.17    0.36
  -2  12   2    1.15    0.37
   1 -12  -2    0.34    0.18
   1 -12  -2    0.22    0.22
  -1  12   2    0.61    0.30
   0 -12  -2    5.88    0.60
   0 -12  -2    4.06    0.46
   0  12   2    4.03    0.61
   0  12   2    5.10    0.51
  -1 -12  -2    2.52    0.33
  -1 -12  -2    2.91    0.42
   1  12   2    2.50    0.47
  -2 -12  -2    7.85    0.74
  -2 -12  -2    7.17    0.62
   2  12   2    8.71    0.88
  -3 -12  -2    3.61    0.39
  -3 -12  -2    2.98    0.47
   3  12   2    2.62    0.50
  -4 -12  -2    0.58    0.19
  -4 -12  -2    0.67    0.27
   4  12   2    0.63    0.34
  -5 -12  -2   -0.03    0.22
   5  12   2    0.03    0.29
  -6 -12  -2    0.21    0.26
   6  12   2    0.56    0.34
  -7 -12  -2    0.13    0.24
   7  12   2   -0.22    0.28
  -8 -12  -2    3.31    0.52
   8  12   2    2.36    0.51
   8  12   2    2.30    0.64
   6 -13  -2   -0.15    0.17
  -6  13   2   -0.14    0.17
  -6  13   2    0.06    0.27
   5 -13  -2    2.08    0.35
  -5  13   2    1.13    0.38
   4 -13  -2    3.11    0.44
   4 -13  -2    2.36    0.38
  -4  13   2    3.04    0.51
   3 -13  -2    8.52    0.74
   3 -13  -2    7.67    0.68
  -3  13   2    6.60    0.83
   2 -13  -2    0.17    0.19
   2 -13  -2    0.41    0.24
  -2  13   2    0.45    0.30
   1 -13  -2    3.26    0.46
   1 -13  -2    2.88    0.37
  -1  13   2    2.38    0.49
   0 -13  -2    2.45    0.40
   0 -13  -2    1.70    0.29
   0  13   2    1.34    0.42
  -1 -13  -2    0.68    0.21
  -1 -13  -2    0.97    0.31
   1  13   2    0.27    0.31
  -2 -13  -2   -0.01    0.22
  -2 -13  -2    0.00    0.16
   2  13   2   -0.14    0.28
  -3 -13  -2    1.72    0.29
  -3 -13  -2    1.63    0.38
   3  13   2    1.73    0.45
  -4 -13  -2    0.24    0.25
  -4 -13  -2    0.39    0.18
   4  13   2    0.75    0.36
  -5 -13  -2    0.58    0.30
   5  13   2    0.26    0.34
  -6 -13  -2    0.04    0.25
   6  13   2    0.23    0.31
  -7 -13  -2    6.17    0.74
   7  13   2    5.82    0.78
   7  13   2    7.10    1.05
   4 -14  -2   -0.26    0.18
  -4  14   2    0.02    0.29
   3 -14  -2    2.00    0.34
   3 -14  -2    2.66    0.43
  -3  14   2    2.09    0.48
   2 -14  -2    0.71    0.28
   2 -14  -2    0.07    0.19
  -2  14   2    0.26    0.31
   1 -14  -2    0.66    0.29
   1 -14  -2    0.03    0.17
  -1  14   2   -0.06    0.27
   0 -14  -2    1.88    0.31
   0 -14  -2    1.71    0.38
   0  14   2    1.48    0.43
  -1 -14  -2    0.18    0.27
  -1 -14  -2    0.59    0.20
   1  14   2    0.61    0.35
  -2 -14  -2    0.34    0.27
  -2 -14  -2    0.01    0.17
   2  14   2    0.00    0.32
  -3 -14  -2    1.56    0.29
  -3 -14  -2    1.25    0.37
   3  14   2    1.18    0.41
  -4 -14  -2    0.16    0.18
  -4 -14  -2    0.63    0.30
   4  14   2    0.10    0.33
  -5 -14  -2    0.53    0.32
   5  14   2    0.31    0.35
   0 -15  -2    1.50    0.39
   0 -15  -2    1.55    0.30
  -1 -15  -2    0.76    0.23
   4  14  -3    2.09    0.52
  -4 -14   3    2.11    0.47
   3  14  -3    0.59    0.39
  -3 -14   3    1.14    0.38
   2  14  -3    0.18    0.33
  -2 -14   3    0.40    0.31
   1  14  -3    0.46    0.34
  -1 -14   3    0.71    0.34
   0  14  -3    1.98    0.52
   0  14  -3    3.67    0.52
   0 -14   3    3.50    0.55
  -1  14  -3    0.40    0.34
  -1  14  -3    0.48    0.27
   1 -14   3    0.06    0.26
  -2  14  -3    3.68    0.63
  -2  14  -3    3.22    0.53
   2 -14   3    4.69    0.60
  -3  14  -3    0.25    0.34
  -3  14  -3   -0.02    0.26
   3 -14   3    0.43    0.27
  -4  14  -3    3.95    0.58
  -4  14  -3    3.08    0.58
   4 -14   3    3.81    0.57
  -5  14  -3    2.99    0.50
   5 -14   3    3.85    0.55
   5 -14   3    2.37    0.37
   6  13  -3    0.23    0.33
  -6 -13   3   -0.14    0.25
   5  13  -3    0.25    0.31
  -5 -13   3    0.15    0.26
   4  13  -3   -0.06    0.29
  -4 -13   3   -0.17    0.24
   3  13  -3    1.65    0.45
  -3 -13   3    2.11    0.43
   2  13  -3   -0.20    0.27
  -2 -13   3   -0.08    0.22
   1  13  -3    0.13    0.21
   1  13  -3   -0.17    0.26
  -1 -13   3   -0.18    0.25
   0  13  -3    1.00    0.40
   0  13  -3    1.09    0.30
   0 -13   3    0.71    0.31
  -1  13  -3    0.69    0.36
  -1  13  -3    1.11    0.32
   1 -13   3    1.47    0.37
  -2  13  -3    0.30    0.31
  -2  13  -3    0.76    0.30
   2 -13   3    0.70    0.29
   2 -13   3    0.38    0.17
  -3  13  -3    0.47    0.34
  -3  13  -3   -0.05    0.24
   3 -13   3   -0.10    0.23
   3 -13   3    0.10    0.16
  -4  13  -3   -0.10    0.27
  -4  13  -3   -0.01    0.22
   4 -13   3   -0.14    0.14
   4 -13   3   -0.28    0.22
  -5  13  -3    2.82    0.48
  -5  13  -3    1.69    0.45
   5 -13   3    1.96    0.32
   5 -13   3    2.27    0.43
  -6  13  -3    1.79    0.44
  -6  13  -3    1.76    0.41
   6 -13   3    1.33    0.29
  -7  13  -3    0.16    0.28
   7 -13   3    0.00    0.19
   7  12  -3    0.46    0.35
  -7 -12   3    0.42    0.30
   6  12  -3   -0.13    0.26
  -6 -12   3    0.21    0.27
   5  12  -3    1.71    0.43
  -5 -12   3    1.70    0.41
   4  12  -3    0.23    0.30
  -4 -12   3    0.26    0.26
   3  12  -3    1.36    0.30
   3  12  -3    1.23    0.37
  -3 -12   3    1.23    0.34
   2  12  -3    0.08    0.18
   2  12  -3    0.05    0.28
  -2 -12   3    0.29    0.26
   1  12  -3    1.34    0.38
   1  12  -3    2.00    0.35
  -1 -12   3    1.83    0.38
   0  12  -3    0.17    0.27
   0  12  -3    0.00    0.21
   0 -12   3    0.47    0.26
   0 -12   3    0.13    0.13
  -1  12  -3    0.65    0.32
  -1  12  -3    0.30    0.23
   1 -12   3    0.42    0.15
   1 -12   3    0.10    0.23
  -2  12  -3    0.49    0.25
  -2  12  -3   -0.16    0.24
   2 -12   3   -0.17    0.20
   2 -12   3    0.11    0.13
  -3  12  -3    0.95    0.36
  -3  12  -3    0.69    0.28
   3 -12   3    1.03    0.31
   3 -12   3    1.16    0.22
  -4  12  -3    3.07    0.53
  -4  12  -3    4.01    0.54
   4 -12   3    3.47    0.40
   4 -12   3    3.43    0.49
  -5  12  -3    0.19    0.27
  -5  12  -3    0.44    0.28
   5 -12   3    0.42    0.19
  -6  12  -3    0.19    0.27
  -6  12  -3    0.20    0.26
   6 -12   3   -0.14    0.16
  -7  12  -3    0.26    0.27
   7 -12   3    0.21    0.21
  -8  12  -3    0.30    0.20
  -8  12  -3    0.04    0.25
   8 -12   3   -0.08    0.19
   8  11  -3   -0.07    0.29
  -8 -11   3   -0.09    0.25
   7  11  -3    0.19    0.31
  -7 -11   3    0.72    0.31
   6  11  -3    0.90    0.34
  -6 -11   3    0.30    0.27
   5  11  -3    3.53    0.56
  -5 -11   3    2.61    0.47
   4  11  -3    2.16    0.45
   4  11  -3    2.70    0.36
  -4 -11   3    2.48    0.44
   3  11  -3    4.77    0.64
   3  11  -3    5.89    0.53
  -3 -11   3    5.56    0.65
   2  11  -3    2.04    0.34
   2  11  -3    2.37    0.45
  -2 -11   3    2.04    0.26
  -2 -11   3    2.50    0.41
   1  11  -3    0.28    0.25
   1  11  -3    0.04    0.18
  -1 -11   3    0.54    0.25
  -1 -11   3   -0.03    0.10
   0  11  -3    1.27    0.29
   0  11  -3    1.19    0.34
   0 -11   3    1.49    0.33
   0 -11   3    1.24    0.20
  -1  11  -3   -0.19    0.23
  -1  11  -3    0.04    0.20
   1 -11   3   -0.16    0.19
   1 -11   3    0.15    0.11
  -2  11  -3    7.92    0.65
  -2  11  -3    5.40    0.69
   2 -11   3    6.12    0.52
   2 -11   3    5.75    0.66
  -3  11  -3    0.11    0.21
  -3  11  -3   -0.08    0.25
   3 -11   3    0.08    0.21
   3 -11   3    0.02    0.13
  -4  11  -3    1.33    0.35
  -4  11  -3    0.91    0.35
   4 -11   3    1.54    0.25
  -5  11  -3    2.83    0.48
  -5  11  -3    2.97    0.46
   5 -11   3    2.71    0.35
  -6  11  -3    4.32    0.58
  -6  11  -3    4.71    0.59
   6 -11   3    3.55    0.44
  -7  11  -3    1.86    0.40
   7 -11   3    1.97    0.32
  -8  11  -3    0.31    0.27
  -8  11  -3   -0.25    0.16
   8 -11   3   -0.12    0.17
  -9  11  -3    7.56    0.75
  -9  11  -3    5.25    0.61
   9 -11   3    6.00    0.64
   9  10  -3   -0.30    0.25
  -9 -10   3    0.23    0.26
   8  10  -3    4.28    0.62
  -8 -10   3    5.87    0.69
   7  10  -3    1.87    0.41
  -7 -10   3    1.17    0.35
   6  10  -3    0.01    0.26
  -6 -10   3    0.18    0.23
   5  10  -3    2.64    0.34
   5  10  -3    2.42    0.45
  -5 -10   3    2.86    0.45
   4  10  -3   12.81    0.95
   4  10  -3   12.96    1.09
  -4 -10   3   12.20    1.05
   3  10  -3    7.20    0.78
   3  10  -3    8.05    0.64
  -3 -10   3    6.76    0.73
   2  10  -3    6.79    0.57
   2  10  -3    5.38    0.66
  -2 -10   3    6.41    0.50
  -2 -10   3    6.83    0.69
   1  10  -3    4.00    0.43
   1  10  -3    2.81    0.46
  -1 -10   3    3.67    0.47
  -1 -10   3    3.18    0.30
   0  10  -3    0.72    0.29
   0  10  -3    1.14    0.27
   0 -10   3    1.25    0.30
   0 -10   3    1.30    0.18
  -1  10  -3    0.29    0.24
  -1  10  -3    0.60    0.22
   1 -10   3    0.59    0.14
   1 -10   3    0.60    0.25
  -2  10  -3    6.17    0.56
  -2  10  -3    5.47    0.66
   2 -10   3    5.12    0.58
   2 -10   3    5.19    0.45
  -3  10  -3    0.08    0.24
  -3  10  -3    0.19    0.21
   3 -10   3    0.23    0.14
  -4  10  -3    2.32    0.43
  -4  10  -3    2.07    0.38
   4 -10   3    2.15    0.28
  -5  10  -3   -0.25    0.21
  -5  10  -3    0.16    0.22
   5 -10   3   -0.10    0.13
  -6  10  -3    0.24    0.25
  -6  10  -3    0.20    0.23
   6 -10   3    0.67    0.21
  -7  10  -3    1.71    0.35
  -7  10  -3    1.51    0.35
   7 -10   3    0.77    0.24
  -8  10  -3    1.39    0.28
  -8  10  -3    1.54    0.34
   8 -10   3    1.15    0.28
  -9  10  -3    0.64    0.24
  -9  10  -3    0.42    0.27
   9 -10   3    0.68    0.24
 -10  10  -3    0.55    0.28
 -10  10  -3    0.37    0.21
  10 -10   3    1.22    0.30
  10   9  -3    0.88    0.36
 -10  -9   3    0.17    0.28
   9   9  -3   -0.19    0.27
  -9  -9   3   -0.21    0.22
   8   9  -3   -0.01    0.25
  -8  -9   3   -0.08    0.23
   7   9  -3    1.54    0.38
   7   9  -3    1.63    0.27
  -7  -9   3    1.64    0.37
   6   9  -3    2.62    0.46
   6   9  -3    3.59    0.38
  -6  -9   3    2.38    0.43
   5   9  -3    0.71    0.28
   5   9  -3    0.13    0.16
  -5  -9   3    0.36    0.23
   4   9  -3   13.18    0.91
   4   9  -3   10.56    0.99
  -4  -9   3   12.13    1.00
   3   9  -3    3.85    0.52
   3   9  -3    4.40    0.41
  -3  -9   3    4.34    0.52
   2   9  -3    0.17    0.21
   2   9  -3    0.28    0.16
  -2  -9   3   -0.02    0.09
  -2  -9   3    0.30    0.20
   1   9  -3    1.02    0.28
   1   9  -3    1.52    0.26
  -1  -9   3    0.94    0.26
  -1  -9   3    1.25    0.17
   0   9  -3    6.49    0.76
   0   9  -3    7.95    0.67
   0  -9   3    8.83    0.73
   0  -9   3    8.37    0.59
  -1   9  -3    3.65    0.40
  -1   9  -3    2.22    0.39
   1  -9   3    2.58    0.38
   1  -9   3    2.38    0.26
  -2   9  -3    1.45    0.34
  -2   9  -3    2.68    0.36
   2  -9   3    1.82    0.23
  -3   9  -3    6.51    0.69
  -3   9  -3    6.59    0.63
   3  -9   3    7.19    0.55
  -4   9  -3    4.49    0.51
  -4   9  -3    4.22    0.52
   4  -9   3    3.16    0.37
  -5   9  -3   14.80    1.19
  -5   9  -3   15.77    1.19
   5  -9   3   15.02    1.10
  -6   9  -3   13.58    1.13
  -6   9  -3   15.78    1.17
   6  -9   3   14.16    1.07
  -7   9  -3    0.17    0.24
  -7   9  -3    0.53    0.25
   7  -9   3    0.32    0.18
  -8   9  -3    0.23    0.21
  -8   9  -3   -0.25    0.13
   8  -9   3   -0.04    0.17
  -9   9  -3    0.57    0.25
  -9   9  -3    0.60    0.21
   9  -9   3    0.36    0.22
 -10   9  -3   -0.02    0.18
 -10   9  -3   -0.37    0.17
  10  -9   3    0.05    0.21
 -11   9  -3    1.52    0.33
 -11   9  -3    0.73    0.25
  11  -9   3    0.86    0.30
  11   8  -3    0.24    0.30
  11   8  -3    0.25    0.42
 -11  -8   3    0.19    0.22
 -11  -8   3   -0.12    0.26
  10   8  -3   -0.17    0.26
 -10  -8   3    0.02    0.19
 -10  -8   3   -0.02    0.26
   9   8  -3    0.42    0.29
  -9  -8   3    0.98    0.31
  -9  -8   3    0.11    0.19
   8   8  -3    0.05    0.24
   8   8  -3    0.28    0.16
  -8  -8   3   -0.22    0.13
  -8  -8   3   -0.05    0.22
   7   8  -3    2.07    0.29
   7   8  -3    2.34    0.41
  -7  -8   3    1.68    0.26
  -7  -8   3    1.73    0.37
   6   8  -3    3.92    0.42
   6   8  -3    4.34    0.54
  -6  -8   3    4.10    0.38
  -6  -8   3    3.72    0.49
   5   8  -3   12.33    0.86
   5   8  -3    9.77    0.93
  -5  -8   3    9.79    0.92
  -5  -8   3   12.35    0.81
   4   8  -3    1.72    0.25
   4   8  -3    1.54    0.32
  -4  -8   3    1.43    0.29
  -4  -8   3    1.11    0.17
   3   8  -3   10.91    0.81
   3   8  -3   11.05    0.90
  -3  -8   3   10.86    0.74
  -3  -8   3   10.52    0.89
   2   8  -3   10.89    0.94
   2   8  -3   11.24    0.86
  -2  -8   3   12.40    0.81
  -2  -8   3   11.71    0.92
   1   8  -3    2.71    0.40
   1   8  -3    3.41    0.36
  -1  -8   3    3.05    0.27
  -1  -8   3    3.84    0.43
   0   8  -3    9.59    0.84
   0   8  -3   10.99    0.80
   0  -8   3    9.91    0.82
   0  -8   3   10.12    0.71
  -1   8  -3    4.83    0.46
  -1   8  -3    3.38    0.48
   1  -8   3    4.85    0.51
   1  -8   3    4.89    0.37
  -2   8  -3    2.18    0.37
  -2   8  -3    2.39    0.34
   2  -8   3    2.17    0.25
  -3   8  -3    0.09    0.19
  -3   8  -3    0.07    0.17
   3  -8   3   -0.04    0.10
  -4   8  -3    7.98    0.70
  -4   8  -3    7.40    0.66
   4  -8   3    6.87    0.58
  -5   8  -3    2.64    0.38
  -5   8  -3    1.91    0.35
   5  -8   3    2.46    0.30
  -6   8  -3   -0.07    0.19
  -6   8  -3   -0.03    0.19
   6  -8   3    0.09    0.16
   6  -8   3    0.16    0.19
  -7   8  -3    5.54    0.58
  -7   8  -3    5.80    0.62
   7  -8   3    5.11    0.52
   7  -8   3    5.39    0.55
  -8   8  -3   -0.10    0.17
  -8   8  -3   -0.19    0.14
   8  -8   3    0.11    0.18
  -9   8  -3    0.18    0.17
  -9   8  -3    0.13    0.19
   9  -8   3    0.10    0.18
 -10   8  -3    1.41    0.30
 -10   8  -3    1.18    0.26
  10  -8   3    1.31    0.31
 -11   8  -3    2.84    0.39
 -11   8  -3    2.87    0.41
  11  -8   3    2.83    0.46
  11   7  -3    2.89    0.68
  11   7  -3    2.25    0.44
 -11  -7   3    2.92    0.50
 -11  -7   3    2.39    0.40
  10   7  -3    1.74    0.41
 -10  -7   3    1.53    0.36
 -10  -7   3    1.25    0.31
   9   7  -3   -0.11    0.24
   9   7  -3    0.05    0.15
  -9  -7   3    0.06    0.17
  -9  -7   3    0.29    0.25
   8   7  -3    5.81    0.69
   8   7  -3    6.55    0.55
  -8  -7   3    7.13    0.57
  -8  -7   3    5.58    0.65
   7   7  -3    7.63    0.63
   7   7  -3    8.14    0.74
  -7  -7   3    7.33    0.76
  -7  -7   3    7.91    0.63
   6   7  -3    0.05    0.20
   6   7  -3   -0.15    0.12
  -6  -7   3    0.10    0.13
  -6  -7   3    0.17    0.20
   5   7  -3    2.01    0.27
   5   7  -3    1.93    0.34
  -5  -7   3    2.23    0.25
  -5  -7   3    1.73    0.32
   4   7  -3    0.98    0.19
   4   7  -3    0.81    0.24
  -4  -7   3    1.03    0.15
  -4  -7   3    0.64    0.22
   3   7  -3    2.42    0.29
   3   7  -3    2.82    0.38
  -3  -7   3    2.21    0.34
  -3  -7   3    2.69    0.22
   2   7  -3    3.40    0.44
   2   7  -3    4.41    0.38
  -2  -7   3    4.09    0.44
  -2  -7   3    4.25    0.32
   1   7  -3    4.06    0.36
   1   7  -3    3.09    0.41
  -1  -7   3    3.60    0.41
  -1  -7   3    3.36    0.28
   0   7  -3   12.23    0.90
   0   7  -3   11.03    0.83
   0  -7   3   11.21    0.86
   0  -7   3   10.88    0.76
  -1   7  -3    2.38    0.35
  -1   7  -3    3.36    0.36
   1  -7   3    2.41    0.23
  -2   7  -3    0.05    0.17
  -2   7  -3    0.24    0.16
   2  -7   3    0.24    0.11
  -3   7  -3   42.32    2.83
  -3   7  -3   42.31    2.80
   3  -7   3   40.80    2.73
  -4   7  -3    0.31    0.21
  -4   7  -3    0.67    0.23
   4  -7   3    0.56    0.20
   4  -7   3    0.62    0.16
  -5   7  -3    4.28    0.48
  -5   7  -3    3.28    0.43
   5  -7   3    3.71    0.39
   5  -7   3    4.32    0.45
  -6   7  -3    0.03    0.17
  -6   7  -3    0.15    0.20
   6  -7   3   -0.15    0.15
   6  -7   3    0.13    0.14
  -7   7  -3   12.10    0.98
  -7   7  -3   12.31    0.94
  -7   7  -3   12.04    0.84
   7  -7   3   12.38    0.93
   7  -7   3   10.78    0.91
  -8   7  -3    5.70    0.56
  -8   7  -3    6.35    0.57
   8  -7   3    5.56    0.56
   8  -7   3    6.02    0.61
  -9   7  -3    9.16    0.71
  -9   7  -3    7.58    0.67
   9  -7   3    7.54    0.71
 -10   7  -3    0.16    0.16
 -10   7  -3    0.39    0.20
  10  -7   3    0.00    0.19
 -11   7  -3    2.73    0.37
  11  -7   3    2.99    0.46
 -12   7  -3    0.94    0.26
  12  -7   3    0.73    0.28
  12   6  -3    1.60    0.56
  12   6  -3    1.34    0.36
  12   6  -3    1.61    0.44
 -12  -6   3    1.39    0.41
 -12  -6   3    0.58    0.29
  11   6  -3    0.67    0.22
  11   6  -3    0.50    0.25
  11   6  -3    0.40    0.28
  11   6  -3    0.14    0.37
 -11  -6   3    0.31    0.28
 -11  -6   3    0.33    0.24
 -11  -6   3   -0.08    0.19
  10   6  -3    2.51    0.34
  10   6  -3    2.96    0.60
  10   6  -3    2.75    0.44
 -10  -6   3    1.71    0.36
 -10  -6   3    2.41    0.38
 -10  -6   3    3.04    0.46
   9   6  -3    0.11    0.15
   9   6  -3   -0.07    0.24
  -9  -6   3    0.28    0.19
  -9  -6   3    0.38    0.22
  -9  -6   3    0.24    0.23
   8   6  -3    0.44    0.17
   8   6  -3    0.98    0.30
  -8  -6   3    0.23    0.20
  -8  -6   3    0.66    0.20
  -8  -6   3    0.78    0.25
   7   6  -3    0.19    0.14
   7   6  -3   -0.17    0.19
  -7  -6   3    0.03    0.17
  -7  -6   3    0.03    0.14
  -7  -6   3    0.27    0.20
   6   6  -3    0.18    0.20
   6   6  -3    0.37    0.14
  -6  -6   3    0.38    0.19
  -6  -6   3    0.13    0.18
  -6  -6   3    0.17    0.13
   5   6  -3    4.12    0.48
   5   6  -3    4.51    0.39
  -5  -6   3    4.49    0.38
  -5  -6   3    4.05    0.47
  -5  -6   3    4.76    0.48
   4   6  -3    2.17    0.32
   4   6  -3    1.77    0.23
  -4  -6   3    1.78    0.21
  -4  -6   3    1.51    0.28
  -4  -6   3    2.22    0.29
   3   6  -3    6.28    0.52
   3   6  -3    6.77    0.59
  -3  -6   3    6.83    0.48
  -3  -6   3    7.09    0.59
   2   6  -3   -0.01    0.14
   2   6  -3    0.22    0.12
  -2  -6   3   -0.02    0.13
  -2  -6   3    0.02    0.06
  -2  -6   3    0.11    0.06
   1   6  -3   10.14    0.73
   1   6  -3    9.41    0.78
  -1  -6   3    9.68    0.67
  -1  -6   3   10.90    0.78
   0   6  -3   78.13    4.88
   0   6  -3   76.25    4.93
   0  -6   3   74.49    4.82
   0  -6   3   72.24    4.90
  -1   6  -3    1.40    0.22
  -1   6  -3    1.18    0.24
   1  -6   3    1.11    0.15
  -2   6  -3   54.24    3.65
  -2   6  -3   56.04    3.63
   2  -6   3   55.19    3.57
  -3   6  -3    2.41    0.35
  -3   6  -3    2.86    0.34
   3  -6   3    2.82    0.34
   3  -6   3    2.68    0.27
  -4   6  -3   65.79    4.43
  -4   6  -3   69.83    4.44
   4  -6   3   69.29    4.38
   4  -6   3   65.22    4.42
  -5   6  -3    2.66    0.37
  -5   6  -3    3.10    0.32
  -5   6  -3    2.49    0.34
   5  -6   3    2.84    0.35
   5  -6   3    2.33    0.30
  -6   6  -3    3.92    0.39
  -6   6  -3    3.07    0.40
  -6   6  -3    3.73    0.40
   6  -6   3    3.32    0.37
   6  -6   3    3.13    0.39
  -7   6  -3    4.78    0.49
  -7   6  -3    4.76    0.53
  -7   6  -3    4.06    0.43
  -7   6  -3    4.51    0.37
  -7   6  -3    4.69    0.48
   7  -6   3    5.05    0.48
   7  -6   3    5.06    0.50
  -8   6  -3    8.49    0.67
  -8   6  -3    8.38    0.68
  -8   6  -3    7.72    0.58
  -8   6  -3    7.04    0.63
   8  -6   3    7.16    0.67
   8  -6   3    8.47    0.70
  -9   6  -3    5.76    0.52
  -9   6  -3    5.92    0.60
  -9   6  -3    5.83    0.53
   9  -6   3    4.84    0.58
 -10   6  -3    0.76    0.27
 -10   6  -3    0.76    0.21
  10  -6   3    0.51    0.24
 -11   6  -3    0.29    0.26
 -11   6  -3    0.19    0.19
  11  -6   3    0.25    0.23
 -12   6  -3    3.29    0.44
 -12   6  -3    3.16    0.49
  12  -6   3    3.65    0.53
 -13   6  -3    0.70    0.33
  13  -6   3    0.35    0.28
  12   5  -3    0.09    0.24
  12   5  -3    0.04    0.33
  12   5  -3   -0.14    0.16
  12   5  -3   -0.01    0.17
 -12  -5   3    0.34    0.29
 -12  -5   3   -0.16    0.19
 -12  -5   3   -0.25    0.22
  11   5  -3    2.56    0.41
  11   5  -3    2.23    0.33
  11   5  -3    1.47    0.47
  11   5  -3    2.02    0.32
 -11  -5   3    1.06    0.34
 -11  -5   3    1.96    0.36
 -11  -5   3    1.26    0.31
  10   5  -3   -0.02    0.14
  10   5  -3   -0.25    0.20
  10   5  -3    0.17    0.32
  10   5  -3    0.08    0.16
 -10  -5   3    0.24    0.21
 -10  -5   3   -0.23    0.18
 -10  -5   3    0.07    0.23
   9   5  -3    3.72    0.50
   9   5  -3    4.40    0.45
  -9  -5   3    4.37    0.53
  -9  -5   3    3.74    0.48
  -9  -5   3    3.71    0.46
   8   5  -3    4.10    0.42
   8   5  -3    3.65    0.47
  -8  -5   3    4.03    0.50
  -8  -5   3    4.20    0.45
  -8  -5   3    3.96    0.46
   7   5  -3    0.16    0.13
   7   5  -3    0.35    0.21
  -7  -5   3    0.07    0.14
  -7  -5   3    0.32    0.18
  -7  -5   3    0.19    0.18
   6   5  -3    0.15    0.11
   6   5  -3   -0.11    0.15
  -6  -5   3    0.42    0.18
  -6  -5   3   -0.05    0.16
  -6  -5   3    0.08    0.13
   5   5  -3    0.64    0.14
   5   5  -3    0.64    0.21
  -5  -5   3    0.47    0.19
  -5  -5   3    0.42    0.14
  -5  -5   3    0.32    0.17
   4   5  -3    3.78    0.31
   4   5  -3    3.66    0.40
  -4  -5   3    3.03    0.29
  -4  -5   3    2.97    0.35
  -4  -5   3    3.26    0.38
   3   5  -3   50.46    3.42
   3   5  -3   53.32    3.38
  -3  -5   3   51.76    3.35
  -3  -5   3   51.90    3.41
  -3  -5   3   51.97    3.42
   2   5  -3    0.54    0.18
   2   5  -3    0.59    0.14
  -2  -5   3    1.04    0.18
  -2  -5   3    0.90    0.19
  -2  -5   3    0.88    0.11
   1   5  -3   23.20    1.48
   1   5  -3   20.90    1.51
  -1  -5   3   21.82    1.42
  -1  -5   3   21.63    1.51
   0   5  -3    2.22    0.26
   0   5  -3    2.27    0.29
   0  -5   3    2.58    0.29
   0  -5   3    2.12    0.18
  -1   5  -3   -0.03    0.14
  -1   5  -3    0.10    0.12
   1  -5   3    0.09    0.07
  -2   5  -3   66.52    4.31
  -2   5  -3   66.02    4.30
   2  -5   3   66.08    4.25
   2  -5   3   65.58    4.32
  -3   5  -3   17.30    1.24
  -3   5  -3   17.87    1.25
  -3   5  -3   18.33    1.19
   3  -5   3   17.24    1.25
   3  -5   3   17.39    1.19
  -4   5  -3   15.96    1.12
  -4   5  -3   14.87    1.10
  -4   5  -3   16.09    1.06
   4  -5   3   15.03    1.07
   4  -5   3   15.02    1.11
  -5   5  -3   -0.07    0.14
  -5   5  -3   -0.13    0.11
  -5   5  -3    0.12    0.15
   5  -5   3    0.03    0.12
   5  -5   3    0.20    0.15
  -6   5  -3    0.48    0.17
  -6   5  -3    0.45    0.19
  -6   5  -3    0.36    0.10
  -6   5  -3    0.34    0.16
   6  -5   3    0.25    0.16
   6  -5   3    0.59    0.19
  -7   5  -3   -0.02    0.13
  -7   5  -3   -0.04    0.14
  -7   5  -3    0.24    0.14
  -7   5  -3    0.11    0.08
  -7   5  -3   -0.32    0.14
   7  -5   3   -0.26    0.15
   7  -5   3    0.08    0.14
  -8   5  -3    0.29    0.17
  -8   5  -3    0.81    0.23
  -8   5  -3    0.95    0.15
  -8   5  -3    0.59    0.18
   8  -5   3    0.80    0.22
   8  -5   3    1.02    0.25
  -9   5  -3    0.56    0.19
  -9   5  -3    0.62    0.18
  -9   5  -3    0.36    0.22
   9  -5   3    0.48    0.23
   9  -5   3    0.62    0.23
 -10   5  -3   -0.02    0.20
 -10   5  -3    0.08    0.15
  10  -5   3    0.10    0.20
 -11   5  -3    0.77    0.29
 -11   5  -3    1.36    0.26
  11  -5   3    0.87    0.28
 -12   5  -3    0.29    0.21
 -12   5  -3    0.06    0.25
  12  -5   3    0.01    0.21
 -13   5  -3    0.12    0.19
 -13   5  -3   -0.07    0.27
  13  -5   3   -0.05    0.23
  12   4  -3   -0.63    0.31
  12   4  -3    0.31    0.24
  12   4  -3   -0.01    0.20
  12   4  -3    0.16    0.18
 -12  -4   3   -0.16    0.19
 -12  -4   3   -0.15    0.25
 -12  -4   3    0.24    0.24
  11   4  -3   -0.03    0.17
  11   4  -3    0.40    0.23
  11   4  -3   -0.29    0.12
  11   4  -3   -0.10    0.30
 -11  -4   3    0.20    0.22
 -11  -4   3    0.23    0.26
 -11  -4   3   -0.10    0.21
  10   4  -3   -0.12    0.13
  10   4  -3    0.26    0.18
  10   4  -3    0.19    0.21
  10   4  -3   -0.06    0.30
 -10  -4   3    0.00    0.18
 -10  -4   3    0.07    0.19
 -10  -4   3   -0.28    0.19
   9   4  -3    0.12    0.15
   9   4  -3    0.46    0.17
   9   4  -3    0.31    0.22
  -9  -4   3    0.04    0.21
  -9  -4   3   -0.02    0.19
  -9  -4   3    0.14    0.18
   8   4  -3    1.52    0.29
   8   4  -3    1.39    0.23
  -8  -4   3    1.83    0.29
  -8  -4   3    2.01    0.34
  -8  -4   3    2.32    0.32
   7   4  -3    0.71    0.23
   7   4  -3    1.59    0.21
  -7  -4   3    1.22    0.24
  -7  -4   3    1.06    0.24
  -7  -4   3    0.95    0.24
   6   4  -3    1.69    0.23
   6   4  -3    1.69    0.27
  -6  -4   3    1.52    0.24
  -6  -4   3    1.29    0.25
  -6  -4   3    1.64    0.27
   5   4  -3   17.21    1.31
   5   4  -3   19.13    1.27
  -5  -4   3   20.70    1.29
  -5  -4   3   18.20    1.31
  -5  -4   3   18.07    1.32
   4   4  -3    2.64    0.32
   4   4  -3    3.44    0.27
  -4  -4   3    2.50    0.31
  -4  -4   3    2.33    0.30
  -4  -4   3    2.27    0.26
   3   4  -3   91.18    5.93
   3   4  -3   88.96    5.88
  -3  -4   3   88.31    5.87
  -3  -4   3   93.99    5.94
  -3  -4   3   96.47    5.92
   2   4  -3   46.01    3.23
   2   4  -3   48.89    3.27
  -2  -4   3   49.97    3.20
  -2  -4   3   54.20    3.25
  -2  -4   3   50.33    3.26
   1   4  -3   89.38    5.68
   1   4  -3   83.21    5.71
  -1  -4   3   92.45    5.64
  -1  -4   3   87.94    5.71
  -1  -4   3   88.27    5.68
   0   4  -3    2.86    0.30
   0   4  -3    2.63    0.25
   0  -4   3    2.45    0.19
  -1   4  -3    6.09    0.49
  -1   4  -3    5.86    0.52
   1  -4   3    7.28    0.45
   1  -4   3    5.93    0.53
  -2   4  -3    5.76    0.48
  -2   4  -3    5.97    0.42
  -2   4  -3    6.08    0.50
   2  -4   3    5.81    0.43
   2  -4   3    6.41    0.51
  -3   4  -3    7.75    0.64
  -3   4  -3    8.87    0.60
  -3   4  -3    8.61    0.65
   3  -4   3    8.23    0.66
   3  -4   3    8.70    0.61
  -4   4  -3   23.35    1.72
  -4   4  -3   25.70    1.72
  -4   4  -3   26.96    1.70
   4  -4   3   26.06    1.74
   4  -4   3   25.16    1.70
  -5   4  -3   59.42    3.77
  -5   4  -3   55.70    3.77
  -5   4  -3   55.93    3.80
   5  -4   3   57.71    3.77
   5  -4   3   60.86    3.81
  -6   4  -3    2.09    0.26
  -6   4  -3    1.82    0.23
  -6   4  -3    1.93    0.18
  -6   4  -3    1.49    0.27
  -6   4  -3    2.09    0.27
   6  -4   3    1.82    0.26
   6  -4   3    1.93    0.30
  -7   4  -3    2.21    0.20
  -7   4  -3    1.98    0.27
  -7   4  -3    1.76    0.28
  -7   4  -3    2.23    0.26
   7  -4   3    1.68    0.27
   7  -4   3    2.32    0.34
  -8   4  -3    6.30    0.50
  -8   4  -3    5.85    0.57
  -8   4  -3    5.92    0.44
  -8   4  -3    5.46    0.49
   8  -4   3    5.00    0.54
   8  -4   3    6.24    0.58
  -9   4  -3    2.22    0.23
  -9   4  -3    1.69    0.32
  -9   4  -3    2.55    0.30
   9  -4   3    1.50    0.30
   9  -4   3    2.06    0.37
 -10   4  -3    3.28    0.43
 -10   4  -3    2.57    0.34
  10  -4   3    2.17    0.37
  10  -4   3    2.27    0.41
 -11   4  -3    3.65    0.41
 -11   4  -3    2.81    0.45
  11  -4   3    3.24    0.46
 -12   4  -3   -0.20    0.16
 -12   4  -3    0.18    0.25
  12  -4   3    0.27    0.25
 -13   4  -3   -0.04    0.25
 -13   4  -3    0.22    0.21
  13  -4   3    0.47    0.26
  13   3  -3   -0.05    0.22
  13   3  -3    0.12    0.19
 -13  -3   3   -0.22    0.21
 -13  -3   3    0.09    0.27
  12   3  -3   -0.22    0.35
  12   3  -3   -0.20    0.19
  12   3  -3    0.24    0.22
  12   3  -3    0.27    0.18
 -12  -3   3    0.09    0.20
 -12  -3   3   -0.20    0.24
 -12  -3   3    0.14    0.24
  11   3  -3    2.38    0.39
  11   3  -3    2.79    0.36
  11   3  -3    3.35    0.60
  11   3  -3    3.05    0.42
 -11  -3   3    3.71    0.47
 -11  -3   3    3.18    0.48
 -11  -3   3    2.83    0.41
  10   3  -3   19.26    1.37
  10   3  -3   16.20    1.37
  10   3  -3   18.02    1.34
  10   3  -3   21.52    1.58
 -10  -3   3   19.70    1.42
 -10  -3   3   21.20    1.47
 -10  -3   3   19.02    1.36
 -10  -3   3   19.79    1.40
   9   3  -3    2.21    0.30
   9   3  -3    1.99    0.28
   9   3  -3    2.01    0.33
   9   3  -3    2.41    0.47
  -9  -3   3    2.09    0.33
  -9  -3   3    1.66    0.32
  -9  -3   3    2.31    0.37
  -9  -3   3    2.37    0.30
   8   3  -3    0.33    0.16
   8   3  -3    0.23    0.13
  -8  -3   3    0.27    0.20
  -8  -3   3    0.58    0.17
  -8  -3   3    0.35    0.18
  -8  -3   3   -0.09    0.17
   7   3  -3    0.61    0.14
  -7  -3   3    0.56    0.15
  -7  -3   3    0.58    0.18
  -7  -3   3    0.12    0.17
  -7  -3   3    0.27    0.16
   6   3  -3   12.93    0.94
  -6  -3   3   14.08    1.00
  -6  -3   3   13.84    0.98
  -6  -3   3   13.10    0.96
   5   3  -3    2.43    0.28
   5   3  -3    1.75    0.22
  -5  -3   3    2.49    0.27
  -5  -3   3    1.85    0.27
  -5  -3   3    1.94    0.26
   4   3  -3    0.52    0.12
   4   3  -3    0.72    0.16
  -4  -3   3    0.36    0.13
  -4  -3   3    0.55    0.14
  -4  -3   3    0.37    0.15
   3   3  -3    3.95    0.32
  -3  -3   3    3.41    0.31
  -3  -3   3    2.61    0.27
   2   3  -3    8.44    0.66
   2   3  -3    8.30    0.62
  -2  -3   3    9.50    0.62
  -2  -3   3    8.41    0.64
  -2  -3   3   10.62    0.68
   1   3  -3   42.45    2.89
   1   3  -3   46.88    2.84
   1   3  -3   43.97    2.91
   1   3  -3   45.11    2.85
  -1  -3   3   43.44    2.85
  -1  -3   3   43.08    2.91
  -1  -3   3   46.68    2.89
   0   3  -3   25.11    1.53
   0   3  -3   23.42    1.59
   0   3  -3   22.86    1.57
   0  -3   3   22.75    1.56
   0  -3   3   25.15    1.62
   0  -3   3   23.76    1.53
  -1   3  -3  136.97    8.74
  -1   3  -3  136.56    8.74
   1  -3   3  147.19    8.70
   1  -3   3  125.09    8.76
  -2   3  -3    0.12    0.11
  -2   3  -3   -0.04    0.07
  -2   3  -3   -0.03    0.11
   2  -3   3    0.12    0.08
   2  -3   3   -0.02    0.12
  -3   3  -3    2.52    0.26
  -3   3  -3    2.41    0.23
  -3   3  -3    1.88    0.25
   3  -3   3    2.20    0.28
   3  -3   3    2.56    0.23
  -4   3  -3    0.26    0.14
  -4   3  -3    0.43    0.13
  -4   3  -3    0.31    0.12
   4  -3   3    0.38    0.17
   4  -3   3    0.50    0.12
  -5   3  -3    0.96    0.17
  -5   3  -3    1.05    0.12
  -5   3  -3    0.91    0.17
  -5   3  -3    1.00    0.20
   5  -3   3    1.28    0.24
   5  -3   3    0.65    0.15
  -6   3  -3   23.61    1.64
  -6   3  -3   25.10    1.60
  -6   3  -3   21.23    1.59
  -6   3  -3   25.66    1.63
  -6   3  -3   23.41    1.55
   6  -3   3   25.03    1.69
   6  -3   3   23.85    1.62
  -7   3  -3    4.81    0.41
  -7   3  -3    4.11    0.46
  -7   3  -3    4.75    0.41
  -7   3  -3    5.16    0.37
   7  -3   3    5.05    0.54
   7  -3   3    5.04    0.45
  -8   3  -3    0.61    0.20
  -8   3  -3    0.17    0.13
  -8   3  -3    0.30    0.10
   8  -3   3    0.28    0.16
   8  -3   3    0.50    0.24
  -9   3  -3   30.95    2.11
  -9   3  -3   31.45    2.05
  -9   3  -3   30.03    2.15
   9  -3   3   30.55    2.15
   9  -3   3   33.46    2.23
 -10   3  -3    0.97    0.26
 -10   3  -3    0.59    0.19
  10  -3   3    0.10    0.19
  10  -3   3   -0.02    0.23
 -11   3  -3   17.93    1.33
 -11   3  -3   18.16    1.40
  11  -3   3   19.28    1.47
  11  -3   3   18.68    1.40
 -12   3  -3    1.49    0.29
 -12   3  -3    1.73    0.36
  12  -3   3    1.05    0.30
 -13   3  -3    0.95    0.26
 -13   3  -3    0.73    0.31
  13  -3   3    1.28    0.34
  13   2  -3    0.12    0.23
 -13  -2   3    0.11    0.21
 -13  -2   3    0.04    0.19
 -13  -2   3   -0.22    0.24
  12   2  -3    0.86    0.29
 -12  -2   3    0.57    0.23
 -12  -2   3    0.93    0.31
 -12  -2   3    0.67    0.24
  11   2  -3    4.00    0.67
  11   2  -3    3.86    0.48
 -11  -2   3    3.44    0.45
 -11  -2   3    3.31    0.49
 -11  -2   3    3.72    0.53
 -11  -2   3    5.04    0.48
  10   2  -3    1.56    0.29
  10   2  -3    1.77    0.44
 -10  -2   3    0.71    0.27
 -10  -2   3    1.23    0.31
 -10  -2   3    1.19    0.27
 -10  -2   3    1.31    0.25
   9   2  -3    0.93    0.34
   9   2  -3    0.87    0.22
  -9  -2   3    1.04    0.27
  -9  -2   3    0.83    0.20
  -9  -2   3    0.28    0.18
  -9  -2   3    0.50    0.22
   8   2  -3    8.14    0.71
   8   2  -3    6.16    0.54
  -8  -2   3    6.76    0.57
  -8  -2   3    6.44    0.54
  -8  -2   3    6.40    0.60
  -8  -2   3    6.34    0.59
   7   2  -3    0.07    0.11
  -7  -2   3    0.15    0.14
  -7  -2   3    0.08    0.12
  -7  -2   3    0.20    0.17
  -7  -2   3    0.41    0.17
   6   2  -3   27.06    1.70
  -6  -2   3   24.45    1.72
  -6  -2   3   24.92    1.69
  -6  -2   3   24.84    1.72
  -6  -2   3   24.99    1.73
   4   2  -3   82.83    4.58
  -4  -2   3   62.31    4.56
  -4  -2   3   68.22    4.59
  -4  -2   3   67.07    4.58
  -4  -2   3   74.28    4.60
  -3  -2   3   14.91    1.00
  -3  -2   3   14.16    0.99
  -3  -2   3   14.67    1.01
   2   2  -3   54.91    3.37
  -2  -2   3   51.37    3.36
  -2  -2   3   50.86    3.38
  -2  -2   3   51.62    3.38
   1   2  -3    5.84    0.45
  -1  -2   3    6.68    0.46
   0   2  -3   87.34    5.22
   0   2  -3   81.72    5.21
   0  -2   3   81.14    5.19
   0  -2   3   74.68    5.23
  -1   2  -3    1.22    0.10
  -1   2  -3    1.13    0.15
  -1   2  -3    1.24    0.15
   1  -2   3    0.88    0.10
   1  -2   3    1.33    0.12
   1  -2   3    0.94    0.18
  -2   2  -3   39.25    2.65
  -2   2  -3   39.67    2.67
  -2   2  -3   44.64    2.70
  -2   2  -3   46.12    2.69
   2  -2   3   35.89    2.67
   2  -2   3   45.49    2.73
   3  -2   3    1.77    0.25
  -4   2  -3   15.46    1.05
  -4   2  -3   15.22    1.04
  -4   2  -3   14.75    1.08
   4  -2   3   16.72    1.06
   4  -2   3   15.64    1.12
  -5   2  -3    2.30    0.26
  -5   2  -3    2.52    0.24
  -5   2  -3    2.56    0.20
  -5   2  -3    2.24    0.28
  -5   2  -3    2.87    0.25
   5  -2   3    2.22    0.25
   5  -2   3    2.47    0.34
  -6   2  -3   18.21    1.16
  -6   2  -3   18.30    1.19
  -6   2  -3   15.08    1.14
  -6   2  -3   16.55    1.11
   6  -2   3   16.55    1.25
   6  -2   3   17.47    1.17
  -7   2  -3    1.93    0.28
  -7   2  -3    1.75    0.18
  -7   2  -3    1.68    0.22
   7  -2   3    1.96    0.34
   7  -2   3    1.45    0.23
  -8   2  -3    0.43    0.14
  -8   2  -3    0.37    0.17
  -8   2  -3    0.14    0.09
   8  -2   3    0.30    0.22
   8  -2   3    0.29    0.15
  -9   2  -3    1.82    0.25
   9  -2   3    1.99    0.29
   9  -2   3    1.26    0.34
 -10   2  -3   11.67    0.91
 -10   2  -3   11.19    0.96
 -10   2  -3   13.21    0.86
  10  -2   3   12.26    1.05
  10  -2   3   11.57    0.96
 -11   2  -3    2.70    0.45
 -11   2  -3    3.89    0.42
  11  -2   3    3.57    0.55
  11  -2   3    3.48    0.47
 -12   2  -3    5.03    0.62
 -12   2  -3    5.22    0.53
  12  -2   3    5.22    0.60
 -13   2  -3   -0.17    0.21
 -13   2  -3    0.08    0.20
  13  -2   3   -0.13    0.21
 -14   2  -3    4.45    0.49
 -14   2  -3    3.28    0.55
  14  -2   3    3.95    0.56
  13   1  -3    1.24    0.34
 -13  -1   3    1.14    0.39
 -13  -1   3    1.88    0.35
 -13  -1   3    1.79    0.33
  12   1  -3    6.79    0.69
 -12  -1   3    7.06    0.74
 -12  -1   3    5.97    0.63
 -12  -1   3    6.21    0.65
  11   1  -3    5.66    0.56
  11   1  -3    4.41    0.69
 -11  -1   3    4.66    0.51
 -11  -1   3    3.05    0.50
 -11  -1   3    4.73    0.50
  10   1  -3    5.81    0.55
  10   1  -3    5.63    0.69
 -10  -1   3    4.55    0.56
 -10  -1   3    4.19    0.48
 -10  -1   3    4.84    0.51
   9   1  -3    0.55    0.20
   9   1  -3    0.60    0.31
  -9  -1   3    0.17    0.21
  -9  -1   3    0.13    0.20
  -9  -1   3    0.44    0.19
  -9  -1   3    0.20    0.17
   8   1  -3    4.75    0.56
   8   1  -3    6.05    0.47
  -8  -1   3    3.88    0.44
  -8  -1   3    4.54    0.50
  -8  -1   3    4.63    0.50
  -8  -1   3    4.68    0.43
   7   1  -3    0.81    0.26
   7   1  -3    0.80    0.18
  -7  -1   3    0.77    0.17
  -7  -1   3    0.51    0.19
  -7  -1   3    0.37    0.18
  -7  -1   3    0.87    0.19
   6   1  -3    0.87    0.16
  -6  -1   3    0.86    0.20
  -6  -1   3    0.84    0.17
  -6  -1   3    0.84    0.18
  -6  -1   3    0.95    0.19
  -5  -1   3   14.17    1.00
   4   1  -3    9.64    0.70
  -4  -1   3   10.60    0.73
  -4  -1   3    9.46    0.70
  -4  -1   3   10.39    0.73
  -4  -1   3   10.64    0.73
   3   1  -3   65.72    3.73
  -3  -1   3   49.82    3.73
  -3  -1   3   58.35    3.75
   2   1  -3    1.73    0.17
   2   1  -3    1.50    0.14
  -2  -1   3    1.33    0.17
  -2  -1   3    1.58    0.15
  -2  -1   3    1.54    0.18
  -2  -1   3    1.47    0.17
   1   1  -3    2.15    0.21
   1   1  -3    2.53    0.19
  -1  -1   3    2.94    0.26
  -1  -1   3    2.74    0.19
  -1  -1   3    2.91    0.24
  -1  -1   3    2.74    0.23
   0   1  -3    2.79    0.24
   0  -1   3    3.17    0.29
   0  -1   3    3.62    0.25
  -1   1  -3    9.67    0.60
  -1   1  -3    8.80    0.58
  -1   1  -3    8.74    0.56
  -1   1  -3    8.16    0.56
   1  -1   3    8.63    0.63
   1  -1   3    8.02    0.56
  -2   1  -3   74.72    5.01
  -2   1  -3   82.81    5.04
  -2   1  -3   85.94    5.02
   2  -1   3   74.02    5.08
   2  -1   3   75.42    5.01
  -4   1  -3    6.61    0.42
   4  -1   3    5.53    0.40
  -5   1  -3    1.04    0.15
  -5   1  -3    1.29    0.13
  -5   1  -3    0.97    0.17
  -5   1  -3    1.31    0.20
   5  -1   3    1.10    0.26
  -6   1  -3   53.04    3.30
  -6   1  -3   49.87    3.33
  -6   1  -3   49.53    3.27
   6  -1   3   51.41    3.42
  -7   1  -3   45.67    2.94
  -7   1  -3   45.70    3.01
  -7   1  -3   46.39    2.98
   7  -1   3   44.03    3.10
  -8   1  -3    0.38    0.18
  -8   1  -3    0.30    0.11
  -8   1  -3    0.41    0.14
   8  -1   3    0.41    0.25
  -9   1  -3    0.15    0.11
  -9   1  -3   -0.08    0.16
  -9   1  -3    0.01    0.12
   9  -1   3    0.39    0.27
   9  -1   3   -0.13    0.14
 -10   1  -3    0.29    0.20
 -10   1  -3    0.32    0.13
 -10   1  -3    0.22    0.16
  10  -1   3    0.15    0.19
  10  -1   3    0.38    0.31
 -11   1  -3    4.21    0.43
 -11   1  -3    3.54    0.48
  11  -1   3    3.83    0.58
  11  -1   3    4.05    0.48
 -12   1  -3    4.50    0.47
 -12   1  -3    3.17    0.50
  12  -1   3    4.19    0.52
  12  -1   3    4.27    0.63
 -13   1  -3    0.04    0.22
 -13   1  -3   -0.10    0.16
  13  -1   3    0.20    0.25
 -14   1  -3    2.40    0.35
 -14   1  -3    1.39    0.36
  14  -1   3    2.11    0.43
  13   0  -3    0.34    0.27
 -13   0   3    0.51    0.24
 -13   0   3    0.35    0.28
 -13   0   3    0.78    0.26
  12   0  -3    1.74    0.37
 -12   0   3    2.25    0.43
 -12   0   3    2.04    0.35
 -12   0   3    2.43    0.37
  11   0  -3    0.34    0.23
 -11   0   3    0.36    0.20
 -11   0   3    0.53    0.21
 -11   0   3    0.69    0.26
  10   0  -3    1.41    0.28
  10   0  -3    1.18    0.38
 -10   0   3    1.32    0.26
 -10   0   3    1.11    0.26
 -10   0   3    1.26    0.31
   9   0  -3    0.47    0.29
   9   0  -3    0.16    0.18
  -9   0   3    0.16    0.16
  -9   0   3    0.54    0.23
  -9   0   3    0.29    0.18
   8   0  -3    2.19    0.37
   8   0  -3    1.86    0.28
  -8   0   3    1.84    0.31
  -8   0   3    1.63    0.25
  -8   0   3    1.64    0.27
   7   0  -3    0.42    0.16
   7   0  -3    0.43    0.22
  -7   0   3    0.54    0.16
  -7   0   3    0.28    0.18
  -7   0   3    0.41    0.14
  -7   0   3    0.40    0.17
   6   0  -3    1.07    0.18
   6   0  -3    0.99    0.23
  -6   0   3    0.55    0.16
  -6   0   3    0.86    0.16
  -6   0   3    0.59    0.18
  -6   0   3    1.20    0.22
   5   0  -3   14.01    1.09
  -5   0   3   16.19    1.13
  -5   0   3   18.02    1.12
  -5   0   3   15.59    1.11
  -5   0   3   16.39    1.09
   4   0  -3   49.76    3.66
  -4   0   3   62.52    3.68
  -4   0   3   55.20    3.68
  -4   0   3   56.85    3.69
  -4   0   3   59.64    3.67
   3   0  -3   -0.02    0.07
  -3   0   3    0.12    0.09
  -3   0   3    0.04    0.08
  -3   0   3    0.07    0.11
  -3   0   3    0.03    0.09
   2   0  -3    0.05    0.06
  -2   0   3   -0.03    0.06
  -2   0   3    0.07    0.09
  -2   0   3   -0.04    0.07
   1   0  -3    2.16    0.17
   1   0  -3    1.97    0.16
  -1   0   3    2.28    0.20
  -1   0   3    2.18    0.17
  -1   0   3    2.04    0.17
  -1   0   3    2.03    0.20
   0   0  -3    0.24    0.06
   0   0  -3    0.25    0.06
   0   0  -3    0.29    0.05
   0   0   3    0.14    0.09
   0   0   3    0.26    0.05
   0   0   3    0.24    0.07
   0   0   3    0.24    0.05
  -1   0  -3    3.47    0.25
   1   0   3    3.29    0.31
  -2   0  -3    0.32    0.09
  -2   0  -3    0.39    0.08
   2   0   3    0.14    0.16
  -3   0  -3    6.93    0.46
  -3   0  -3    6.42    0.43
  -3   0  -3    6.03    0.46
   3   0   3    6.43    0.43
   3   0   3    5.78    0.55
  -4   0  -3    0.55    0.13
  -4   0  -3    0.49    0.09
  -4   0  -3    0.58    0.13
  -4   0  -3    0.50    0.08
   4   0   3    0.54    0.23
   4   0   3    0.55    0.08
  -5   0  -3    0.71    0.12
  -5   0  -3    0.69    0.11
  -5   0  -3    0.43    0.14
   5   0   3    0.61    0.24
  -6   0  -3    9.21    0.61
  -6   0  -3    8.25    0.64
  -6   0  -3    8.48    0.59
   6   0   3    7.42    0.73
  -7   0  -3    0.06    0.12
  -7   0  -3   -0.05    0.09
  -7   0  -3   -0.07    0.08
   7   0   3    0.06    0.23
  -8   0  -3    0.18    0.15
  -8   0  -3    0.09    0.10
  -8   0  -3    0.06    0.11
   8   0   3   -0.20    0.22
  -9   0  -3   -0.01    0.10
  -9   0  -3    0.13    0.12
  -9   0  -3    0.19    0.17
   9   0   3    0.18    0.28
 -10   0  -3    0.38    0.21
 -10   0  -3    0.55    0.15
 -10   0  -3    0.23    0.15
  10   0   3    0.26    0.30
 -11   0  -3    6.78    0.55
 -11   0  -3    6.68    0.57
 -11   0  -3    6.64    0.69
  11   0   3    7.43    0.86
  11   0   3    6.48    0.63
 -12   0  -3    4.43    0.43
 -12   0  -3    3.07    0.46
  12   0   3    3.55    0.60
  12   0   3    2.69    0.43
 -13   0  -3    0.49    0.21
 -13   0  -3    0.35    0.26
  13   0   3    0.34    0.24
  13   0   3    0.04    0.35
 -14   0  -3    0.23    0.27
 -14   0  -3    0.84    0.24
  14   0   3    1.42    0.36
  13  -1  -3    1.94    0.40
 -13   1   3    2.23    0.38
 -13   1   3    1.70    0.38
 -13   1   3    1.35    0.39
  12  -1  -3    4.22    0.53
 -12   1   3    4.43    0.51
 -12   1   3    3.40    0.55
 -12   1   3    4.29    0.49
  11  -1  -3    4.98    0.56
 -11   1   3    5.85    0.55
 -11   1   3    3.80    0.57
 -11   1   3    4.66    0.51
  10  -1  -3    8.55    0.75
 -10   1   3    8.74    0.72
 -10   1   3    8.18    0.78
 -10   1   3    9.27    0.73
   9  -1  -3    0.91    0.24
   9  -1  -3    1.10    0.31
  -9   1   3    0.74    0.20
  -9   1   3    0.46    0.23
  -9   1   3    0.58    0.21
   8  -1  -3   16.06    1.15
   8  -1  -3   14.22    1.09
  -8   1   3   14.77    1.13
  -8   1   3   15.20    1.09
  -8   1   3   14.76    1.08
   7  -1  -3    0.60    0.17
   7  -1  -3    0.11    0.18
  -7   1   3    0.18    0.14
  -7   1   3    0.34    0.18
  -7   1   3    0.30    0.14
   6  -1  -3    1.51    0.22
   6  -1  -3    1.54    0.25
  -6   1   3    1.43    0.22
  -6   1   3    1.39    0.21
  -6   1   3    1.40    0.25
   5  -1  -3   52.91    3.21
   5  -1  -3   45.06    3.19
  -5   1   3   48.26    3.23
  -5   1   3   47.53    3.19
  -5   1   3   50.97    3.19
   4  -1  -3   11.51    0.78
  -4   1   3   11.63    0.78
  -4   1   3   10.30    0.78
  -4   1   3   10.90    0.81
   3  -1  -3  116.71    7.92
  -3   1   3  124.59    7.93
  -3   1   3  131.44    7.92
  -3   1   3  122.81    7.92
   2  -1  -3    0.58    0.10
   2  -1  -3    0.46    0.08
   2  -1  -3    0.46    0.08
  -2   1   3    0.59    0.09
  -2   1   3    0.57    0.12
  -2   1   3    0.63    0.10
   1  -1  -3    0.49    0.10
  -1   1   3    0.70    0.11
   0   1   3    0.26    0.08
  -1  -1  -3    6.85    0.43
  -1  -1  -3    6.65    0.45
  -1  -1  -3    6.81    0.45
  -1  -1  -3    6.13    0.45
   1   1   3    5.99    0.44
   1   1   3    6.51    0.52
   1   1   3    6.78    0.43
  -2  -1  -3   71.34    4.26
  -2  -1  -3   64.07    4.24
  -2  -1  -3   67.68    4.25
  -2  -1  -3   64.93    4.27
   2   1   3   65.67    4.24
   2   1   3   72.52    4.25
   2   1   3   58.69    4.32
  -3  -1  -3   14.82    0.97
  -3  -1  -3   15.11    0.95
  -3  -1  -3   14.71    1.01
  -3  -1  -3   14.71    0.98
   3   1   3   14.50    0.95
   3   1   3   14.53    0.95
   3   1   3   13.81    1.07
  -4  -1  -3   23.41    1.48
  -4  -1  -3   23.65    1.41
  -4  -1  -3   20.56    1.44
   4   1   3   20.58    1.40
   4   1   3   20.19    1.53
  -5  -1  -3    1.33    0.15
  -5  -1  -3    1.44    0.22
  -5  -1  -3    1.12    0.18
   5   1   3    1.16    0.29
  -6  -1  -3   43.15    2.75
  -6  -1  -3   41.04    2.79
  -6  -1  -3   43.46    2.75
   6   1   3   41.45    2.90
  -7  -1  -3   65.21    4.17
  -7  -1  -3   64.46    4.12
  -7  -1  -3   62.42    4.12
   7   1   3   63.44    4.29
  -8  -1  -3    1.37    0.24
  -8  -1  -3    1.34    0.19
  -8  -1  -3    1.12    0.18
   8   1   3    0.84    0.33
  -9  -1  -3   -0.13    0.10
  -9  -1  -3    0.28    0.18
  -9  -1  -3    0.02    0.12
   9   1   3    0.18    0.29
 -10  -1  -3    0.60    0.23
 -10  -1  -3    0.48    0.16
 -10  -1  -3    0.02    0.14
  10   1   3    1.16    0.40
 -11  -1  -3    7.13    0.76
 -11  -1  -3    8.22    0.65
 -11  -1  -3    9.08    0.67
  11   1   3    7.52    0.94
 -12  -1  -3    1.30    0.33
 -12  -1  -3    1.16    0.24
  12   1   3    1.89    0.51
  12   1   3    2.09    0.36
 -13  -1  -3   -0.06    0.21
 -13  -1  -3    0.09    0.16
  13   1   3    0.00    0.21
  13   1   3    0.05    0.33
 -14  -1  -3    1.14    0.37
 -14  -1  -3    2.09    0.32
  14   1   3    1.54    0.36
  13  -2  -3    1.16    0.34
 -13   2   3    0.12    0.22
  12  -2  -3    3.80    0.52
 -12   2   3    4.59    0.50
 -12   2   3    3.87    0.49
  11  -2  -3    1.45    0.32
 -11   2   3    0.75    0.25
 -11   2   3    1.54    0.28
 -11   2   3    0.70    0.29
  10  -2  -3    0.26    0.21
 -10   2   3    0.39    0.19
 -10   2   3    0.23    0.24
 -10   2   3    0.26    0.19
   9  -2  -3    0.46    0.21
  -9   2   3    0.22    0.22
  -9   2   3    0.88    0.22
  -9   2   3    0.70    0.21
   8  -2  -3    3.88    0.41
   8  -2  -3    3.85    0.43
  -8   2   3    3.08    0.37
  -8   2   3    2.87    0.42
  -8   2   3    3.75    0.39
   7  -2  -3    1.67    0.28
   7  -2  -3    1.51    0.25
  -7   2   3    1.52    0.24
  -7   2   3    1.41    0.28
  -7   2   3    2.05    0.27
   6  -2  -3   15.28    0.97
   6  -2  -3   12.12    0.94
  -6   2   3   14.60    1.00
  -6   2   3   11.99    0.94
  -6   2   3   13.20    0.95
   5  -2  -3   19.33    1.26
   5  -2  -3   18.59    1.28
  -5   2   3   17.41    1.27
  -5   2   3   18.94    1.27
   4  -2  -3  129.37    7.57
  -4   2   3  114.17    7.56
  -4   2   3  110.38    7.56
   3  -2  -3   36.96    2.61
  -3   2   3   37.24    2.61
  -3   2   3   41.70    2.61
  -3   2   3   45.05    2.64
   2  -2  -3   29.88    1.80
  -2   2   3   25.05    1.82
  -2   2   3   27.48    1.79
   1  -2  -3   28.22    1.91
   1  -2  -3   31.58    1.90
  -1   2   3   30.34    1.91
  -1   2   3   28.26    1.90
  -1   2   3   28.63    1.93
   0  -2  -3   73.46    4.70
   0  -2  -3   74.21    4.72
   0   2   3   72.46    4.70
   0   2   3   71.39    4.74
   0   2   3   76.18    4.71
   0   2   3   74.59    4.73
  -1  -2  -3    2.87    0.23
  -1  -2  -3    2.72    0.24
   1   2   3    3.33    0.33
   1   2   3    3.22    0.26
  -2  -2  -3   23.55    1.64
  -2  -2  -3   27.50    1.64
   2   2   3   25.26    1.71
   2   2   3   23.97    1.63
  -3  -2  -3   16.88    1.15
  -3  -2  -3   18.58    1.18
   3   2   3   15.96    1.24
   3   2   3   17.21    1.12
   3   2   3   17.57    1.14
  -4  -2  -3   15.94    1.01
  -4  -2  -3   14.60    1.08
  -4  -2  -3   14.85    1.05
   4   2   3   16.85    1.04
   4   2   3   14.35    1.15
  -5  -2  -3    4.99    0.44
  -5  -2  -3    6.58    0.50
  -5  -2  -3    5.95    0.40
   5   2   3    5.29    0.42
   5   2   3    4.89    0.58
  -6  -2  -3   28.53    2.02
  -6  -2  -3   30.60    1.94
  -6  -2  -3   30.54    1.99
   6   2   3   29.69    1.95
   6   2   3   28.96    2.11
  -7  -2  -3    1.37    0.23
  -7  -2  -3    1.10    0.25
  -7  -2  -3    1.66    0.19
   7   2   3    1.40    0.19
   7   2   3    1.47    0.37
  -8  -2  -3    3.01    0.29
  -8  -2  -3    2.65    0.34
  -8  -2  -3    3.22    0.41
   8   2   3    2.70    0.50
   8   2   3    2.58    0.29
  -9  -2  -3   13.38    0.97
  -9  -2  -3   12.31    0.89
   9   2   3   11.81    0.89
   9   2   3   13.61    1.16
 -10  -2  -3   13.25    1.01
 -10  -2  -3   13.02    0.93
  10   2   3   13.39    1.19
  10   2   3   12.51    0.93
 -11  -2  -3    1.93    0.26
 -11  -2  -3    1.42    0.32
  11   2   3    2.15    0.54
 -12  -2  -3    1.45    0.34
 -12  -2  -3    2.20    0.29
  12   2   3    2.48    0.56
 -13  -2  -3    0.10    0.24
 -13  -2  -3    0.07    0.15
  13   2   3    0.61    0.42
  13   2   3    0.08    0.22
 -14  -2  -3    1.29    0.35
  14   2   3    1.45    0.37
  14   2   3    0.78    0.46
  13  -3  -3    0.57    0.30
 -13   3   3   -0.03    0.21
  12  -3  -3    0.68    0.29
 -12   3   3    0.80    0.27
 -12   3   3    1.17    0.28
  11  -3  -3    0.31    0.24
 -11   3   3    1.06    0.26
 -11   3   3    0.73    0.23
 -10   3   3    2.89    0.38
   9  -3  -3    0.83    0.22
  -9   3   3   -0.02    0.15
  -9   3   3    0.05    0.17
   8  -3  -3    0.25    0.18
  -8   3   3    0.20    0.15
  -8   3   3    0.09    0.16
   7  -3  -3    2.81    0.34
  -7   3   3    2.93    0.33
  -7   3   3    2.40    0.31
  -6   3   3    0.79    0.17
   5  -3  -3    0.07    0.11
  -5   3   3    0.02    0.10
  -5   3   3   -0.05    0.10
   4  -3  -3    2.88    0.29
  -4   3   3    3.13    0.29
  -4   3   3    2.76    0.31
  -4   3   3    2.25    0.27
   3  -3  -3   23.33    1.62
  -3   3   3   26.70    1.65
  -3   3   3   23.24    1.61
   2  -3  -3    0.19    0.09
  -2   3   3    0.31    0.10
  -2   3   3    0.44    0.14
   1  -3  -3   31.61    1.95
   1  -3  -3   26.74    1.92
  -1   3   3   32.78    1.94
  -1   3   3   30.59    1.97
  -1   3   3   28.28    1.94
   0  -3  -3   10.52    0.66
   0  -3  -3    9.32    0.64
   0   3   3    9.39    0.68
   0   3   3    8.84    0.68
  -1  -3  -3   84.71    5.33
  -1  -3  -3   85.48    5.31
  -1  -3  -3   81.04    5.33
   1   3   3   88.53    5.39
   1   3   3   76.66    5.35
  -2  -3  -3    0.88    0.13
  -2  -3  -3    1.19    0.16
   2   3   3    0.72    0.21
   2   3   3    1.30    0.17
  -3  -3  -3    6.78    0.50
  -3  -3  -3    7.20    0.53
   3   3   3    7.25    0.62
   3   3   3    6.60    0.51
  -4  -3  -3    5.64    0.43
  -4  -3  -3    4.39    0.37
   4   3   3    4.58    0.37
   4   3   3    4.94    0.53
  -5  -3  -3    8.39    0.61
  -5  -3  -3    8.23    0.64
   5   3   3    8.08    0.74
   5   3   3    7.95    0.60
  -6  -3  -3   22.52    1.63
  -6  -3  -3   24.19    1.67
   6   3   3   25.42    1.62
   6   3   3   24.20    1.78
  -7  -3  -3    5.71    0.51
  -7  -3  -3    5.50    0.55
   7   3   3    6.00    0.72
   7   3   3    6.45    0.49
  -8  -3  -3    0.25    0.21
  -8  -3  -3    0.28    0.17
  -8  -3  -3    0.68    0.14
   8   3   3    0.67    0.34
   8   3   3    0.45    0.16
  -9  -3  -3    6.83    0.53
  -9  -3  -3    5.67    0.66
  -9  -3  -3    7.87    0.62
 -10  -3  -3    5.49    0.64
 -10  -3  -3    6.54    0.48
 -10  -3  -3    5.23    0.57
  10   3   3    5.40    0.80
  10   3   3    5.29    0.51
 -11  -3  -3    7.14    0.57
 -11  -3  -3    6.62    0.70
  11   3   3    7.60    0.94
 -12  -3  -3    0.33    0.24
 -12  -3  -3    0.53    0.17
  12   3   3    0.05    0.38
 -13  -3  -3    0.99    0.33
  13   3   3    1.46    0.51
  12  -4  -3    0.05    0.24
 -12   4   3   -0.14    0.19
  11  -4  -3    0.22    0.23
 -11   4   3    0.17    0.20
 -11   4   3    0.09    0.19
  10  -4  -3    0.44    0.23
 -10   4   3    0.36    0.19
 -10   4   3    0.15    0.18
   9  -4  -3    1.19    0.26
  -9   4   3    1.02    0.24
  -9   4   3    1.04    0.23
   8  -4  -3    3.64    0.45
  -8   4   3    4.00    0.44
  -8   4   3    4.64    0.45
   7  -4  -3    2.38    0.34
  -7   4   3    3.05    0.34
  -7   4   3    2.66    0.33
   6  -4  -3    0.23    0.14
  -6   4   3    0.06    0.12
  -6   4   3    0.02    0.12
   5  -4  -3   17.50    1.24
  -5   4   3   18.48    1.26
  -5   4   3   15.62    1.22
  -5   4   3   19.17    1.23
   4  -4  -3   20.75    1.49
  -4   4   3   22.54    1.53
  -4   4   3   22.72    1.48
   3  -4  -3  137.99    9.04
  -3   4   3  141.14    9.06
  -3   4   3  143.99    9.03
   2  -4  -3   13.39    0.86
  -2   4   3   11.09    0.88
  -2   4   3   11.70    0.84
  -2   4   3   12.67    0.82
   1  -4  -3   35.97    2.30
   1  -4  -3   36.09    2.32
  -1   4   3   34.21    2.35
   0  -4  -3    6.29    0.46
   0  -4  -3    6.30    0.46
   0   4   3    6.22    0.50
  -1  -4  -3   26.99    1.85
  -1  -4  -3   27.10    1.86
   1   4   3   31.67    1.90
  -2  -4  -3    0.80    0.12
  -2  -4  -3    0.66    0.14
   2   4   3    0.72    0.16
  -3  -4  -3   13.01    0.92
  -3  -4  -3   13.64    0.96
  -3  -4  -3   13.72    0.92
   3   4   3   14.17    1.05
   3   4   3   13.48    0.95
  -4  -4  -3    0.81    0.18
  -4  -4  -3    1.59    0.17
   4   4   3    1.12    0.19
   4   4   3    0.93    0.27
  -5  -4  -3   73.35    4.87
  -5  -4  -3   75.57    4.82
   5   4   3   75.62    4.97
   5   4   3   71.92    4.76
   5   4   3   77.15    4.83
  -6  -4  -3    0.93    0.18
  -6  -4  -3    0.82    0.20
   6   4   3    0.32    0.26
   6   4   3    0.60    0.16
  -7  -4  -3    0.21    0.17
  -7  -4  -3    0.32    0.16
   7   4   3    0.29    0.28
   7   4   3    0.50    0.15
  -8  -4  -3    0.52    0.21
  -8  -4  -3    0.58    0.18
   8   4   3    0.43    0.17
   8   4   3    0.21    0.31
  -9  -4  -3   10.45    0.84
  -9  -4  -3   10.77    0.91
   9   4   3   11.39    1.17
   9   4   3   10.24    0.81
 -10  -4  -3    0.79    0.24
 -10  -4  -3    0.44    0.27
  10   4   3   -0.26    0.31
  10   4   3    0.28    0.19
 -11  -4  -3    5.71    0.63
 -11  -4  -3    6.09    0.70
  11   4   3    6.60    0.90
 -12  -4  -3    0.07    0.21
  12   4   3    0.26    0.42
 -13  -4  -3    0.34    0.26
  13   4   3    0.19    0.42
  12  -5  -3    0.19    0.25
 -12   5   3    0.34    0.24
  11  -5  -3    2.96    0.45
 -11   5   3    3.79    0.44
 -11   5   3    2.82    0.41
  10  -5  -3    0.23    0.21
 -10   5   3    0.93    0.23
 -10   5   3    0.11    0.19
   9  -5  -3    1.41    0.28
  -9   5   3    1.52    0.28
  -9   5   3    1.07    0.24
   8  -5  -3    4.83    0.54
  -8   5   3    4.77    0.51
  -8   5   3    5.68    0.48
   7  -5  -3    0.15    0.17
  -7   5   3    0.52    0.18
  -7   5   3    0.38    0.17
   6  -5  -3    2.30    0.31
  -6   5   3    2.57    0.34
  -6   5   3    2.49    0.30
  -6   5   3    2.80    0.31
   5  -5  -3    0.48    0.17
  -5   5   3    0.66    0.16
  -5   5   3    0.89    0.18
  -5   5   3    0.80    0.19
   4  -5  -3   13.55    1.10
  -4   5   3   17.78    1.16
  -4   5   3   16.71    1.10
   3  -5  -3   57.57    3.84
  -3   5   3   58.04    3.88
  -3   5   3   61.19    3.83
   2  -5  -3   11.28    0.84
  -2   5   3   12.77    0.89
   1  -5  -3   53.05    3.65
   1  -5  -3   58.73    3.67
  -1   5   3   58.50    3.72
   0  -5  -3    0.94    0.15
   0  -5  -3    1.16    0.17
   0   5   3    1.39    0.22
  -1  -5  -3    8.10    0.60
  -1  -5  -3    8.68    0.62
   1   5   3    8.60    0.65
   1   5   3    8.22    0.58
  -2  -5  -3   44.80    2.87
  -2  -5  -3   42.08    2.89
   2   5   3   46.70    2.91
   2   5   3   43.22    2.83
  -3  -5  -3   23.82    1.72
  -3  -5  -3   25.68    1.69
  -3  -5  -3   26.68    1.68
   3   5   3   25.56    1.73
  -4  -5  -3    5.31    0.41
  -4  -5  -3    5.18    0.46
   4   5   3    5.07    0.45
  -5  -5  -3    3.57    0.30
  -5  -5  -3    2.81    0.33
   5   5   3    2.29    0.41
   5   5   3    2.65    0.22
   5   5   3    3.55    0.34
  -6  -5  -3   15.16    1.07
  -6  -5  -3   15.53    1.13
   6   5   3   16.51    1.10
   6   5   3   15.81    1.26
   6   5   3   14.25    1.00
  -7  -5  -3    0.13    0.18
  -7  -5  -3    0.42    0.16
   7   5   3    0.33    0.29
   7   5   3    0.44    0.17
   7   5   3    0.43    0.11
  -8  -5  -3    5.26    0.60
  -8  -5  -3    6.79    0.56
   8   5   3    6.67    0.82
   8   5   3    6.77    0.56
   8   5   3    5.95    0.46
  -9  -5  -3    0.12    0.21
  -9  -5  -3    0.12    0.18
   9   5   3   -0.25    0.15
   9   5   3    0.03    0.33
   9   5   3   -0.02    0.11
 -10  -5  -3    0.31    0.26
 -10  -5  -3    0.08    0.17
  10   5   3    0.20    0.20
  10   5   3    0.95    0.45
 -11  -5  -3    0.59    0.24
 -11  -5  -3    0.96    0.33
  11   5   3    0.35    0.42
 -12  -5  -3   -0.07    0.20
 -12  -5  -3    0.09    0.29
  12   5   3   -0.57    0.38
 -13  -5  -3    1.84    0.37
  13   5   3    0.63    0.52
  12  -6  -3    6.57    0.72
 -12   6   3    6.18    0.66
  11  -6  -3    0.65    0.27
 -11   6   3    0.28    0.22
  10  -6  -3    1.00    0.29
 -10   6   3    0.85    0.23
 -10   6   3    0.61    0.23
   9  -6  -3    0.89    0.27
  -9   6   3    1.13    0.23
  -9   6   3    1.04    0.25
   8  -6  -3    1.51    0.31
  -8   6   3    1.92    0.30
  -8   6   3    2.69    0.32
   7  -6  -3    9.26    0.81
  -7   6   3    9.46    0.78
  -7   6   3   10.29    0.83
  -7   6   3   11.35    0.79
   6  -6  -3    3.54    0.40
  -6   6   3    3.57    0.43
  -6   6   3    3.09    0.36
  -6   6   3    3.56    0.38
   5  -6  -3    3.52    0.38
  -5   6   3    3.90    0.38
  -5   6   3    3.34    0.40
   4  -6  -3   12.73    0.90
  -4   6   3   12.10    0.93
  -4   6   3   11.68    0.87
   3  -6  -3    0.08    0.11
  -3   6   3    0.25    0.16
   2  -6  -3    1.33    0.20
  -2   6   3    1.38    0.24
   1  -6  -3   11.63    0.79
   1  -6  -3   11.10    0.78
  -1   6   3    9.78    0.83
   0  -6  -3   77.76    4.99
   0  -6  -3   80.01    5.00
   0   6   3   74.38    5.05
  -1  -6  -3    6.99    0.52
  -1  -6  -3    6.93    0.54
   1   6   3    6.53    0.50
   1   6   3    7.31    0.59
  -2  -6  -3   56.17    3.60
  -2  -6  -3   53.49    3.57
   2   6   3   51.98    3.62
   2   6   3   57.94    3.54
  -3  -6  -3    0.14    0.13
  -3  -6  -3    0.11    0.10
  -3  -6  -3    0.12    0.09
   3   6   3   -0.14    0.13
  -4  -6  -3   83.12    5.26
  -4  -6  -3   78.90    5.27
  -4  -6  -3   83.33    5.32
   4   6   3   81.51    5.32
  -5  -6  -3    6.30    0.57
  -5  -6  -3    6.46    0.52
   5   6   3    7.64    0.77
   5   6   3    6.54    0.57
  -6  -6  -3    4.86    0.41
  -6  -6  -3    4.35    0.47
   6   6   3    4.72    0.62
   6   6   3    4.19    0.46
  -7  -6  -3    0.29    0.19
  -7  -6  -3    0.51    0.17
   7   6   3    0.38    0.10
   7   6   3    0.62    0.33
   7   6   3    0.77    0.22
  -8  -6  -3    1.29    0.30
  -8  -6  -3    1.74    0.29
   8   6   3    1.96    0.27
   8   6   3    0.81    0.40
   8   6   3    1.75    0.29
  -9  -6  -3   -0.33    0.18
  -9  -6  -3    0.30    0.19
   9   6   3   -0.08    0.31
   9   6   3   -0.06    0.17
 -10  -6  -3    3.65    0.56
 -10  -6  -3    5.04    0.53
  10   6   3    3.69    0.73
  10   6   3    5.02    0.52
 -11  -6  -3    1.45    0.39
 -11  -6  -3    1.54    0.34
  11   6   3    1.65    0.57
 -12  -6  -3    0.10    0.22
 -12  -6  -3    0.00    0.27
  12   6   3    1.40    0.56
 -13  -6  -3    1.13    0.35
 -13  -6  -3    1.46    0.43
  13   6   3    1.85    0.63
  11  -7  -3    0.19    0.23
 -11   7   3    0.20    0.21
  10  -7  -3    0.94    0.28
 -10   7   3    0.69    0.24
 -10   7   3    1.03    0.25
   9  -7  -3   -0.12    0.19
  -9   7   3   -0.03    0.16
  -9   7   3    0.25    0.19
   8  -7  -3    1.21    0.27
  -8   7   3    0.66    0.25
  -8   7   3    1.06    0.23
  -8   7   3    0.66    0.21
   7  -7  -3    8.13    0.64
  -7   7   3    7.85    0.60
  -7   7   3    6.17    0.59
  -7   7   3    5.82    0.65
   6  -7  -3    0.46    0.19
  -6   7   3    0.20    0.16
  -6   7   3    0.34    0.21
   5  -7  -3   -0.05    0.13
  -5   7   3    0.25    0.15
  -5   7   3    0.06    0.16
   4  -7  -3    1.22    0.21
  -4   7   3    1.09    0.20
  -4   7   3    1.51    0.28
   3  -7  -3    1.57    0.23
  -3   7   3    1.60    0.28
   2  -7  -3    3.97    0.37
   2  -7  -3    4.37    0.38
  -2   7   3    3.91    0.45
   1  -7  -3    0.11    0.12
   1  -7  -3    0.14    0.11
  -1   7   3    0.15    0.16
   0  -7  -3    1.56    0.21
   0  -7  -3    1.66    0.23
   0   7   3    1.71    0.29
   0   7   3    1.56    0.22
  -1  -7  -3    3.36    0.31
  -1  -7  -3    3.41    0.35
   1   7   3    3.16    0.29
   1   7   3    4.09    0.42
  -2  -7  -3    1.11    0.21
  -2  -7  -3    1.47    0.20
   2   7   3    1.57    0.17
   2   7   3    1.01    0.25
  -3  -7  -3   28.08    1.94
  -3  -7  -3   29.13    2.02
  -3  -7  -3   29.23    1.97
   3   7   3   29.88    1.92
   3   7   3   32.39    2.05
  -4  -7  -3   -0.10    0.09
  -4  -7  -3    0.00    0.10
  -4  -7  -3   -0.18    0.13
   4   7   3   -0.12    0.15
  -5  -7  -3    0.64    0.20
  -5  -7  -3    0.73    0.16
   5   7   3    0.94    0.24
  -6  -7  -3    0.13    0.18
  -6  -7  -3    0.60    0.17
   6   7   3    0.75    0.23
   6   7   3    0.01    0.26
  -7  -7  -3    3.62    0.47
  -7  -7  -3    4.31    0.43
   7   7   3    4.25    0.48
   7   7   3    4.21    0.64
  -8  -7  -3    8.03    0.63
  -8  -7  -3    6.98    0.72
   8   7   3    7.05    0.65
   8   7   3    6.13    0.85
  -9  -7  -3    4.28    0.58
  -9  -7  -3    5.75    0.55
   9   7   3    5.43    0.57
   9   7   3    5.12    0.79
 -10  -7  -3    1.94    0.35
 -10  -7  -3    2.96    0.46
  10   7   3    2.61    0.39
  10   7   3    2.14    0.60
 -11  -7  -3    0.69    0.26
 -11  -7  -3    0.81    0.34
  11   7   3    1.67    0.58
 -12  -7  -3    0.69    0.37
 -12  -7  -3    1.03    0.31
  12   7   3    1.72    0.62
  11  -8  -3    0.10    0.22
 -11   8   3    0.52    0.23
  10  -8  -3    2.04    0.37
 -10   8   3    2.04    0.34
   9  -8  -3    1.11    0.28
  -9   8   3    0.67    0.22
  -9   8   3    0.39    0.26
  -9   8   3    1.09    0.25
   8  -8  -3    0.48    0.21
  -8   8   3    0.76    0.21
  -8   8   3    0.43    0.19
  -8   8   3    0.57    0.24
   7  -8  -3   -0.05    0.17
  -7   8   3    0.18    0.16
  -7   8   3    0.01    0.16
  -7   8   3    0.03    0.19
   6  -8  -3    1.49    0.28
  -6   8   3    2.22    0.31
  -6   8   3    1.93    0.35
   5  -8  -3    2.71    0.35
  -5   8   3    2.57    0.40
  -5   8   3    4.18    0.40
   4  -8  -3    5.21    0.49
  -4   8   3    5.69    0.58
   3  -8  -3   16.75    1.15
   3  -8  -3   15.79    1.15
  -3   8   3   16.05    1.22
   2  -8  -3    0.39    0.15
   2  -8  -3    0.20    0.14
  -2   8   3    0.42    0.21
   1  -8  -3    1.98    0.27
   1  -8  -3    1.75    0.24
  -1   8   3    1.95    0.32
   0  -8  -3    8.46    0.64
   0  -8  -3    8.49    0.66
   0   8   3    8.51    0.63
   0   8   3    7.89    0.73
  -1  -8  -3    0.47    0.17
  -1  -8  -3    0.31    0.13
   1   8   3    0.38    0.21
   1   8   3    0.40    0.13
  -2  -8  -3    0.04    0.14
  -2  -8  -3    0.24    0.12
   2   8   3   -0.02    0.11
   2   8   3    0.27    0.22
  -3  -8  -3    0.48    0.14
  -3  -8  -3    0.49    0.12
  -3  -8  -3    0.41    0.18
   3   8   3    0.36    0.21
   3   8   3    0.37    0.11
  -4  -8  -3   10.89    0.77
  -4  -8  -3   10.59    0.82
  -4  -8  -3    9.42    0.73
   4   8   3   10.16    0.84
  -5  -8  -3    0.59    0.22
  -5  -8  -3    0.38    0.14
   5   8   3    0.40    0.22
  -6  -8  -3    1.61    0.32
  -6  -8  -3    2.24    0.28
   6   8   3    2.51    0.37
   6   8   3    1.96    0.47
  -7  -8  -3    0.68    0.18
  -7  -8  -3    0.33    0.22
   7   8   3    0.51    0.23
   7   8   3    0.39    0.37
  -8  -8  -3    1.20    0.25
  -8  -8  -3    0.81    0.29
   8   8   3    0.83    0.44
   8   8   3    1.11    0.30
  -9  -8  -3    0.48    0.27
  -9  -8  -3    0.56    0.21
   9   8   3    0.75    0.27
   9   8   3    0.67    0.41
 -10  -8  -3    0.02    0.24
 -10  -8  -3    0.14    0.20
  10   8   3    0.06    0.25
  10   8   3   -0.09    0.43
 -11  -8  -3    2.24    0.46
 -11  -8  -3    3.08    0.42
  11   8   3    1.41    0.59
 -12  -8  -3    0.60    0.34
 -12  -8  -3    0.30    0.25
  12   8   3    0.02    0.45
  10  -9  -3    0.15    0.21
 -10   9   3   -0.24    0.16
   9  -9  -3    1.02    0.31
  -9   9   3    1.04    0.31
  -9   9   3    2.00    0.32
  -9   9   3    2.03    0.31
   8  -9  -3    0.52    0.22
  -8   9   3   -0.11    0.16
  -8   9   3    0.03    0.22
  -8   9   3    0.19    0.17
   7  -9  -3    0.35    0.21
  -7   9   3    0.04    0.16
  -7   9   3    0.75    0.22
  -7   9   3    0.26    0.22
   6  -9  -3    4.01    0.46
  -6   9   3    3.59    0.43
  -6   9   3    4.00    0.51
   5  -9  -3    0.11    0.16
  -5   9   3    0.25    0.17
  -5   9   3    0.29    0.24
   4  -9  -3    6.15    0.55
  -4   9   3    6.20    0.65
   3  -9  -3    7.91    0.62
   3  -9  -3    8.30    0.64
  -3   9   3    6.05    0.71
   2  -9  -3   28.83    1.82
   2  -9  -3   24.91    1.79
  -2   9   3   25.03    1.87
   1  -9  -3    0.08    0.13
   1  -9  -3    0.01    0.14
  -1   9   3    0.12    0.20
   0  -9  -3    0.37    0.15
   0  -9  -3    0.03    0.15
   0   9   3    0.24    0.23
   0   9   3   -0.21    0.12
  -1  -9  -3    0.20    0.16
  -1  -9  -3    0.08    0.13
   1   9   3    0.24    0.22
   1   9   3    0.12    0.14
  -2  -9  -3    0.75    0.18
  -2  -9  -3    0.93    0.23
   2   9   3    1.35    0.29
   2   9   3    0.88    0.16
  -3  -9  -3    6.51    0.51
  -3  -9  -3    7.73    0.63
  -3  -9  -3    6.33    0.54
   3   9   3    6.61    0.68
   3   9   3    6.74    0.50
  -4  -9  -3    4.49    0.38
  -4  -9  -3    4.87    0.42
  -4  -9  -3    3.57    0.46
   4   9   3    4.93    0.55
  -5  -9  -3    9.23    0.68
  -5  -9  -3    9.42    0.78
   5   9   3    7.96    0.78
  -6  -9  -3    4.91    0.46
  -6  -9  -3    5.43    0.59
   6   9   3    5.96    0.63
  -7  -9  -3    0.17    0.21
  -7  -9  -3    0.15    0.14
   7   9   3    0.24    0.24
   7   9   3   -0.07    0.32
  -8  -9  -3    1.28    0.26
  -8  -9  -3    0.86    0.30
   8   9   3    0.87    0.31
   8   9   3    1.55    0.51
  -9  -9  -3    2.67    0.37
  -9  -9  -3    2.22    0.44
   9   9   3    2.81    0.44
   9   9   3    1.98    0.59
 -10  -9  -3    0.30    0.20
 -10  -9  -3   -0.11    0.23
  10   9   3    0.72    0.49
 -11  -9  -3    0.00    0.26
 -11  -9  -3    0.08    0.21
  11   9   3    0.15    0.42
   9 -10  -3    1.62    0.34
  -9  10   3    1.22    0.28
  -9  10   3    1.89    0.38
   8 -10  -3    2.96    0.43
  -8  10   3    3.83    0.44
  -8  10   3    3.68    0.51
  -8  10   3    3.23    0.43
   7 -10  -3    0.29    0.20
  -7  10   3    0.54    0.21
  -7  10   3    0.36    0.26
   6 -10  -3    1.74    0.32
  -6  10   3    1.61    0.34
  -6  10   3    1.88    0.30
   5 -10  -3    0.45    0.20
  -5  10   3    0.79    0.21
  -5  10   3   -0.04    0.22
   4 -10  -3   16.76    1.21
   4 -10  -3   18.11    1.22
  -4  10   3   14.50    1.28
   3 -10  -3    8.28    0.71
   3 -10  -3   10.25    0.75
  -3  10   3    8.13    0.80
   2 -10  -3    1.13    0.24
   2 -10  -3    1.80    0.28
  -2  10   3    1.28    0.32
   1 -10  -3    0.49    0.17
   1 -10  -3    0.31    0.19
  -1  10   3    0.31    0.24
   0 -10  -3    0.14    0.14
   0 -10  -3   -0.04    0.17
   0  10   3   -0.19    0.19
  -1 -10  -3   -0.11    0.12
  -1 -10  -3    0.14    0.18
   1  10   3   -0.17    0.13
   1  10   3    0.05    0.24
  -2 -10  -3    4.70    0.51
  -2 -10  -3    4.24    0.42
   2  10   3    4.78    0.40
   2  10   3    4.70    0.57
  -3 -10  -3    0.49    0.17
  -3 -10  -3    0.13    0.20
  -3 -10  -3    0.47    0.13
   3  10   3    0.62    0.28
  -4 -10  -3    0.39    0.17
  -4 -10  -3    0.18    0.20
  -4 -10  -3    0.46    0.14
   4  10   3    0.40    0.25
  -5 -10  -3    0.16    0.20
  -5 -10  -3   -0.05    0.11
   5  10   3    0.18    0.26
  -6 -10  -3    1.33    0.23
  -6 -10  -3    1.21    0.31
   6  10   3    1.16    0.34
  -7 -10  -3    3.17    0.37
  -7 -10  -3    2.53    0.43
   7  10   3    2.91    0.47
   7  10   3    2.67    0.61
  -8 -10  -3    3.30    0.40
  -8 -10  -3    2.48    0.44
   8  10   3    2.95    0.46
   8  10   3    3.03    0.65
  -9 -10  -3    0.13    0.17
  -9 -10  -3   -0.14    0.22
   9  10   3    0.09    0.41
   9  10   3    0.32    0.29
 -10 -10  -3    5.73    0.59
 -10 -10  -3    4.40    0.65
  10  10   3    5.60    0.95
   8 -11  -3   -0.14    0.19
  -8  11   3    0.25    0.27
  -8  11   3    0.01    0.18
  -8  11   3   -0.02    0.31
   7 -11  -3    1.69    0.33
  -7  11   3    1.29    0.37
  -7  11   3    1.08    0.27
   6 -11  -3    0.26    0.20
  -6  11   3   -0.08    0.21
  -6  11   3    0.31    0.20
   5 -11  -3    0.19    0.19
   5 -11  -3    0.02    0.18
  -5  11   3    0.04    0.17
  -5  11   3    0.10    0.24
   4 -11  -3    1.04    0.25
   4 -11  -3    0.56    0.22
  -4  11   3    0.46    0.28
   3 -11  -3    3.12    0.38
   3 -11  -3    2.41    0.34
  -3  11   3    1.89    0.40
   2 -11  -3    0.05    0.17
   2 -11  -3    0.11    0.18
  -2  11   3    0.21    0.24
   1 -11  -3    0.77    0.21
   1 -11  -3    0.62    0.23
  -1  11   3    0.78    0.31
   0 -11  -3    1.98    0.29
   0 -11  -3    1.88    0.33
   0  11   3    1.92    0.40
  -1 -11  -3   -0.01    0.19
  -1 -11  -3   -0.01    0.15
   1  11   3   -0.10    0.22
   1  11   3    0.06    0.15
  -2 -11  -3    0.49    0.23
  -2 -11  -3    0.02    0.11
  -2 -11  -3    0.32    0.16
   2  11   3    0.55    0.29
  -3 -11  -3    4.78    0.45
  -3 -11  -3    3.82    0.38
  -3 -11  -3    4.26    0.53
   3  11   3    4.21    0.56
  -4 -11  -3    7.08    0.54
  -4 -11  -3    6.62    0.58
  -4 -11  -3    6.74    0.70
   4  11   3    5.58    0.72
  -5 -11  -3    1.33    0.32
  -5 -11  -3    1.52    0.23
   5  11   3    0.72    0.32
  -6 -11  -3    0.33    0.16
  -6 -11  -3    0.49    0.27
   6  11   3    0.47    0.30
  -7 -11  -3    3.61    0.51
  -7 -11  -3    2.69    0.44
   7  11   3    3.27    0.65
   7  11   3    3.11    0.51
  -8 -11  -3    0.77    0.31
   8  11   3    1.13    0.37
   8  11   3    1.28    0.50
  -9 -11  -3    5.19    0.65
   9  11   3    3.88    0.80
   9  11   3    5.06    0.66
   7 -12  -3    0.39    0.23
  -7  12   3    1.05    0.34
  -7  12   3    0.63    0.24
   6 -12  -3    0.37    0.22
  -6  12   3    0.07    0.24
  -6  12   3    0.52    0.23
   5 -12  -3    1.23    0.27
  -5  12   3    1.17    0.27
  -5  12   3    1.00    0.35
   4 -12  -3    1.17    0.27
   4 -12  -3    1.84    0.32
  -4  12   3    1.47    0.38
   3 -12  -3    1.07    0.26
   3 -12  -3    1.75    0.31
  -3  12   3    1.22    0.36
   2 -12  -3    0.08    0.16
   2 -12  -3    0.59    0.23
  -2  12   3    0.03    0.24
   1 -12  -3    2.13    0.34
   1 -12  -3    2.46    0.38
  -1  12   3    2.68    0.47
   0 -12  -3    0.85    0.26
   0 -12  -3    0.83    0.22
   0  12   3    0.82    0.34
  -1 -12  -3    0.12    0.23
  -1 -12  -3    0.17    0.17
   1  12   3   -0.05    0.26
  -2 -12  -3    0.06    0.15
  -2 -12  -3    0.12    0.22
   2  12   3   -0.25    0.24
  -3 -12  -3    4.60    0.56
  -3 -12  -3    3.86    0.43
   3  12   3    3.75    0.57
  -4 -12  -3    5.83    0.62
  -4 -12  -3    4.18    0.48
   4  12   3    4.99    0.66
  -5 -12  -3    0.53    0.27
   5  12   3    0.72    0.35
  -6 -12  -3    0.45    0.29
   6  12   3    0.93    0.36
   6  12   3    0.91    0.45
  -7 -12  -3   -0.04    0.24
   7  12   3    0.22    0.30
   7  12   3    0.08    0.39
  -8 -12  -3    0.87    0.33
   8  12   3    0.76    0.36
   8  12   3   -0.02    0.44
   6 -13  -3    0.93    0.27
  -6  13   3    1.25    0.38
  -6  13   3    1.48    0.31
   5 -13  -3   -0.08    0.17
  -5  13   3   -0.02    0.20
  -5  13   3   -0.16    0.25
   4 -13  -3    0.94    0.27
  -4  13   3    0.97    0.36
   3 -13  -3    0.08    0.21
   3 -13  -3    0.40    0.20
  -3  13   3   -0.10    0.27
   2 -13  -3   -0.07    0.20
   2 -13  -3   -0.09    0.17
  -2  13   3    0.11    0.27
   1 -13  -3    0.42    0.24
   1 -13  -3    0.33    0.19
  -1  13   3    0.28    0.31
   0 -13  -3    2.24    0.39
   0 -13  -3    2.14    0.33
   0  13   3    1.69    0.43
  -1 -13  -3    0.11    0.17
  -1 -13  -3    0.14    0.22
   1  13   3    0.08    0.29
  -2 -13  -3    0.45    0.26
  -2 -13  -3    0.29    0.18
   2  13   3    0.71    0.36
  -3 -13  -3   -0.04    0.24
  -3 -13  -3    0.44    0.20
   3  13   3   -0.06    0.28
  -4 -13  -3    0.57    0.20
  -4 -13  -3    0.52    0.26
   4  13   3    0.37    0.33
  -5 -13  -3    1.34    0.36
   5  13   3    1.63    0.44
  -6 -13  -3    0.09    0.26
   6  13   3    0.23    0.33
   6  13   3    0.39    0.44
  -7 -13  -3    2.42    0.46
   7  13   3    2.18    0.51
   7  13   3    3.09    0.71
   4 -14  -3   -0.06    0.19
  -4  14   3    0.16    0.30
   3 -14  -3    0.44    0.23
  -3  14   3    0.37    0.33
   2 -14  -3    0.28    0.26
   2 -14  -3    0.56    0.22
  -2  14   3    0.13    0.30
   1 -14  -3   -0.04    0.22
   1 -14  -3   -0.04    0.18
  -1  14   3   -0.28    0.26
   0 -14  -3    2.24    0.40
   0 -14  -3    2.08    0.33
   0  14   3    1.16    0.40
  -1 -14  -3    0.23    0.19
  -1 -14  -3    0.17    0.24
   1  14   3   -0.02    0.30
  -2 -14  -3    7.49    0.79
  -2 -14  -3    6.85    0.64
   2  14   3    8.65    0.93
  -3 -14  -3    0.06    0.18
  -3 -14  -3   -0.09    0.24
   3  14   3   -0.15    0.29
  -4 -14  -3    0.42    0.29
  -4 -14  -3    1.24    0.26
   4  14   3    0.52    0.37
  -5 -14  -3   10.04    0.93
   5  14   3    9.84    1.25
   5  14   3    8.96    1.03
   3  14  -4    0.33    0.36
  -3 -14   4    0.94    0.37
   2  14  -4    0.15    0.32
  -2 -14   4   -0.01    0.27
   1  14  -4    0.98    0.40
  -1 -14   4    1.35    0.40
   0  14  -4   -0.10    0.22
   0  14  -4    0.42    0.35
   0 -14   4    0.22    0.28
  -1  14  -4    0.39    0.27
  -1  14  -4    0.34    0.35
   1 -14   4    0.24    0.29
  -2  14  -4    0.45    0.30
  -2  14  -4    0.75    0.39
   2 -14   4    0.51    0.31
  -3  14  -4    2.86    0.59
  -3  14  -4    4.71    0.61
   3 -14   4    3.32    0.55
  -4  14  -4   -0.34    0.23
  -4  14  -4    0.32    0.34
   4 -14   4   -0.03    0.28
   5  13  -4    0.87    0.41
  -5 -13   4    0.88    0.37
   4  13  -4    0.41    0.35
  -4 -13   4    0.11    0.28
   3  13  -4    3.04    0.60
  -3 -13   4    5.29    0.65
   2  13  -4   -0.02    0.21
   2  13  -4   -0.06    0.28
  -2 -13   4    0.13    0.25
   1  13  -4    2.53    0.40
   1  13  -4    1.80    0.45
  -1 -13   4    2.31    0.44
   0  13  -4    4.58    0.69
   0  13  -4    6.93    0.68
   0 -13   4    5.27    0.68
  -1  13  -4    1.73    0.36
  -1  13  -4    1.14    0.40
   1 -13   4    1.41    0.37
  -2  13  -4    0.11    0.29
  -2  13  -4   -0.31    0.22
   2 -13   4   -0.06    0.21
  -3  13  -4    0.64    0.32
  -3  13  -4    0.42    0.34
   3 -13   4    1.42    0.38
  -4  13  -4    0.84    0.37
  -4  13  -4    0.88    0.34
   4 -13   4    0.62    0.31
   4 -13   4    0.83    0.22
  -5  13  -4    0.31    0.31
  -5  13  -4    0.38    0.29
   5 -13   4    0.85    0.32
   5 -13   4    0.42    0.20
  -6  13  -4   -0.34    0.23
  -6  13  -4   -0.48    0.21
   6 -13   4   -0.01    0.18
  -7  13  -4    1.30    0.39
   7 -13   4    1.46    0.30
   7  12  -4    0.37    0.35
  -7 -12   4    0.24    0.29
   6  12  -4    0.61    0.37
  -6 -12   4    0.63    0.32
   5  12  -4    0.21    0.30
  -5 -12   4    0.02    0.25
   4  12  -4    1.08    0.38
  -4 -12   4    1.28    0.35
   3  12  -4    0.39    0.21
   3  12  -4   -0.26    0.24
  -3 -12   4    0.26    0.26
   2  12  -4    0.16    0.30
   2  12  -4    0.24    0.22
  -2 -12   4    0.45    0.26
   1  12  -4    0.02    0.26
   1  12  -4    0.05    0.20
  -1 -12   4    0.01    0.23
   0  12  -4    0.12    0.27
   0  12  -4   -0.08    0.18
   0 -12   4   -0.14    0.20
  -1  12  -4    2.33    0.48
  -1  12  -4    3.11    0.45
   1 -12   4    3.29    0.48
   1 -12   4    2.76    0.42
  -2  12  -4    3.06    0.45
  -2  12  -4    2.46    0.49
   2 -12   4    2.82    0.32
   2 -12   4    3.55    0.49
  -3  12  -4    1.54    0.40
  -3  12  -4    1.41    0.34
   3 -12   4    0.76    0.30
   3 -12   4    0.68    0.19
  -4  12  -4    0.35    0.27
  -4  12  -4    0.15    0.27
   4 -12   4   -0.09    0.15
   4 -12   4   -0.16    0.22
  -5  12  -4    0.99    0.34
  -5  12  -4    0.77    0.33
   5 -12   4    0.63    0.20
  -6  12  -4    0.78    0.34
  -6  12  -4    1.10    0.35
   6 -12   4    0.72    0.22
  -7  12  -4   -0.11    0.25
  -7  12  -4    0.50    0.29
   7 -12   4    0.21    0.19
  -8  12  -4   -0.07    0.25
   8 -12   4    0.03    0.19
   8  11  -4    3.61    0.60
  -8 -11   4    3.93    0.60
   7  11  -4    1.45    0.43
  -7 -11   4    1.30    0.38
   6  11  -4    0.36    0.32
  -6 -11   4    0.88    0.32
   5  11  -4    0.43    0.31
  -5 -11   4    0.21    0.25
   4  11  -4    0.96    0.24
   4  11  -4    0.34    0.27
  -4 -11   4    0.21    0.24
   3  11  -4    0.51    0.20
   3  11  -4    0.60    0.31
  -3 -11   4    0.74    0.28
   2  11  -4    7.89    0.69
   2  11  -4    7.03    0.80
  -2 -11   4    8.55    0.78
   1  11  -4    1.12    0.36
   1  11  -4    1.94    0.33
  -1 -11   4    2.19    0.39
   0  11  -4    0.25    0.21
   0  11  -4   -0.06    0.22
   0 -11   4    0.04    0.11
   0 -11   4    0.20    0.22
  -1  11  -4    0.34    0.26
  -1  11  -4    0.66    0.25
   1 -11   4    0.45    0.25
   1 -11   4    0.62    0.15
  -2  11  -4    0.62    0.25
  -2  11  -4    0.18    0.25
   2 -11   4    0.48    0.24
   2 -11   4    0.20    0.13
  -3  11  -4    9.71    0.83
  -3  11  -4   10.10    0.91
   3 -11   4    7.92    0.81
   3 -11   4    9.66    0.72
  -4  11  -4    0.18    0.24
  -4  11  -4   -0.21    0.23
   4 -11   4    0.01    0.13
  -5  11  -4    0.74    0.31
  -5  11  -4    0.82    0.33
   5 -11   4    0.91    0.22
  -6  11  -4    0.62    0.29
  -6  11  -4    0.21    0.25
   6 -11   4    0.45    0.19
  -7  11  -4   -0.21    0.21
  -7  11  -4   -0.08    0.24
   7 -11   4    0.47    0.21
  -8  11  -4    0.74    0.30
   8 -11   4    0.34    0.21
  -9  11  -4    1.60    0.38
  -9  11  -4    1.52    0.32
   9 -11   4    1.88    0.35
   9  10  -4    0.49    0.33
  -9 -10   4    0.00    0.25
   8  10  -4    0.13    0.30
  -8 -10   4    0.46    0.30
   7  10  -4   -0.05    0.27
  -7 -10   4    0.06    0.22
   6  10  -4    0.87    0.33
   6  10  -4    0.41    0.19
  -6 -10   4    0.94    0.32
   5  10  -4    1.81    0.30
   5  10  -4    2.00    0.41
  -5 -10   4    1.40    0.35
   4  10  -4    5.24    0.50
   4  10  -4    4.88    0.64
  -4 -10   4    5.71    0.64
   3  10  -4    0.11    0.16
   3  10  -4   -0.01    0.24
  -3 -10   4    0.00    0.20
   2  10  -4    2.54    0.35
   2  10  -4    2.47    0.44
  -2 -10   4    2.90    0.27
  -2 -10   4    2.93    0.44
   1  10  -4    1.00    0.25
   1  10  -4    0.77    0.29
  -1 -10   4    1.39    0.31
  -1 -10   4    0.99    0.16
   0  10  -4    3.42    0.42
   0  10  -4    2.86    0.47
   0 -10   4    3.03    0.29
   0 -10   4    3.25    0.45
  -1  10  -4    1.78    0.39
  -1  10  -4    2.30    0.36
   1 -10   4    2.56    0.26
   1 -10   4    2.05    0.37
  -2  10  -4    0.45    0.27
  -2  10  -4    0.30    0.22
   2 -10   4    0.27    0.13
   2 -10   4    0.56    0.24
  -3  10  -4    0.61    0.25
  -3  10  -4    0.56    0.28
   3 -10   4    0.85    0.18
  -4  10  -4    0.03    0.24
  -4  10  -4    0.83    0.27
   4 -10   4    0.44    0.16
  -5  10  -4    0.15    0.24
  -5  10  -4    0.44    0.26
   5 -10   4    0.26    0.15
  -6  10  -4    1.43    0.34
  -6  10  -4    0.87    0.31
   6 -10   4    1.06    0.24
  -7  10  -4    4.42    0.56
  -7  10  -4    3.09    0.48
   7 -10   4    2.81    0.39
  -8  10  -4    0.40    0.26
   8 -10   4    0.52    0.22
  -9  10  -4    0.17    0.23
  -9  10  -4   -0.04    0.19
   9 -10   4    0.24    0.21
 -10  10  -4   -0.03    0.21
 -10  10  -4   -0.15    0.16
  10 -10   4   -0.06    0.20
  10   9  -4    0.01    0.27
 -10  -9   4   -0.36    0.24
   9   9  -4    1.64    0.42
  -9  -9   4    2.30    0.44
   8   9  -4    0.37    0.29
  -8  -9   4   -0.21    0.21
   7   9  -4    0.00    0.25
   7   9  -4    0.05    0.16
  -7  -9   4   -0.05    0.21
   6   9  -4    2.50    0.45
   6   9  -4    2.28    0.32
  -6  -9   4    1.75    0.37
   5   9  -4   10.35    0.80
   5   9  -4   10.31    0.91
  -5  -9   4    9.21    0.86
   4   9  -4    0.81    0.21
   4   9  -4    0.71    0.28
  -4  -9   4    0.84    0.27
   3   9  -4    0.24    0.22
   3   9  -4    0.12    0.16
  -3  -9   4    0.10    0.19
   2   9  -4    0.79    0.26
   2   9  -4    0.72    0.20
  -2  -9   4    0.64    0.13
  -2  -9   4    0.56    0.22
   1   9  -4    0.38    0.18
   1   9  -4    0.08    0.21
  -1  -9   4    0.47    0.21
  -1  -9   4    0.17    0.09
   0   9  -4    6.46    0.71
   0   9  -4    7.95    0.64
   0  -9   4    7.34    0.67
   0  -9   4    7.08    0.53
  -1   9  -4    1.39    0.32
  -1   9  -4    1.37    0.27
   1  -9   4    1.15    0.17
   1  -9   4    0.97    0.28
  -2   9  -4    0.42    0.23
  -2   9  -4    0.29    0.20
   2  -9   4    0.63    0.14
  -3   9  -4    1.39    0.33
  -3   9  -4    1.42    0.29
   3  -9   4    1.28    0.20
  -4   9  -4   -0.22    0.19
  -4   9  -4    0.86    0.29
   4  -9   4   -0.01    0.12
  -5   9  -4    0.15    0.24
  -5   9  -4    0.19    0.24
   5  -9   4    0.30    0.15
  -6   9  -4    0.18    0.22
  -6   9  -4   -0.01    0.21
   6  -9   4   -0.04    0.15
  -7   9  -4    1.67    0.36
  -7   9  -4    1.12    0.30
   7  -9   4    1.57    0.33
   7  -9   4    1.54    0.28
  -8   9  -4    0.59    0.26
  -8   9  -4    1.32    0.34
   8  -9   4    1.19    0.27
  -9   9  -4    0.46    0.22
  -9   9  -4    0.56    0.24
   9  -9   4    1.04    0.27
 -10   9  -4   -0.20    0.18
 -10   9  -4    0.10    0.18
  10  -9   4    0.29    0.22
 -11   9  -4    0.46    0.22
  11  -9   4    0.23    0.22
  10   8  -4    1.14    0.37
 -10  -8   4    1.03    0.35
   9   8  -4    0.58    0.32
  -9  -8   4    0.11    0.18
  -9  -8   4   -0.06    0.24
   8   8  -4   -0.02    0.17
   8   8  -4   -0.26    0.23
  -8  -8   4   -0.10    0.15
  -8  -8   4    0.26    0.27
   7   8  -4    0.67    0.30
   7   8  -4    0.81    0.22
  -7  -8   4    0.32    0.25
  -7  -8   4    0.40    0.18
   6   8  -4    0.81    0.30
   6   8  -4    0.78    0.21
  -6  -8   4    0.72    0.25
  -6  -8   4    0.84    0.18
   5   8  -4    5.17    0.60
   5   8  -4    4.70    0.46
  -5  -8   4    5.25    0.42
  -5  -8   4    5.10    0.57
   4   8  -4    0.62    0.18
   4   8  -4    0.48    0.23
  -4  -8   4    0.57    0.23
  -4  -8   4    0.49    0.12
   3   8  -4    0.14    0.15
   3   8  -4    0.07    0.18
  -3  -8   4    0.19    0.08
  -3  -8   4    0.22    0.19
   2   8  -4    1.82    0.34
   2   8  -4    1.91    0.28
  -2  -8   4    2.20    0.33
  -2  -8   4    2.29    0.21
   1   8  -4    4.73    0.56
   1   8  -4    5.86    0.48
  -1  -8   4    5.06    0.39
  -1  -8   4    5.63    0.53
   0   8  -4    0.49    0.18
   0   8  -4    0.04    0.19
   0  -8   4    0.57    0.20
   0  -8   4    0.31    0.09
  -1   8  -4    1.53    0.32
  -1   8  -4    1.30    0.26
   1  -8   4    1.71    0.19
   1  -8   4    1.90    0.31
  -2   8  -4    1.01    0.27
  -2   8  -4    1.45    0.27
   2  -8   4    1.19    0.17
  -3   8  -4    0.61    0.24
  -3   8  -4    0.67    0.22
   3  -8   4    0.68    0.15
  -4   8  -4    0.45    0.24
  -4   8  -4    0.64    0.23
   4  -8   4    0.96    0.18
  -5   8  -4   -0.01    0.19
  -5   8  -4    0.13    0.20
   5  -8   4    0.14    0.15
   5  -8   4    0.03    0.19
  -6   8  -4   15.13    1.17
  -6   8  -4   15.25    1.20
   6  -8   4   14.66    1.11
   6  -8   4   16.23    1.17
  -7   8  -4   -0.08    0.21
  -7   8  -4   -0.03    0.18
   7  -8   4    0.21    0.17
   7  -8   4   -0.03    0.17
  -8   8  -4    1.19    0.32
  -8   8  -4    0.76    0.24
  -8   8  -4    0.62    0.20
   8  -8   4    0.81    0.24
   8  -8   4    0.81    0.30
  -9   8  -4    0.88    0.22
  -9   8  -4    0.51    0.22
   9  -8   4    0.80    0.25
 -10   8  -4    7.53    0.69
 -10   8  -4    8.24    0.68
  10  -8   4    7.48    0.72
 -11   8  -4    0.24    0.20
  11  -8   4    0.28    0.24
 -12   8  -4    1.78    0.32
  12  -8   4    1.54    0.35
  11   7  -4    6.51    0.94
  11   7  -4    5.96    0.74
 -11  -7   4    6.26    0.75
 -11  -7   4    7.21    0.71
  10   7  -4    2.87    0.38
  10   7  -4    2.14    0.44
 -10  -7   4    3.45    0.50
 -10  -7   4    2.14    0.40
 -10  -7   4    2.59    0.40
   9   7  -4    0.51    0.28
   9   7  -4    0.18    0.17
  -9  -7   4    0.10    0.20
  -9  -7   4    0.24    0.17
  -9  -7   4   -0.08    0.22
   8   7  -4   -0.22    0.21
   8   7  -4    0.14    0.15
  -8  -7   4   -0.05    0.20
  -8  -7   4    0.05    0.16
  -8  -7   4    0.00    0.21
   7   7  -4    4.51    0.44
   7   7  -4    4.22    0.55
  -7  -7   4    4.86    0.56
  -7  -7   4    4.06    0.50
  -7  -7   4    5.02    0.47
   6   7  -4    4.86    0.56
   6   7  -4    5.19    0.46
  -6  -7   4    3.75    0.48
  -6  -7   4    4.84    0.43
  -6  -7   4    4.84    0.55
   5   7  -4    1.66    0.34
   5   7  -4    1.57    0.25
  -5  -7   4    1.84    0.23
  -5  -7   4    1.85    0.33
   4   7  -4    0.21    0.18
   4   7  -4    0.26    0.14
  -4  -7   4    0.59    0.22
  -4  -7   4    0.08    0.10
   3   7  -4    1.00    0.26
   3   7  -4    1.55    0.23
  -3  -7   4    1.46    0.28
  -3  -7   4    1.44    0.16
   2   7  -4    3.47    0.36
   2   7  -4    3.44    0.41
  -2  -7   4    3.16    0.40
   1   7  -4    0.46    0.19
   1   7  -4    0.33    0.15
  -1  -7   4    0.13    0.15
  -1  -7   4    0.17    0.07
   0   7  -4   11.14    0.90
   0   7  -4   11.19    0.84
   0  -7   4   10.52    0.86
   0  -7   4   11.50    0.76
  -1   7  -4    0.30    0.16
  -1   7  -4    0.09    0.18
   1  -7   4    0.40    0.10
  -2   7  -4    1.44    0.25
  -2   7  -4    0.85    0.25
   2  -7   4    0.98    0.15
  -3   7  -4    3.42    0.44
  -3   7  -4    4.85    0.47
   3  -7   4    3.78    0.45
   3  -7   4    3.96    0.34
  -4   7  -4    0.44    0.22
  -4   7  -4    0.26    0.19
   4  -7   4    0.51    0.15
   4  -7   4    0.53    0.20
  -5   7  -4    6.72    0.64
  -5   7  -4    7.90    0.66
   5  -7   4    7.67    0.59
   5  -7   4    7.20    0.65
  -6   7  -4   12.36    0.94
  -6   7  -4   11.99    0.97
   6  -7   4   11.82    0.94
   6  -7   4   11.31    0.88
  -7   7  -4    5.55    0.51
  -7   7  -4    4.67    0.50
  -7   7  -4    4.79    0.55
   7  -7   4    3.64    0.46
   7  -7   4    5.17    0.54
  -8   7  -4    0.04    0.15
  -8   7  -4    0.05    0.22
  -8   7  -4   -0.16    0.16
  -8   7  -4   -0.31    0.16
   8  -7   4    0.23    0.19
   8  -7   4    0.19    0.21
  -9   7  -4    0.14    0.16
  -9   7  -4    0.08    0.18
  -9   7  -4    0.01    0.20
   9  -7   4    0.25    0.20
 -10   7  -4    0.21    0.18
 -10   7  -4    0.33    0.24
 -10   7  -4    0.00    0.17
  10  -7   4   -0.40    0.15
 -11   7  -4    0.52    0.20
 -11   7  -4    0.38    0.27
  11  -7   4    0.47    0.26
 -12   7  -4    0.50    0.29
 -12   7  -4    0.39    0.22
  12  -7   4    0.55    0.26
  11   6  -4    0.12    0.26
  11   6  -4    0.53    0.22
  11   6  -4    0.03    0.35
 -11  -6   4    0.25    0.22
 -11  -6   4   -0.39    0.22
 -11  -6   4    0.23    0.23
  10   6  -4    1.20    0.35
  10   6  -4    1.21    0.26
  10   6  -4    1.61    0.29
 -10  -6   4    1.20    0.34
 -10  -6   4    1.16    0.30
 -10  -6   4    1.68    0.32
   9   6  -4    0.22    0.24
   9   6  -4    0.35    0.18
  -9  -6   4    0.06    0.19
  -9  -6   4    0.42    0.24
  -9  -6   4   -0.20    0.16
   8   6  -4   -0.02    0.14
   8   6  -4    0.20    0.25
  -8  -6   4   -0.04    0.17
  -8  -6   4   -0.20    0.17
  -8  -6   4   -0.06    0.19
   7   6  -4    4.37    0.45
   7   6  -4    4.16    0.53
  -7  -6   4    4.14    0.48
  -7  -6   4    4.41    0.51
  -7  -6   4    4.15    0.43
   6   6  -4    3.64    0.46
   6   6  -4    2.93    0.34
  -6  -6   4    2.29    0.37
  -6  -6   4    2.99    0.33
  -6  -6   4    3.55    0.42
   5   6  -4    1.09    0.20
   5   6  -4    0.90    0.25
  -5  -6   4    1.10    0.18
  -5  -6   4    1.10    0.26
  -5  -6   4    1.19    0.25
   4   6  -4    0.48    0.20
   4   6  -4    0.52    0.16
  -4  -6   4    0.20    0.16
  -4  -6   4    0.47    0.12
  -4  -6   4    0.33    0.18
   3   6  -4    1.29    0.26
   3   6  -4    1.19    0.20
  -3  -6   4    1.41    0.23
  -3  -6   4    1.44    0.25
  -3  -6   4    1.13    0.15
   2   6  -4    8.89    0.76
   2   6  -4    9.59    0.71
  -2  -6   4    9.91    0.64
  -2  -6   4    9.04    0.75
   1   6  -4   12.16    0.95
   1   6  -4   12.45    0.91
  -1  -6   4   13.09    0.84
  -1  -6   4   12.14    0.94
   0   6  -4   15.38    1.16
   0   6  -4   16.42    1.13
   0  -6   4   15.87    1.15
   0  -6   4   16.06    1.05
  -1   6  -4   20.20    1.49
  -1   6  -4   21.80    1.46
   1  -6   4   21.25    1.39
  -2   6  -4    0.29    0.18
  -2   6  -4    0.26    0.16
   2  -6   4   -0.01    0.15
   2  -6   4    0.08    0.09
  -3   6  -4   16.35    1.22
  -3   6  -4   17.63    1.24
   3  -6   4   17.67    1.24
   3  -6   4   16.55    1.16
  -4   6  -4    7.14    0.62
  -4   6  -4    6.83    0.54
  -4   6  -4    7.02    0.61
   4  -6   4    7.77    0.63
   4  -6   4    6.80    0.55
  -5   6  -4    0.09    0.17
  -5   6  -4   -0.03    0.15
  -5   6  -4    0.56    0.16
   5  -6   4    0.19    0.14
   5  -6   4    0.40    0.19
  -6   6  -4   -0.02    0.17
  -6   6  -4    0.13    0.16
  -6   6  -4   -0.15    0.12
   6  -6   4    0.18    0.18
   6  -6   4   -0.03    0.13
  -7   6  -4    0.76    0.13
  -7   6  -4    0.23    0.18
  -7   6  -4    0.50    0.22
  -7   6  -4    0.85    0.21
   7  -6   4    0.78    0.24
   7  -6   4    0.74    0.21
  -8   6  -4    0.18    0.19
  -8   6  -4   -0.02    0.16
  -8   6  -4    0.12    0.15
   8  -6   4    0.15    0.17
   8  -6   4   -0.02    0.20
  -9   6  -4    5.93    0.54
  -9   6  -4    6.55    0.57
  -9   6  -4    6.79    0.65
   9  -6   4    5.12    0.60
   9  -6   4    6.88    0.64
 -10   6  -4    0.23    0.17
 -10   6  -4    0.32    0.23
 -10   6  -4    0.38    0.19
  10  -6   4    0.55    0.24
 -11   6  -4    0.05    0.16
 -11   6  -4    0.04    0.23
  11  -6   4    0.00    0.21
 -12   6  -4    0.03    0.18
 -12   6  -4    0.35    0.27
  12  -6   4   -0.02    0.23
 -13   6  -4    1.51    0.39
 -13   6  -4    1.46    0.32
  13  -6   4    1.46    0.38
  12   5  -4    1.00    0.46
  12   5  -4    0.09    0.23
  12   5  -4    0.54    0.29
  12   5  -4    0.29    0.21
 -12  -5   4    0.03    0.27
 -12  -5   4    0.08    0.22
 -12  -5   4    0.01    0.24
  11   5  -4    0.46    0.21
  11   5  -4    0.24    0.20
  11   5  -4    0.12    0.31
  11   5  -4   -0.22    0.22
 -11  -5   4    0.31    0.26
 -11  -5   4   -0.21    0.21
 -11  -5   4    0.35    0.23
  10   5  -4    0.00    0.15
  10   5  -4   -0.06    0.21
  10   5  -4   -0.04    0.31
  10   5  -4    0.25    0.17
 -10  -5   4    0.17    0.24
 -10  -5   4   -0.10    0.18
 -10  -5   4   -0.46    0.16
   9   5  -4    0.79    0.22
   9   5  -4    0.56    0.26
   9   5  -4    1.19    0.23
  -9  -5   4    1.02    0.27
  -9  -5   4    0.67    0.27
  -9  -5   4    0.88    0.25
   8   5  -4   11.93    0.95
   8   5  -4   11.69    0.87
  -8  -5   4   11.32    0.94
  -8  -5   4   10.60    0.90
  -8  -5   4   12.01    0.90
   7   5  -4    1.12    0.28
   7   5  -4    0.75    0.19
  -7  -5   4    1.14    0.25
  -7  -5   4    1.13    0.23
  -7  -5   4    0.74    0.25
   6   5  -4    0.41    0.14
   6   5  -4    0.05    0.17
  -6  -5   4    0.20    0.14
  -6  -5   4    0.11    0.17
  -6  -5   4    0.28    0.17
   5   5  -4    3.83    0.35
   5   5  -4    3.89    0.44
  -5  -5   4    3.59    0.42
  -5  -5   4    3.90    0.34
  -5  -5   4    2.95    0.37
   4   5  -4   19.27    1.35
   4   5  -4   18.84    1.41
  -4  -5   4   19.62    1.41
  -4  -5   4   20.09    1.39
  -4  -5   4   21.10    1.34
   3   5  -4   14.77    1.04
   3   5  -4   13.85    1.08
  -3  -5   4   14.77    1.08
  -3  -5   4   16.01    1.00
  -3  -5   4   14.25    1.05
   2   5  -4    0.13    0.14
   2   5  -4    0.45    0.13
  -2  -5   4    0.26    0.08
  -2  -5   4    0.44    0.17
  -2  -5   4    0.36    0.14
   1   5  -4    3.22    0.32
   1   5  -4    2.37    0.32
  -1  -5   4    2.64    0.33
  -1  -5   4    2.80    0.21
  -1  -5   4    3.52    0.32
   0   5  -4   39.76    2.50
   0   5  -4   36.39    2.52
   0  -5   4   37.40    2.43
  -1   5  -4    4.56    0.41
  -1   5  -4    5.08    0.45
   1  -5   4    4.59    0.34
   1  -5   4    4.94    0.46
  -2   5  -4   58.04    3.97
  -2   5  -4   62.27    3.99
   2  -5   4   65.80    4.01
   2  -5   4   58.14    3.91
  -3   5  -4  108.87    7.19
  -3   5  -4  111.93    7.12
  -3   5  -4  117.09    7.20
   3  -5   4  113.46    7.22
   3  -5   4  106.04    7.14
  -4   5  -4   30.06    1.86
  -4   5  -4   29.00    1.91
  -4   5  -4   26.74    1.91
   4  -5   4   26.77    1.92
   4  -5   4   27.50    1.87
  -5   5  -4   26.25    1.75
  -5   5  -4   26.89    1.72
  -5   5  -4   21.53    1.76
   5  -5   4   26.45    1.72
   5  -5   4   26.26    1.79
  -6   5  -4   -0.03    0.13
  -6   5  -4   -0.23    0.12
  -6   5  -4    0.16    0.18
  -6   5  -4    0.22    0.08
   6  -5   4    0.12    0.17
   6  -5   4   -0.01    0.13
  -7   5  -4    8.78    0.61
  -7   5  -4    7.16    0.49
  -7   5  -4    6.55    0.62
  -7   5  -4    6.38    0.57
  -7   5  -4    5.49    0.53
   7  -5   4    7.19    0.59
   7  -5   4    7.09    0.63
  -8   5  -4   -0.29    0.15
  -8   5  -4   -0.04    0.13
  -8   5  -4    0.00    0.14
  -8   5  -4    0.08    0.09
   8  -5   4    0.01    0.19
   8  -5   4   -0.17    0.15
  -9   5  -4    1.71    0.26
  -9   5  -4    2.08    0.33
  -9   5  -4    1.27    0.25
   9  -5   4    1.19    0.28
   9  -5   4    1.39    0.33
 -10   5  -4    1.01    0.23
 -10   5  -4    1.32    0.30
  10  -5   4    1.71    0.36
  10  -5   4    1.44    0.32
 -11   5  -4    0.40    0.24
 -11   5  -4    0.71    0.21
  11  -5   4    0.13    0.22
 -12   5  -4   -0.07    0.18
 -12   5  -4    0.38    0.27
  12  -5   4   -0.15    0.20
 -13   5  -4   -0.16    0.18
 -13   5  -4    0.56    0.30
  13  -5   4   -0.08    0.22
  12   4  -4    0.27    0.20
  12   4  -4   -0.20    0.35
  12   4  -4   -0.18    0.21
  12   4  -4   -0.17    0.19
 -12  -4   4   -0.25    0.18
 -12  -4   4    0.24    0.25
 -12  -4   4    0.24    0.27
  11   4  -4    0.81    0.23
  11   4  -4    0.68    0.23
  11   4  -4    0.31    0.24
  11   4  -4    0.24    0.34
 -11  -4   4    0.76    0.31
 -11  -4   4    0.55    0.27
 -11  -4   4    0.89    0.27
  10   4  -4    0.27    0.22
  10   4  -4    0.05    0.16
  10   4  -4    0.35    0.18
  10   4  -4   -0.23    0.26
 -10  -4   4    0.28    0.24
 -10  -4   4    0.36    0.23
 -10  -4   4   -0.03    0.19
   9   4  -4    4.75    0.46
   9   4  -4    5.52    0.57
   9   4  -4    5.14    0.47
  -9  -4   4    5.11    0.58
  -9  -4   4    4.16    0.51
  -9  -4   4    5.24    0.55
   8   4  -4    7.82    0.70
   8   4  -4    8.35    0.64
   8   4  -4    8.43    0.63
  -8  -4   4    6.96    0.65
  -8  -4   4    7.15    0.69
  -8  -4   4    8.26    0.68
   7   4  -4    0.89    0.19
   7   4  -4    0.78    0.22
  -7  -4   4    1.02    0.21
  -7  -4   4    0.83    0.22
  -7  -4   4    0.73    0.22
   6   4  -4    5.41    0.54
   6   4  -4    6.18    0.51
  -6  -4   4    6.11    0.56
  -6  -4   4    6.86    0.52
  -6  -4   4    6.21    0.54
   5   4  -4    4.93    0.44
   5   4  -4    5.66    0.49
  -5  -4   4    6.28    0.51
  -5  -4   4    4.83    0.47
  -5  -4   4    5.68    0.45
   4   4  -4    0.03    0.13
   4   4  -4    0.20    0.11
  -4  -4   4    0.26    0.12
  -4  -4   4    0.01    0.12
  -4  -4   4    0.30    0.15
   3   4  -4    4.97    0.46
   3   4  -4    4.78    0.41
  -3  -4   4    5.13    0.40
  -3  -4   4    5.42    0.44
  -3  -4   4    5.78    0.47
   2   4  -4   43.96    3.06
   2   4  -4   46.84    3.10
  -2  -4   4   49.06    3.08
  -2  -4   4   48.73    3.10
  -2  -4   4   47.16    3.03
   1   4  -4    1.57    0.23
   1   4  -4    1.55    0.20
  -1  -4   4    1.60    0.20
  -1  -4   4    1.52    0.22
   0   4  -4   31.11    2.06
   0   4  -4   30.96    2.02
   0   4  -4   31.48    2.09
   0  -4   4   30.97    2.00
   0  -4   4   31.71    2.05
   0  -4   4   31.28    2.11
  -1   4  -4    8.60    0.65
  -1   4  -4    8.92    0.66
   1  -4   4    9.02    0.69
   1  -4   4    8.55    0.59
  -2   4  -4  149.93    9.44
  -2   4  -4  149.09    9.50
  -2   4  -4  142.32    9.50
   2  -4   4  147.15    9.53
   2  -4   4  151.84    9.45
  -3   4  -4    0.25    0.10
  -3   4  -4    0.27    0.15
  -3   4  -4   -0.02    0.12
   3  -4   4    0.11    0.09
   3  -4   4    0.14    0.16
  -4   4  -4  102.49    6.94
  -4   4  -4  113.39    6.90
  -4   4  -4  107.62    6.92
   4  -4   4  102.46    6.90
   4  -4   4  111.63    6.97
  -5   4  -4    0.57    0.15
  -5   4  -4    0.60    0.16
  -5   4  -4    0.58    0.19
   5  -4   4    0.43    0.14
   5  -4   4    0.55    0.20
  -6   4  -4    1.59    0.16
  -6   4  -4    2.02    0.29
  -6   4  -4    2.09    0.27
  -6   4  -4    1.87    0.24
   6  -4   4    1.48    0.23
   6  -4   4    1.95    0.31
  -7   4  -4    5.67    0.51
  -7   4  -4    6.44    0.45
  -7   4  -4    5.88    0.57
  -7   4  -4    6.68    0.55
  -7   4  -4    6.50    0.51
   7  -4   4    6.48    0.55
   7  -4   4    6.62    0.60
  -8   4  -4    3.64    0.39
  -8   4  -4    3.61    0.36
  -8   4  -4    3.78    0.43
  -8   4  -4    4.07    0.31
   8  -4   4    4.00    0.44
   8  -4   4    4.25    0.50
  -9   4  -4    0.60    0.22
  -9   4  -4    0.23    0.16
   9  -4   4    0.32    0.21
   9  -4   4   -0.06    0.23
 -10   4  -4    0.46    0.23
 -10   4  -4    0.49    0.19
  10  -4   4    0.36    0.22
  10  -4   4    0.55    0.29
 -11   4  -4    6.08    0.68
 -11   4  -4    6.86    0.59
  11  -4   4    6.48    0.69
 -12   4  -4    0.42    0.27
 -12   4  -4    0.51    0.21
  12  -4   4    0.15    0.22
 -13   4  -4    0.33    0.22
 -13   4  -4    0.83    0.30
  13  -4   4    0.27    0.25
  12   3  -4    2.86    0.46
  12   3  -4    4.78    0.50
  12   3  -4    4.07    0.48
 -12  -3   4    2.62    0.47
 -12  -3   4    3.65    0.49
 -12  -3   4    3.56    0.55
  11   3  -4    0.36    0.37
  11   3  -4    1.79    0.31
  11   3  -4    1.50    0.32
  11   3  -4    1.85    0.30
 -11  -3   4    1.34    0.35
 -11  -3   4    1.37    0.33
 -11  -3   4    1.85    0.34
  10   3  -4    2.10    0.31
  10   3  -4    1.98    0.29
  10   3  -4    1.43    0.42
  10   3  -4    1.78    0.32
 -10  -3   4    1.36    0.34
 -10  -3   4    1.24    0.31
 -10  -3   4    1.49    0.30
   9   3  -4    0.88    0.21
   9   3  -4    1.04    0.22
  -9  -3   4    0.70    0.25
  -9  -3   4    0.81    0.23
  -9  -3   4    1.05    0.27
   8   3  -4    0.68    0.18
   8   3  -4    1.17    0.22
  -8  -3   4    0.73    0.23
  -8  -3   4    1.01    0.24
  -8  -3   4    0.87    0.23
   7   3  -4    4.63    0.40
   7   3  -4    4.10    0.40
  -7  -3   4    4.22    0.47
  -7  -3   4    4.98    0.50
  -7  -3   4    5.19    0.48
   6   3  -4    4.09    0.34
   6   3  -4    4.11    0.36
  -6  -3   4    3.48    0.39
  -6  -3   4    3.69    0.41
  -6  -3   4    3.28    0.38
   5   3  -4    0.67    0.14
  -5  -3   4    0.64    0.17
  -5  -3   4    0.57    0.18
  -5  -3   4    0.68    0.17
   4   3  -4    0.23    0.11
   4   3  -4    0.10    0.12
  -4  -3   4    0.04    0.11
  -4  -3   4    0.06    0.13
  -4  -3   4    0.00    0.11
   3   3  -4   15.42    1.05
   3   3  -4   14.87    1.03
  -3  -3   4   14.66    1.01
  -3  -3   4   13.78    1.04
  -3  -3   4   16.44    1.06
   2   3  -4   21.57    1.55
   2   3  -4   24.16    1.53
  -2  -3   4   23.61    1.55
  -2  -3   4   22.94    1.51
  -2  -3   4   23.06    1.56
   1   3  -4   72.89    4.48
   1   3  -4   65.76    4.48
  -1  -3   4   67.47    4.49
  -1  -3   4   71.40    4.47
   0   3  -4    2.45    0.26
   0   3  -4    2.90    0.26
   0  -3   4    2.73    0.24
   0  -3   4    2.40    0.30
  -1   3  -4    8.43    0.63
  -1   3  -4    9.07    0.63
   1  -3   4    9.26    0.60
   1  -3   4    8.23    0.57
   1  -3   4    8.08    0.66
  -2   3  -4   22.94    1.43
  -2   3  -4   22.42    1.37
  -2   3  -4   21.21    1.43
   2  -3   4   19.54    1.38
   2  -3   4   19.41    1.45
  -3   3  -4   44.87    2.79
  -3   3  -4   38.31    2.73
  -3   3  -4   45.85    2.77
  -3   3  -4   42.21    2.81
   3  -3   4   43.32    2.84
   3  -3   4   43.23    2.77
  -4   3  -4    2.18    0.28
  -4   3  -4    2.30    0.25
  -4   3  -4    2.54    0.27
   4  -3   4    2.74    0.25
   4  -3   4    2.95    0.35
  -5   3  -4    3.50    0.40
  -5   3  -4    4.54    0.37
  -5   3  -4    4.10    0.36
   5  -3   4    4.33    0.46
   5  -3   4    4.49    0.37
  -6   3  -4   10.17    0.76
  -6   3  -4   11.58    0.80
  -6   3  -4   11.40    0.83
  -6   3  -4    9.96    0.76
   6  -3   4   11.59    0.88
   6  -3   4   10.36    0.78
  -7   3  -4    8.01    0.62
  -7   3  -4    7.99    0.61
  -7   3  -4    7.83    0.67
  -7   3  -4    9.07    0.66
  -7   3  -4    8.20    0.56
   7  -3   4    9.44    0.76
   7  -3   4    7.90    0.65
  -8   3  -4    6.67    0.48
  -8   3  -4    7.42    0.60
  -8   3  -4    6.74    0.55
   8  -3   4    6.63    0.58
   8  -3   4    7.30    0.68
  -9   3  -4    2.01    0.21
  -9   3  -4    2.03    0.28
  -9   3  -4    1.98    0.32
   9  -3   4    2.22    0.41
   9  -3   4    1.97    0.31
 -10   3  -4    4.72    0.46
 -10   3  -4    3.76    0.49
  10  -3   4    4.38    0.51
  10  -3   4    4.37    0.58
 -11   3  -4    1.79    0.28
 -11   3  -4    1.13    0.30
  11  -3   4    1.50    0.32
  11  -3   4    1.44    0.40
 -12   3  -4    0.55    0.22
 -12   3  -4    0.93    0.32
  12  -3   4    0.57    0.28
 -13   3  -4    0.22    0.21
 -13   3  -4   -0.37    0.18
  13  -3   4    0.26    0.25
  13   2  -4    0.39    0.22
  13   2  -4    0.00    0.23
 -13  -2   4    0.06    0.22
 -13  -2   4   -0.37    0.23
 -13  -2   4    0.13    0.22
  12   2  -4    1.11    0.28
 -12  -2   4    0.64    0.26
 -12  -2   4    1.18    0.29
 -12  -2   4    0.61    0.29
  11   2  -4    0.35    0.21
  11   2  -4    0.33    0.34
 -11  -2   4    0.25    0.25
 -11  -2   4    0.31    0.21
 -11  -2   4    0.64    0.28
 -11  -2   4    0.19    0.20
  10   2  -4    4.05    0.60
  10   2  -4    4.60    0.47
 -10  -2   4    3.14    0.46
 -10  -2   4    3.81    0.43
 -10  -2   4    3.07    0.47
 -10  -2   4    3.59    0.44
   9   2  -4    9.45    0.84
   9   2  -4    9.00    0.68
  -9  -2   4    6.77    0.69
  -9  -2   4    8.65    0.67
  -9  -2   4    8.26    0.74
  -9  -2   4    7.55    0.68
  -8  -2   4    0.31    0.18
  -8  -2   4    0.82    0.20
  -8  -2   4    0.61    0.17
  -8  -2   4    0.56    0.21
   7   2  -4    0.95    0.18
  -7  -2   4    0.40    0.19
  -7  -2   4    0.56    0.18
  -7  -2   4    0.92    0.22
  -7  -2   4    0.66    0.16
   6   2  -4    3.79    0.35
  -6  -2   4    4.07    0.39
  -6  -2   4    4.04    0.42
  -6  -2   4    4.22    0.36
  -6  -2   4    4.27    0.42
   5   2  -4   91.84    5.49
   5   2  -4   90.71    5.50
  -5  -2   4   81.30    5.50
  -5  -2   4   77.39    5.51
  -5  -2   4   91.96    5.53
  -5  -2   4   78.47    5.52
   4   2  -4    2.46    0.26
   4   2  -4    2.60    0.23
  -4  -2   4    2.96    0.30
  -4  -2   4    2.53    0.25
  -4  -2   4    2.15    0.27
  -4  -2   4    3.10    0.29
   3   2  -4   31.09    2.08
   3   2  -4   31.45    2.05
  -3  -2   4   32.49    2.10
  -3  -2   4   32.57    2.10
  -3  -2   4   31.10    2.08
   2   2  -4   16.42    1.15
   2   2  -4   15.88    1.12
  -2  -2   4   18.97    1.17
  -2  -2   4   18.68    1.17
   1   2  -4   53.37    3.32
  -1  -2   4   48.37    3.36
  -1  -2   4   53.52    3.33
  -1  -2   4   50.47    3.33
   0   2  -4    4.49    0.36
   0   2  -4    4.66    0.37
   0  -2   4    4.92    0.35
   0  -2   4    4.71    0.42
  -1   2  -4  213.11   13.69
  -1   2  -4  228.79   13.73
  -1   2  -4  221.45   13.72
   1  -2   4  213.14   13.77
   1  -2   4  200.67   13.70
  -2   2  -4    0.10    0.05
   2  -2   4    0.24    0.15
  -3   2  -4   40.97    2.78
  -3   2  -4   43.18    2.76
  -3   2  -4   44.37    2.75
   3  -2   4   41.58    2.83
  -4   2  -4    7.71    0.61
  -4   2  -4    8.96    0.60
  -4   2  -4    7.97    0.58
   4  -2   4    8.22    0.68
  -5   2  -4   30.48    1.81
  -5   2  -4   27.71    1.80
  -5   2  -4   28.29    1.86
  -5   2  -4   26.44    1.82
   5  -2   4   23.80    1.89
  -6   2  -4    5.03    0.42
  -6   2  -4    5.50    0.41
  -6   2  -4    5.47    0.45
  -6   2  -4    5.10    0.46
   6  -2   4    5.24    0.57
  -7   2  -4   18.44    1.22
  -7   2  -4   18.75    1.27
  -7   2  -4   17.30    1.30
   7  -2   4   17.38    1.38
   7  -2   4   20.91    1.31
  -8   2  -4    5.20    0.38
  -8   2  -4    5.32    0.48
  -8   2  -4    5.20    0.44
   8  -2   4    4.94    0.47
   8  -2   4    4.27    0.57
  -9   2  -4    0.84    0.14
  -9   2  -4    1.08    0.25
  -9   2  -4    0.98    0.20
   9  -2   4    0.75    0.21
   9  -2   4    1.54    0.37
 -10   2  -4    0.30    0.21
 -10   2  -4    0.40    0.16
  10  -2   4    0.38    0.30
  10  -2   4    0.12    0.17
 -11   2  -4    1.46    0.26
 -11   2  -4    1.09    0.30
  11  -2   4    2.11    0.34
 -12   2  -4    1.04    0.29
 -12   2  -4    1.20    0.25
  12  -2   4    0.82    0.39
  12  -2   4    0.91    0.29
 -13   2  -4    3.76    0.57
 -13   2  -4    6.02    0.53
  13  -2   4    3.82    0.55
 -14   2  -4    3.27    0.41
 -14   2  -4    2.24    0.45
  14  -2   4    3.30    0.51
  13   1  -4    0.68    0.29
 -13  -1   4    0.02    0.27
 -13  -1   4    0.74    0.28
 -13  -1   4    0.68    0.26
  12   1  -4    0.72    0.28
 -12  -1   4   -0.73    0.20
 -12  -1   4    0.49    0.23
 -12  -1   4    0.34    0.22
  11   1  -4    0.81    0.26
 -11  -1   4    0.35    0.25
 -11  -1   4    0.00    0.20
 -11  -1   4    0.16    0.19
  10   1  -4    0.21    0.33
  10   1  -4    0.79    0.24
 -10  -1   4    0.35    0.19
 -10  -1   4    0.21    0.22
 -10  -1   4    0.29    0.20
   9   1  -4    1.72    0.41
   9   1  -4    3.27    0.36
  -9  -1   4    1.66    0.32
  -9  -1   4    2.31    0.34
  -9  -1   4    2.47    0.32
  -9  -1   4    1.92    0.34
   8   1  -4    0.83    0.20
   8   1  -4    0.99    0.31
  -8  -1   4    0.86    0.25
  -8  -1   4    1.11    0.26
  -8  -1   4    1.08    0.21
  -8  -1   4    1.04    0.22
   7   1  -4    0.44    0.15
  -7  -1   4    0.26    0.15
  -7  -1   4    0.55    0.16
  -7  -1   4    0.39    0.17
  -7  -1   4    0.28    0.18
   6   1  -4    2.74    0.27
  -6  -1   4    2.20    0.29
  -6  -1   4    1.97    0.26
  -6  -1   4    2.01    0.27
  -6  -1   4    2.03    0.25
   5   1  -4   18.97    1.17
  -5  -1   4   17.03    1.19
  -5  -1   4   17.00    1.19
  -5  -1   4   16.62    1.18
  -5  -1   4   15.54    1.16
   3   1  -4   46.29    2.84
   3   1  -4   47.51    2.82
  -3  -1   4   45.17    2.84
  -3  -1   4   41.91    2.85
  -3  -1   4   38.27    2.82
  -3  -1   4   42.63    2.85
   2   1  -4   -0.04    0.06
   2   1  -4    0.04    0.07
  -2  -1   4    0.03    0.09
  -2  -1   4   -0.08    0.08
  -2  -1   4    0.03    0.07
   1   1  -4    1.08    0.10
   1   1  -4    1.33    0.14
  -1  -1   4    1.12    0.15
  -1  -1   4    0.87    0.17
  -1  -1   4    1.40    0.11
  -1  -1   4    1.00    0.14
   0   1  -4   12.26    0.81
   0   1  -4   12.24    0.84
   0  -1   4   12.37    0.89
   0  -1   4   12.82    0.81
   0  -1   4   13.33    0.84
  -1   1  -4    4.70    0.34
  -2   1  -4   46.56    2.94
  -2   1  -4   47.55    2.91
  -2   1  -4   45.60    2.91
   2  -1   4   41.04    2.98
  -4   1  -4   13.65    0.91
  -4   1  -4   14.17    0.96
  -4   1  -4   13.30    0.94
   4  -1   4   14.32    1.04
  -5   1  -4    7.82    0.59
  -5   1  -4    7.83    0.56
  -5   1  -4    7.56    0.60
   5  -1   4    8.34    0.70
  -6   1  -4    3.19    0.34
  -6   1  -4    2.90    0.24
  -6   1  -4    3.30    0.33
  -6   1  -4    3.26    0.27
   6  -1   4    3.18    0.43
  -7   1  -4    3.51    0.37
  -7   1  -4    3.92    0.32
  -7   1  -4    3.26    0.27
   7  -1   4    3.88    0.49
  -8   1  -4    0.36    0.10
  -8   1  -4    0.58    0.14
  -8   1  -4    0.08    0.15
   8  -1   4    0.62    0.28
  -9   1  -4    0.91    0.23
  -9   1  -4    0.82    0.18
  -9   1  -4    0.67    0.13
   9  -1   4    0.74    0.32
 -10   1  -4    0.46    0.22
 -10   1  -4    0.54    0.17
 -10   1  -4    0.48    0.14
  10  -1   4    0.56    0.32
  10  -1   4    0.45    0.22
 -11   1  -4   25.54    2.03
 -11   1  -4   31.12    1.98
  11  -1   4   28.04    2.03
  11  -1   4   31.01    2.18
 -12   1  -4    1.30    0.25
 -12   1  -4    1.31    0.32
  12  -1   4    1.34    0.30
  12  -1   4    0.91    0.38
 -13   1  -4    2.02    0.40
 -13   1  -4    2.20    0.31
  13  -1   4    1.15    0.33
 -14   1  -4    0.37    0.28
 -14   1  -4    0.45    0.22
  14  -1   4    1.14    0.33
  13   0  -4    2.07    0.40
 -13   0   4    2.19    0.38
 -13   0   4    2.37    0.39
  12   0  -4    2.24    0.38
 -12   0   4    1.23    0.30
 -12   0   4    1.01    0.34
 -12   0   4    1.36    0.32
  11   0  -4    1.81    0.34
 -11   0   4    2.27    0.41
 -11   0   4    1.99    0.33
 -11   0   4    1.88    0.33
  10   0  -4   11.39    0.88
 -10   0   4   12.26    0.87
 -10   0   4    8.49    0.88
 -10   0   4   10.76    0.86
   9   0  -4    0.20    0.18
   9   0  -4    0.42    0.28
  -9   0   4    0.46    0.19
  -9   0   4    0.32    0.23
  -9   0   4    0.05    0.16
   8   0  -4    5.15    0.47
   8   0  -4    5.15    0.55
  -8   0   4    4.09    0.45
  -8   0   4    3.73    0.42
  -8   0   4    3.49    0.46
  -8   0   4    4.55    0.48
   7   0  -4    0.90    0.20
   7   0  -4    1.20    0.27
  -7   0   4    1.05    0.21
  -7   0   4    0.60    0.16
  -7   0   4    0.95    0.21
  -7   0   4    0.64    0.22
   6   0  -4    1.03    0.17
  -6   0   4    0.69    0.20
  -6   0   4    0.68    0.18
  -6   0   4    0.57    0.15
  -6   0   4    0.60    0.17
   5   0  -4    3.49    0.28
  -5   0   4    2.89    0.31
  -5   0   4    2.32    0.28
  -5   0   4    2.83    0.28
  -5   0   4    1.95    0.30
   4   0  -4  226.82   13.52
  -4   0   4  198.58   13.54
  -4   0   4  214.59   13.52
  -4   0   4  205.91   13.51
  -4   0   4  212.79   13.53
   3   0  -4   17.18    1.05
  -3   0   4   15.41    1.07
  -3   0   4   14.82    1.04
  -3   0   4   14.77    1.04
   2   0  -4    6.74    0.42
  -2   0   4    5.29    0.44
  -2   0   4    5.66    0.42
  -2   0   4    5.71    0.42
   1   0  -4   19.06    1.22
   1   0  -4   18.59    1.20
  -1   0   4   18.27    1.21
  -1   0   4   18.33    1.20
  -1   0   4   17.93    1.23
  -1   0   4   18.63    1.24
   0   0  -4   12.03    0.73
   0   0  -4   12.78    0.74
   0   0   4   10.10    0.74
   0   0   4   10.63    0.78
   0   0   4    9.71    0.72
  -1   0  -4   10.59    0.70
  -1   0  -4   11.17    0.71
   1   0   4    9.70    0.77
  -2   0  -4  556.62   33.75
  -2   0  -4  573.32   33.71
   2   0   4  459.80   33.73
  -3   0  -4    9.26    0.61
  -3   0  -4    8.20    0.60
   3   0   4    8.72    0.71
  -4   0  -4   30.49    1.91
  -4   0  -4   28.02    1.93
  -4   0  -4   30.27    1.94
   4   0   4   29.02    2.04
  -5   0  -4    3.00    0.30
  -5   0  -4    3.12    0.29
  -5   0  -4    2.93    0.24
   5   0   4    2.32    0.39
  -6   0  -4   43.74    2.78
  -6   0  -4   41.58    2.82
   6   0   4   43.35    2.94
  -7   0  -4   20.20    1.43
  -7   0  -4   19.65    1.37
  -7   0  -4   22.24    1.39
   7   0   4   21.30    1.57
  -8   0  -4   25.93    1.69
  -8   0  -4   26.22    1.77
  -8   0  -4   25.49    1.71
   8   0   4   24.86    1.89
  -9   0  -4    5.22    0.42
  -9   0  -4    4.45    0.38
  -9   0  -4    4.81    0.50
   9   0   4    4.31    0.62
 -10   0  -4   12.52    0.98
 -10   0  -4   11.88    0.87
 -10   0  -4   12.38    0.90
  10   0   4   13.11    1.14
 -11   0  -4    0.78    0.19
 -11   0  -4    0.63    0.25
  11   0   4    0.66    0.36
  11   0   4    0.98    0.26
 -12   0  -4    5.01    0.46
 -12   0  -4    4.46    0.56
  12   0   4    4.36    0.52
  12   0   4    3.38    0.64
 -13   0  -4    1.50    0.27
 -13   0  -4    0.94    0.31
  13   0   4    2.33    0.38
  13   0   4    0.20    0.35
 -14   0  -4    0.08    0.18
 -14   0  -4   -0.13    0.24
  14   0   4    0.13    0.24
  13  -1  -4    0.92    0.32
 -13   1   4    0.63    0.26
 -13   1   4    0.67    0.29
  12  -1  -4    0.57    0.29
 -12   1   4    0.60    0.24
 -12   1   4    0.67    0.26
  11  -1  -4    0.37    0.23
 -11   1   4   -0.12    0.18
 -11   1   4    0.10    0.19
  10  -1  -4    0.47    0.23
 -10   1   4    1.15    0.30
 -10   1   4    0.40    0.20
 -10   1   4    0.52    0.22
   9  -1  -4    8.70    0.73
   9  -1  -4    7.30    0.66
  -9   1   4    8.25    0.72
  -9   1   4    7.41    0.64
  -9   1   4    7.15    0.64
   8  -1  -4    0.22    0.17
   8  -1  -4    0.24    0.23
  -8   1   4    0.16    0.16
  -8   1   4   -0.08    0.14
  -8   1   4    0.04    0.18
   7  -1  -4    0.65    0.22
   7  -1  -4    0.56    0.18
  -7   1   4    0.43    0.18
  -7   1   4    0.36    0.15
  -7   1   4    0.25    0.20
   6  -1  -4    7.37    0.58
   6  -1  -4    6.25    0.55
  -6   1   4    7.66    0.61
  -6   1   4    7.05    0.57
  -6   1   4    7.09    0.56
   5  -1  -4   13.24    0.91
  -5   1   4   11.71    0.90
  -5   1   4   13.70    0.91
  -5   1   4   12.60    0.92
   4  -1  -4   13.89    1.03
  -4   1   4   15.90    1.02
  -4   1   4   14.74    1.04
  -4   1   4   15.41    1.03
   3  -1  -4   42.10    2.60
  -3   1   4   35.25    2.59
  -3   1   4   42.48    2.59
  -3   1   4   40.14    2.62
   2  -1  -4    0.12    0.08
   2  -1  -4    0.11    0.06
   2  -1  -4    0.09    0.11
  -2   1   4    0.08    0.09
  -2   1   4    0.11    0.08
  -2   1   4    0.10    0.06
   1  -1  -4    1.13    0.12
  -1   1   4    1.05    0.14
  -1   1   4    1.14    0.15
  -1   1   4    0.99    0.12
   0  -1  -4    9.94    0.62
   0  -1  -4    8.63    0.62
   0   1   4    9.00    0.66
   0   1   4    9.50    0.61
  -1  -1  -4   11.83    0.85
  -1  -1  -4   12.50    0.84
  -1  -1  -4   13.60    0.83
   1   1   4   12.30    0.92
   1   1   4   13.07    0.83
   1   1   4   13.66    0.85
  -2  -1  -4   79.67    5.12
  -2  -1  -4   89.66    5.12
   2   1   4   79.15    5.11
   2   1   4   76.28    5.21
   2   1   4   75.60    5.15
  -3  -1  -4    9.94    0.66
  -3  -1  -4    9.50    0.67
   3   1   4    9.94    0.79
  -4  -1  -4   10.68    0.73
  -4  -1  -4   10.50    0.72
  -4  -1  -4   10.43    0.70
   4   1   4   10.71    0.86
  -5  -1  -4    2.65    0.22
  -5  -1  -4    2.68    0.28
   5   1   4    3.22    0.43
  -6  -1  -4    4.49    0.39
  -6  -1  -4    4.73    0.34
   6   1   4    4.14    0.33
   6   1   4    5.01    0.58
  -7  -1  -4    1.67    0.24
  -7  -1  -4    1.29    0.17
   7   1   4    1.48    0.37
   7   1   4    1.51    0.16
  -8  -1  -4    0.76    0.14
  -8  -1  -4    0.75    0.19
   8   1   4    0.09    0.28
  -9  -1  -4    3.65    0.33
  -9  -1  -4    2.76    0.37
   9   1   4    3.04    0.30
   9   1   4    2.98    0.54
 -10  -1  -4    0.98    0.19
 -10  -1  -4    0.70    0.23
  10   1   4    0.77    0.23
  10   1   4    0.97    0.41
 -11  -1  -4   23.06    1.80
 -11  -1  -4   28.27    1.74
  11   1   4   23.05    1.96
 -12  -1  -4    3.15    0.50
 -12  -1  -4    4.25    0.44
  12   1   4    5.34    0.76
 -13  -1  -4    0.37    0.26
 -13  -1  -4    0.81    0.22
  13   1   4    0.77    0.28
  13   1   4    0.59    0.39
 -14  -1  -4    1.78    0.39
  14   1   4    1.60    0.62
  14   1   4    1.35    0.36
 -13   2   4   -0.07    0.21
  12  -2  -4    3.43    0.50
 -12   2   4    3.87    0.49
 -12   2   4    4.58    0.52
  11  -2  -4   -0.12    0.22
 -11   2   4    0.24    0.20
 -11   2   4    0.04    0.19
  10  -2  -4    7.60    0.68
 -10   2   4    5.75    0.65
 -10   2   4    8.81    0.68
   9  -2  -4    4.68    0.48
  -9   2   4    3.86    0.44
  -9   2   4    3.82    0.44
   8  -2  -4    5.46    0.52
   8  -2  -4    5.40    0.52
  -8   2   4    5.93    0.52
  -8   2   4    5.94    0.52
   7  -2  -4    0.07    0.13
   7  -2  -4   -0.08    0.16
  -7   2   4    0.17    0.14
  -7   2   4    0.10    0.14
   6  -2  -4    0.55    0.18
  -6   2   4    0.69    0.17
  -6   2   4    0.84    0.18
   5  -2  -4   76.75    5.02
  -5   2   4   75.62    5.02
  -5   2   4   80.52    5.03
   4  -2  -4    0.58    0.14
  -4   2   4    0.76    0.15
  -4   2   4    0.57    0.14
   1  -2  -4  102.96    6.34
   1  -2  -4  101.21    6.33
  -1   2   4   97.81    6.32
  -1   2   4   92.86    6.35
  -1   2   4   99.84    6.33
   0  -2  -4    0.13    0.05
   0  -2  -4    0.26    0.08
   0   2   4    0.38    0.16
   0   2   4    0.19    0.06
   0   2   4    0.19    0.10
   0   2   4    0.12    0.06
  -1  -2  -4  242.59   16.21
  -1  -2  -4  261.01   16.19
  -1  -2  -4  237.79   16.20
   1   2   4  240.06   16.19
   1   2   4  266.21   16.22
   1   2   4  282.15   16.28
  -2  -2  -4    9.61    0.67
  -2  -2  -4   10.93    0.68
   2   2   4    8.86    0.76
   2   2   4    9.31    0.66
  -3  -2  -4   29.93    1.79
  -3  -2  -4   29.26    1.82
  -3  -2  -4   26.80    1.76
   3   2   4   26.96    1.75
   3   2   4   25.42    1.77
   3   2   4   26.45    1.89
  -4  -2  -4    8.07    0.59
  -4  -2  -4    8.67    0.63
   4   2   4    7.77    0.70
   4   2   4    8.06    0.56
  -5  -2  -4   49.01    3.30
  -5  -2  -4   47.08    3.34
  -5  -2  -4   53.57    3.26
   5   2   4   53.77    3.27
   5   2   4   48.89    3.43
  -6  -2  -4    2.90    0.25
  -6  -2  -4    2.53    0.30
  -6  -2  -4    2.76    0.35
   6   2   4    2.86    0.47
   6   2   4    3.68    0.27
  -7  -2  -4   26.35    1.86
  -7  -2  -4   26.69    1.75
  -7  -2  -4   25.08    1.81
   7   2   4   26.29    1.96
   7   2   4   27.94    1.76
  -8  -2  -4    6.62    0.52
  -8  -2  -4    6.45    0.58
   8   2   4    7.61    0.53
   8   2   4    7.26    0.81
  -9  -2  -4    0.30    0.12
  -9  -2  -4    0.28    0.18
   9   2   4    0.18    0.13
   9   2   4   -0.27    0.26
 -10  -2  -4    1.37    0.31
 -10  -2  -4    2.29    0.26
  10   2   4    2.06    0.52
 -11  -2  -4    7.17    0.72
 -11  -2  -4    7.11    0.58
  11   2   4    8.21    0.97
 -12  -2  -4    3.35    0.36
 -12  -2  -4    3.03    0.46
  12   2   4    2.87    0.63
 -13  -2  -4    0.57    0.29
 -13  -2  -4    0.85    0.21
  13   2   4   -0.06    0.39
 -14  -2  -4    2.29    0.47
  14   2   4    3.30    0.49
  14   2   4    2.94    0.67
  12  -3  -4    0.46    0.26
 -12   3   4    0.12    0.22
 -12   3   4    0.53    0.23
  11  -3  -4    0.46    0.23
 -11   3   4    0.23    0.19
 -11   3   4    0.66    0.25
  10  -3  -4    3.18    0.44
 -10   3   4    3.79    0.44
 -10   3   4    3.42    0.43
   9  -3  -4    4.61    0.51
  -9   3   4    5.31    0.49
  -9   3   4    4.44    0.50
   8  -3  -4    0.55    0.20
  -8   3   4    0.68    0.20
  -8   3   4    0.36    0.18
   7  -3  -4    0.49    0.17
  -7   3   4    0.45    0.17
  -7   3   4    0.50    0.17
   6  -3  -4    4.36    0.38
  -6   3   4    3.77    0.38
  -6   3   4    2.70    0.34
   5  -3  -4    2.84    0.32
  -5   3   4    2.98    0.31
  -5   3   4    2.91    0.31
   4  -3  -4    2.10    0.25
  -4   3   4    2.27    0.28
  -4   3   4    1.97    0.24
  -4   3   4    2.48    0.27
   3  -3  -4    6.38    0.52
  -3   3   4    8.05    0.57
  -3   3   4    6.72    0.52
   2  -3  -4   25.05    1.71
  -2   3   4   26.69    1.75
  -2   3   4   26.18    1.71
   1  -3  -4   32.95    2.05
   1  -3  -4   27.72    2.01
  -1   3   4   34.18    2.04
  -1   3   4   32.37    2.05
  -1   3   4   30.12    2.07
   0  -3  -4    4.00    0.33
   0  -3  -4    4.18    0.30
   0   3   4    4.19    0.35
   0   3   4    4.24    0.31
   0   3   4    4.07    0.38
  -1  -3  -4   11.74    0.75
  -1  -3  -4   10.41    0.74
   1   3   4   11.48    0.77
   1   3   4    9.68    0.81
  -2  -3  -4   16.45    1.08
  -2  -3  -4   17.07    1.09
   2   3   4   15.61    1.09
   2   3   4   15.28    1.17
  -3  -3  -4   57.97    3.88
  -3  -3  -4   62.52    3.91
  -3  -3  -4   59.54    3.89
   3   3   4   59.37    4.00
   3   3   4   61.83    3.88
  -4  -3  -4    3.31    0.33
  -4  -3  -4    3.25    0.29
   4   3   4    3.00    0.42
   4   3   4    3.33    0.28
  -5  -3  -4    8.74    0.65
  -5  -3  -4    9.06    0.70
   5   3   4    8.46    0.80
   5   3   4    9.11    0.64
  -6  -3  -4    0.20    0.15
   6   3   4    0.19    0.25
  -7  -3  -4   17.63    1.22
  -7  -3  -4   16.69    1.26
   7   3   4   18.43    1.18
   7   3   4   14.85    1.35
  -8  -3  -4    4.14    0.44
  -8  -3  -4    4.35    0.35
  -8  -3  -4    2.97    0.45
   8   3   4    4.77    0.38
   8   3   4    4.28    0.62
  -9  -3  -4    3.71    0.48
  -9  -3  -4    4.06    0.44
  -9  -3  -4    3.91    0.34
   9   3   4    4.01    0.38
   9   3   4    3.38    0.62
 -10  -3  -4    2.55    0.38
 -10  -3  -4    2.57    0.29
  10   3   4    2.50    0.56
 -11  -3  -4    5.43    0.45
 -11  -3  -4    5.14    0.57
  11   3   4    4.55    0.79
 -12  -3  -4    0.87    0.29
  12   3   4    0.68    0.48
 -13  -3  -4    0.01    0.23
  13   3   4   -0.06    0.40
 -14  -3  -4   -0.03    0.25
  14   3   4    0.02    0.43
  12  -4  -4    0.19    0.22
 -12   4   4    0.32    0.33
 -12   4   4   -0.08    0.20
  11  -4  -4    0.14    0.23
 -11   4   4    0.21    0.20
 -11   4   4    0.09    0.19
  10  -4  -4    0.56    0.23
 -10   4   4    0.19    0.19
 -10   4   4   -0.02    0.17
   9  -4  -4    2.17    0.35
  -9   4   4    2.93    0.37
  -9   4   4    2.55    0.35
   8  -4  -4    1.78    0.29
  -8   4   4    1.16    0.26
  -8   4   4    1.56    0.27
   7  -4  -4    1.84    0.29
  -7   4   4    1.77    0.27
  -7   4   4    1.37    0.25
   6  -4  -4    1.37    0.22
  -6   4   4    1.08    0.21
  -6   4   4    0.99    0.19
   5  -4  -4    1.64    0.23
  -5   4   4    1.50    0.22
  -5   4   4    1.63    0.26
  -5   4   4    1.34    0.22
   4  -4  -4    1.38    0.21
  -4   4   4    1.74    0.22
  -4   4   4    1.78    0.24
  -4   4   4    1.43    0.24
   3  -4  -4    5.48    0.44
  -3   4   4    5.67    0.43
  -3   4   4    5.28    0.48
   2  -4  -4   58.25    3.88
  -2   4   4   61.28    3.87
  -2   4   4   60.25    3.91
   1  -4  -4   11.67    0.77
   1  -4  -4   11.51    0.80
  -1   4   4   11.29    0.81
  -1   4   4   11.87    0.79
  -1   4   4   11.01    0.83
   0  -4  -4    2.12    0.20
   0  -4  -4    1.48    0.17
   0   4   4    1.62    0.23
   0   4   4    1.68    0.25
  -1  -4  -4    3.95    0.29
  -1  -4  -4    3.45    0.29
   1   4   4    2.95    0.32
   1   4   4    2.95    0.37
  -2  -4  -4  119.97    7.21
  -2  -4  -4  115.66    7.22
   2   4   4  111.70    7.29
   2   4   4  102.85    7.22
  -3  -4  -4    0.14    0.08
  -3  -4  -4    0.08    0.11
  -3  -4  -4    0.05    0.09
   3   4   4    0.04    0.11
   3   4   4   -0.02    0.18
  -4  -4  -4  124.27    8.29
  -4  -4  -4  128.55    8.25
   4   4   4  135.38    8.27
   4   4   4  127.00    8.39
  -5  -4  -4   12.42    0.88
  -5  -4  -4   11.10    0.83
   5   4   4   11.20    0.98
   5   4   4   12.01    0.84
  -6  -4  -4    1.36    0.21
  -6  -4  -4    1.28    0.23
   6   4   4    1.02    0.18
   6   4   4    0.90    0.31
  -7  -4  -4    5.26    0.43
  -7  -4  -4    4.03    0.47
   7   4   4    4.66    0.63
   7   4   4    4.03    0.39
  -8  -4  -4    0.16    0.16
  -8  -4  -4    0.13    0.18
   8   4   4    0.12    0.14
   8   4   4    0.24    0.32
  -9  -4  -4    0.43    0.25
  -9  -4  -4    1.11    0.24
   9   4   4    1.17    0.22
   9   4   4    0.38    0.37
 -10  -4  -4   -0.02    0.21
 -10  -4  -4    0.09    0.18
  10   4   4    0.40    0.39
 -11  -4  -4    0.85    0.32
 -11  -4  -4    0.90    0.26
  11   4   4    1.28    0.50
 -12  -4  -4    3.09    0.46
  12   4   4    2.57    0.65
 -13  -4  -4   -0.02    0.23
  13   4   4    0.73    0.50
  12  -5  -4    1.58    0.35
 -12   5   4    0.65    0.26
  11  -5  -4    0.79    0.28
 -11   5   4    0.80    0.25
 -11   5   4    0.41    0.24
  10  -5  -4   -0.10    0.19
 -10   5   4    0.29    0.21
 -10   5   4    0.31    0.20
   9  -5  -4    0.53    0.22
  -9   5   4    0.46    0.21
  -9   5   4    1.10    0.24
   8  -5  -4    1.28    0.27
  -8   5   4    1.10    0.24
  -8   5   4    1.09    0.24
   7  -5  -4    0.52    0.21
  -7   5   4    0.94    0.21
  -7   5   4    0.80    0.21
   6  -5  -4    1.25    0.24
  -6   5   4    1.79    0.25
  -6   5   4    1.45    0.24
  -6   5   4    1.69    0.29
   5  -5  -4    5.02    0.45
  -5   5   4    4.61    0.43
  -5   5   4    5.54    0.45
  -5   5   4    5.07    0.49
   4  -5  -4    0.01    0.11
  -4   5   4    0.19    0.11
  -4   5   4   -0.02    0.13
   3  -5  -4    1.64    0.22
  -3   5   4    2.44    0.24
  -3   5   4    1.80    0.26
   2  -5  -4    1.34    0.21
  -2   5   4    1.92    0.21
  -2   5   4    1.99    0.21
  -2   5   4    1.53    0.25
   1  -5  -4    0.83    0.15
   1  -5  -4    1.16    0.15
  -1   5   4    0.64    0.18
  -1   5   4    1.01    0.21
   0  -5  -4   54.95    3.51
   0  -5  -4   52.14    3.50
   0   5   4   55.83    3.56
   0   5   4   54.06    3.55
  -1  -5  -4    0.61    0.13
  -1  -5  -4    0.43    0.11
   1   5   4    0.52    0.16
   1   5   4    0.45    0.20
  -2  -5  -4   25.76    1.76
  -2  -5  -4   25.68    1.75
   2   5   4   28.39    1.80
   2   5   4   26.16    1.84
  -3  -5  -4   25.89    1.77
  -3  -5  -4   26.80    1.75
  -3  -5  -4   26.36    1.73
   3   5   4   25.09    1.86
   3   5   4   27.10    1.78
  -4  -5  -4   22.54    1.57
  -4  -5  -4   24.50    1.54
  -4  -5  -4   21.54    1.52
   4   5   4   23.55    1.68
   4   5   4   22.41    1.56
  -5  -5  -4   41.28    2.72
  -5  -5  -4   42.23    2.68
   5   5   4   39.04    2.82
   5   5   4   39.89    2.69
  -6  -5  -4    8.69    0.72
  -6  -5  -4    8.27    0.66
   6   5   4    9.10    0.67
   6   5   4    7.93    0.88
  -7  -5  -4    8.86    0.70
  -7  -5  -4    9.17    0.76
   7   5   4    9.42    0.91
   7   5   4    9.20    0.69
   7   5   4    8.57    0.61
  -8  -5  -4    1.72    0.32
  -8  -5  -4    1.68    0.27
   8   5   4    1.94    0.27
   8   5   4    1.68    0.46
   8   5   4    1.53    0.18
  -9  -5  -4    0.83    0.23
  -9  -5  -4    0.80    0.28
   9   5   4    0.85    0.22
   9   5   4    0.79    0.21
   9   5   4    0.14    0.37
 -10  -5  -4    1.09    0.27
 -10  -5  -4    0.67    0.29
  10   5   4    1.21    0.48
 -11  -5  -4    7.70    0.69
 -11  -5  -4    6.41    0.78
  11   5   4    7.74    1.03
 -12  -5  -4    0.47    0.24
 -12  -5  -4   -0.06    0.27
  12   5   4    0.60    0.50
 -13  -5  -4    0.03    0.24
  13   5   4   -0.32    0.43
  11  -6  -4    0.07    0.23
 -11   6   4    0.21    0.21
 -11   6   4   -0.30    0.22
  10  -6  -4   -0.03    0.21
 -10   6   4   -0.15    0.17
 -10   6   4    0.10    0.19
   9  -6  -4    0.76    0.26
  -9   6   4    0.81    0.23
  -9   6   4    0.69    0.21
   8  -6  -4    2.40    0.37
  -8   6   4    2.29    0.35
  -8   6   4    2.73    0.35
   7  -6  -4    3.78    0.44
  -7   6   4    3.05    0.39
  -7   6   4    4.34    0.43
  -7   6   4    4.47    0.50
   6  -6  -4    3.32    0.38
  -6   6   4    3.30    0.41
  -6   6   4    3.37    0.37
  -6   6   4    3.10    0.36
   5  -6  -4    1.90    0.28
  -5   6   4    2.46    0.29
  -5   6   4    2.01    0.32
   4  -6  -4    0.55    0.16
  -4   6   4    0.50    0.19
  -4   6   4    0.41    0.14
   3  -6  -4    4.84    0.43
  -3   6   4    5.79    0.44
  -3   6   4    4.74    0.48
   2  -6  -4    1.26    0.19
   2  -6  -4    1.14    0.17
  -2   6   4    0.70    0.21
   1  -6  -4    0.34    0.12
   1  -6  -4    0.12    0.10
  -1   6   4    0.17    0.15
   0  -6  -4    5.61    0.45
   0  -6  -4    5.86    0.45
   0   6   4    5.38    0.51
  -1  -6  -4   39.79    2.75
  -1  -6  -4   41.71    2.76
   1   6   4   45.48    2.82
  -2  -6  -4    2.32    0.25
  -2  -6  -4    2.32    0.28
   2   6   4    2.18    0.30
  -3  -6  -4    0.81    0.18
  -3  -6  -4    0.40    0.13
   3   6   4    0.75    0.20
   3   6   4    0.54    0.25
  -4  -6  -4    9.25    0.66
  -4  -6  -4    9.50    0.68
  -4  -6  -4    9.29    0.72
   4   6   4    7.97    0.81
   4   6   4    9.17    0.72
  -5  -6  -4    1.23    0.23
  -5  -6  -4    1.34    0.20
   5   6   4    1.23    0.23
   5   6   4    1.52    0.37
  -6  -6  -4   -0.12    0.12
  -6  -6  -4    0.30    0.17
   6   6   4    0.31    0.16
   6   6   4    0.46    0.29
  -7  -6  -4    5.87    0.64
  -7  -6  -4    6.85    0.57
   7   6   4    6.68    0.82
   7   6   4    7.86    0.61
  -8  -6  -4    1.19    0.28
  -8  -6  -4    0.91    0.22
   8   6   4    1.03    0.40
   8   6   4    0.99    0.23
  -9  -6  -4    4.26    0.56
  -9  -6  -4    4.82    0.52
   9   6   4    5.01    0.50
   9   6   4    3.53    0.69
 -10  -6  -4    0.63    0.29
 -10  -6  -4    1.09    0.27
  10   6   4    0.45    0.45
 -11  -6  -4    0.27    0.22
 -11  -6  -4   -0.05    0.25
  11   6   4    0.00    0.38
 -12  -6  -4    0.14    0.24
 -12  -6  -4    0.34    0.31
  12   6   4    0.13    0.47
 -13  -6  -4    1.13    0.34
 -13  -6  -4    1.00    0.39
  13   6   4    1.09    0.59
  11  -7  -4    0.46    0.24
 -11   7   4    0.18    0.22
  10  -7  -4    0.56    0.25
 -10   7   4    0.33    0.20
 -10   7   4    0.60    0.22
   9  -7  -4    0.99    0.27
  -9   7   4    0.23    0.20
  -9   7   4    0.51    0.22
   8  -7  -4    0.20    0.20
  -8   7   4   -0.09    0.15
  -8   7   4   -0.07    0.19
  -8   7   4    0.10    0.16
   7  -7  -4    0.04    0.16
  -7   7   4    0.47    0.18
  -7   7   4    0.18    0.20
  -7   7   4    0.20    0.17
   6  -7  -4    1.74    0.31
  -6   7   4    2.67    0.32
  -6   7   4    2.67    0.34
  -6   7   4    2.96    0.39
   5  -7  -4    0.90    0.20
  -5   7   4    0.81    0.19
  -5   7   4    0.46    0.21
   4  -7  -4    1.80    0.27
  -4   7   4    2.26    0.34
  -4   7   4    2.47    0.29
   3  -7  -4    4.79    0.44
  -3   7   4    5.22    0.43
  -3   7   4    5.00    0.52
   2  -7  -4    0.37    0.13
   2  -7  -4    0.32    0.13
  -2   7   4    0.43    0.19
   1  -7  -4    1.02    0.18
   1  -7  -4    1.15    0.18
  -1   7   4    0.69    0.21
   0  -7  -4    2.29    0.26
   0  -7  -4    2.05    0.26
   0   7   4    2.33    0.33
  -1  -7  -4    1.85    0.25
  -1  -7  -4    2.80    0.30
   1   7   4    2.65    0.35
  -2  -7  -4    1.76    0.23
  -2  -7  -4    2.05    0.27
   2   7   4    1.59    0.28
  -3  -7  -4    0.06    0.13
  -3  -7  -4    0.24    0.11
   3   7   4    0.21    0.18
  -4  -7  -4    4.73    0.41
  -4  -7  -4    5.99    0.50
  -4  -7  -4    5.08    0.43
   4   7   4    5.33    0.52
   4   7   4    4.19    0.59
  -5  -7  -4    3.64    0.42
  -5  -7  -4    3.66    0.34
   5   7   4    3.06    0.51
   5   7   4    4.14    0.45
  -6  -7  -4    4.02    0.47
  -6  -7  -4    4.02    0.41
   6   7   4    4.12    0.46
   6   7   4    4.33    0.63
  -7  -7  -4    0.45    0.18
  -7  -7  -4    0.39    0.22
   7   7   4    0.37    0.32
   7   7   4    0.21    0.20
  -8  -7  -4    2.13    0.39
  -8  -7  -4    3.15    0.38
   8   7   4    2.86    0.39
   8   7   4    2.77    0.59
  -9  -7  -4    3.82    0.53
  -9  -7  -4    3.79    0.47
   9   7   4    4.72    0.51
   9   7   4    3.99    0.73
 -10  -7  -4    4.83    0.51
 -10  -7  -4    3.72    0.55
  10   7   4    3.63    0.74
 -11  -7  -4    1.97    0.36
 -11  -7  -4    1.87    0.42
  11   7   4    1.63    0.58
 -12  -7  -4    0.31    0.29
 -12  -7  -4    0.66    0.28
  12   7   4   -0.17    0.44
  10  -8  -4    4.49    0.58
 -10   8   4    6.74    0.84
 -10   8   4    5.08    0.57
   9  -8  -4    2.19    0.39
  -9   8   4    4.01    0.44
  -9   8   4    3.57    0.43
   8  -8  -4    0.43    0.22
  -8   8   4    0.46    0.21
  -8   8   4    0.80    0.22
  -8   8   4    1.10    0.30
   7  -8  -4    0.04    0.17
  -7   8   4    0.02    0.16
  -7   8   4   -0.07    0.15
  -7   8   4   -0.19    0.18
   6  -8  -4    4.56    0.50
  -6   8   4    4.84    0.49
  -6   8   4    4.98    0.56
   5  -8  -4    1.21    0.24
  -5   8   4    1.46    0.30
  -5   8   4    0.66    0.19
   4  -8  -4    1.68    0.27
  -4   8   4    1.90    0.32
  -4   8   4    2.10    0.28
   3  -8  -4    3.39    0.38
   3  -8  -4    3.91    0.38
  -3   8   4    3.78    0.46
   2  -8  -4    6.09    0.51
   2  -8  -4    6.20    0.50
  -2   8   4    5.74    0.57
   1  -8  -4    0.20    0.13
   1  -8  -4    0.45    0.15
  -1   8   4    0.04    0.17
   0  -8  -4    3.02    0.31
   0  -8  -4    1.82    0.25
   0   8   4    1.83    0.32
  -1  -8  -4    1.94    0.27
  -1  -8  -4    2.41    0.27
   1   8   4    2.07    0.35
  -2  -8  -4    7.91    0.61
  -2  -8  -4    8.04    0.65
   2   8   4    7.86    0.69
  -3  -8  -4    0.03    0.09
  -3  -8  -4   -0.22    0.09
  -3  -8  -4    0.07    0.15
   3   8   4   -0.10    0.17
  -4  -8  -4    0.58    0.21
  -4  -8  -4    0.75    0.15
  -4  -8  -4    0.69    0.18
   4   8   4    0.71    0.24
  -5  -8  -4   -0.09    0.10
  -5  -8  -4   -0.10    0.15
   5   8   4   -0.23    0.25
   5   8   4   -0.29    0.18
  -6  -8  -4    2.97    0.33
  -6  -8  -4    2.74    0.38
   6   8   4    2.76    0.53
   6   8   4    2.27    0.37
  -7  -8  -4    0.02    0.20
  -7  -8  -4    0.44    0.18
   7   8   4    0.46    0.23
   7   8   4    0.27    0.36
  -8  -8  -4    2.67    0.43
  -8  -8  -4    2.69    0.35
   8   8   4    2.52    0.58
   8   8   4    2.82    0.41
  -9  -8  -4    0.21    0.23
  -9  -8  -4    0.19    0.19
   9   8   4    0.55    0.26
   9   8   4   -0.11    0.36
 -10  -8  -4    3.59    0.47
 -10  -8  -4    3.74    0.54
  10   8   4    3.92    0.77
 -11  -8  -4    1.29    0.39
 -11  -8  -4    1.25    0.32
  11   8   4    0.81    0.53
 -12  -8  -4    4.44    0.57
 -12  -8  -4    4.48    0.67
  12   8   4    4.51    0.89
  10  -9  -4    0.63    0.26
 -10   9   4    0.52    0.24
   9  -9  -4   -0.18    0.19
  -9   9   4    0.07    0.17
  -9   9   4   -0.11    0.17
  -9   9   4    0.03    0.23
   8  -9  -4    1.19    0.29
  -8   9   4    1.42    0.33
  -8   9   4    1.75    0.30
  -8   9   4    1.63    0.29
   7  -9  -4    0.13    0.19
  -7   9   4    0.21    0.23
  -7   9   4    0.11    0.17
  -7   9   4    0.11    0.17
   6  -9  -4    2.52    0.37
  -6   9   4    2.33    0.33
  -6   9   4    2.87    0.42
   5  -9  -4    5.40    0.54
  -5   9   4    5.59    0.49
  -5   9   4    4.56    0.56
   4  -9  -4    0.61    0.20
   4  -9  -4    0.80    0.19
  -4   9   4    0.58    0.18
  -4   9   4    0.52    0.24
   3  -9  -4    0.45    0.18
   3  -9  -4    0.51    0.18
  -3   9   4    0.29    0.21
   2  -9  -4    1.28    0.24
   2  -9  -4    1.91    0.26
  -2   9   4    1.04    0.28
   1  -9  -4    0.20    0.15
   1  -9  -4    0.20    0.14
  -1   9   4   -0.10    0.18
   0  -9  -4    1.41    0.22
   0  -9  -4    0.98    0.21
   0   9   4    0.81    0.26
  -1  -9  -4    0.20    0.13
  -1  -9  -4    0.29    0.17
   1   9   4    0.00    0.19
  -2  -9  -4    0.15    0.13
  -2  -9  -4   -0.07    0.14
   2   9   4   -0.03    0.20
  -3  -9  -4    1.48    0.21
  -3  -9  -4    1.69    0.29
  -3  -9  -4    2.30    0.28
   3   9   4    1.09    0.31
  -4  -9  -4    4.39    0.38
  -4  -9  -4    4.00    0.43
  -4  -9  -4    5.10    0.51
   4   9   4    4.68    0.55
  -5  -9  -4    0.04    0.12
  -5  -9  -4    0.14    0.19
   5   9   4   -0.19    0.28
   5   9   4    0.30    0.24
  -6  -9  -4    1.29    0.22
  -6  -9  -4    1.40    0.30
   6   9   4    0.89    0.30
   6   9   4    0.75    0.38
  -7  -9  -4    0.65    0.26
  -7  -9  -4    0.58    0.19
   7   9   4    1.16    0.31
   7   9   4    1.00    0.41
  -8  -9  -4    0.35    0.18
  -8  -9  -4    0.70    0.28
   8   9   4    1.17    0.31
   8   9   4    1.23    0.46
  -9  -9  -4    1.95    0.34
  -9  -9  -4    1.74    0.39
   9   9   4    1.20    0.51
   9   9   4    2.77    0.42
 -10  -9  -4   -0.22    0.17
 -10  -9  -4   -0.08    0.24
  10   9   4    0.05    0.42
 -11  -9  -4    0.09    0.28
 -11  -9  -4    0.00    0.21
  11   9   4   -0.41    0.41
   9 -10  -4   -0.36    0.16
  -9  10   4   -0.29    0.21
  -9  10   4   -0.07    0.17
   8 -10  -4    1.40    0.31
  -8  10   4    1.79    0.31
  -8  10   4    1.83    0.32
  -8  10   4    2.10    0.39
   7 -10  -4    1.37    0.30
  -7  10   4    1.38    0.33
  -7  10   4    0.93    0.24
   6 -10  -4    0.12    0.18
  -6  10   4    0.07    0.17
  -6  10   4   -0.35    0.18
   5 -10  -4   10.32    0.80
   5 -10  -4    8.39    0.71
  -5  10   4    7.55    0.69
  -5  10   4    7.64    0.77
   4 -10  -4    0.34    0.17
   4 -10  -4    0.14    0.18
  -4  10   4    0.39    0.18
  -4  10   4    0.26    0.24
   3 -10  -4    0.69    0.22
   3 -10  -4    1.11    0.24
  -3  10   4    1.11    0.31
   2 -10  -4    0.33    0.17
   2 -10  -4    0.26    0.17
  -2  10   4    0.28    0.23
   1 -10  -4   -0.13    0.15
   1 -10  -4   -0.06    0.13
  -1  10   4   -0.21    0.19
   0 -10  -4    3.45    0.39
   0 -10  -4    3.83    0.42
   0  10   4    3.47    0.49
  -1 -10  -4    1.27    0.26
  -1 -10  -4    1.40    0.24
   1  10   4    1.02    0.30
  -2 -10  -4    0.41    0.16
  -2 -10  -4    0.63    0.22
   2  10   4    1.31    0.32
  -3 -10  -4    1.24    0.20
  -3 -10  -4    1.69    0.25
  -3 -10  -4    1.53    0.30
   3  10   4    1.60    0.34
  -4 -10  -4    1.84    0.25
  -4 -10  -4    1.81    0.29
  -4 -10  -4    1.88    0.32
   4  10   4    1.79    0.38
  -5 -10  -4    0.23    0.21
  -5 -10  -4    0.45    0.18
  -5 -10  -4    0.23    0.13
   5  10   4    0.30    0.33
   5  10   4    1.01    0.31
  -6 -10  -4    0.83    0.28
  -6 -10  -4    1.07    0.21
   6  10   4    0.47    0.39
   6  10   4    0.90    0.31
  -7 -10  -4    3.50    0.39
  -7 -10  -4    2.72    0.44
   7  10   4    3.81    0.51
   7  10   4    3.01    0.66
  -8 -10  -4    0.85    0.32
  -8 -10  -4    0.80    0.23
   8  10   4    0.11    0.39
   8  10   4    1.07    0.34
  -9 -10  -4    0.38    0.21
  -9 -10  -4    0.26    0.26
   9  10   4    0.41    0.43
   9  10   4   -0.19    0.23
 -10 -10  -4    0.17    0.26
 -10 -10  -4    0.14    0.21
  10  10   4    0.10    0.46
   8 -11  -4    1.79    0.36
  -8  11   4    1.65    0.33
  -8  11   4    2.09    0.36
  -8  11   4    1.43    0.38
   7 -11  -4    0.71    0.26
  -7  11   4    1.46    0.36
  -7  11   4    0.99    0.26
   6 -11  -4    0.18    0.19
  -6  11   4    0.20    0.23
  -6  11   4   -0.11    0.17
   5 -11  -4    0.54    0.22
  -5  11   4    0.96    0.31
  -5  11   4    1.05    0.25
   4 -11  -4    4.54    0.52
   4 -11  -4    5.47    0.54
  -4  11   4    4.53    0.50
  -4  11   4    5.80    0.64
   3 -11  -4    4.03    0.47
   3 -11  -4    3.94    0.45
  -3  11   4    4.19    0.55
   2 -11  -4    5.81    0.57
   2 -11  -4    5.67    0.57
  -2  11   4    5.53    0.65
   1 -11  -4    0.35    0.18
   1 -11  -4    0.23    0.20
  -1  11   4    0.13    0.25
   0 -11  -4    5.23    0.56
   0 -11  -4    5.87    0.52
   0  11   4    6.08    0.67
  -1 -11  -4   -0.22    0.17
  -1 -11  -4   -0.08    0.14
   1  11   4   -0.13    0.22
  -2 -11  -4    5.59    0.58
  -2 -11  -4    4.88    0.48
   2  11   4    5.69    0.65
  -3 -11  -4    0.38    0.14
  -3 -11  -4    0.65    0.20
  -3 -11  -4    0.57    0.24
   3  11   4    0.51    0.28
  -4 -11  -4    1.92    0.29
  -4 -11  -4    1.71    0.25
  -4 -11  -4    1.44    0.32
   4  11   4    2.53    0.44
  -5 -11  -4    4.84    0.43
  -5 -11  -4    4.97    0.57
  -5 -11  -4    4.54    0.49
   5  11   4    4.72    0.60
   5  11   4    4.35    0.73
  -6 -11  -4    0.89    0.29
  -6 -11  -4    1.34    0.24
   6  11   4    1.50    0.46
   6  11   4    1.51    0.39
  -7 -11  -4    0.00    0.22
  -7 -11  -4    0.17    0.16
   7  11   4   -0.06    0.37
   7  11   4   -0.14    0.25
  -8 -11  -4   -0.03    0.22
  -8 -11  -4    0.14    0.17
   8  11   4    0.00    0.26
   8  11   4    0.48    0.42
  -9 -11  -4    0.10    0.25
  -9 -11  -4    0.40    0.26
   9  11   4   -0.21    0.36
   9  11   4    0.54    0.34
   7 -12  -4    0.09    0.21
  -7  12   4    0.02    0.27
  -7  12   4    0.22    0.21
   6 -12  -4    0.01    0.18
  -6  12   4    0.11    0.19
  -6  12   4   -0.27    0.19
   5 -12  -4    0.21    0.19
  -5  12   4    0.17    0.20
  -5  12   4   -0.14    0.24
   4 -12  -4    1.93    0.33
  -4  12   4    1.62    0.39
  -4  12   4    1.91    0.32
   3 -12  -4    0.23    0.22
   3 -12  -4   -0.03    0.16
  -3  12   4    0.59    0.28
   2 -12  -4    3.86    0.44
   2 -12  -4    3.88    0.46
  -2  12   4    3.56    0.56
   1 -12  -4    6.94    0.64
   1 -12  -4    9.02    0.70
  -1  12   4    6.24    0.78
   0 -12  -4    2.12    0.33
   0 -12  -4    2.98    0.41
   0  12   4    2.61    0.47
  -1 -12  -4    2.08    0.36
  -1 -12  -4    1.98    0.31
   1  12   4    1.72    0.42
  -2 -12  -4    1.57    0.33
  -2 -12  -4    1.51    0.27
   2  12   4    1.04    0.37
  -3 -12  -4    0.88    0.29
  -3 -12  -4    0.67    0.21
   3  12   4    1.61    0.39
  -4 -12  -4    1.05    0.29
  -4 -12  -4    0.39    0.18
   4  12   4    0.01    0.27
  -5 -12  -4    0.35    0.25
  -5 -12  -4    0.50    0.21
   5  12   4    0.24    0.39
   5  12   4    0.12    0.27
  -6 -12  -4    0.83    0.31
   6  12   4    0.62    0.33
   6  12   4    0.44    0.41
  -7 -12  -4    2.51    0.44
   7  12   4    1.72    0.43
   7  12   4    1.61    0.57
  -8 -12  -4    0.60    0.31
   8  12   4    1.28    0.53
   8  12   4    0.90    0.39
   6 -13  -4    2.22    0.37
  -6  13   4    2.18    0.45
  -6  13   4    1.81    0.35
   5 -13  -4    2.17    0.38
  -5  13   4    2.16    0.46
  -5  13   4    2.51    0.39
   4 -13  -4    0.85    0.26
  -4  13   4    0.96    0.35
  -4  13   4    1.15    0.28
   3 -13  -4    3.37    0.43
  -3  13   4    3.01    0.53
   2 -13  -4    0.88    0.27
   2 -13  -4    1.09    0.27
  -2  13   4    0.60    0.32
   1 -13  -4    2.11    0.33
   1 -13  -4    2.17    0.36
  -1  13   4    1.67    0.41
   0 -13  -4    0.13    0.22
   0 -13  -4   -0.07    0.16
   0  13   4    0.07    0.27
  -1 -13  -4   -0.15    0.20
  -1 -13  -4    0.01    0.17
   1  13   4    0.43    0.31
  -2 -13  -4    0.22    0.18
  -2 -13  -4    0.01    0.21
   2  13   4    0.24    0.31
  -3 -13  -4    0.58    0.28
  -3 -13  -4    0.69    0.22
   3  13   4    1.38    0.40
  -4 -13  -4    0.58    0.27
  -4 -13  -4    0.16    0.19
   4  13   4    0.55    0.39
   4  13   4    0.28    0.30
  -5 -13  -4    0.48    0.29
   5  13   4    0.28    0.33
   5  13   4    0.70    0.43
  -6 -13  -4   -0.13    0.23
   6  13   4   -0.32    0.26
   6  13   4   -0.08    0.35
  -7 -13  -4    0.44    0.30
   7  13   4    0.53    0.36
   7  13   4    0.38    0.48
   4 -14  -4   -0.21    0.19
  -4  14   4   -0.27    0.16
   3 -14  -4    2.68    0.41
  -3  14   4    3.22    0.54
   2 -14  -4    0.88    0.26
  -2  14   4    0.93    0.36
   1 -14  -4    0.59    0.23
   1 -14  -4    0.43    0.27
  -1  14   4   -0.22    0.26
   0 -14  -4    1.28    0.30
   0 -14  -4    1.16    0.32
   0  14   4    0.82    0.38
  -1 -14  -4   -0.42    0.20
  -1 -14  -4    0.33    0.20
   1  14   4    0.08    0.31
  -2 -14  -4    0.03    0.24
  -2 -14  -4    0.16    0.19
   2  14   4    0.18    0.32
  -3 -14  -4    2.12    0.35
  -3 -14  -4    3.52    0.49
   3  14   4    1.97    0.49
   3  14   4    2.02    0.55
  -4 -14  -4    1.77    0.39
  -4 -14  -4    1.76    0.32
   4  14   4    1.22    0.49
   4  14   4    0.97    0.42
  -5 -14  -4    0.07    0.27
   5  14   4    0.11    0.41
   5  14   4   -0.22    0.30
   3  14  -5    0.46    0.38
  -3 -14   5    0.38    0.30
   2  14  -5   -0.26    0.29
  -2 -14   5    0.20    0.27
   1  14  -5    0.84    0.38
   1  14  -5    1.13    0.51
  -1 -14   5    1.18    0.38
   0  14  -5    0.38    0.26
   0  14  -5    0.18    0.32
   0 -14   5   -0.47    0.22
  -1  14  -5    0.81    0.39
  -1  14  -5    1.92    0.39
   1 -14   5    0.74    0.32
  -2  14  -5    0.72    0.37
  -2  14  -5    1.35    0.37
   2 -14   5    0.60    0.32
  -3  14  -5    1.17    0.43
  -3  14  -5    2.36    0.47
   3 -14   5    2.04    0.46
  -4  14  -5    3.83    0.58
  -4  14  -5    3.37    0.60
   4 -14   5    2.43    0.50
   5  13  -5    0.34    0.34
  -5 -13   5    0.56    0.30
   4  13  -5    2.42    0.52
  -4 -13   5    1.90    0.44
   3  13  -5    7.26    0.92
  -3 -13   5   10.90    0.95
   2  13  -5   -0.40    0.27
   2  13  -5    0.14    0.22
  -2 -13   5   -0.10    0.24
   1  13  -5   -0.02    0.27
   1  13  -5    0.22    0.23
  -1 -13   5    0.27    0.27
   0  13  -5    0.47    0.33
   0  13  -5   -0.03    0.22
   0 -13   5    0.11    0.25
  -1  13  -5    0.47    0.35
  -1  13  -5    1.03    0.31
   1 -13   5    0.82    0.31
  -2  13  -5    1.18    0.40
  -2  13  -5    1.99    0.40
   2 -13   5    1.50    0.39
  -3  13  -5    0.20    0.26
  -3  13  -5    0.54    0.36
   3 -13   5   -0.10    0.24
  -4  13  -5    0.11    0.27
  -4  13  -5    0.20    0.31
   4 -13   5    0.40    0.28
  -5  13  -5    0.52    0.30
  -5  13  -5    0.27    0.30
   5 -13   5    0.37    0.29
  -6  13  -5    0.27    0.32
  -6  13  -5   -0.29    0.24
   6 -13   5    0.43    0.21
   7  12  -5   -0.17    0.28
  -7 -12   5    0.22    0.27
   6  12  -5    0.33    0.32
  -6 -12   5    1.17    0.37
   5  12  -5    1.01    0.40
  -5 -12   5    2.09    0.44
   4  12  -5    0.59    0.35
  -4 -12   5    0.21    0.27
   3  12  -5    0.14    0.21
   3  12  -5    0.48    0.32
  -3 -12   5    0.12    0.25
   2  12  -5    0.24    0.29
   2  12  -5    0.27    0.21
  -2 -12   5    0.02    0.22
   1  12  -5    0.20    0.22
   1  12  -5    0.10    0.27
  -1 -12   5    0.76    0.28
   0  12  -5    0.76    0.33
   0  12  -5    1.02    0.29
   0 -12   5    0.24    0.25
  -1  12  -5    0.46    0.30
  -1  12  -5    0.51    0.28
   1 -12   5    0.21    0.25
  -2  12  -5    0.23    0.23
  -2  12  -5    0.37    0.29
   2 -12   5    0.32    0.25
  -3  12  -5    0.25    0.30
  -3  12  -5    0.52    0.27
   3 -12   5    0.24    0.25
   3 -12   5    0.28    0.15
  -4  12  -5    0.38    0.31
  -4  12  -5    0.11    0.25
   4 -12   5    0.35    0.17
  -5  12  -5    1.38    0.39
  -5  12  -5    1.58    0.41
   5 -12   5    2.14    0.30
  -6  12  -5   -0.03    0.23
  -6  12  -5   -0.21    0.25
   6 -12   5   -0.28    0.14
  -7  12  -5    0.31    0.29
  -7  12  -5    0.76    0.34
   7 -12   5    0.13    0.20
  -8  12  -5   -0.21    0.25
  -8  12  -5    0.21    0.30
   8 -12   5    0.58    0.23
   8  11  -5   -0.01    0.30
  -8 -11   5    0.51    0.32
   7  11  -5    0.12    0.31
  -7 -11   5    0.19    0.26
   6  11  -5    0.16    0.29
  -6 -11   5   -0.17    0.21
   5  11  -5    0.17    0.18
   5  11  -5   -0.28    0.25
  -5 -11   5   -0.11    0.22
   4  11  -5    2.86    0.38
   4  11  -5    1.87    0.44
  -4 -11   5    2.04    0.42
   3  11  -5    0.33    0.20
   3  11  -5    0.21    0.26
  -3 -11   5    0.30    0.25
   2  11  -5    1.81    0.42
   2  11  -5    2.26    0.36
  -2 -11   5    3.35    0.49
   1  11  -5    2.82    0.39
   1  11  -5    1.74    0.40
  -1 -11   5    2.07    0.40
   0  11  -5   -0.27    0.24
   0  11  -5    0.48    0.23
   0 -11   5    0.01    0.21
  -1  11  -5    0.55    0.29
  -1  11  -5    0.87    0.27
   1 -11   5    0.85    0.16
   1 -11   5    0.92    0.30
  -2  11  -5    0.65    0.27
  -2  11  -5    0.97    0.34
   2 -11   5    1.45    0.21
   2 -11   5    0.97    0.31
  -3  11  -5    0.39    0.29
  -3  11  -5    0.08    0.24
   3 -11   5    0.31    0.13
   3 -11   5    0.45    0.26
  -4  11  -5    3.14    0.50
  -4  11  -5    3.08    0.45
   4 -11   5    2.18    0.30
  -5  11  -5    0.24    0.25
  -5  11  -5    0.20    0.26
   5 -11   5    0.01    0.14
  -6  11  -5   -0.27    0.20
  -6  11  -5    0.20    0.26
   6 -11   5   -0.03    0.16
  -7  11  -5    2.13    0.43
  -7  11  -5    2.09    0.43
   7 -11   5    1.93    0.32
  -8  11  -5    1.00    0.35
  -8  11  -5    1.11    0.32
   8 -11   5    0.63    0.24
  -9  11  -5    0.30    0.21
  -9  11  -5   -0.03    0.24
   9 -11   5    0.42    0.23
   9  10  -5   -0.01    0.31
  -9 -10   5    0.99    0.34
   8  10  -5    0.24    0.31
  -8 -10   5    0.95    0.35
   7  10  -5   -0.47    0.22
  -7 -10   5   -0.04    0.22
   6  10  -5    1.29    0.28
   6  10  -5    1.70    0.41
  -6 -10   5    1.63    0.37
   5  10  -5    6.02    0.76
   5  10  -5    7.38    0.64
  -5 -10   5    7.67    0.78
   4  10  -5    0.95    0.24
   4  10  -5    0.72    0.32
  -4 -10   5    0.73    0.29
   3  10  -5    0.34    0.19
   3  10  -5   -0.19    0.23
  -3 -10   5   -0.14    0.19
   2  10  -5    2.27    0.35
   2  10  -5    1.92    0.40
  -2 -10   5    2.93    0.43
   1  10  -5    1.31    0.28
   1  10  -5    0.58    0.28
  -1 -10   5    1.16    0.18
  -1 -10   5    1.34    0.32
   0  10  -5    0.39    0.21
   0  10  -5    0.54    0.28
   0 -10   5    0.76    0.26
   0 -10   5    0.71    0.13
  -1  10  -5    1.16    0.34
  -1  10  -5    1.97    0.33
   1 -10   5    1.70    0.21
   1 -10   5    1.80    0.34
  -2  10  -5    4.43    0.53
  -2  10  -5    3.66    0.54
   2 -10   5    3.38    0.48
   2 -10   5    4.59    0.37
  -3  10  -5    2.66    0.46
  -3  10  -5    2.76    0.41
   3 -10   5    2.60    0.30
  -4  10  -5    0.72    0.29
  -4  10  -5    0.56    0.26
   4 -10   5    0.43    0.16
  -5  10  -5    0.10    0.23
  -5  10  -5   -0.11    0.22
   5 -10   5   -0.10    0.13
  -6  10  -5   -0.22    0.21
  -6  10  -5    0.39    0.25
   6 -10   5   -0.37    0.12
  -7  10  -5   -0.16    0.21
  -7  10  -5    0.04    0.24
   7 -10   5    0.12    0.17
  -8  10  -5    3.99    0.53
  -8  10  -5    4.11    0.58
   8 -10   5    4.37    0.50
  -9  10  -5    0.82    0.25
  -9  10  -5    1.42    0.33
   9 -10   5    1.37    0.31
 -10  10  -5    0.14    0.24
 -10  10  -5    0.42    0.22
  10 -10   5    0.36    0.24
 -10  -9   5    0.05    0.27
   9   9  -5    0.15    0.29
  -9  -9   5    0.59    0.30
   8   9  -5    1.49    0.40
   8   9  -5    1.27    0.38
  -8  -9   5    0.85    0.33
   7   9  -5    2.22    0.44
   7   9  -5    2.46    0.35
  -7  -9   5    1.30    0.36
   6   9  -5    4.52    0.61
   6   9  -5    4.48    0.50
  -6  -9   5    5.29    0.61
   5   9  -5    1.12    0.35
   5   9  -5    2.52    0.34
  -5  -9   5    2.25    0.39
   4   9  -5    0.23    0.24
   4   9  -5    0.04    0.14
  -4  -9   5   -0.11    0.19
   3   9  -5    5.36    0.50
   3   9  -5    4.16    0.58
  -3  -9   5    5.81    0.61
   2   9  -5    0.12    0.22
   2   9  -5    0.03    0.16
  -2  -9   5   -0.20    0.17
   1   9  -5    3.10    0.38
   1   9  -5    2.42    0.39
  -1  -9   5    2.72    0.24
  -1  -9   5    2.49    0.39
   0   9  -5    2.92    0.37
   0   9  -5    2.43    0.40
   0  -9   5    2.45    0.23
   0  -9   5    2.13    0.36
  -1   9  -5    0.50    0.22
  -1   9  -5    0.15    0.23
   1  -9   5    0.03    0.18
   1  -9   5    0.42    0.11
  -2   9  -5    0.59    0.24
  -2   9  -5    0.93    0.28
   2  -9   5    0.74    0.15
  -3   9  -5    0.41    0.26
  -3   9  -5    0.75    0.26
   3  -9   5    0.57    0.15
  -4   9  -5   -0.03    0.22
  -4   9  -5    0.43    0.24
   4  -9   5   -0.16    0.11
  -5   9  -5    6.30    0.68
  -5   9  -5    7.07    0.71
   5  -9   5    6.01    0.53
  -6   9  -5    2.30    0.44
  -6   9  -5    3.46    0.46
   6  -9   5    3.51    0.47
   6  -9   5    2.82    0.35
  -7   9  -5    2.28    0.43
  -7   9  -5    2.22    0.41
   7  -9   5    3.02    0.43
   7  -9   5    2.89    0.38
  -8   9  -5    2.81    0.47
  -8   9  -5    2.54    0.39
   8  -9   5    2.69    0.38
  -9   9  -5   -0.15    0.17
  -9   9  -5    0.32    0.19
   9  -9   5    0.07    0.20
 -10   9  -5    2.87    0.41
 -10   9  -5    3.55    0.46
  10  -9   5    4.02    0.51
 -11   9  -5    3.00    0.41
  11  -9   5    2.78    0.45
  10   8  -5    0.28    0.31
 -10  -8   5    0.76    0.33
   9   8  -5    0.69    0.22
   9   8  -5   -0.05    0.25
  -9  -8   5    0.25    0.26
   8   8  -5    0.52    0.21
   8   8  -5    0.19    0.26
  -8  -8   5    0.18    0.25
   7   8  -5    0.06    0.25
   7   8  -5    0.06    0.18
  -7  -8   5   -0.11    0.20
  -7  -8   5    0.21    0.15
   6   8  -5   -0.05    0.22
   6   8  -5   -0.16    0.15
  -6  -8   5    0.20    0.23
  -6  -8   5    0.00    0.12
   5   8  -5    2.93    0.37
   5   8  -5    3.23    0.47
  -5  -8   5    3.41    0.32
  -5  -8   5    2.77    0.43
   4   8  -5    3.33    0.39
   4   8  -5    3.43    0.46
  -4  -8   5    3.18    0.44
  -4  -8   5    3.40    0.30
   3   8  -5    1.78    0.33
   3   8  -5    1.61    0.26
  -3  -8   5    1.48    0.30
   2   8  -5   10.07    0.77
   2   8  -5    9.68    0.85
  -2  -8   5    9.81    0.83
   1   8  -5    1.06    0.27
   1   8  -5    1.56    0.26
  -1  -8   5    1.48    0.28
  -1  -8   5    1.58    0.16
   0   8  -5    2.14    0.30
   0   8  -5    1.70    0.32
   0  -8   5    1.60    0.30
   0  -8   5    1.97    0.18
  -1   8  -5    0.08    0.18
  -1   8  -5    0.02    0.16
   1  -8   5    0.23    0.09
   1  -8   5    0.21    0.17
  -2   8  -5    3.04    0.44
  -2   8  -5    3.43    0.42
   2  -8   5    3.45    0.30
  -3   8  -5    0.42    0.20
  -3   8  -5    0.54    0.23
   3  -8   5    0.54    0.14
  -4   8  -5    1.91    0.35
  -4   8  -5    1.58    0.32
   4  -8   5    2.06    0.25
   4  -8   5    1.69    0.33
  -5   8  -5   -0.12    0.20
  -5   8  -5    0.29    0.22
   5  -8   5    0.18    0.14
   5  -8   5    0.07    0.19
  -6   8  -5    0.12    0.21
  -6   8  -5   -0.01    0.19
   6  -8   5    0.25    0.21
   6  -8   5    0.25    0.16
  -7   8  -5    0.90    0.29
  -7   8  -5    0.65    0.25
   7  -8   5    0.82    0.28
   7  -8   5    0.82    0.22
  -8   8  -5   -0.19    0.20
  -8   8  -5    0.12    0.19
   8  -8   5    0.35    0.23
   8  -8   5    0.09    0.17
  -9   8  -5    0.79    0.22
  -9   8  -5    0.60    0.23
   9  -8   5    0.56    0.23
 -10   8  -5    0.92    0.26
 -10   8  -5    1.30    0.27
  10  -8   5    1.15    0.30
 -11   8  -5    0.24    0.19
  11  -8   5    0.25    0.24
 -12   8  -5    0.35    0.22
  12  -8   5    0.23    0.25
  11   7  -5   -0.20    0.28
  11   7  -5    0.50    0.41
 -11  -7   5    0.14    0.23
 -11  -7   5   -0.01    0.27
 -11  -7   5    0.10    0.23
  10   7  -5    3.72    0.45
  10   7  -5    2.34    0.48
 -10  -7   5    3.25    0.44
 -10  -7   5    3.16    0.46
 -10  -7   5    3.38    0.53
   9   7  -5    0.14    0.18
   9   7  -5   -0.39    0.21
  -9  -7   5    0.06    0.24
  -9  -7   5   -0.07    0.16
  -9  -7   5   -0.02    0.19
   8   7  -5    0.24    0.26
   8   7  -5    0.13    0.17
  -8  -7   5    0.26    0.23
  -8  -7   5    0.19    0.21
  -8  -7   5    0.42    0.19
   7   7  -5    6.15    0.56
   7   7  -5    6.28    0.69
  -7  -7   5    6.70    0.55
  -7  -7   5    6.13    0.68
  -7  -7   5    6.20    0.64
   6   7  -5    1.89    0.29
   6   7  -5    1.45    0.33
  -6  -7   5    1.90    0.26
  -6  -7   5    2.30    0.37
  -6  -7   5    1.61    0.32
   5   7  -5    0.33    0.16
   5   7  -5   -0.13    0.19
  -5  -7   5    0.02    0.18
  -5  -7   5    0.05    0.17
  -5  -7   5    0.05    0.12
   4   7  -5    2.66    0.41
   4   7  -5    3.01    0.35
  -4  -7   5    3.05    0.28
  -4  -7   5    3.76    0.41
  -4  -7   5    3.14    0.41
   3   7  -5    0.53    0.17
   3   7  -5    0.30    0.19
  -3  -7   5    0.36    0.10
  -3  -7   5    0.52    0.21
   2   7  -5    0.39    0.16
   2   7  -5    0.46    0.21
  -2  -7   5    0.60    0.19
   1   7  -5    0.71    0.18
   1   7  -5    0.14    0.17
  -1  -7   5    0.67    0.09
  -1  -7   5    0.45    0.18
   0   7  -5    0.02    0.13
   0   7  -5   -0.12    0.15
   0  -7   5   -0.04    0.13
   0  -7   5    0.07    0.06
  -1   7  -5    6.13    0.59
  -1   7  -5    6.48    0.55
   1  -7   5    6.21    0.45
  -2   7  -5    1.57    0.27
  -2   7  -5    1.85    0.31
   2  -7   5    1.69    0.19
  -3   7  -5    1.35    0.27
  -3   7  -5    1.77    0.31
   3  -7   5    1.84    0.31
   3  -7   5    1.76    0.21
  -4   7  -5    3.28    0.39
  -4   7  -5    3.20    0.40
   4  -7   5    2.55    0.30
   4  -7   5    2.83    0.40
  -5   7  -5    0.26    0.21
  -5   7  -5   -0.01    0.19
   5  -7   5    0.23    0.14
   5  -7   5    0.08    0.20
  -6   7  -5    0.54    0.17
  -6   7  -5    0.23    0.19
  -6   7  -5    0.41    0.22
   6  -7   5    0.51    0.18
   6  -7   5    0.17    0.21
  -7   7  -5    0.07    0.20
  -7   7  -5   -0.03    0.14
  -7   7  -5    0.07    0.18
   7  -7   5    0.02    0.16
   7  -7   5    0.15    0.20
  -8   7  -5    3.88    0.43
  -8   7  -5    3.97    0.51
  -8   7  -5    3.05    0.40
   8  -7   5    3.17    0.45
   8  -7   5    2.69    0.39
  -9   7  -5    1.71    0.30
  -9   7  -5    3.03    0.41
  -9   7  -5    2.41    0.34
   9  -7   5    2.50    0.38
   9  -7   5    3.11    0.45
 -10   7  -5    0.04    0.16
 -10   7  -5   -0.10    0.21
 -10   7  -5    0.01    0.16
  10  -7   5    0.02    0.19
 -11   7  -5    0.14    0.17
 -11   7  -5    0.10    0.24
  11  -7   5    0.39    0.23
 -12   7  -5    0.06    0.24
 -12   7  -5   -0.11    0.16
  12  -7   5    0.29    0.24
  11   6  -5   -0.15    0.17
  11   6  -5   -0.16    0.26
  11   6  -5   -0.19    0.33
 -11  -6   5    0.14    0.23
 -11  -6   5   -0.04    0.21
 -11  -6   5   -0.30    0.19
  10   6  -5    0.25    0.20
  10   6  -5    0.24    0.27
 -10  -6   5    0.01    0.24
 -10  -6   5    0.25    0.23
 -10  -6   5    0.27    0.21
   9   6  -5    0.20    0.18
   9   6  -5   -0.03    0.24
   9   6  -5   -0.13    0.14
[truncated: 727,091 more chars]
