# Supplementary material for: A Novel Catalytic Route to Polymerizable Bicyclic Cyclic Carbonate Monomers from Carbon Dioxide
Source: Angew Chem Int Ed Engl. 2022 May 9;61(27):e202205053. doi: 10.1002/anie.202205053 (PMC9323429; doi:10.1002/anie.202205053)
Supplement: Supplementary file 9 — Supporting Information [file ANIE-61-0-s002.cif]

 
data_qc4-173-c2
 
_audit_creation_method            'SHELXL-2018/3'
_shelx_SHELXL_version_number      '2018/3'
_chemical_name_systematic         ?
_chemical_name_common             ?
_chemical_melting_point           ?
_chemical_formula_moiety          ?
_chemical_formula_sum
 'C38 H40 O4' 
_chemical_formula_weight          560.70

loop_
 _atom_type_symbol
 _atom_type_description
 _atom_type_scat_dispersion_real
 _atom_type_scat_dispersion_imag
 _atom_type_scat_source
 'C'  'C'   0.0033   0.0016
 'International Tables Vol C Tables 4.2.6.8 and 6.1.1.4'
 'H'  'H'   0.0000   0.0000
 'International Tables Vol C Tables 4.2.6.8 and 6.1.1.4'
 'O'  'O'   0.0106   0.0060
 'International Tables Vol C Tables 4.2.6.8 and 6.1.1.4'
 
_space_group_crystal_system       monoclinic
_space_group_IT_number            14
_space_group_name_H-M_alt         'P 21/c'
_space_group_name_Hall            '-P 2ybc'
 
_shelx_space_group_comment
;
The symmetry employed for this shelxl refinement is uniquely defined
by the following loop, which should always be used as a source of
symmetry information in preference to the above space-group names.
They are only intended as comments.
;
 
loop_
 _space_group_symop_operation_xyz
 'x, y, z'
 '-x, y+1/2, -z+1/2'
 '-x, -y, -z'
 'x, -y-1/2, z-1/2'
 
_cell_length_a                    18.4631(4)
_cell_length_b                    10.33078(17)
_cell_length_c                    17.5044(4)
_cell_angle_alpha                 90
_cell_angle_beta                  118.196(3)
_cell_angle_gamma                 90
_cell_volume                      2942.58(13)
_cell_formula_units_Z             4
_cell_measurement_temperature     100(2)
_cell_measurement_reflns_used   25712
_cell_measurement_theta_min     2.3630
_cell_measurement_theta_max     29.7440
 
_exptl_crystal_description        'Block'
_exptl_crystal_colour             colourless
_exptl_crystal_density_meas       ?
_exptl_crystal_density_method     ?
_exptl_crystal_density_diffrn     1.266          
_exptl_crystal_F_000              1200
_exptl_transmission_factor_min    ?
_exptl_transmission_factor_max    ?
_exptl_crystal_size_max           0.200
_exptl_crystal_size_mid           0.050
_exptl_crystal_size_min           0.050
_exptl_absorpt_coefficient_mu     0.080
_shelx_estimated_absorpt_T_min    0.984
_shelx_estimated_absorpt_T_max    0.996
_exptl_absorpt_correction_type    multi-scan
_exptl_absorpt_correction_T_min                   0.46367
_exptl_absorpt_correction_T_max                   1.00000
_exptl_absorpt_process_details   
;
 CrysAlisPro 1.171.40.35a (Rigaku Oxford Diffraction, 2018)
 Empirical absorption correction using spherical harmonics,
 implemented in SCALE3 ABSPACK scaling algorithm.
;

_exptl_absorpt_special_details    ?
_diffrn_ambient_temperature       100(2)
_diffrn_radiation_wavelength      0.71075
_diffrn_radiation_type            MoK\a
_diffrn_source                    'Microfocus rotating anode X-ray tube' 
_diffrn_source_type               'Rigaku MicroMax-007HF'
_diffrn_source_power              50
_diffrn_source_current            24
_diffrn_source_size               '0.2 mm x 0.2 mm fine focus'
_diffrn_radiation_monochromator   'Confocal Max Flux optic'
_diffrn_detector_type             'PILATUS 200K'
_diffrn_measurement_device_type   '1/4chi goniometer' 
_diffrn_measurement_method
;
 Fullsphere data collection, phi and omega scans
;
_diffrn_detector_area_resol_mean  5.8140 
_diffrn_reflns_number             44545
_diffrn_reflns_av_unetI/netI      0.0171
_diffrn_reflns_av_R_equivalents   0.0286
_diffrn_reflns_limit_h_min        -25
_diffrn_reflns_limit_h_max        23
_diffrn_reflns_limit_k_min        -14
_diffrn_reflns_limit_k_max        13
_diffrn_reflns_limit_l_min        -22
_diffrn_reflns_limit_l_max        23
_diffrn_reflns_theta_min          2.335
_diffrn_reflns_theta_max          29.566
_diffrn_reflns_theta_full         25.242
_diffrn_measured_fraction_theta_max   0.865
_diffrn_measured_fraction_theta_full  0.988
_diffrn_reflns_Laue_measured_fraction_max    0.865
_diffrn_reflns_Laue_measured_fraction_full   0.988
_diffrn_reflns_point_group_measured_fraction_max   0.865
_diffrn_reflns_point_group_measured_fraction_full  0.988
_reflns_number_total              7163
_reflns_number_gt                 6335
_reflns_threshold_expression      'I > 2\s(I)'
_reflns_Friedel_coverage          0.000
_reflns_Friedel_fraction_max      .
_reflns_Friedel_fraction_full     .
 
_reflns_special_details
;
 Reflections were merged by SHELXL according to the crystal
 class for the calculation of statistics and refinement.
 
 _reflns_Friedel_fraction is defined as the number of unique
 Friedel pairs measured divided by the number that would be
 possible theoretically, ignoring centric projections and
 systematic absences. Completness statistics refer to single and
 composite reflections containing twin component 1 only.
;
 
_computing_data_collection     'CrysAlisPro 1.171.41.117a (Rigaku OD, 2021)'
_computing_cell_refinement     'CrysAlisPro 1.171.41.117a (Rigaku OD, 2021)'
_computing_data_reduction      'CrysAlisPro 1.171.41.117a (Rigaku OD, 2021)'
_computing_structure_solution   'Sir2019'
_computing_structure_refinement 'SHELXL-2018/3 (Sheldrick, 2018)'
_computing_molecular_graphics   'shelXle (H�bschle, Sheldrick and Dittirch, 2011)' 
_computing_publication_material 'SHELXL-2018/3 (Sheldrick, 2018)' 
_refine_special_details
;
 Refined as a 2-component inversion twin.
;
_refine_ls_structure_factor_coef  Fsqd
_refine_ls_matrix_type            full
_refine_ls_weighting_scheme       calc
_refine_ls_weighting_details
'w=1/[\s^2^(Fo^2^)+(0.1000P)^2^] where P=(Fo^2^+2Fc^2^)/3'
_atom_sites_solution_primary      ?
_atom_sites_solution_secondary    ?
_atom_sites_solution_hydrogens    mixed
_refine_ls_hydrogen_treatment     mixed
_refine_ls_extinction_method      none
_refine_ls_extinction_coef        .
_refine_ls_number_reflns          7163
_refine_ls_number_parameters      710
_refine_ls_number_restraints      522
_refine_ls_R_factor_all           0.0555
_refine_ls_R_factor_gt            0.0489
_refine_ls_wR_factor_ref          0.2053
_refine_ls_wR_factor_gt           0.2012
_refine_ls_goodness_of_fit_ref    1.787
_refine_ls_restrained_S_all       1.759
_refine_ls_shift/su_max           0.056
_refine_ls_shift/su_mean          0.009
 
loop_
 _atom_site_label
 _atom_site_type_symbol
 _atom_site_fract_x
 _atom_site_fract_y
 _atom_site_fract_z
 _atom_site_U_iso_or_equiv
 _atom_site_adp_type
 _atom_site_occupancy
 _atom_site_site_symmetry_order  
 _atom_site_calc_flag
 _atom_site_refinement_flags_posn
 _atom_site_refinement_flags_adp
 _atom_site_refinement_flags_occupancy
 _atom_site_disorder_assembly
 _atom_site_disorder_group
O2' O 0.8358(3) 0.8345(3) 0.3593(2) 0.0311(7) Uani 0.3 1 d D U P A 2
H2'A H 0.863785 0.882062 0.401197 0.047 Uiso 0.3 1 d R U P A 2
O1' O 0.7176(2) 0.5933(3) 0.4631(2) 0.0371(7) Uani 0.3 1 d D U P A 2
C1' C 0.7989(6) 0.7164(11) 0.3139(7) 0.027(2) Uani 0.3 1 d D U P A 2
C2' C 0.7989(10) 0.6299(13) 0.3878(7) 0.025(2) Uani 0.3 1 d D U P A 2
H2' H 0.769607 0.548542 0.358473 0.030 Uiso 0.3 1 calc R U P A 2
C3' C 0.7514(4) 0.6846(6) 0.4247(4) 0.0371(13) Uani 0.3 1 d D U P A 2
H3' H 0.716060 0.760497 0.393657 0.045 Uiso 0.3 1 calc R U P A 2
C4' C 0.7846(9) 0.6811(16) 0.5205(9) 0.053(3) Uani 0.3 1 d D U P A 2
H4' H 0.767772 0.754635 0.545812 0.064 Uiso 0.3 1 calc R U P A 2
C5' C 0.8629(9) 0.6103(12) 0.5831(6) 0.034(3) Uani 0.3 1 d D U P A 2
H5'A H 0.905351 0.674521 0.618590 0.041 Uiso 0.3 1 calc R U P A 2
H5'B H 0.851397 0.555972 0.622687 0.041 Uiso 0.3 1 calc R U P A 2
C6' C 0.8952(5) 0.5261(7) 0.5354(4) 0.0299(15) Uani 0.3 1 d D U P A 2
H6'A H 0.864572 0.443229 0.520280 0.036 Uiso 0.3 1 calc R U P A 2
H6'B H 0.953668 0.506190 0.574663 0.036 Uiso 0.3 1 calc R U P A 2
C7' C 0.8879(9) 0.5872(17) 0.4532(8) 0.040(4) Uani 0.3 1 d D U P A 2
H7'A H 0.907452 0.524451 0.424256 0.048 Uiso 0.3 1 calc R U P A 2
H7'B H 0.924418 0.663810 0.469128 0.048 Uiso 0.3 1 calc R U P A 2
C8' C 0.8553(9) 0.6484(17) 0.2838(13) 0.030(2) Uani 0.3 1 d D U P A 2
C9' C 0.8304(8) 0.5419(12) 0.2295(10) 0.044(3) Uani 0.3 1 d D U P A 2
H9' H 0.776900 0.508440 0.211798 0.053 Uiso 0.3 1 calc R U P A 2
C10' C 0.8788(5) 0.4814(7) 0.1995(4) 0.0446(15) Uani 0.3 1 d D U P A 2
H10' H 0.861573 0.402358 0.168327 0.054 Uiso 0.3 1 calc R U P A 2
C11' C 0.9502(6) 0.5356(11) 0.2151(6) 0.040(2) Uani 0.3 1 d D U P A 2
H11' H 0.983103 0.496418 0.193077 0.048 Uiso 0.3 1 calc R U P A 2
C12' C 0.9761(4) 0.6472(8) 0.2625(4) 0.0395(13) Uani 0.3 1 d D U P A 2
H12' H 1.027471 0.684024 0.274282 0.047 Uiso 0.3 1 calc R U P A 2
C13' C 0.9279(4) 0.7070(7) 0.2935(5) 0.0355(14) Uani 0.3 1 d D U P A 2
H13' H 0.944118 0.788571 0.321553 0.043 Uiso 0.3 1 calc R U P A 2
C14' C 0.7145(7) 0.7392(13) 0.2356(7) 0.027(2) Uani 0.3 1 d D U P A 2
C15' C 0.7049(6) 0.8396(12) 0.1768(7) 0.040(2) Uani 0.3 1 d D U P A 2
H15' H 0.751325 0.890588 0.186687 0.048 Uiso 0.3 1 calc R U P A 2
C16' C 0.6318(6) 0.8657(10) 0.1068(6) 0.040(2) Uani 0.3 1 d D U P A 2
H16' H 0.627528 0.933405 0.068151 0.048 Uiso 0.3 1 calc R U P A 2
C17' C 0.5634(6) 0.7929(9) 0.0920(6) 0.047(2) Uani 0.3 1 d D U P A 2
H17' H 0.512211 0.808553 0.042115 0.056 Uiso 0.3 1 calc R U P A 2
C18' C 0.5701(7) 0.6994(11) 0.1491(6) 0.045(2) Uani 0.3 1 d D U P A 2
H18' H 0.523335 0.648563 0.138177 0.054 Uiso 0.3 1 calc R U P A 2
C19' C 0.6431(7) 0.6765(16) 0.2226(9) 0.045(3) Uani 0.3 1 d D U P A 2
H19' H 0.644717 0.617219 0.264894 0.053 Uiso 0.3 1 calc R U P A 2
O2B' O 0.7195(16) 0.3626(17) 0.3974(19) 0.0370(12) Uani 0.4 1 d . U P B 2
H2BB H 0.785(3) 0.3620(17) 0.446(3) 0.055 Uiso 0.4 1 calc R U P B 2
O1B' O 0.83794(16) 0.0836(3) 0.29240(15) 0.0271(5) Uani 0.4 1 d . U P B 2
C1B' C 0.6908(7) 0.2297(13) 0.3736(8) 0.0204(16) Uani 0.4 1 d . U P B 2
C2B' C 0.7551(8) 0.1443(17) 0.3703(10) 0.0240(9) Uani 0.4 1 d . U P B 2
H2B' H 0.730277 0.056425 0.351200 0.029 Uiso 0.4 1 calc R U P B 2
C3B' C 0.8453(10) 0.1263(15) 0.4767(11) 0.031(2) Uani 0.4 1 d . U P B 2
H3BA H 0.855946 0.211764 0.505667 0.038 Uiso 0.4 1 calc R U P B 2
H3BB H 0.829896 0.066696 0.510984 0.038 Uiso 0.4 1 calc R U P B 2
C4B' C 0.8846(4) 0.1947(4) 0.3435(4) 0.0290(7) Uani 0.4 1 d . U P B 2
H4B' H 0.896337 0.264081 0.311072 0.035 Uiso 0.4 1 calc R U P B 2
C5B' C 0.9526(3) 0.1659(5) 0.4340(4) 0.0386(11) Uani 0.4 1 d . U P B 2
H5BA H 0.999088 0.125232 0.429750 0.046 Uiso 0.4 1 calc R U P B 2
H5BB H 0.972446 0.248481 0.465905 0.046 Uiso 0.4 1 calc R U P B 2
C6B' C 0.9260(2) 0.0785(5) 0.4843(2) 0.0261(6) Uani 0.4 1 d . U P B 2
H6BA H 0.968470 0.077406 0.545996 0.031 Uiso 0.4 1 calc R U P B 2
H6BB H 0.919333 -0.010832 0.461505 0.031 Uiso 0.4 1 calc R U P B 2
C7B' C 0.7973(5) 0.1769(8) 0.3210(5) 0.0274(13) Uani 0.4 1 d . U P B 2
H7B' H 0.762014 0.235516 0.271913 0.033 Uiso 0.4 1 calc R U P B 2
C8B' C 0.6797(7) 0.1812(10) 0.4546(6) 0.024(2) Uani 0.4 1 d G U P B 2
C9B' C 0.6640(7) 0.0519(9) 0.4634(7) 0.040(3) Uani 0.4 1 d G U P B 2
H9B' H 0.670123 -0.011975 0.427836 0.048 Uiso 0.4 1 calc R U P B 2
C10C C 0.6393(6) 0.0162(7) 0.5241(7) 0.062(3) Uani 0.4 1 d G U P B 2
H10C H 0.628624 -0.072113 0.530127 0.075 Uiso 0.4 1 calc R U P B 2
C11C C 0.6304(6) 0.1097(9) 0.5762(6) 0.064(3) Uani 0.4 1 d G U P B 2
H11C H 0.613535 0.085328 0.617685 0.077 Uiso 0.4 1 calc R U P B 2
C12C C 0.6461(6) 0.2390(8) 0.5674(6) 0.080(3) Uani 0.4 1 d G U P B 2
H12C H 0.639946 0.302907 0.602953 0.096 Uiso 0.4 1 calc R U P B 2
C13C C 0.6707(6) 0.2747(7) 0.5066(6) 0.060(3) Uani 0.4 1 d G U P B 2
H13C H 0.681446 0.363048 0.500662 0.072 Uiso 0.4 1 calc R U P B 2
C14C C 0.6216(5) 0.2147(9) 0.2958(5) 0.0286(5) Uani 0.4 1 d G U P B 2
C15C C 0.5725(6) 0.3246(7) 0.2666(6) 0.0364(17) Uani 0.4 1 d G U P B 2
H15C H 0.589458 0.402654 0.299007 0.044 Uiso 0.4 1 calc R U P B 2
C16C C 0.4988(6) 0.3203(7) 0.1899(6) 0.0477(19) Uani 0.4 1 d G U P B 2
H16C H 0.465249 0.395392 0.169877 0.057 Uiso 0.4 1 calc R U P B 2
C17C C 0.4740(4) 0.2061(9) 0.1424(5) 0.0440(17) Uani 0.4 1 d G U P B 2
H17C H 0.423568 0.203147 0.089978 0.053 Uiso 0.4 1 calc R U P B 2
C18C C 0.5230(4) 0.0962(8) 0.1716(5) 0.0394(16) Uani 0.4 1 d G U P B 2
H18C H 0.506095 0.018163 0.139207 0.047 Uiso 0.4 1 calc R U P B 2
C19C C 0.5968(4) 0.1005(8) 0.2484(5) 0.0342(14) Uani 0.4 1 d G U P B 2
H19C H 0.630305 0.025422 0.268338 0.041 Uiso 0.4 1 calc R U P B 2
O2A O 0.87383(10) 0.81778(13) 0.35705(9) 0.0295(3) Uani 0.7 1 d D . P C 1
H2AA H 0.8481(9) 0.895(2) 0.3282(14) 0.044 Uiso 0.7 1 calc R U P C 1
O1A O 0.88523(8) 0.45398(13) 0.49379(9) 0.0330(3) Uani 0.7 1 d D . P C 1
C1A C 0.8182(2) 0.7119(5) 0.3206(3) 0.0206(8) Uani 0.7 1 d D . P C 1
C2A C 0.8132(4) 0.6367(5) 0.3943(3) 0.0248(11) Uani 0.7 1 d D . P C 1
H2A H 0.773505 0.563924 0.366952 0.030 Uiso 0.7 1 calc R U P C 1
C3A C 0.8928(3) 0.5790(6) 0.4584(3) 0.0268(12) Uani 0.7 1 d D . P C 1
H3A H 0.939795 0.588100 0.445455 0.032 Uiso 0.7 1 calc R U P C 1
C4A C 0.9142(2) 0.5654(3) 0.5507(2) 0.0332(7) Uani 0.7 1 d D . P C 1
H4A H 0.974553 0.565318 0.591691 0.040 Uiso 0.7 1 calc R U P C 1
C5A C 0.8624(4) 0.6249(7) 0.5857(4) 0.0503(16) Uani 0.7 1 d D . P C 1
H5AA H 0.888479 0.706516 0.615692 0.060 Uiso 0.7 1 calc R U P C 1
H5AB H 0.860460 0.565621 0.629108 0.060 Uiso 0.7 1 calc R U P C 1
C6A C 0.7748(3) 0.6538(6) 0.5164(3) 0.0363(9) Uani 0.7 1 d D . P C 1
H6AA H 0.743637 0.572124 0.494965 0.044 Uiso 0.7 1 calc R U P C 1
H6AB H 0.746616 0.707867 0.541048 0.044 Uiso 0.7 1 calc R U P C 1
C7A C 0.77846(17) 0.7247(3) 0.44287(17) 0.0325(5) Uani 0.7 1 d D . P C 1
H7AA H 0.813858 0.802096 0.466044 0.039 Uiso 0.7 1 calc R U P C 1
H7AB H 0.722594 0.754506 0.401125 0.039 Uiso 0.7 1 calc R U P C 1
C8A C 0.8551(4) 0.6269(6) 0.2755(5) 0.0241(9) Uani 0.7 1 d D . P C 1
C9A C 0.8134(2) 0.5190(4) 0.2301(3) 0.0253(7) Uani 0.7 1 d D . P C 1
H9A H 0.762310 0.496799 0.227412 0.030 Uiso 0.7 1 calc R U P C 1
C10A C 0.84511(18) 0.4426(3) 0.18850(16) 0.0361(5) Uani 0.7 1 d D . P C 1
H10A H 0.814804 0.369750 0.155947 0.043 Uiso 0.7 1 calc R U P C 1
C11A C 0.9206(2) 0.4706(3) 0.19352(16) 0.0385(6) Uani 0.7 1 d D . P C 1
H11A H 0.941852 0.418111 0.164187 0.046 Uiso 0.7 1 calc R U P C 1
C12A C 0.9643(2) 0.5753(5) 0.2414(2) 0.0363(8) Uani 0.7 1 d D . P C 1
H12A H 1.016640 0.594306 0.246313 0.044 Uiso 0.7 1 calc R U P C 1
C13A C 0.93215(19) 0.6537(3) 0.2828(2) 0.0329(6) Uani 0.7 1 d D . P C 1
H13A H 0.962846 0.725703 0.316188 0.039 Uiso 0.7 1 calc R U P C 1
C14A C 0.7337(3) 0.7572(5) 0.2507(3) 0.0225(7) Uani 0.7 1 d D . P C 1
C15A C 0.7304(2) 0.8561(4) 0.1944(2) 0.0283(6) Uani 0.7 1 d D . P C 1
H15A H 0.779914 0.897684 0.204044 0.034 Uiso 0.7 1 calc R U P C 1
C16A C 0.6577(3) 0.8944(4) 0.1260(2) 0.0377(8) Uani 0.7 1 d D . P C 1
H16A H 0.657130 0.962636 0.089284 0.045 Uiso 0.7 1 calc R U P C 1
C17A C 0.5845(3) 0.8332(4) 0.1100(2) 0.0397(8) Uani 0.7 1 d D . P C 1
H17A H 0.534180 0.858306 0.061810 0.048 Uiso 0.7 1 calc R U P C 1
C18A C 0.5857(2) 0.7357(4) 0.1647(3) 0.0396(9) Uani 0.7 1 d D . P C 1
H18A H 0.535917 0.695916 0.155722 0.048 Uiso 0.7 1 calc R U P C 1
C19A C 0.6602(3) 0.6963(5) 0.2330(3) 0.0309(9) Uani 0.7 1 d D . P C 1
H19A H 0.660920 0.626063 0.268386 0.037 Uiso 0.7 1 calc R U P C 1
O2B O 0.7275(10) 0.3457(11) 0.3961(12) 0.0370(12) Uani 0.6 1 d . . P D 1
H2BA H 0.7256(19) 0.387(2) 0.449(2) 0.055 Uiso 0.6 1 calc R U P D 1
O1B O 0.88887(11) 0.02559(18) 0.47098(10) 0.0352(4) Uani 0.6 1 d . . P D 1
C1B C 0.6995(5) 0.2158(9) 0.3860(5) 0.0244(14) Uani 0.6 1 d . . P D 1
C2B C 0.7703(4) 0.1345(11) 0.3840(6) 0.0240(9) Uani 0.6 1 d . U P D 1
H2B H 0.750706 0.043098 0.369599 0.029 Uiso 0.6 1 calc R U P D 1
C3B C 0.8352(6) 0.1349(10) 0.4617(7) 0.0341(18) Uani 0.6 1 d . . P D 1
H3B H 0.827097 0.159029 0.512500 0.041 Uiso 0.6 1 calc R U P D 1
C4B C 0.91763(15) 0.1548(3) 0.46856(17) 0.0373(5) Uani 0.6 1 d . . P D 1
H4B H 0.960214 0.188724 0.525777 0.045 Uiso 0.6 1 calc R U P D 1
C5B C 0.9299(3) 0.1912(4) 0.3938(3) 0.0411(7) Uani 0.6 1 d . . P D 1
H5BC H 0.981157 0.150831 0.400277 0.049 Uiso 0.6 1 calc R U P D 1
H5BD H 0.936208 0.286263 0.393189 0.049 Uiso 0.6 1 calc R U P D 1
C6B C 0.8582(2) 0.1482(4) 0.3084(2) 0.0334(6) Uani 0.6 1 d . . P D 1
H6BC H 0.857432 0.052510 0.304935 0.040 Uiso 0.6 1 calc R U P D 1
H6BD H 0.865456 0.182611 0.259703 0.040 Uiso 0.6 1 calc R U P D 1
C7B C 0.7765(3) 0.1958(6) 0.3001(4) 0.0349(10) Uani 0.6 1 d . . P D 1
H7BA H 0.730163 0.165371 0.245053 0.042 Uiso 0.6 1 calc R U P D 1
H7BB H 0.775324 0.291585 0.301325 0.042 Uiso 0.6 1 calc R U P D 1
C8B C 0.6697(5) 0.1703(8) 0.4481(5) 0.0251(13) Uani 0.6 1 d . . P D 1
C9B C 0.6659(4) 0.0414(6) 0.4644(4) 0.0254(15) Uani 0.6 1 d . . P D 1
H9B H 0.681510 -0.020808 0.434974 0.031 Uiso 0.6 1 calc R U P D 1
C10B C 0.6396(3) -0.0010(5) 0.5233(3) 0.0309(11) Uani 0.6 1 d . . P D 1
H10D H 0.636931 -0.090893 0.533142 0.037 Uiso 0.6 1 calc R U P D 1
C11B C 0.6174(4) 0.0896(6) 0.5670(4) 0.0341(9) Uani 0.6 1 d . . P D 1
H11D H 0.598315 0.062257 0.606140 0.041 Uiso 0.6 1 calc R U P D 1
C12B C 0.6232(3) 0.2169(5) 0.5534(3) 0.0376(8) Uani 0.6 1 d . . P D 1
H12B H 0.609064 0.278452 0.584531 0.045 Uiso 0.6 1 calc R U P D 1
C13B C 0.6491(3) 0.2603(5) 0.4954(4) 0.0355(9) Uani 0.6 1 d . . P D 1
H13B H 0.652980 0.350483 0.487474 0.043 Uiso 0.6 1 calc R U P D 1
C14B C 0.6135(3) 0.2224(6) 0.2920(3) 0.0286(5) Uani 0.6 1 d G U P D 1
C15B C 0.5762(4) 0.3401(5) 0.2568(4) 0.0332(9) Uani 0.6 1 d G U P D 1
H15B H 0.600754 0.418689 0.285624 0.040 Uiso 0.6 1 calc R U P D 1
C16B C 0.5028(3) 0.3429(4) 0.1796(4) 0.0360(9) Uani 0.6 1 d G U P D 1
H16D H 0.477296 0.423377 0.155604 0.043 Uiso 0.6 1 calc R U P D 1
C17B C 0.4668(3) 0.2280(5) 0.1375(3) 0.0355(10) Uani 0.6 1 d G U P D 1
H17B H 0.416710 0.229874 0.084713 0.043 Uiso 0.6 1 calc R U P D 1
C18B C 0.5042(2) 0.1102(4) 0.1726(3) 0.0306(8) Uani 0.6 1 d G U P D 1
H18B H 0.479581 0.031681 0.143841 0.037 Uiso 0.6 1 calc R U P D 1
C19B C 0.5775(2) 0.1075(5) 0.2499(3) 0.0305(9) Uani 0.6 1 d G U P D 1
H19B H 0.603039 0.026990 0.273861 0.037 Uiso 0.6 1 calc R U P D 1
 
loop_
 _atom_site_aniso_label
 _atom_site_aniso_U_11
 _atom_site_aniso_U_22
 _atom_site_aniso_U_33
 _atom_site_aniso_U_23
 _atom_site_aniso_U_13
 _atom_site_aniso_U_12
O2' 0.049(2) 0.0207(16) 0.0356(16) -0.0095(11) 0.0295(17) -0.0065(14)
O1' 0.0499(19) 0.0313(16) 0.0478(18) 0.0041(14) 0.0375(16) 0.0067(14)
C1' 0.034(5) 0.019(3) 0.039(4) -0.015(2) 0.027(3) -0.009(3)
C2' 0.021(4) 0.030(4) 0.026(3) 0.017(3) 0.012(2) 0.003(3)
C3' 0.050(4) 0.028(3) 0.045(3) -0.002(2) 0.032(3) 0.000(2)
C4' 0.077(6) 0.046(7) 0.057(5) -0.007(4) 0.048(4) 0.004(4)
C5' 0.076(6) 0.014(3) 0.011(3) 0.003(2) 0.021(3) 0.004(3)
C6' 0.044(4) 0.032(4) 0.014(3) -0.012(3) 0.014(2) -0.003(2)
C7' 0.054(6) 0.053(8) 0.027(5) -0.006(4) 0.029(5) 0.004(5)
C8' 0.025(3) 0.045(6) 0.015(3) -0.012(3) 0.005(2) -0.008(3)
C9' 0.038(5) 0.052(6) 0.051(4) 0.003(4) 0.027(4) 0.002(3)
C10' 0.044(4) 0.054(4) 0.035(3) -0.011(3) 0.018(3) 0.008(3)
C11' 0.048(5) 0.052(6) 0.027(5) 0.010(3) 0.024(4) 0.017(4)
C12' 0.035(3) 0.061(4) 0.035(3) 0.013(3) 0.027(2) 0.007(3)
C13' 0.033(3) 0.049(4) 0.028(3) 0.009(3) 0.017(2) 0.000(3)
C14' 0.036(5) 0.026(4) 0.020(3) -0.002(3) 0.013(3) 0.003(3)
C15' 0.041(5) 0.035(4) 0.047(5) -0.007(3) 0.024(4) -0.008(4)
C16' 0.039(5) 0.039(5) 0.033(4) 0.002(3) 0.010(3) 0.011(3)
C17' 0.038(4) 0.061(6) 0.039(4) -0.004(3) 0.016(3) 0.017(3)
C18' 0.043(4) 0.065(6) 0.033(3) -0.011(3) 0.023(3) -0.005(3)
C19' 0.036(5) 0.065(6) 0.049(4) -0.009(4) 0.034(4) -0.011(4)
O2B' 0.050(3) 0.013(3) 0.0503(8) -0.005(2) 0.0259(16) -0.003(2)
O1B' 0.0345(13) 0.0269(13) 0.0273(11) -0.0004(11) 0.0207(10) 0.0009(11)
C1B' 0.034(3) 0.014(3) 0.028(3) 0.008(2) 0.027(3) 0.0066(18)
C2B' 0.024(3) 0.0223(16) 0.033(3) -0.0022(17) 0.019(2) -0.0018(18)
C3B' 0.027(3) 0.027(3) 0.037(4) -0.007(2) 0.013(2) -0.003(2)
C4B' 0.034(2) 0.024(2) 0.037(2) -0.0031(17) 0.024(2) -0.0097(16)
C5B' 0.030(2) 0.052(3) 0.034(2) 0.004(2) 0.015(2) -0.0075(17)
C6B' 0.0221(16) 0.0256(18) 0.0281(15) -0.0060(15) 0.0099(12) -0.0071(16)
C7B' 0.038(3) 0.020(3) 0.032(3) 0.004(2) 0.023(2) 0.001(2)
C8B' 0.026(4) 0.022(3) 0.028(3) 0.005(2) 0.015(3) 0.001(2)
C9B' 0.043(6) 0.049(6) 0.026(5) -0.003(4) 0.014(4) -0.016(4)
C10C 0.046(5) 0.072(5) 0.050(5) 0.020(4) 0.008(4) -0.023(4)
C11C 0.046(5) 0.114(8) 0.046(4) 0.039(5) 0.033(4) 0.027(4)
C12C 0.119(8) 0.077(5) 0.073(6) 0.020(4) 0.068(6) 0.054(5)
C13C 0.103(8) 0.042(4) 0.063(5) 0.019(3) 0.062(5) 0.030(4)
C14C 0.0340(10) 0.0289(9) 0.0311(7) 0.0054(6) 0.0220(7) 0.0008(8)
C15C 0.041(3) 0.022(2) 0.057(4) 0.006(2) 0.031(2) -0.0056(19)
C16C 0.051(3) 0.033(3) 0.076(4) 0.032(3) 0.044(3) 0.019(3)
C17C 0.044(3) 0.061(3) 0.037(3) 0.005(2) 0.027(2) 0.007(2)
C18C 0.040(4) 0.048(3) 0.036(2) -0.0049(19) 0.023(3) 0.006(2)
C19C 0.035(3) 0.045(2) 0.0249(19) -0.0019(16) 0.017(2) 0.005(2)
O2A 0.0359(8) 0.0221(7) 0.0308(7) -0.0040(5) 0.0159(6) -0.0075(6)
O1A 0.0378(7) 0.0286(7) 0.0304(7) 0.0029(6) 0.0144(5) 0.0004(5)
C1A 0.0243(16) 0.0180(12) 0.0223(11) -0.0003(8) 0.0133(10) -0.0030(10)
C2A 0.029(2) 0.0265(16) 0.0278(15) -0.0072(11) 0.0203(15) -0.0034(12)
C3A 0.0273(17) 0.029(2) 0.0245(19) -0.0026(14) 0.0126(14) -0.0075(14)
C4A 0.0439(16) 0.0321(18) 0.0217(13) -0.0057(11) 0.0140(11) -0.0077(11)
C5A 0.061(3) 0.059(3) 0.043(2) -0.016(2) 0.035(2) -0.006(2)
C6A 0.0548(18) 0.035(2) 0.0360(15) 0.0000(12) 0.0354(14) 0.0016(14)
C7A 0.0466(15) 0.0286(15) 0.0343(12) 0.0005(9) 0.0290(12) 0.0047(10)
C8A 0.0269(15) 0.033(2) 0.017(2) -0.0001(15) 0.0144(15) 0.0009(13)
C9A 0.0279(16) 0.0275(14) 0.0236(10) -0.0026(10) 0.0146(11) 0.0044(11)
C10A 0.0381(14) 0.0381(14) 0.0305(11) -0.0021(9) 0.0149(11) 0.0128(10)
C11A 0.0394(14) 0.0515(16) 0.0314(12) 0.0062(11) 0.0222(11) 0.0204(12)
C12A 0.0304(14) 0.053(3) 0.031(2) 0.0068(15) 0.0188(15) 0.0071(15)
C13A 0.0313(11) 0.0394(16) 0.0318(12) 0.0063(12) 0.0182(9) -0.0008(13)
C14A 0.0309(18) 0.0170(13) 0.0235(17) -0.0050(12) 0.0161(13) 0.0012(12)
C15A 0.0385(17) 0.0238(14) 0.0290(14) 0.0022(11) 0.0214(13) 0.0010(13)
C16A 0.048(2) 0.0349(19) 0.0338(18) 0.0108(14) 0.0218(17) 0.0109(14)
C17A 0.039(2) 0.045(2) 0.0358(17) 0.0084(14) 0.0177(14) 0.0204(15)
C18A 0.0272(16) 0.050(2) 0.042(2) 0.0011(16) 0.0167(14) 0.0099(14)
C19A 0.0247(17) 0.0343(17) 0.0367(15) 0.0113(14) 0.0169(13) 0.0082(15)
O2B 0.050(3) 0.013(3) 0.0503(8) -0.005(2) 0.0259(16) -0.003(2)
O1B 0.0277(8) 0.0425(10) 0.0325(8) -0.0055(7) 0.0118(7) 0.0029(8)
C1B 0.035(2) 0.012(2) 0.023(2) 0.0044(17) 0.0114(14) -0.0015(16)
C2B 0.024(3) 0.0223(16) 0.033(3) -0.0022(17) 0.019(2) -0.0018(18)
C3B 0.030(3) 0.035(3) 0.049(4) -0.010(2) 0.029(3) -0.0049(19)
C4B 0.0274(11) 0.0516(17) 0.0367(13) -0.0159(12) 0.0182(10) -0.0101(12)
C5B 0.033(2) 0.050(2) 0.054(2) -0.0172(18) 0.032(2) -0.0179(15)
C6B 0.0391(16) 0.0293(17) 0.0479(18) -0.0044(14) 0.0338(15) -0.0054(13)
C7B 0.046(3) 0.0313(19) 0.047(3) 0.0057(17) 0.038(2) 0.0030(17)
C8B 0.0200(17) 0.034(3) 0.0252(17) -0.0072(14) 0.0136(14) -0.0028(14)
C9B 0.029(3) 0.024(2) 0.032(3) 0.000(2) 0.021(3) -0.001(2)
C10B 0.036(2) 0.0398(17) 0.027(2) -0.0016(14) 0.0229(19) -0.0099(15)
C11B 0.0263(16) 0.056(2) 0.0284(16) -0.0039(15) 0.0201(13) -0.0046(14)
C12B 0.0421(15) 0.051(2) 0.0318(14) -0.0071(14) 0.0271(12) 0.0076(13)
C13B 0.0419(16) 0.0315(16) 0.0435(17) -0.0094(13) 0.0288(13) 0.0007(12)
C14B 0.0340(10) 0.0289(9) 0.0311(7) 0.0054(6) 0.0220(7) 0.0008(8)
C15B 0.0355(16) 0.0294(19) 0.0458(17) 0.0088(16) 0.0283(15) 0.0010(15)
C16B 0.0333(14) 0.0343(19) 0.0477(17) 0.0153(15) 0.0250(14) 0.0043(13)
C17B 0.0252(14) 0.054(2) 0.0324(17) 0.0122(15) 0.0174(12) 0.0089(14)
C18B 0.0287(17) 0.0399(19) 0.0250(13) 0.0014(12) 0.0143(12) 0.0027(14)
C19B 0.0328(19) 0.0278(14) 0.0335(15) 0.0077(11) 0.0178(14) 0.0041(12)
 
_geom_special_details
;
 All esds (except the esd in the dihedral angle between two l.s. planes)
 are estimated using the full covariance matrix.  The cell esds are taken
 into account individually in the estimation of esds in distances, angles
 and torsion angles; correlations between esds in cell parameters are only
 used when they are defined by crystal symmetry.  An approximate (isotropic)
 treatment of cell esds is used for estimating esds involving l.s. planes.
;
 
loop_
 _geom_bond_atom_site_label_1
 _geom_bond_atom_site_label_2
 _geom_bond_distance
 _geom_bond_site_symmetry_2
 _geom_bond_publ_flag
O2' C1' 1.439(11) . ?
O2' H2'A 0.8290 . ?
O1' C3' 1.458(7) . ?
O1' C4' 1.478(13) . ?
C1' C14' 1.532(11) . ?
C1' C8' 1.541(12) . ?
C1' C2' 1.572(11) . ?
C2' C3' 1.429(14) . ?
C2' C7' 1.559(16) . ?
C2' H2' 1.0000 . ?
C3' C4' 1.489(15) . ?
C3' H3' 1.0000 . ?
C4' C5' 1.526(18) . ?
C4' H4' 1.0000 . ?
C5' C6' 1.510(14) . ?
C5' H5'A 0.9900 . ?
C5' H5'B 0.9900 . ?
C6' C7' 1.519(14) . ?
C6' H6'A 0.9900 . ?
C6' H6'B 0.9900 . ?
C7' H7'A 0.9900 . ?
C7' H7'B 0.9900 . ?
C8' C9' 1.383(12) . ?
C8' C13' 1.406(12) . ?
C9' C10' 1.381(11) . ?
C9' H9' 0.9500 . ?
C10' C11' 1.336(11) . ?
C10' H10' 0.9500 . ?
C11' C12' 1.368(10) . ?
C11' H11' 0.9500 . ?
C12' C13' 1.387(8) . ?
C12' H12' 0.9500 . ?
C13' H13' 0.9500 . ?
C14' C19' 1.388(11) . ?
C14' C15' 1.412(12) . ?
C15' C16' 1.353(10) . ?
C15' H15' 0.9500 . ?
C16' C17' 1.385(10) . ?
C16' H16' 0.9500 . ?
C17' C18' 1.353(12) . ?
C17' H17' 0.9500 . ?
C18' C19' 1.375(12) . ?
C18' H18' 0.9500 . ?
C19' H19' 0.9500 . ?
O2B' C1B' 1.46(2) . ?
O2B' H2BB 1.10(6) . ?
O1B' C7B' 1.449(9) . ?
O1B' C4B' 1.459(6) . ?
C1B' C14C 1.366(14) . ?
C1B' C2B' 1.501(18) . ?
C1B' C8B' 1.606(14) . ?
C2B' C7B' 1.45(2) . ?
C2B' C3B' 1.83(2) . ?
C2B' H2B' 1.0000 . ?
C3B' C6B' 1.516(16) . ?
C3B' H3BA 0.9900 . ?
C3B' H3BB 0.9900 . ?
C4B' C7B' 1.480(10) . ?
C4B' C5B' 1.514(6) . ?
C4B' H4B' 1.0000 . ?
C5B' C6B' 1.497(6) . ?
C5B' H5BA 0.9900 . ?
C5B' H5BB 0.9900 . ?
C6B' H6BA 0.9900 . ?
C6B' H6BB 0.9900 . ?
C7B' H7B' 1.0000 . ?
C8B' C9B' 1.3900 . ?
C8B' C13C 1.3900 . ?
C9B' C10C 1.3900 . ?
C9B' H9B' 0.9500 . ?
C10C C11C 1.3900 . ?
C10C H10C 0.9500 . ?
C11C C12C 1.3900 . ?
C11C H11C 0.9500 . ?
C12C C13C 1.3900 . ?
C12C H12C 0.9500 . ?
C13C H13C 0.9500 . ?
C14C C15C 1.3900 . ?
C14C C19C 1.3900 . ?
C15C C16C 1.3900 . ?
C15C H15C 0.9500 . ?
C16C C17C 1.3900 . ?
C16C H16C 0.9500 . ?
C17C C18C 1.3900 . ?
C17C H17C 0.9500 . ?
C18C C19C 1.3900 . ?
C18C H18C 0.9500 . ?
C19C H19C 0.9500 . ?
O2A C1A 1.428(5) . ?
O2A H2AA 0.94(3) . ?
O1A C4A 1.448(3) . ?
O1A C3A 1.467(6) . ?
C1A C14A 1.532(5) . ?
C1A C8A 1.538(5) . ?
C1A C2A 1.545(5) . ?
C2A C3A 1.489(7) . ?
C2A C7A 1.574(5) . ?
C2A H2A 1.0000 . ?
C3A C4A 1.476(6) . ?
C3A H3A 1.0000 . ?
C4A C5A 1.492(7) . ?
C4A H4A 1.0000 . ?
C5A C6A 1.524(8) . ?
C5A H5AA 0.9900 . ?
C5A H5AB 0.9900 . ?
C6A C7A 1.510(6) . ?
C6A H6AA 0.9900 . ?
C6A H6AB 0.9900 . ?
C7A H7AA 0.9900 . ?
C7A H7AB 0.9900 . ?
C8A C9A 1.375(5) . ?
C8A C13A 1.395(5) . ?
C9A C10A 1.378(4) . ?
C9A H9A 0.9500 . ?
C10A C11A 1.385(4) . ?
C10A H10A 0.9500 . ?
C11A C12A 1.372(5) . ?
C11A H11A 0.9500 . ?
C12A C13A 1.393(5) . ?
C12A H12A 0.9500 . ?
C13A H13A 0.9500 . ?
C14A C19A 1.391(5) . ?
C14A C15A 1.401(5) . ?
C15A C16A 1.369(5) . ?
C15A H15A 0.9500 . ?
C16A C17A 1.396(5) . ?
C16A H16A 0.9500 . ?
C17A C18A 1.383(5) . ?
C17A H17A 0.9500 . ?
C18A C19A 1.390(4) . ?
C18A H18A 0.9500 . ?
C19A H19A 0.9500 . ?
O2B C1B 1.418(15) . ?
O2B H2BA 1.04(4) . ?
O1B C4B 1.445(3) . ?
O1B C3B 1.461(10) . ?
C1B C8B 1.508(10) . ?
C1B C2B 1.567(12) . ?
C1B C14B 1.663(9) . ?
C2B C3B 1.321(13) . ?
C2B C7B 1.653(12) . ?
C2B H2B 1.0000 . ?
C3B C4B 1.484(9) . ?
C3B H3B 1.0000 . ?
C4B C5B 1.478(5) . ?
C4B H4B 1.0000 . ?
C5B C6B 1.522(5) . ?
C5B H5BC 0.9900 . ?
C5B H5BD 0.9900 . ?
C6B C7B 1.526(6) . ?
C6B H6BC 0.9900 . ?
C6B H6BD 0.9900 . ?
C7B H7BA 0.9900 . ?
C7B H7BB 0.9900 . ?
C8B C9B 1.370(4) . ?
C8B C13B 1.411(4) . ?
C9B C10B 1.401(4) . ?
C9B H9B 0.9500 . ?
C10B C11B 1.388(4) . ?
C10B H10D 0.9500 . ?
C11B C12B 1.349(5) . ?
C11B H11D 0.9500 . ?
C12B C13B 1.386(5) . ?
C12B H12B 0.9500 . ?
C13B H13B 0.9500 . ?
C14B C15B 1.3900 . ?
C14B C19B 1.3900 . ?
C15B C16B 1.3900 . ?
C15B H15B 0.9500 . ?
C16B C17B 1.3900 . ?
C16B H16D 0.9500 . ?
C17B C18B 1.3900 . ?
C17B H17B 0.9500 . ?
C18B C19B 1.3900 . ?
C18B H18B 0.9500 . ?
C19B H19B 0.9500 . ?
 
loop_
 _geom_angle_atom_site_label_1
 _geom_angle_atom_site_label_2
 _geom_angle_atom_site_label_3
 _geom_angle
 _geom_angle_site_symmetry_1
 _geom_angle_site_symmetry_3
 _geom_angle_publ_flag
C1' O2' H2'A 157.6 . . ?
C3' O1' C4' 60.9(7) . . ?
O2' C1' C14' 112.3(8) . . ?
O2' C1' C8' 110.8(8) . . ?
C14' C1' C8' 109.2(11) . . ?
O2' C1' C2' 102.2(8) . . ?
C14' C1' C2' 115.3(9) . . ?
C8' C1' C2' 106.6(11) . . ?
C3' C2' C7' 116.1(9) . . ?
C3' C2' C1' 112.7(9) . . ?
C7' C2' C1' 110.8(11) . . ?
C3' C2' H2' 105.4 . . ?
C7' C2' H2' 105.4 . . ?
C1' C2' H2' 105.4 . . ?
C2' C3' O1' 116.1(7) . . ?
C2' C3' C4' 119.0(9) . . ?
O1' C3' C4' 60.2(6) . . ?
C2' C3' H3' 116.5 . . ?
O1' C3' H3' 116.5 . . ?
C4' C3' H3' 116.5 . . ?
O1' C4' C3' 58.9(6) . . ?
O1' C4' C5' 113.5(12) . . ?
C3' C4' C5' 124.5(13) . . ?
O1' C4' H4' 115.6 . . ?
C3' C4' H4' 115.6 . . ?
C5' C4' H4' 115.6 . . ?
C6' C5' C4' 111.5(9) . . ?
C6' C5' H5'A 109.3 . . ?
C4' C5' H5'A 109.3 . . ?
C6' C5' H5'B 109.3 . . ?
C4' C5' H5'B 109.3 . . ?
H5'A C5' H5'B 108.0 . . ?
C5' C6' C7' 113.8(8) . . ?
C5' C6' H6'A 108.8 . . ?
C7' C6' H6'A 108.8 . . ?
C5' C6' H6'B 108.8 . . ?
C7' C6' H6'B 108.8 . . ?
H6'A C6' H6'B 107.7 . . ?
C6' C7' C2' 113.8(10) . . ?
C6' C7' H7'A 108.8 . . ?
C2' C7' H7'A 108.8 . . ?
C6' C7' H7'B 108.8 . . ?
C2' C7' H7'B 108.8 . . ?
H7'A C7' H7'B 107.7 . . ?
C9' C8' C13' 114.4(9) . . ?
C9' C8' C1' 122.6(10) . . ?
C13' C8' C1' 121.5(10) . . ?
C8' C9' C10' 123.8(9) . . ?
C8' C9' H9' 118.1 . . ?
C10' C9' H9' 118.1 . . ?
C11' C10' C9' 119.1(8) . . ?
C11' C10' H10' 120.5 . . ?
C9' C10' H10' 120.5 . . ?
C10' C11' C12' 120.3(8) . . ?
C10' C11' H11' 119.9 . . ?
C12' C11' H11' 119.8 . . ?
C11' C12' C13' 120.5(7) . . ?
C11' C12' H12' 119.7 . . ?
C13' C12' H12' 119.7 . . ?
C12' C13' C8' 120.8(8) . . ?
C12' C13' H13' 119.6 . . ?
C8' C13' H13' 119.6 . . ?
C19' C14' C15' 116.2(9) . . ?
C19' C14' C1' 124.1(10) . . ?
C15' C14' C1' 119.4(9) . . ?
C16' C15' C14' 122.3(8) . . ?
C16' C15' H15' 118.8 . . ?
C14' C15' H15' 118.8 . . ?
C15' C16' C17' 119.5(9) . . ?
C15' C16' H16' 120.3 . . ?
C17' C16' H16' 120.3 . . ?
C18' C17' C16' 119.5(9) . . ?
C18' C17' H17' 120.2 . . ?
C16' C17' H17' 120.3 . . ?
C17' C18' C19' 121.4(10) . . ?
C17' C18' H18' 119.3 . . ?
C19' C18' H18' 119.3 . . ?
C18' C19' C14' 120.5(11) . . ?
C18' C19' H19' 119.7 . . ?
C14' C19' H19' 119.7 . . ?
C1B' O2B' H2BB 109.5 . . ?
C7B' O1B' C4B' 61.2(4) . . ?
C14C C1B' O2B' 115.7(15) . . ?
C14C C1B' C2B' 106.2(10) . . ?
O2B' C1B' C2B' 112.1(13) . . ?
C14C C1B' C8B' 113.3(9) . . ?
O2B' C1B' C8B' 102.8(14) . . ?
C2B' C1B' C8B' 106.4(11) . . ?
C7B' C2B' C1B' 122.8(12) . . ?
C7B' C2B' C3B' 98.2(9) . . ?
C1B' C2B' C3B' 112.1(12) . . ?
C7B' C2B' H2B' 107.5 . . ?
C1B' C2B' H2B' 107.5 . . ?
C3B' C2B' H2B' 107.5 . . ?
C6B' C3B' C2B' 120.5(11) . . ?
C6B' C3B' H3BA 107.2 . . ?
C2B' C3B' H3BA 107.2 . . ?
C6B' C3B' H3BB 107.2 . . ?
C2B' C3B' H3BB 107.2 . . ?
H3BA C3B' H3BB 106.8 . . ?
O1B' C4B' C7B' 59.1(4) . . ?
O1B' C4B' C5B' 116.4(4) . . ?
C7B' C4B' C5B' 121.0(4) . . ?
O1B' C4B' H4B' 116.1 . . ?
C7B' C4B' H4B' 116.1 . . ?
C5B' C4B' H4B' 116.1 . . ?
C6B' C5B' C4B' 113.2(4) . . ?
C6B' C5B' H5BA 108.9 . . ?
C4B' C5B' H5BA 108.9 . . ?
C6B' C5B' H5BB 108.9 . . ?
C4B' C5B' H5BB 108.9 . . ?
H5BA C5B' H5BB 107.8 . . ?
C5B' C6B' C3B' 109.5(7) . . ?
C5B' C6B' H6BA 109.8 . . ?
C3B' C6B' H6BA 109.8 . . ?
C5B' C6B' H6BB 109.8 . . ?
C3B' C6B' H6BB 109.8 . . ?
H6BA C6B' H6BB 108.2 . . ?
O1B' C7B' C2B' 124.3(9) . . ?
O1B' C7B' C4B' 59.8(4) . . ?
C2B' C7B' C4B' 134.1(7) . . ?
O1B' C7B' H7B' 109.8 . . ?
C2B' C7B' H7B' 109.8 . . ?
C4B' C7B' H7B' 109.8 . . ?
C9B' C8B' C13C 120.0 . . ?
C9B' C8B' C1B' 121.1(8) . . ?
C13C C8B' C1B' 117.8(8) . . ?
C8B' C9B' C10C 120.0 . . ?
C8B' C9B' H9B' 120.0 . . ?
C10C C9B' H9B' 120.0 . . ?
C11C C10C C9B' 120.0 . . ?
C11C C10C H10C 120.0 . . ?
C9B' C10C H10C 120.0 . . ?
C10C C11C C12C 120.0 . . ?
C10C C11C H11C 120.0 . . ?
C12C C11C H11C 120.0 . . ?
C11C C12C C13C 120.0 . . ?
C11C C12C H12C 120.0 . . ?
C13C C12C H12C 120.0 . . ?
C12C C13C C8B' 120.0 . . ?
C12C C13C H13C 120.0 . . ?
C8B' C13C H13C 120.0 . . ?
C1B' C14C C15C 114.5(9) . . ?
C1B' C14C C19C 125.5(9) . . ?
C15C C14C C19C 120.0 . . ?
C16C C15C C14C 120.0 . . ?
C16C C15C H15C 120.0 . . ?
C14C C15C H15C 120.0 . . ?
C17C C16C C15C 120.0 . . ?
C17C C16C H16C 120.0 . . ?
C15C C16C H16C 120.0 . . ?
C16C C17C C18C 120.0 . . ?
C16C C17C H17C 120.0 . . ?
C18C C17C H17C 120.0 . . ?
C17C C18C C19C 120.0 . . ?
C17C C18C H18C 120.0 . . ?
C19C C18C H18C 120.0 . . ?
C18C C19C C14C 120.0 . . ?
C18C C19C H19C 120.0 . . ?
C14C C19C H19C 120.0 . . ?
C1A O2A H2AA 109.5 . . ?
C4A O1A C3A 60.8(3) . . ?
O2A C1A C14A 111.6(3) . . ?
O2A C1A C8A 105.5(3) . . ?
C14A C1A C8A 107.2(4) . . ?
O2A C1A C2A 109.1(4) . . ?
C14A C1A C2A 112.3(4) . . ?
C8A C1A C2A 110.9(4) . . ?
C3A C2A C1A 113.8(5) . . ?
C3A C2A C7A 109.4(4) . . ?
C1A C2A C7A 111.2(4) . . ?
C3A C2A H2A 107.4 . . ?
C1A C2A H2A 107.4 . . ?
C7A C2A H2A 107.4 . . ?
O1A C3A C4A 59.0(2) . . ?
O1A C3A C2A 114.5(4) . . ?
C4A C3A C2A 121.5(4) . . ?
O1A C3A H3A 116.4 . . ?
C4A C3A H3A 116.4 . . ?
C2A C3A H3A 116.4 . . ?
O1A C4A C3A 60.2(3) . . ?
O1A C4A C5A 120.6(4) . . ?
C3A C4A C5A 121.1(4) . . ?
O1A C4A H4A 114.7 . . ?
C3A C4A H4A 114.7 . . ?
C5A C4A H4A 114.7 . . ?
C4A C5A C6A 113.6(5) . . ?
C4A C5A H5AA 108.9 . . ?
C6A C5A H5AA 108.8 . . ?
C4A C5A H5AB 108.8 . . ?
C6A C5A H5AB 108.8 . . ?
H5AA C5A H5AB 107.7 . . ?
C7A C6A C5A 108.4(5) . . ?
C7A C6A H6AA 110.0 . . ?
C5A C6A H6AA 110.0 . . ?
C7A C6A H6AB 110.0 . . ?
C5A C6A H6AB 110.0 . . ?
H6AA C6A H6AB 108.4 . . ?
C6A C7A C2A 112.0(3) . . ?
C6A C7A H7AA 109.2 . . ?
C2A C7A H7AA 109.2 . . ?
C6A C7A H7AB 109.2 . . ?
C2A C7A H7AB 109.2 . . ?
H7AA C7A H7AB 107.9 . . ?
C9A C8A C13A 118.8(4) . . ?
C9A C8A C1A 119.8(4) . . ?
C13A C8A C1A 121.3(4) . . ?
C8A C9A C10A 120.6(3) . . ?
C8A C9A H9A 119.7 . . ?
C10A C9A H9A 119.7 . . ?
C9A C10A C11A 120.8(3) . . ?
C9A C10A H10A 119.6 . . ?
C11A C10A H10A 119.6 . . ?
C12A C11A C10A 119.1(3) . . ?
C12A C11A H11A 120.4 . . ?
C10A C11A H11A 120.4 . . ?
C11A C12A C13A 120.3(3) . . ?
C11A C12A H12A 119.9 . . ?
C13A C12A H12A 119.9 . . ?
C12A C13A C8A 120.2(3) . . ?
C12A C13A H13A 119.9 . . ?
C8A C13A H13A 119.9 . . ?
C19A C14A C15A 117.4(3) . . ?
C19A C14A C1A 123.9(4) . . ?
C15A C14A C1A 118.3(4) . . ?
C16A C15A C14A 121.7(3) . . ?
C16A C15A H15A 119.2 . . ?
C14A C15A H15A 119.2 . . ?
C15A C16A C17A 120.0(3) . . ?
C15A C16A H16A 120.0 . . ?
C17A C16A H16A 120.0 . . ?
C18A C17A C16A 119.6(3) . . ?
C18A C17A H17A 120.2 . . ?
C16A C17A H17A 120.2 . . ?
C17A C18A C19A 119.6(4) . . ?
C17A C18A H18A 120.2 . . ?
C19A C18A H18A 120.2 . . ?
C18A C19A C14A 121.6(4) . . ?
C18A C19A H19A 119.2 . . ?
C14A C19A H19A 119.2 . . ?
C1B O2B H2BA 109.5 . . ?
C4B O1B C3B 61.4(4) . . ?
O2B C1B C8B 116.1(9) . . ?
O2B C1B C2B 104.6(9) . . ?
C8B C1B C2B 116.2(8) . . ?
O2B C1B C14B 101.9(9) . . ?
C8B C1B C14B 102.9(6) . . ?
C2B C1B C14B 114.6(6) . . ?
C3B C2B C1B 109.6(9) . . ?
C3B C2B C7B 120.2(9) . . ?
C1B C2B C7B 102.9(6) . . ?
C3B C2B H2B 107.8 . . ?
C1B C2B H2B 107.8 . . ?
C7B C2B H2B 107.8 . . ?
C2B C3B O1B 110.5(8) . . ?
C2B C3B C4B 118.7(9) . . ?
O1B C3B C4B 58.8(4) . . ?
C2B C3B H3B 118.2 . . ?
O1B C3B H3B 118.2 . . ?
C4B C3B H3B 118.2 . . ?
O1B C4B C5B 118.2(2) . . ?
O1B C4B C3B 59.8(4) . . ?
C5B C4B C3B 123.0(5) . . ?
O1B C4B H4B 114.9 . . ?
C5B C4B H4B 114.9 . . ?
C3B C4B H4B 114.9 . . ?
C4B C5B C6B 111.6(2) . . ?
C4B C5B H5BC 109.3 . . ?
C6B C5B H5BC 109.3 . . ?
C4B C5B H5BD 109.3 . . ?
C6B C5B H5BD 109.3 . . ?
H5BC C5B H5BD 108.0 . . ?
C5B C6B C7B 111.2(4) . . ?
C5B C6B H6BC 109.4 . . ?
C7B C6B H6BC 109.4 . . ?
C5B C6B H6BD 109.4 . . ?
C7B C6B H6BD 109.4 . . ?
H6BC C6B H6BD 108.0 . . ?
C6B C7B C2B 105.8(4) . . ?
C6B C7B H7BA 110.6 . . ?
C2B C7B H7BA 110.6 . . ?
C6B C7B H7BB 110.6 . . ?
C2B C7B H7BB 110.6 . . ?
H7BA C7B H7BB 108.7 . . ?
C9B C8B C13B 117.6(3) . . ?
C9B C8B C1B 121.7(6) . . ?
C13B C8B C1B 120.6(6) . . ?
C8B C9B C10B 121.8(3) . . ?
C8B C9B H9B 119.1 . . ?
C10B C9B H9B 119.1 . . ?
C11B C10B C9B 119.3(3) . . ?
C11B C10B H10D 120.4 . . ?
C9B C10B H10D 120.4 . . ?
C12B C11B C10B 119.5(3) . . ?
C12B C11B H11D 120.3 . . ?
C10B C11B H11D 120.2 . . ?
C11B C12B C13B 121.8(3) . . ?
C11B C12B H12B 119.1 . . ?
C13B C12B H12B 119.1 . . ?
C12B C13B C8B 119.9(3) . . ?
C12B C13B H13B 120.0 . . ?
C8B C13B H13B 120.0 . . ?
C15B C14B C19B 120.0 . . ?
C15B C14B C1B 121.0(5) . . ?
C19B C14B C1B 118.9(5) . . ?
C14B C15B C16B 120.0 . . ?
C14B C15B H15B 120.0 . . ?
C16B C15B H15B 120.0 . . ?
C17B C16B C15B 120.0 . . ?
C17B C16B H16D 120.0 . . ?
C15B C16B H16D 120.0 . . ?
C18B C17B C16B 120.0 . . ?
C18B C17B H17B 120.0 . . ?
C16B C17B H17B 120.0 . . ?
C17B C18B C19B 120.0 . . ?
C17B C18B H18B 120.0 . . ?
C19B C18B H18B 120.0 . . ?
C18B C19B C14B 120.0 . . ?
C18B C19B H19B 120.0 . . ?
C14B C19B H19B 120.0 . . ?
 
loop_
 _geom_torsion_atom_site_label_1
 _geom_torsion_atom_site_label_2
 _geom_torsion_atom_site_label_3
 _geom_torsion_atom_site_label_4
 _geom_torsion
 _geom_torsion_site_symmetry_1
 _geom_torsion_site_symmetry_2
 _geom_torsion_site_symmetry_3
 _geom_torsion_site_symmetry_4
 _geom_torsion_publ_flag
O2' C1' C2' C3' 61.1(12) . . . . ?
C14' C1' C2' C3' -61.1(15) . . . . ?
C8' C1' C2' C3' 177.5(10) . . . . ?
O2' C1' C2' C7' -70.8(12) . . . . ?
C14' C1' C2' C7' 167.0(12) . . . . ?
C8' C1' C2' C7' 45.6(14) . . . . ?
C7' C2' C3' O1' -76.9(14) . . . . ?
C1' C2' C3' O1' 153.9(8) . . . . ?
C7' C2' C3' C4' -8.0(16) . . . . ?
C1' C2' C3' C4' -137.3(11) . . . . ?
C4' O1' C3' C2' 110.0(11) . . . . ?
C3' O1' C4' C5' -117.3(14) . . . . ?
C2' C3' C4' O1' -105.2(9) . . . . ?
C2' C3' C4' C5' -6.6(18) . . . . ?
O1' C3' C4' C5' 98.6(14) . . . . ?
O1' C4' C5' C6' 57.9(15) . . . . ?
C3' C4' C5' C6' -9.4(18) . . . . ?
C4' C5' C6' C7' 39.5(15) . . . . ?
C5' C6' C7' C2' -55.5(15) . . . . ?
C3' C2' C7' C6' 38.5(17) . . . . ?
C1' C2' C7' C6' 168.6(10) . . . . ?
O2' C1' C8' C9' -171.7(17) . . . . ?
C14' C1' C8' C9' -47(2) . . . . ?
C2' C1' C8' C9' 78(2) . . . . ?
O2' C1' C8' C13' -6(2) . . . . ?
C14' C1' C8' C13' 118.0(17) . . . . ?
C2' C1' C8' C13' -116.7(18) . . . . ?
C13' C8' C9' C10' 12(3) . . . . ?
C1' C8' C9' C10' 178.1(14) . . . . ?
C8' C9' C10' C11' -8(2) . . . . ?
C9' C10' C11' C12' 2.1(14) . . . . ?
C10' C11' C12' C13' -1.4(12) . . . . ?
C11' C12' C13' C8' 5.9(15) . . . . ?
C9' C8' C13' C12' -10(2) . . . . ?
C1' C8' C13' C12' -177.1(12) . . . . ?
O2' C1' C14' C19' -124.8(15) . . . . ?
C8' C1' C14' C19' 111.7(17) . . . . ?
C2' C1' C14' C19' -8(2) . . . . ?
O2' C1' C14' C15' 47.7(16) . . . . ?
C8' C1' C14' C15' -75.7(17) . . . . ?
C2' C1' C14' C15' 164.3(13) . . . . ?
C19' C14' C15' C16' -6(2) . . . . ?
C1' C14' C15' C16' -179.3(12) . . . . ?
C14' C15' C16' C17' 1(2) . . . . ?
C15' C16' C17' C18' 2.0(17) . . . . ?
C16' C17' C18' C19' 1.2(18) . . . . ?
C17' C18' C19' C14' -7(2) . . . . ?
C15' C14' C19' C18' 9(2) . . . . ?
C1' C14' C19' C18' -178.0(13) . . . . ?
C14C C1B' C2B' C7B' 75.2(16) . . . . ?
O2B' C1B' C2B' C7B' -52(2) . . . . ?
C8B' C1B' C2B' C7B' -163.8(11) . . . . ?
C14C C1B' C2B' C3B' -168.3(11) . . . . ?
O2B' C1B' C2B' C3B' 64(2) . . . . ?
C8B' C1B' C2B' C3B' -47.3(15) . . . . ?
C7B' C2B' C3B' C6B' -31.5(16) . . . . ?
C1B' C2B' C3B' C6B' -162.0(12) . . . . ?
C7B' O1B' C4B' C5B' 111.9(5) . . . . ?
O1B' C4B' C5B' C6B' -48.0(5) . . . . ?
C7B' C4B' C5B' C6B' 20.2(7) . . . . ?
C4B' C5B' C6B' C3B' -47.8(8) . . . . ?
C2B' C3B' C6B' C5B' 57.6(13) . . . . ?
C4B' O1B' C7B' C2B' -125.2(9) . . . . ?
C1B' C2B' C7B' O1B' -158.7(10) . . . . ?
C3B' C2B' C7B' O1B' 78.2(12) . . . . ?
C1B' C2B' C7B' C4B' 122.2(11) . . . . ?
C3B' C2B' C7B' C4B' -0.9(17) . . . . ?
C5B' C4B' C7B' O1B' -104.2(5) . . . . ?
O1B' C4B' C7B' C2B' 110.1(13) . . . . ?
C5B' C4B' C7B' C2B' 5.9(15) . . . . ?
C14C C1B' C8B' C9B' 63.7(12) . . . . ?
O2B' C1B' C8B' C9B' -170.7(11) . . . . ?
C2B' C1B' C8B' C9B' -52.7(12) . . . . ?
C14C C1B' C8B' C13C -104.4(11) . . . . ?
O2B' C1B' C8B' C13C 21.2(14) . . . . ?
C2B' C1B' C8B' C13C 139.2(10) . . . . ?
C13C C8B' C9B' C10C 0.0 . . . . ?
C1B' C8B' C9B' C10C -167.8(10) . . . . ?
C8B' C9B' C10C C11C 0.0 . . . . ?
C9B' C10C C11C C12C 0.0 . . . . ?
C10C C11C C12C C13C 0.0 . . . . ?
C11C C12C C13C C8B' 0.0 . . . . ?
C9B' C8B' C13C C12C 0.0 . . . . ?
C1B' C8B' C13C C12C 168.2(9) . . . . ?
O2B' C1B' C14C C15C -22.6(15) . . . . ?
C2B' C1B' C14C C15C -147.8(9) . . . . ?
C8B' C1B' C14C C15C 95.8(10) . . . . ?
O2B' C1B' C14C C19C 160.0(13) . . . . ?
C2B' C1B' C14C C19C 34.9(14) . . . . ?
C8B' C1B' C14C C19C -81.6(10) . . . . ?
C1B' C14C C15C C16C -177.5(9) . . . . ?
C19C C14C C15C C16C 0.0 . . . . ?
C14C C15C C16C C17C 0.0 . . . . ?
C15C C16C C17C C18C 0.0 . . . . ?
C16C C17C C18C C19C 0.0 . . . . ?
C17C C18C C19C C14C 0.0 . . . . ?
C1B' C14C C19C C18C 177.2(10) . . . . ?
C15C C14C C19C C18C 0.0 . . . . ?
O2A C1A C2A C3A -61.9(5) . . . . ?
C14A C1A C2A C3A 173.8(5) . . . . ?
C8A C1A C2A C3A 53.9(6) . . . . ?
O2A C1A C2A C7A 62.2(5) . . . . ?
C14A C1A C2A C7A -62.1(6) . . . . ?
C8A C1A C2A C7A 178.0(4) . . . . ?
C4A O1A C3A C2A -113.4(5) . . . . ?
C1A C2A C3A O1A -145.1(4) . . . . ?
C7A C2A C3A O1A 89.9(5) . . . . ?
C1A C2A C3A C4A 147.6(4) . . . . ?
C7A C2A C3A C4A 22.6(7) . . . . ?
C3A O1A C4A C5A 110.7(4) . . . . ?
C2A C3A C4A O1A 101.4(5) . . . . ?
O1A C3A C4A C5A -109.8(4) . . . . ?
C2A C3A C4A C5A -8.4(7) . . . . ?
O1A C4A C5A C6A -50.3(6) . . . . ?
C3A C4A C5A C6A 21.2(7) . . . . ?
C4A C5A C6A C7A -48.9(7) . . . . ?
C5A C6A C7A C2A 66.5(6) . . . . ?
C3A C2A C7A C6A -52.2(5) . . . . ?
C1A C2A C7A C6A -178.8(4) . . . . ?
O2A C1A C8A C9A -176.9(6) . . . . ?
C14A C1A C8A C9A -57.8(8) . . . . ?
C2A C1A C8A C9A 65.1(8) . . . . ?
O2A C1A C8A C13A 6.0(8) . . . . ?
C14A C1A C8A C13A 125.1(6) . . . . ?
C2A C1A C8A C13A -112.0(7) . . . . ?
C13A C8A C9A C10A -3.6(10) . . . . ?
C1A C8A C9A C10A 179.3(5) . . . . ?
C8A C9A C10A C11A 1.9(7) . . . . ?
C9A C10A C11A C12A 0.6(5) . . . . ?
C10A C11A C12A C13A -1.4(5) . . . . ?
C11A C12A C13A C8A -0.4(7) . . . . ?
C9A C8A C13A C12A 2.9(9) . . . . ?
C1A C8A C13A C12A 180.0(5) . . . . ?
O2A C1A C14A C19A -148.9(6) . . . . ?
C8A C1A C14A C19A 96.1(7) . . . . ?
C2A C1A C14A C19A -26.0(8) . . . . ?
O2A C1A C14A C15A 39.0(6) . . . . ?
C8A C1A C14A C15A -76.1(6) . . . . ?
C2A C1A C14A C15A 161.9(5) . . . . ?
C19A C14A C15A C16A 1.8(8) . . . . ?
C1A C14A C15A C16A 174.5(5) . . . . ?
C14A C15A C16A C17A -1.0(7) . . . . ?
C15A C16A C17A C18A 1.3(6) . . . . ?
C16A C17A C18A C19A -2.5(7) . . . . ?
C17A C18A C19A C14A 3.5(9) . . . . ?
C15A C14A C19A C18A -3.0(9) . . . . ?
C1A C14A C19A C18A -175.3(5) . . . . ?
O2B C1B C2B C3B 69.8(13) . . . . ?
C8B C1B C2B C3B -59.7(11) . . . . ?
C14B C1B C2B C3B -179.6(8) . . . . ?
O2B C1B C2B C7B -59.3(11) . . . . ?
C8B C1B C2B C7B 171.3(6) . . . . ?
C14B C1B C2B C7B 51.4(9) . . . . ?
C1B C2B C3B O1B 159.0(7) . . . . ?
C7B C2B C3B O1B -82.2(11) . . . . ?
C1B C2B C3B C4B -136.3(8) . . . . ?
C7B C2B C3B C4B -17.5(14) . . . . ?
C4B O1B C3B C2B 111.9(9) . . . . ?
C3B O1B C4B C5B -113.7(5) . . . . ?
C2B C3B C4B O1B -97.7(10) . . . . ?
C2B C3B C4B C5B 8.3(12) . . . . ?
O1B C3B C4B C5B 106.0(4) . . . . ?
O1B C4B C5B C6B 45.2(4) . . . . ?
C3B C4B C5B C6B -25.4(6) . . . . ?
C4B C5B C6B C7B 52.7(5) . . . . ?
C5B C6B C7B C2B -58.7(6) . . . . ?
C3B C2B C7B C6B 42.9(11) . . . . ?
C1B C2B C7B C6B 165.0(6) . . . . ?
O2B C1B C8B C9B -159.1(9) . . . . ?
C2B C1B C8B C9B -35.4(9) . . . . ?
C14B C1B C8B C9B 90.6(7) . . . . ?
O2B C1B C8B C13B 17.3(12) . . . . ?
C2B C1B C8B C13B 141.0(7) . . . . ?
C14B C1B C8B C13B -93.0(7) . . . . ?
C13B C8B C9B C10B 2.4(5) . . . . ?
C1B C8B C9B C10B 178.9(7) . . . . ?
C8B C9B C10B C11B -0.6(4) . . . . ?
C9B C10B C11B C12B -1.4(5) . . . . ?
C10B C11B C12B C13B 1.4(6) . . . . ?
C11B C12B C13B C8B 0.5(7) . . . . ?
C9B C8B C13B C12B -2.3(6) . . . . ?
C1B C8B C13B C12B -178.9(7) . . . . ?
O2B C1B C14B C15B -16.6(9) . . . . ?
C8B C1B C14B C15B 104.1(6) . . . . ?
C2B C1B C14B C15B -128.9(7) . . . . ?
O2B C1B C14B C19B 165.5(7) . . . . ?
C8B C1B C14B C19B -73.8(6) . . . . ?
C2B C1B C14B C19B 53.2(9) . . . . ?
C19B C14B C15B C16B 0.0 . . . . ?
C1B C14B C15B C16B -177.9(5) . . . . ?
C14B C15B C16B C17B 0.0 . . . . ?
C15B C16B C17B C18B 0.0 . . . . ?
C16B C17B C18B C19B 0.0 . . . . ?
C17B C18B C19B C14B 0.0 . . . . ?
C15B C14B C19B C18B 0.0 . . . . ?
C1B C14B C19B C18B 177.9(5) . . . . ?
 
_refine_diff_density_max    0.241
_refine_diff_density_min   -0.309
_refine_diff_density_rms    0.038

_shelx_res_file
;
TITL shelxt_a.res in P2(1)/c
    qc4-173-c2.res
    created by SHELXL-2018/3 at 12:18:28 on 08-Mar-2022
CELL 0.71073  18.463120  10.330776  17.504433  90.0000 118.1959  90.0000
ZERR    4.00   0.000442   0.000174   0.000398   0.0000   0.0030   0.0000
LATT  1
SYMM -X, 1/2+Y, 1/2-Z
SFAC C H O

UNIT 152 160 16
L.S. 10
BOND $H
LIST 4
FMAP 2
PLAN 20
REM damp 100
acta
conf
temp -173
twin 1 0 -1 0 1 0 0 0 -1
omit -2 0 2
omit -4   4   8
size 0.2 0.05 0.05
WGHT    0.100000
BASF   0.00229
FVAR       1.93445
PART 2 10.30
simu o2' > C19'
delu o2' > C19'
same o2a > C19a
omit -1   2   6
REM dfix 0.83 h2'a o2'
O2'   3    0.835822    0.834504    0.359343    10.30000    0.04864    0.02071 =
         0.03557   -0.00946    0.02951   -0.00649
AFIX   3
H2'A  2    0.863785    0.882062    0.401197    10.30000   -1.50000
AFIX   0
O1'   3    0.717610    0.593339    0.463134    10.30000    0.04989    0.03133 =
         0.04778    0.00414    0.03750    0.00665
C1'   1    0.798937    0.716443    0.313929    10.30000    0.03387    0.01906 =
         0.03895   -0.01463    0.02706   -0.00936
C2'   1    0.798883    0.629907    0.387796    10.30000    0.02105    0.03022 =
         0.02581    0.01749    0.01238    0.00267
AFIX  13
H2'   2    0.769607    0.548542    0.358473    10.30000   -1.20000
AFIX   0
C3'   1    0.751365    0.684605    0.424684    10.30000    0.05026    0.02790 =
         0.04457   -0.00212    0.03176   -0.00017
AFIX  13
H3'   2    0.716060    0.760497    0.393657    10.30000   -1.20000
AFIX   0
C4'   1    0.784554    0.681097    0.520460    10.30000    0.07654    0.04591 =
         0.05693   -0.00652    0.04782    0.00411
AFIX  13
H4'   2    0.767772    0.754635    0.545812    10.30000   -1.20000
AFIX   0
C5'   1    0.862883    0.610349    0.583082    10.30000    0.07646    0.01360 =
         0.01117    0.00348    0.02065    0.00435
AFIX  23
H5'A  2    0.905351    0.674521    0.618590    10.30000   -1.20000
H5'B  2    0.851397    0.555972    0.622687    10.30000   -1.20000
AFIX   0
C6'   1    0.895150    0.526076    0.535414    10.30000    0.04428    0.03166 =
         0.01431   -0.01241    0.01424   -0.00334
AFIX  23
H6'A  2    0.864572    0.443229    0.520280    10.30000   -1.20000
H6'B  2    0.953668    0.506190    0.574663    10.30000   -1.20000
AFIX   0
C7'   1    0.887920    0.587235    0.453201    10.30000    0.05363    0.05310 =
         0.02696   -0.00565    0.02933    0.00384
AFIX  23
H7'A  2    0.907452    0.524451    0.424256    10.30000   -1.20000
H7'B  2    0.924418    0.663810    0.469128    10.30000   -1.20000
AFIX   0
C8'   1    0.855305    0.648440    0.283776    10.30000    0.02461    0.04539 =
         0.01474   -0.01157    0.00546   -0.00845
C9'   1    0.830410    0.541933    0.229505    10.30000    0.03772    0.05174 =
         0.05083    0.00291    0.02665    0.00219
AFIX  43
H9'   2    0.776900    0.508440    0.211798    10.30000   -1.20000
AFIX   0
C10'  1    0.878795    0.481413    0.199544    10.30000    0.04414    0.05362 =
         0.03533   -0.01068    0.01815    0.00784
AFIX  43
H10'  2    0.861573    0.402358    0.168327    10.30000   -1.20000
AFIX   0
C11'  1    0.950180    0.535588    0.215067    10.30000    0.04790    0.05247 =
         0.02695    0.00952    0.02375    0.01722
AFIX  43
H11'  2    0.983103    0.496418    0.193077    10.30000   -1.20000
AFIX   0
C12'  1    0.976078    0.647208    0.262484    10.30000    0.03500    0.06096 =
         0.03536    0.01285    0.02713    0.00692
AFIX  43
H12'  2    1.027471    0.684024    0.274282    10.30000   -1.20000
AFIX   0
C13'  1    0.927882    0.707007    0.293451    10.30000    0.03295    0.04871 =
         0.02847    0.00900    0.01745   -0.00030
AFIX  43
H13'  2    0.944118    0.788571    0.321553    10.30000   -1.20000
AFIX   0
C14'  1    0.714522    0.739216    0.235564    10.30000    0.03595    0.02621 =
         0.01951   -0.00209    0.01256    0.00306
C15'  1    0.704882    0.839577    0.176773    10.30000    0.04092    0.03451 =
         0.04733   -0.00735    0.02352   -0.00829
AFIX  43
H15'  2    0.751325    0.890588    0.186687    10.30000   -1.20000
AFIX   0
C16'  1    0.631849    0.865698    0.106808    10.30000    0.03878    0.03895 =
         0.03292    0.00237    0.00957    0.01090
AFIX  43
H16'  2    0.627528    0.933405    0.068151    10.30000   -1.20000
AFIX   0
C17'  1    0.563436    0.792941    0.091995    10.30000    0.03791    0.06079 =
         0.03944   -0.00377    0.01575    0.01717
AFIX  43
H17'  2    0.512211    0.808553    0.042115    10.30000   -1.20000
AFIX   0
C18'  1    0.570112    0.699435    0.149116    10.30000    0.04294    0.06546 =
         0.03349   -0.01131    0.02298   -0.00475
AFIX  43
H18'  2    0.523335    0.648563    0.138177    10.30000   -1.20000
AFIX   0
C19'  1    0.643117    0.676478    0.222622    10.30000    0.03580    0.06522 =
         0.04908   -0.00901    0.03366   -0.01138
AFIX  43
H19'  2    0.644717    0.617219    0.264894    10.30000   -1.20000
AFIX   0
PART 2 10.4
simu o2b' > C19c
delu o2b' > C19c
isor 0.005 c1b' c17c
eadp o2b o2b'
O2B'  3    0.719503    0.362569    0.397400    10.40000    0.05035    0.01280 =
         0.05029   -0.00489    0.02589   -0.00280
AFIX 148
H2BB  2    0.784777    0.361978    0.445751    10.40000   -1.50000
AFIX   0
O1B'  3    0.837942    0.083625    0.292404    10.40000    0.03449    0.02691 =
         0.02731   -0.00036    0.02071    0.00091
C1B'  1    0.690786    0.229703    0.373589    10.40000    0.03442    0.01365 =
         0.02777    0.00844    0.02681    0.00663
C2B'  1    0.755055    0.144258    0.370332    10.40000    0.02397    0.02234 =
         0.03276   -0.00220    0.01914   -0.00183
AFIX  13
H2B'  2    0.730277    0.056425    0.351200    10.40000   -1.20000
AFIX   0
C3B'  1    0.845274    0.126319    0.476741    10.40000    0.02666    0.02721 =
         0.03731   -0.00657    0.01255   -0.00301
AFIX  23
H3BA  2    0.855946    0.211764    0.505667    10.40000   -1.20000
H3BB  2    0.829896    0.066696    0.510984    10.40000   -1.20000
AFIX   0
C4B'  1    0.884589    0.194661    0.343502    10.40000    0.03400    0.02443 =
         0.03726   -0.00309    0.02400   -0.00971
AFIX  13
H4B'  2    0.896337    0.264081    0.311072    10.40000   -1.20000
AFIX   0
C5B'  1    0.952574    0.165946    0.433985    10.40000    0.02978    0.05206 =
         0.03374    0.00387    0.01480   -0.00751
AFIX  23
H5BA  2    0.999088    0.125232    0.429750    10.40000   -1.20000
H5BB  2    0.972446    0.248481    0.465905    10.40000   -1.20000
AFIX   0
C6B'  1    0.926031    0.078511    0.484326    10.40000    0.02212    0.02558 =
         0.02806   -0.00598    0.00987   -0.00712
AFIX  23
H6BA  2    0.968470    0.077406    0.545996    10.40000   -1.20000
H6BB  2    0.919333   -0.010832    0.461505    10.40000   -1.20000
AFIX   0
C7B'  1    0.797252    0.176935    0.321022    10.40000    0.03779    0.02033 =
         0.03171    0.00375    0.02265    0.00092
AFIX  13
H7B'  2    0.762014    0.235516    0.271913    10.40000   -1.20000
AFIX  66
isor 0.01 c8b'
simu c8b' > c13c
C8B'  1    0.679686    0.181189    0.454631    10.40000    0.02559    0.02170 =
         0.02820    0.00470    0.01518    0.00059
C9B'  1    0.663998    0.051944    0.463383    10.40000    0.04339    0.04907 =
         0.02550   -0.00337    0.01431   -0.01614
AFIX  43
H9B'  2    0.670123   -0.011975    0.427836    10.40000   -1.20000
AFIX  65
C10C  1    0.639346    0.016221    0.524146    10.40000    0.04606    0.07212 =
         0.04997    0.02033    0.00775   -0.02317
AFIX  43
H10C  2    0.628624   -0.072113    0.530127    10.40000   -1.20000
AFIX  65
C11C  1    0.630383    0.109743    0.576157    10.40000    0.04589    0.11440 =
         0.04606    0.03914    0.03297    0.02724
AFIX  43
H11C  2    0.613535    0.085328    0.617685    10.40000   -1.20000
AFIX  65
C12C  1    0.646072    0.238989    0.567405    10.40000    0.11864    0.07739 =
         0.07259    0.02029    0.06842    0.05431
AFIX  43
H12C  2    0.639946    0.302907    0.602953    10.40000   -1.20000
AFIX  65
C13C  1    0.670723    0.274714    0.506643    10.40000    0.10295    0.04224 =
         0.06281    0.01936    0.06216    0.03029
AFIX  43
H13C  2    0.681446    0.363048    0.500662    10.40000   -1.20000
AFIX  66
eadp c14b c14c
C14C  1    0.621560    0.214722    0.295814    10.40000    0.03401    0.02885 =
         0.03110    0.00544    0.02202    0.00077
C15C  1    0.572536    0.324605    0.266570    10.40000    0.04069    0.02200 =
         0.05684    0.00617    0.03143   -0.00558
AFIX  43
H15C  2    0.589458    0.402654    0.299007    10.40000   -1.20000
AFIX  65
C16C  1    0.498754    0.320291    0.189864    10.40000    0.05068    0.03271 =
         0.07646    0.03184    0.04380    0.01893
AFIX  43
H16C  2    0.465249    0.395392    0.169877    10.40000   -1.20000
AFIX  65
C17C  1    0.473995    0.206095    0.142402    10.40000    0.04368    0.06055 =
         0.03709    0.00550    0.02675    0.00725
AFIX  43
H17C  2    0.423568    0.203147    0.089978    10.40000   -1.20000
AFIX  65
C18C  1    0.523017    0.096211    0.171646    10.40000    0.04043    0.04800 =
         0.03598   -0.00493    0.02321    0.00619
AFIX  43
H18C  2    0.506095    0.018163    0.139207    10.40000   -1.20000
AFIX  65
C19C  1    0.596800    0.100523    0.248351    10.40000    0.03538    0.04517 =
         0.02487   -0.00186    0.01654    0.00483
AFIX  43
H19C  2    0.630305    0.025422    0.268338    10.40000   -1.20000
AFIX   0
PART 0
PART 1  10.70
O2A   3    0.873827    0.817777    0.357049    10.70000    0.03586    0.02214 =
         0.03078   -0.00398    0.01595   -0.00753
AFIX 148
H2AA  2    0.848137    0.894674    0.328159    10.70000   -1.50000
AFIX   0
O1A   3    0.885230    0.453979    0.493788    10.70000    0.03777    0.02861 =
         0.03041    0.00295    0.01439    0.00045
C1A   1    0.818223    0.711904    0.320629    10.70000    0.02432    0.01796 =
         0.02231   -0.00031    0.01328   -0.00298
C2A   1    0.813202    0.636710    0.394254    10.70000    0.02868    0.02652 =
         0.02780   -0.00722    0.02034   -0.00343
AFIX  13
H2A   2    0.773505    0.563924    0.366952    10.70000   -1.20000
AFIX   0
C3A   1    0.892786    0.579018    0.458432    10.70000    0.02728    0.02891 =
         0.02452   -0.00257    0.01260   -0.00751
AFIX  13
H3A   2    0.939795    0.588100    0.445455    10.70000   -1.20000
AFIX   0
C4A   1    0.914245    0.565356    0.550651    10.70000    0.04391    0.03207 =
         0.02170   -0.00574    0.01403   -0.00771
AFIX  13
H4A   2    0.974553    0.565318    0.591691    10.70000   -1.20000
AFIX   0
C5A   1    0.862361    0.624911    0.585658    10.70000    0.06099    0.05917 =
         0.04330   -0.01617    0.03490   -0.00621
AFIX  23
H5AA  2    0.888479    0.706516    0.615692    10.70000   -1.20000
H5AB  2    0.860460    0.565621    0.629108    10.70000   -1.20000
AFIX   0
C6A   1    0.774781    0.653834    0.516403    10.70000    0.05478    0.03505 =
         0.03601   -0.00001    0.03543    0.00158
AFIX  23
H6AA  2    0.743637    0.572124    0.494965    10.70000   -1.20000
H6AB  2    0.746616    0.707867    0.541048    10.70000   -1.20000
AFIX   0
C7A   1    0.778455    0.724728    0.442865    10.70000    0.04658    0.02859 =
         0.03435    0.00054    0.02903    0.00469
AFIX  23
H7AA  2    0.813858    0.802096    0.466044    10.70000   -1.20000
H7AB  2    0.722594    0.754506    0.401125    10.70000   -1.20000
AFIX   0
C8A   1    0.855078    0.626925    0.275509    10.70000    0.02687    0.03289 =
         0.01742   -0.00007    0.01443    0.00087
C9A   1    0.813408    0.518952    0.230114    10.70000    0.02786    0.02751 =
         0.02359   -0.00255    0.01457    0.00439
AFIX  43
H9A   2    0.762310    0.496799    0.227412    10.70000   -1.20000
AFIX   0
C10A  1    0.845109    0.442578    0.188497    10.70000    0.03807    0.03810 =
         0.03049   -0.00212    0.01493    0.01285
AFIX  43
H10A  2    0.814804    0.369750    0.155947    10.70000   -1.20000
AFIX   0
C11A  1    0.920593    0.470636    0.193517    10.70000    0.03936    0.05148 =
         0.03135    0.00616    0.02221    0.02040
AFIX  43
H11A  2    0.941852    0.418111    0.164187    10.70000   -1.20000
AFIX   0
C12A  1    0.964266    0.575265    0.241394    10.70000    0.03039    0.05252 =
         0.03129    0.00683    0.01884    0.00709
AFIX  43
H12A  2    1.016640    0.594306    0.246313    10.70000   -1.20000
AFIX   0
C13A  1    0.932148    0.653716    0.282831    10.70000    0.03134    0.03941 =
         0.03180    0.00633    0.01816   -0.00079
AFIX  43
H13A  2    0.962846    0.725703    0.316188    10.70000   -1.20000
AFIX   0
C14A  1    0.733684    0.757199    0.250735    10.70000    0.03087    0.01702 =
         0.02353   -0.00497    0.01609    0.00120
C15A  1    0.730425    0.856112    0.194444    10.70000    0.03854    0.02380 =
         0.02904    0.00223    0.02136    0.00097
AFIX  43
H15A  2    0.779914    0.897684    0.204044    10.70000   -1.20000
AFIX   0
C16A  1    0.657743    0.894387    0.125958    10.70000    0.04756    0.03494 =
         0.03382    0.01076    0.02176    0.01090
AFIX  43
H16A  2    0.657130    0.962636    0.089284    10.70000   -1.20000
AFIX   0
C17A  1    0.584542    0.833163    0.110004    10.70000    0.03862    0.04475 =
         0.03583    0.00844    0.01773    0.02044
AFIX  43
H17A  2    0.534180    0.858306    0.061810    10.70000   -1.20000
AFIX   0
C18A  1    0.585727    0.735704    0.164733    10.70000    0.02722    0.04984 =
         0.04228    0.00112    0.01674    0.00985
AFIX  43
H18A  2    0.535917    0.695916    0.155722    10.70000   -1.20000
AFIX   0
C19A  1    0.660187    0.696290    0.232989    10.70000    0.02468    0.03425 =
         0.03666    0.01125    0.01691    0.00818
AFIX  43
H19A  2    0.660920    0.626063    0.268386    10.70000   -1.20000
AFIX   0
PART 1 10.6
isor 0.005 c2b
O2B   3    0.727462    0.345664    0.396051    10.60000    0.05035    0.01280 =
         0.05029   -0.00489    0.02589   -0.00280
AFIX 148
H2BA  2    0.725565    0.386585    0.449077    10.60000   -1.50000
AFIX   0
O1B   3    0.888869    0.025587    0.470985    10.60000    0.02769    0.04253 =
         0.03252   -0.00554    0.01181    0.00290
C1B   1    0.699547    0.215823    0.385990    10.60000    0.03536    0.01157 =
         0.02324    0.00439    0.01140   -0.00148
eadp c2b c2b'
C2B   1    0.770266    0.134523    0.383996    10.60000    0.02397    0.02234 =
         0.03276   -0.00220    0.01914   -0.00183
AFIX  13
H2B   2    0.750706    0.043098    0.369599    10.60000   -1.20000
AFIX   0
C3B   1    0.835182    0.134941    0.461711    10.60000    0.02985    0.03543 =
         0.04939   -0.00960    0.02891   -0.00493
AFIX  13
H3B   2    0.827097    0.159029    0.512500    10.60000   -1.20000
AFIX   0
C4B   1    0.917634    0.154791    0.468559    10.60000    0.02737    0.05162 =
         0.03669   -0.01585    0.01817   -0.01009
AFIX  13
H4B   2    0.960214    0.188724    0.525777    10.60000   -1.20000
AFIX   0
C5B   1    0.929933    0.191160    0.393846    10.60000    0.03293    0.04955 =
         0.05436   -0.01723    0.03170   -0.01792
AFIX  23
H5BC  2    0.981157    0.150831    0.400277    10.60000   -1.20000
H5BD  2    0.936208    0.286263    0.393189    10.60000   -1.20000
AFIX   0
C6B   1    0.858167    0.148187    0.308416    10.60000    0.03908    0.02934 =
         0.04788   -0.00436    0.03380   -0.00535
AFIX  23
H6BC  2    0.857432    0.052510    0.304935    10.60000   -1.20000
H6BD  2    0.865456    0.182611    0.259703    10.60000   -1.20000
AFIX   0
C7B   1    0.776518    0.195825    0.300073    10.60000    0.04624    0.03133 =
         0.04686    0.00567    0.03811    0.00299
AFIX  23
H7BA  2    0.730163    0.165371    0.245053    10.60000   -1.20000
H7BB  2    0.775324    0.291585    0.301325    10.60000   -1.20000
AFIX   0
C8B   1    0.669722    0.170332    0.448137    10.60000    0.01997    0.03365 =
         0.02520   -0.00719    0.01357   -0.00275
C9B   1    0.665894    0.041446    0.464404    10.60000    0.02899    0.02403 =
         0.03163   -0.00010    0.02120   -0.00134
AFIX  43
H9B   2    0.681510   -0.020808    0.434974    10.60000   -1.20000
AFIX   0
C10B  1    0.639573   -0.001009    0.523264    10.60000    0.03618    0.03984 =
         0.02664   -0.00163    0.02293   -0.00991
AFIX  43
H10D  2    0.636931   -0.090893    0.533142    10.60000   -1.20000
AFIX   0
C11B  1    0.617405    0.089626    0.566975    10.60000    0.02627    0.05645 =
         0.02836   -0.00395    0.02013   -0.00464
AFIX  43
H11D  2    0.598315    0.062257    0.606140    10.60000   -1.20000
AFIX   0
C12B  1    0.623165    0.216876    0.553441    10.60000    0.04210    0.05067 =
         0.03179   -0.00709    0.02710    0.00764
AFIX  43
H12B  2    0.609064    0.278452    0.584531    10.60000   -1.20000
AFIX   0
C13B  1    0.649098    0.260265    0.495408    10.60000    0.04194    0.03149 =
         0.04354   -0.00941    0.02883    0.00073
AFIX  43
H13B  2    0.652980    0.350483    0.487474    10.60000   -1.20000
AFIX  66
isor 0.005 c14b
simu 0.01 c14b > c19b
C14B  1    0.613504    0.222400    0.291967    10.60000    0.03401    0.02885 =
         0.03110    0.00544    0.02202    0.00077
C15B  1    0.576157    0.340129    0.256843    10.60000    0.03548    0.02938 =
         0.04582    0.00878    0.02828    0.00097
AFIX  43
H15B  2    0.600754    0.418689    0.285624    10.60000   -1.20000
AFIX  65
C16B  1    0.502821    0.342914    0.179609    10.60000    0.03329    0.03426 =
         0.04768    0.01526    0.02496    0.00431
AFIX  43
H16D  2    0.477296    0.423377    0.155604    10.60000   -1.20000
AFIX  65
C17B  1    0.466832    0.227970    0.137499    10.60000    0.02522    0.05354 =
         0.03237    0.01215    0.01735    0.00891
AFIX  43
H17B  2    0.416710    0.229874    0.084713    10.60000   -1.20000
AFIX  65
C18B  1    0.504178    0.110240    0.172622    10.60000    0.02873    0.03993 =
         0.02503    0.00145    0.01433    0.00267
AFIX  43
H18B  2    0.479581    0.031681    0.143841    10.60000   -1.20000
AFIX  65
C19B  1    0.577514    0.107453    0.249856    10.60000    0.03284    0.02780 =
         0.03353    0.00767    0.01780    0.00411
AFIX  43
H19B  2    0.603039    0.026990    0.273861    10.60000   -1.20000
PART 0
AFIX   0
HKLF 4


REM  shelxt_a.res in P2(1)/c
REM wR2 = 0.205344, GooF = S = 1.78746, Restrained GooF = 1.75926 for all data
REM R1 = 0.048886 for 6335 Fo > 4sig(Fo) and 0.055462 for all 7163 data
REM 710 parameters refined using 522 restraints

END

WGHT      0.0641      1.0454

REM Highest difference peak  0.241,  deepest hole -0.309,  1-sigma level  0.038
Q1    1   0.6630  0.2307  0.4695  11.00000  0.05    0.24
Q2    1   0.7027 -0.0060  0.3601  11.00000  0.05    0.22
Q3    1   0.6065  0.2833  0.2685  11.00000  0.05    0.22
Q4    1   0.4701  0.1386  0.1433  11.00000  0.05    0.22
Q5    1   0.9120  0.6005  0.5070  11.00000  0.05    0.21
Q6    1   0.7251  0.7768  0.2026  11.00000  0.05    0.19
Q7    1   0.7666  0.1716  0.3440  11.00000  0.05    0.19
Q8    1   0.8061  0.6602  0.3535  11.00000  0.05    0.18
Q9    1   0.8218  0.7152  0.5514  11.00000  0.05    0.18
Q10   1   0.8711  0.5601  0.5592  11.00000  0.05    0.17
Q11   1   0.6437  0.0282  0.4863  11.00000  0.05    0.17
Q12   1   0.5509  0.2812  0.2474  11.00000  0.05    0.16
Q13   1   0.7298  0.8318  0.2340  11.00000  0.05    0.16
Q14   1   0.6379  0.0653  0.5419  11.00000  0.05    0.16
Q15   1   0.9183  0.2376  0.5171  11.00000  0.05    0.16
Q16   1   0.7218  0.1625  0.3764  11.00000  0.05    0.15
Q17   1   0.8007  0.6745  0.4283  11.00000  0.05    0.15
Q18   1   0.6265  0.2357  0.5203  11.00000  0.05    0.15
Q19   1   0.5514  0.3301  0.2161  11.00000  0.05    0.15
Q20   1   0.6890  0.1876  0.4204  11.00000  0.05    0.14
;
_shelx_res_checksum   22894

_shelx_hkl_file
;
   0   0   2 1360.64 45.3559   2
   0   0   2 1451.26 45.3325   3
   0   0   3 5.07217 2.61229   2
   0   0   3 2.75361 2.48285   3
   0   0  -3 4.52269 2.21973   3
   0   0  -4 32758.1 1145.43   2
   0   0   4 33364.3 1145.42   2
   0   0  -4 30792.8 1145.33   3
   0   0   4 32686.2 1145.36   3
   0   0  -5 1.24510 3.08165   2
   0   0  -5 1.94275 2.55502   3
   0   0   5-0.68740 2.68997   3
   0   0  -6 214.197 9.30580   2
   0   0   6 231.737 9.33109   2
   0   0   6 239.524 9.16943   3
   0   0  -6 234.219 9.13015   3
   0   0  -6 216.123 9.38259   1
   0   0   7 7.90414 4.04835   2
   0   0  -7-0.76716 3.97639   2
   0   0   7 1.47099 3.57624   3
   0   0  -7 2.20774 3.26313   3
   0   0  -7-1.88961 4.14182   1
   0   0  -8 638.223 23.4054   2
   0   0   8 583.748 23.2344   2
   0   0   8 654.380 23.1918   3
   0   0  -8 630.180 23.0762   3
   0   0  -8 608.382 23.5520   1
   0   0  -9 1.69913 4.68957   1
   0   0   9 5.56691 3.79233   3
   0   0  -9 2.79853 4.62214   2
   0   0  -9 2.24721 3.58055   3
   0   0   9-0.55474 4.39638   2
   0   0 -10 0.96260 5.15736   1
   0   0  10 2.62202 4.19266   3
   0   0 -10 2.50070 5.02936   2
   0   0 -10 1.65316 4.29166   3
   0   0  10-5.81202 5.21501   2
   0   0 -11-0.43251 5.86654   1
   0   0  11 6.34253 4.35560   3
   0   0 -11 3.90754 5.57360   2
   0   0 -11-0.38764 4.25257   3
   0   0  11 3.28321 5.36463   2
   0   0  12 2300.49 80.5265   2
   0   0 -12 2197.60 80.5304   2
   0   0 -12 2233.71 80.9072   1
   0   0  12 2188.69 80.2092   3
   0   0 -13 11.4530 6.95511   2
   0   0  13-4.94452 5.52190   1
   0   0  13-1.86238 6.82674   2
   0   0  13 0.17284 5.43494   3
   0   0 -14 2446.80 85.7317   2
   0   0  14 2338.24 85.4095   1
   0   0  14 2325.00 85.3196   3
   0   0 -15 2.16382 7.73632   2
   0   0  15-9.31573 6.67648   1
   0   0  15-3.88238 6.38522   3
   0   0 -16 220.928 12.2286   2
   0   0  16 202.698 11.1882   1
   0   0  16 201.676 11.3207   3
   0   0  17-7.33496 7.18801   3
   0  -1  -1 832.976 2.83232   1
   0   1   1 812.219 3.50496   2
   0  -1  -2 15694.7 558.622   3
   0   1   2 15955.3 558.621   3
   0   1   2 14945.0 558.677   1
   0   1  -2 16149.7 558.728   1
   0  -1  -2 15761.2 558.697   1
   0  -1   2 15819.7 558.698   1
   0  -1   2 14578.3 558.718   3
   0   1  -2 16399.2 558.732   4
   0  -1  -2 15809.5 558.732   4
   0   1   2 16316.5 558.705   4
   0  -1   2 16045.3 558.706   4
   0  -1  -2 15522.5 558.724   2
   0   1   2 16017.1 558.724   2
   0  -1   3 712.752 26.0921   4
   0   1   3 685.132 26.0891   4
   0  -1  -3 751.326 25.9698   3
   0   1   3 758.943 25.9526   3
   0  -1  -3 726.731 26.1044   2
   0   1  -3 715.373 26.1652   4
   0  -1  -3 695.201 26.1442   4
   0   1  -3 656.502 26.0932   3
   0  -1   3 771.797 26.1768   3
   0   1  -3 730.466 26.1458   1
   0  -1   3 748.567 26.0857   1
   0   1   3 731.797 26.0572   1
   0  -1  -3 691.693 26.0965   1
   0   1   3 740.539 26.1280   2
   0  -1   4 2919.61 102.311   4
   0   1   4 2911.34 102.302   4
   0   1   4 2868.29 102.138   3
   0  -1  -4 2910.89 102.161   3
   0  -1  -4 2741.34 102.267   2
   0   1  -4 2923.04 102.392   4
   0  -1  -4 2847.24 102.385   4
   0   1  -4 3019.28 102.291   3
   0  -1   4 2930.06 102.338   3
   0  -1   4 2888.37 102.278   1
   0   1   4 2832.58 102.258   1
   0   1  -4 2903.04 102.354   1
   0  -1  -4 2751.09 102.313   1
   0   1   4 2799.72 102.282   2
   0  -1  -5 19714.4 712.293   4
   0   1  -5 20243.4 712.311   4
   0  -1   5 19098.9 712.185   3
   0   1  -5 21701.9 712.161   3
   0  -1  -5 20168.4 712.044   3
   0   1   5 20221.4 712.182   2
   0  -1   5 18997.1 712.178   2
   0  -1  -5 20432.3 712.187   2
   0   1  -5 20310.8 712.272   1
   0  -1   5 19462.6 712.148   1
   0   1   5 20529.1 712.167   1
   0   1   5 19961.2 712.034   3
   0  -1   5 20199.8 712.200   4
   0   1   5 20171.4 712.195   4
   0  -1  -6 365.612 14.3245   4
   0   1  -6 372.827 14.3654   4
   0  -1   6 397.596 14.2328   3
   0  -1  -6 396.332 13.9816   3
   0   1  -6 376.664 14.0341   3
   0  -1   6 340.659 14.2740   2
   0   1   6 364.436 14.1892   2
   0  -1  -6 362.111 14.1647   2
   0   1   6 360.832 13.9952   1
   0   1  -6 374.553 14.3212   1
   0  -1   6 373.146 14.0740   1
   0   1   6 369.104 13.9279   3
   0   1   6 364.932 14.1694   4
   0  -1   6 372.766 14.1316   4
   0  -1  -7 603.224 21.7147   4
   0   1  -7 582.577 21.6872   4
   0  -1  -7 588.106 21.1930   3
   0  -1   7 571.190 21.4387   3
   0   1  -7 597.882 21.3542   3
   0   1  -7 534.841 21.4795   2
   0   1   7 537.014 21.4495   2
   0  -1  -7 569.583 21.4868   2
   0  -1   7 595.198 21.5744   2
   0  -1   7 594.055 21.3788   1
   0   1  -7 583.575 21.6650   1
   0   1   7 568.543 21.3244   1
   0   1   7 563.403 21.1729   3
   0  -1   7 574.611 21.3994   4
   0   1   7 567.884 21.4099   4
   0   1  -8 2900.74 104.396   4
   0  -1  -8 2811.79 104.350   4
   0   1  -8 3087.70 103.982   3
   0  -1  -8 2968.28 103.879   3
   0  -1   8 3128.50 104.160   3
   0  -1   8 2833.04 104.093   2
   0   1  -8 3128.18 104.173   2
   0   1   8 2658.66 104.029   2
   0  -1  -8 2870.80 104.099   2
   0   1   8 2958.86 104.033   1
   0  -1   8 2914.43 104.042   1
   0   1  -8 2961.62 104.306   1
   0   1   8 2756.34 103.849   3
   0   1   8 2869.28 104.078   4
   0  -1   8 2868.90 104.081   4
   0   1   9 958.158 35.8647   3
   0  -1  -9 972.746 36.5871   4
   0   1  -9 999.723 36.6306   4
   0   1   9 959.269 36.0584   1
   0   1  -9 1009.42 36.5286   1
   0  -1   9 969.297 36.0893   1
   0   1  -9 1041.06 36.0633   3
   0  -1  -9 990.646 35.9303   3
   0  -1   9 976.485 36.1975   3
   0  -1  -9 1017.51 36.2754   2
   0   1   9 980.525 36.1928   2
   0  -1   9 986.619 36.2728   2
   0   1  -9 986.440 36.2656   2
   0   1  10 4835.08 177.299   3
   0  -1 -10 4850.30 177.987   4
   0   1 -10 4957.54 178.025   4
   0   1 -10 4844.54 177.841   1
   0   1  10 4771.57 177.443   1
   0  -1  10 5156.33 177.522   1
   0  -1  10 5045.62 177.571   3
   0   1 -10 5255.96 177.397   3
   0  -1 -10 4987.93 177.252   3
   0   1 -10 5354.31 177.678   2
   0  -1 -10 4907.62 177.575   2
   0   1  10 4724.17 177.505   2
   0  -1  10 5029.01 177.605   2
   0   1  11 1224.86 44.3973   3
   0   1 -11 1209.48 45.3402   4
   0  -1 -11 1223.07 45.3446   4
   0   1 -11 1176.46 45.1051   1
   0  -1  11 1226.60 44.5709   1
   0   1  11 1191.32 44.5509   1
   0  -1  11 1236.09 44.6830   3
   0  -1 -11 1251.25 44.3224   3
   0  -1  11 1230.47 44.7591   2
   0   1 -11 1185.63 44.7638   2
   0   1  11 1193.33 44.7471   2
   0  -1 -11 1268.46 44.8378   2
   0   1  12 3213.75 113.974   3
   0  -1  12 3178.14 114.285   3
   0   1 -12 3099.50 114.954   4
   0  -1 -12 3130.49 114.949   4
   0   1 -12 3118.44 114.712   1
   0   1  12 3018.24 114.051   1
   0  -1  12 3108.71 114.114   1
   0  -1 -12 3257.39 113.861   3
   0   1 -12 3261.19 114.372   2
   0  -1 -12 3463.97 114.441   2
   0  -1  12 3219.27 114.306   2
   0   1  12 3111.63 114.251   2
   0  -1  13 283.432 12.7103   3
   0   1  13 260.438 11.9903   3
   0   1  13 258.909 12.4048   1
   0  -1  13 276.425 12.2871   1
   0  -1 -13 271.799 14.0336   4
   0   1 -13 298.998 14.2241   4
   0   1  13 269.540 12.7789   2
   0  -1 -13 280.349 13.0451   2
   0   1 -13 282.189 13.1768   2
   0  -1  14 117.312 8.61637   3
   0   1  14 111.525 7.44156   3
   0  -1  14 122.957 7.82438   1
   0  -1 -14 91.2944 9.99015   4
   0   1 -14 99.6252 10.5094   4
   0  -1 -14 126.626 9.33644   2
   0   1 -14 129.766 8.98232   2
   0   1  15 51.2097 6.41763   3
   0  -1  15 55.2396 7.15007   3
   0  -1  15 61.4427 6.95777   1
   0  -1 -15 46.6482 9.80342   4
   0   1 -15 29.8607 9.33702   4
   0  -1 -15 48.4844 8.31849   2
   0   1 -15 49.9098 8.78193   2
   0   1  16 77.4209 7.15042   3
   0  -1  16 70.4214 8.15329   3
   0  -1  16 74.8523 7.48485   1
   0   1 -16 75.1063 9.14122   2
   0  -1 -16 84.3562 8.91543   2
   0   1 -16 55.3026 10.6606   4
   0  -1 -16 70.0360 10.7097   4
   0  -1 -17 382.672 17.5669   2
   0  -1  17 362.531 16.3901   3
   0   1 -17 374.499 18.9833   4
   0  -1 -17 340.860 18.5786   4
   0  -1  18-2.92050 7.96983   3
   0   1 -18 10.1994 10.8174   4
   0  -1 -18-2.93191 11.2078   4
   0  -1 -19 642.324 28.7514   4
   0   1 -19 619.771 28.6660   4
   0  -2   0 63672.7 2307.47   3
   0   2   0 65705.9 2307.49   3
   0  -2   0 66294.5 2307.53   2
   0   2  -1 25260.7 891.271   2
   0  -2   1 24900.7 891.256   2
   0   2   1 25147.8 891.076   1
   0   2   1 23908.0 891.160   3
   0  -2  -1 24447.9 891.159   3
   0  -2  -1 25651.5 891.088   1
   0  -2  -1 26626.0 891.285   2
   0   2   1 25673.5 891.261   2
   0   2   2 14084.0 508.240   2
   0  -2  -2 13735.6 508.236   2
   0  -2  -2 14423.8 508.146   4
   0   2  -2 14461.9 508.150   4
   0   2   2 14757.4 508.091   3
   0  -2  -2 14734.7 508.094   3
   0   2   2 14054.1 508.102   1
   0   2  -2 14109.9 508.244   2
   0  -2   2 14592.9 508.110   4
   0   2   2 14435.4 508.109   4
   0   2  -2 14365.2 508.170   1
   0  -2   2 14318.1 508.116   1
   0  -2  -2 13853.3 508.125   1
   0   2   3 20790.0 730.943   2
   0  -2  -3 20305.7 730.931   2
   0  -2  -3 20868.7 730.764   3
   0   2   3 20647.2 730.740   3
   0   2  -3 20577.8 730.943   2
   0  -2  -3 20698.8 730.908   4
   0   2  -3 20488.5 730.911   4
   0   2   3 20194.4 730.849   4
   0  -2   3 20503.3 730.852   4
   0  -2  -3 20752.4 730.873   1
   0   2   3 21093.5 730.819   1
   0   2  -3 20479.9 730.914   1
   0  -2   3 20466.2 730.845   1
   0   2   4 24061.0 855.005   3
   0  -2  -4 24144.7 855.057   3
   0   2  -4 23962.9 855.259   1
   0  -2   4 23609.0 855.156   1
   0   2   4 24412.0 855.138   1
   0  -2  -4 24582.3 855.225   1
   0  -2   4 22341.1 855.251   3
   0  -2  -4 24339.8 855.275   4
   0   2  -4 24924.0 855.285   4
   0  -2   4 24336.1 855.186   4
   0   2   4 24785.6 855.186   4
   0   2   4 24190.1 855.242   2
   0  -2  -4 23952.4 855.232   2
   0   2   5 18443.7 649.762   4
   0  -2   5 18272.9 649.756   4
   0   2   5 18102.3 649.554   3
   0  -2  -5 18162.9 649.582   3
   0  -2  -5 19384.2 649.828   2
   0   2  -5 18287.1 649.888   4
   0  -2  -5 18104.2 649.877   4
   0   2  -5 20003.4 649.800   3
   0  -2   5 17582.6 649.842   3
   0  -2  -5 18191.8 649.818   1
   0  -2   5 18158.5 649.726   1
   0   2  -5 17925.0 649.841   1
   0   2   5 18188.1 649.697   1
   0   2   5 17975.6 649.790   2
   0  -2   6 493.509 18.9380   4
   0   2   6 485.482 18.9159   4
   0   2   6 518.198 18.6623   3
   0  -2  -6 530.497 18.7137   3
   0  -2  -6 515.761 18.9829   2
   0  -2  -6 483.737 19.1172   4
   0   2  -6 505.806 19.1819   4
   0  -2   6 532.183 19.2127   3
   0   2  -6 461.246 18.9087   3
   0   2   6 524.009 18.8470   1
   0   2  -6 512.973 19.2006   1
   0  -2  -6 538.036 19.1388   1
   0  -2   6 514.299 18.8870   1
   0   2   6 506.029 19.0554   2
   0   2   7 1471.01 53.0709   4
   0  -2   7 1497.83 53.0781   4
   0   2   7 1469.18 52.7998   3
   0  -2  -7 1481.66 53.1537   2
   0  -2   7 1415.16 53.1866   2
   0  -2  -7 1463.49 53.3407   4
   0   2  -7 1485.28 53.3632   4
   0   2  -7 1466.84 53.0268   3
   0  -2  -7 1516.38 52.8761   3
   0  -2   7 1723.91 53.3904   3
   0  -2  -7 1449.08 53.2181   1
   0   2  -7 1426.31 53.2533   1
   0   2   7 1483.18 52.9997   1
   0  -2   7 1397.65 53.0041   1
   0   2   7 1391.84 53.1262   2
   0   2   8 190.140 8.53532   4
   0  -2   8 186.575 8.53378   4
   0   2   8 181.136 7.99476   3
   0  -2  -8 168.885 8.97478   4
   0   2  -8 184.576 8.98768   4
   0  -2  -8 189.272 8.74197   2
   0  -2   8 202.582 9.11166   2
   0   2  -8 194.483 8.95427   1
   0   2   8 197.136 8.35323   1
   0  -2   8 198.876 8.44203   1
   0  -2  -8 188.547 8.90110   1
   0   2  -8 210.594 8.42961   3
   0  -2  -8 206.485 8.18812   3
   0  -2   8 206.601 8.94066   3
   0   2   8 189.338 8.70872   2
   0   2   9 5570.59 190.181   3
   0  -2  -9 5261.36 190.804   4
   0   2  -9 5234.08 190.826   4
   0  -2   9 5147.36 190.546   2
   0  -2  -9 5463.02 190.505   2
   0   2  -9 5099.60 190.673   1
   0  -2  -9 5357.90 190.695   1
   0  -2   9 5480.18 190.411   1
   0   2   9 5243.33 190.357   1
   0  -2  -9 5491.36 190.170   3
   0   2  -9 5079.11 190.301   3
   0  -2   9 5652.67 190.633   3
   0   2   9 5283.41 190.508   2
   0   2  10 7.86620 3.68323   3
   0  -2  10 9.82752 5.29312   3
   0  -2 -10 8.38878 5.33494   4
   0   2 -10 4.63544 5.68623   4
   0  -2 -10 10.0780 5.01191   2
   0  -2  10 4.53353 5.29192   2
   0   2 -10 3.64260 5.23846   2
   0  -2  10 4.33310 4.20193   1
   0  -2 -10 8.16561 5.31328   1
   0   2 -10-0.39478 5.59372   1
   0   2  10 6.05613 4.02905   1
   0  -2 -10 10.1543 4.09346   3
   0   2  10 11.4904 5.37964   2
   0   2  11 285.284 11.7131   3
   0   2 -11 276.509 13.2403   4
   0  -2 -11 290.779 13.2613   4
   0  -2  11 281.139 12.7948   2
   0   2 -11 282.005 12.8941   2
   0  -2 -11 301.750 12.5990   2
   0   2  11 289.850 12.1200   1
   0  -2 -11 276.642 13.0745   1
   0   2 -11 301.961 13.1621   1
   0  -2  11 291.461 12.2007   1
   0  -2  11 283.477 12.8180   3
   0  -2 -11 294.490 11.9183   3
   0   2  11 274.969 12.7352   2
   0   2  12 255.402 10.9840   3
   0   2 -12 257.453 12.8988   4
   0  -2 -12 265.458 12.9179   4
   0   2 -12 247.048 12.3488   2
   0  -2  12 264.818 12.1832   2
   0  -2 -12 266.318 12.2458   2
   0  -2  12 251.132 11.4138   1
   0   2  12 277.759 11.6423   1
   0  -2 -12 242.691 12.5340   1
   0   2 -12 251.819 12.6332   1
   0  -2  12 277.034 12.3260   3
   0  -2 -12 256.270 11.1636   3
   0   2  12 255.123 12.1055   2
   0   2  13 136.117 8.34520   1
   0   2  13 137.283 7.71560   3
   0  -2 -13 135.655 10.4110   4
   0   2 -13 134.365 10.5227   4
   0   2 -13 138.101 9.22053   2
   0  -2 -13 151.185 9.58674   2
   0  -2  13 139.868 8.39225   1
   0  -2  13 146.705 9.33590   3
   0   2  13 130.756 9.24185   2
   0   2  14 154.073 9.07608   1
   0   2  14 153.710 8.45167   3
   0  -2  14 155.191 10.1187   3
   0  -2  14 162.389 9.01484   1
   0  -2 -14 132.931 11.1419   4
   0   2 -14 145.393 11.3411   4
   0  -2 -14 162.374 10.2145   2
   0   2 -14 152.700 9.94621   2
   0   2  15 195.199 10.1262   1
   0  -2  15 179.471 10.8666   3
   0   2  15 172.211 9.28097   3
   0  -2  15 176.535 9.89747   1
   0  -2 -15 197.029 12.5040   4
   0   2 -15 184.232 12.3526   4
   0   2 -15 178.552 10.9941   2
   0  -2 -15 190.053 11.4074   2
   0  -2  16 492.403 21.5599   3
   0   2  16 542.810 21.1106   1
   0  -2  16 525.119 20.9830   1
   0  -2 -16 542.165 21.6601   2
   0   2 -16 514.333 21.9088   2
   0   2 -16 490.755 22.9884   4
   0  -2 -16 483.059 23.2197   4
   0  -2 -17 1277.57 45.6656   2
   0  -2  17 1215.59 45.5228   3
   0   2 -17 1170.43 47.0726   4
   0  -2 -17 1131.04 46.9494   4
   0  -2  18 195.034 12.1627   3
   0   2 -18 203.103 14.7653   4
   0  -2 -18 167.956 14.1782   4
   0  -2  19 62.9742 9.60512   3
   0   2 -19 68.3799 12.7455   4
   0  -2 -19 83.1879 13.0732   4
   0  -3   0 18.6639 2.54467   2
   0   3   0 17.0429 2.22118   3
   0  -3   0 16.0659 2.23083   3
   0  -3   0 17.6039 2.72227   2
   0   3  -1 2972.26 104.642   2
   0  -3   1 3049.36 104.590   3
   0  -3   1 2954.91 104.603   2
   0   3  -1 2952.77 104.589   3
   0   3   1 2940.55 104.292   1
   0   3   1 3025.62 104.609   2
   0  -3  -1 2893.42 104.481   3
   0   3   1 2923.32 104.487   3
   0  -3  -1 2926.35 104.294   1
   0  -3  -1 2804.11 104.606   2
   0  -3   2 409.988 14.7612   1
   0  -3  -2 411.247 14.7950   1
   0  -3  -2 400.081 15.1228   2
   0   3   2 412.804 15.1017   2
   0   3  -2 396.805 14.8874   1
   0   3   2 397.810 14.8640   3
   0  -3  -2 402.912 14.8744   3
   0   3   2 411.734 14.7321   1
   0   3  -2 404.559 15.1985   2
   0  -3   2 398.379 15.1396   2
   0  -3   2 377.510 15.0875   3
   0   3   2 414.047 14.7247   4
   0  -3   2 424.837 14.7331   4
   0  -3  -2 408.114 14.8324   4
   0   3  -2 415.415 14.8357   4
   0   3  -3 43.5708 3.13634   4
   0  -3  -3 51.4038 3.00478   4
   0  -3   3 52.9709 3.86970   2
   0  -3  -3 44.2486 3.42748   2
   0   3   3 46.5485 3.61867   2
   0   3  -3 42.7343 3.19923   1
   0   3   3 51.1444 2.77431   3
   0  -3  -3 49.7858 2.86521   3
   0   3   3 50.1949 2.74014   1
   0   3  -3 52.0988 3.63518   2
   0   3   3 48.2013 2.78058   4
   0  -3   3 55.5542 2.80203   4
   0  -3   3 49.1614 2.75637   1
   0  -3  -3 45.2201 2.79752   1
   0  -3  -4 9809.26 352.862   4
   0   3  -4 9773.05 352.868   4
   0  -3   4 9451.15 352.921   2
   0   3   4 9998.58 352.921   2
   0  -3  -4 9948.74 352.923   2
   0  -3  -4 10044.0 352.668   3
   0   3   4 10108.7 352.645   3
   0   3   4 10215.5 352.734   1
   0   3  -4 10203.0 352.951   2
   0  -3   4 9898.33 352.748   4
   0   3   4 10033.0 352.747   4
   0  -3  -4 9837.02 352.807   1
   0   3  -4 9863.45 352.879   1
   0  -3   4 9826.64 352.734   1
   0   3  -5 1003.83 35.9311   4
   0  -3  -5 979.349 35.9118   4
   0  -3   5 948.964 35.6465   1
   0  -3  -5 968.589 35.8051   1
   0   3  -5 969.018 35.9222   1
   0  -3   5 985.992 36.0176   3
   0  -3  -5 985.622 35.5748   3
   0   3   5 1003.06 35.4931   3
   0   3   5 1040.36 35.7057   1
   0   3  -5 931.912 35.9531   2
   0  -3  -5 1024.20 35.9383   2
   0   3   5 987.163 35.9012   2
   0  -3   5 1008.07 35.7395   4
   0   3   5 1009.28 35.7406   4
   0  -3   6 54.5462 4.15381   4
   0   3   6 59.1497 4.17042   4
   0   3  -6 51.8645 4.30320   3
   0  -3   6 61.9609 4.97284   3
   0  -3  -6 48.7888 3.56732   3
   0   3   6 51.4547 3.27689   3
   0  -3  -6 43.6229 4.48081   4
   0   3  -6 44.6416 4.43919   4
   0   3  -6 56.0885 4.74090   2
   0   3   6 56.0543 3.88899   1
   0   3  -6 53.5087 4.74132   1
   0  -3  -6 55.8036 4.38803   1
   0  -3   6 51.0102 3.85673   1
   0   3   6 50.7897 4.47946   2
   0  -3  -6 47.4495 4.55468   2
   0  -3   7 5384.73 191.517   4
   0   3   7 5487.33 191.520   4
   0  -3  -7 5191.69 191.258   3
   0   3   7 5563.12 191.230   3
   0   3  -7 5381.93 191.791   4
   0  -3  -7 5281.42 191.771   4
   0  -3  -7 5540.25 191.663   2
   0   3  -7 5299.47 191.737   1
   0  -3  -7 5419.19 191.678   1
   0   3   7 5346.33 191.441   1
   0  -3   7 5339.75 191.488   1
   0   3  -7 5488.68 191.525   3
   0  -3   7 5376.53 191.764   3
   0   3   7 5234.12 191.619   2
   0  -3   8 349.231 13.1313   4
   0   3   8 332.446 13.1351   4
   0  -3  -8 330.227 12.7267   3
   0   3   8 305.550 12.5364   3
   0  -3  -8 339.854 13.2816   2
   0  -3  -8 329.210 13.6062   4
   0   3  -8 344.204 13.6196   4
   0   3  -8 348.435 13.1828   3
   0  -3   8 345.895 13.7211   3
   0   3   8 343.517 12.9852   1
   0   3  -8 324.076 13.5110   1
   0  -3   8 325.483 12.9951   1
   0  -3  -8 322.537 13.3893   1
   0   3   8 311.936 13.2996   2
   0   3   9 8244.81 290.338   1
   0   3   9 8020.57 290.049   3
   0  -3  -9 8239.69 290.503   2
   0   3  -9 8063.65 290.816   4
   0  -3  -9 8028.58 290.803   4
   0  -3   9 8141.02 290.662   3
   0  -3  -9 8348.81 290.130   3
   0  -3  -9 8110.66 290.660   1
   0  -3   9 8184.16 290.351   1
   0   3  -9 8075.07 290.723   1
   0   3   9 8316.78 290.532   2
   0   3  10 917.869 32.1228   1
   0   3  10 816.861 31.6385   3
   0  -3 -10 947.111 32.3677   2
   0  -3  10 872.499 32.6200   2
   0  -3 -10 822.233 32.7218   4
   0   3 -10 799.157 32.6893   4
   0  -3  10 856.810 32.6258   3
   0  -3 -10 878.930 31.8021   3
   0  -3  10 905.592 32.0984   1
   0   3 -10 884.850 32.8069   1
   0  -3 -10 858.304 32.5677   1
   0   3  10 855.175 32.3758   2
   0   3  11 882.065 32.5733   1
   0   3  11 920.229 32.1437   3
   0  -3  11 923.677 33.0998   2
   0  -3 -11 884.617 32.9304   2
   0   3 -11 836.162 33.3713   4
   0  -3 -11 859.400 33.3963   4
   0  -3 -11 884.631 32.1864   3
   0  -3  11 836.362 32.9440   3
   0   3 -11 853.476 33.2748   1
   0  -3  11 899.966 32.5282   1
   0  -3 -11 847.443 33.1437   1
   0   3  11 841.374 32.7620   2
   0  -3  12 22.5136 6.83274   3
   0   3  12 13.3177 4.44249   3
   0   3 -12 3.05744 7.03668   2
   0  -3 -12 16.2877 6.86880   2
   0   3 -12 18.4921 7.01341   4
   0  -3 -12 11.5005 7.13254   4
   0  -3 -12 12.6985 5.19390   3
   0   3  12 21.2728 6.52652   2
   0   3  12 14.2184 5.25032   1
   0  -3 -12 10.3231 6.85211   1
   0   3 -12 14.4635 7.11600   1
   0  -3  12 16.0499 5.36599   1
   0  -3 -13 5.97725 6.90973   2
   0   3 -13 6.39273 7.39313   2
   0   3 -13 13.0622 7.98465   4
   0  -3 -13 12.1576 7.75953   4
   0   3  13 5.11729 6.96716   2
   0  -3  13 0.72289 7.20090   3
   0   3  13 11.0211 4.85273   3
   0  -3  13 5.11764 5.66723   1
   0   3  13 2.06598 5.85212   1
   0  -3 -14 19.7488 8.58359   4
   0   3 -14 26.2431 9.01095   4
   0  -3  14 16.7373 6.04802   1
   0   3  14 31.8309 6.37276   1
   0  -3  14 9.24942 7.53601   3
   0   3  14 18.3629 5.21981   3
   0  -3 -14 19.6304 8.00345   2
   0   3 -14 22.0685 7.43515   2
   0  -3  15 1210.95 45.8354   3
   0   3 -15 1210.57 45.5174   2
   0  -3 -15 1279.50 45.7103   2
   0  -3  15 1253.84 45.0845   1
   0   3  15 1255.81 45.1161   1
   0   3 -15 1123.70 46.4173   4
   0  -3 -15 1110.46 46.4481   4
   0  -3  16 436.422 19.2008   3
   0   3  16 439.889 18.0265   1
   0  -3  16 423.380 17.6854   1
   0  -3 -16 441.825 18.9226   2
   0  -3 -16 380.105 20.1943   4
   0   3 -16 387.531 19.8625   4
   0  -3 -17-0.55271 8.73235   2
   0  -3  17 11.2027 9.05300   3
   0   3 -17 10.2672 10.6279   4
   0  -3 -17 5.85986 10.3130   4
   0  -3  18 31.7820 9.75698   3
   0   3 -18 20.4508 11.5056   4
   0  -3 -18 51.7499 12.0785   4
   0  -3  19 200.131 13.1110   3
   0  -3 -19 198.895 16.0484   4
   0   3 -19 183.220 15.4308   4
   0  -3  20 88.1260 10.7648   3
   0   4   0 12730.1 449.173   3
   0  -4   0 12616.5 449.235   2
   0  -4   0 12760.0 449.282   2
   0  -4   0 12569.8 449.138   3
   0  -4  -1 3131.68 107.864   2
   0  -4  -1 3008.36 107.643   3
   0  -4   1 2937.51 107.732   3
   0   4   1 3046.39 107.393   1
   0  -4  -1 2999.88 107.805   2
   0   4  -1 3109.79 107.795   3
   0  -4   1 3018.22 107.790   2
   0   4   1 2922.17 107.663   3
   0   4  -1 3061.83 107.852   2
   0  -4  -1 3028.89 107.358   1
   0  -4   2 526.393 18.7924   1
   0  -4  -2 521.331 18.8596   1
   0  -4   2 529.380 19.2788   3
   0  -4  -2 539.617 19.4291   2
   0   4   2 518.481 19.0430   3
   0  -4  -2 503.288 19.0492   3
   0   4   2 547.072 19.3709   2
   0   4   2 534.069 18.8174   1
   0  -4   2 533.064 19.3326   3
   0   4  -2 529.995 19.3935   2
   0  -4   2 512.528 19.3430   2
   0  -4  -2 499.851 18.8869   4
   0   4   2 526.637 18.7540   4
   0  -4   2 516.714 18.7499   4
   0   4  -3 574.798 20.6445   4
   0  -4  -3 560.221 20.6177   4
   0  -4   3 569.273 20.4574   1
   0  -4  -3 557.953 20.5427   1
   0  -4   3 499.517 20.9048   3
   0   4  -3 578.936 20.6918   1
   0  -4  -3 588.971 20.6277   3
   0   4   3 544.458 20.5672   3
   0   4   3 603.562 20.4729   1
   0   4  -3 585.308 21.0572   2
   0  -4   3 564.429 20.9256   3
   0  -4   3 580.958 20.9867   2
   0   4   3 551.339 20.4581   4
   0  -4   3 553.184 20.4558   4
   0   4   3 578.859 20.9675   2
   0  -4  -3 562.094 20.9535   2
   0  -4   4 5402.94 189.855   2
   0   4   4 5219.85 189.815   2
   0  -4  -4 5477.17 189.853   2
   0   4   4 5331.66 189.528   4
   0  -4   4 5226.85 189.524   4
   0   4  -4 5609.18 189.910   2
   0   4   4 5620.83 189.539   1
   0  -4  -4 5245.84 189.522   3
   0   4   4 5198.17 189.497   3
   0   4  -4 5314.62 189.703   4
   0  -4  -4 5342.86 189.706   4
   0  -4   4 5274.70 189.515   1
   0  -4  -4 5270.82 189.627   1
   0   4  -4 5372.86 189.720   1
   0   4  -5 1096.95 41.0763   4
   0  -4  -5 1138.00 41.0964   4
   0  -4   5 1101.92 41.2404   2
   0   4   5 1164.88 41.1945   2
   0  -4  -5 1124.78 41.1552   2
   0  -4  -5 1162.94 40.7836   3
   0   4   5 1136.54 40.7226   3
   0   4   5 1213.46 40.8443   1
   0   4  -5 1148.54 41.2423   2
   0  -4   5 1118.76 40.8429   4
   0   4   5 1082.05 40.8256   4
   0  -4   5 1149.19 40.8281   1
   0   4  -5 1110.14 41.1127   1
   0  -4  -5 1131.77 41.0093   1
   0   4   6 5287.40 182.951   4
   0  -4   6 5278.07 182.950   4
   0   4  -6 5207.64 183.216   2
   0   4   6 5117.29 182.916   1
   0  -4  -6 5243.70 183.205   4
   0   4  -6 5075.55 183.207   4
   0  -4   6 5316.36 183.285   2
   0  -4   6 4552.77 183.217   3
   0  -4  -6 5106.38 182.803   3
   0   4   6 5318.21 182.754   3
   0   4   6 5251.62 183.183   2
   0  -4  -6 5005.91 183.152   2
   0   4  -6 5152.09 183.208   1
   0  -4  -6 5020.58 183.097   1
   0  -4   6 5077.33 182.898   1
   0  -4   7 801.795 28.4091   4
   0   4   7 790.343 28.4302   4
   0   4  -7 779.617 28.7598   2
   0   4   7 796.734 28.3754   1
   0  -4   7 807.515 28.9617   3
   0  -4  -7 763.221 28.1625   3
   0   4   7 764.928 28.0789   3
   0  -4   7 741.937 28.8272   2
   0   4  -7 821.302 28.8958   4
   0  -4  -7 797.648 28.8097   4
   0   4  -7 779.165 28.8398   1
   0  -4   7 739.056 28.3157   1
   0  -4  -7 778.952 28.6952   1
   0  -4  -7 746.948 28.6268   2
   0   4   7 758.586 28.7079   2
   0  -4   8 64.3806 4.76133   4
   0   4   8 67.3828 4.86503   4
   0  -4  -8 58.5445 5.66966   4
   0   4  -8 57.4515 5.76902   4
   0   4  -8 63.1978 5.72376   2
   0  -4   8 72.0924 6.00281   3
   0  -4  -8 71.6695 4.44185   3
   0   4   8 72.2214 4.01856   3
   0  -4  -8 74.0888 5.50848   2
   0   4   8 69.6182 5.73898   2
   0  -4  -8 74.8277 5.37541   1
   0   4   8 72.9454 4.80295   1
   0  -4   8 68.5210 4.62582   1
   0   4  -8 70.8395 6.04024   1
   0   4  -9 5208.00 189.007   4
   0  -4  -9 5155.22 188.980   4
   0  -4  -9 5397.74 188.749   2
   0  -4   9 5668.17 189.050   3
   0  -4  -9 5263.22 188.245   3
   0   4   9 5315.84 188.158   3
   0   4  -9 5211.55 188.782   2
   0   4   9 5366.73 188.507   1
   0  -4   9 5464.10 188.507   1
   0  -4  -9 5243.02 188.827   1
   0   4  -9 5210.94 188.924   1
   0   4   9 4990.57 188.691   2
   0  -4 -10 408.709 15.1417   3
   0  -4  10 424.965 16.6236   3
   0   4  10 368.179 15.9717   2
   0   4  10 374.861 14.8478   3
   0  -4 -10 422.586 16.1216   2
   0   4  10 401.919 15.5271   1
   0   4 -10 378.857 16.2709   1
   0  -4 -10 401.219 16.2400   1
   0  -4  10 399.820 15.4624   1
   0   4 -10 347.654 16.3579   4
   0  -4 -10 344.628 16.3413   4
   0  -4 -11 23.6516 6.59157   4
   0   4 -11 22.8074 6.79967   4
   0  -4 -11 18.1967 4.73837   3
   0   4  11 20.0186 3.89752   3
   0  -4  11 24.2416 6.82073   3
   0  -4 -11 21.0232 6.27891   2
   0  -4 -11 23.0786 6.76303   1
   0   4 -11 18.2597 7.20510   1
   0   4  11 21.7973 5.09304   1
   0  -4  11 20.5553 5.24432   1
   0   4  11 20.0663 6.09607   2
   0   4  12 17.8378 7.02878   2
   0  -4  12 26.1387 7.10684   3
   0   4  12 15.1352 4.00902   3
   0  -4 -12 15.2899 6.58978   2
   0  -4  12 12.7208 5.62133   1
   0   4 -12 11.6405 7.86358   1
   0   4  12 17.9189 5.36994   1
   0  -4 -12 26.1031 7.39711   4
   0   4 -12 15.3510 7.56814   4
   0  -4 -13 1663.57 59.5908   2
   0   4  13 1632.35 58.5586   3
   0   4  13 1657.63 59.2002   1
   0  -4  13 1725.07 60.0324   3
   0  -4  13 1563.18 59.0993   1
   0  -4 -13 1562.10 60.1438   4
   0   4 -13 1553.37 60.2181   4
   0   4 -14 417.750 20.2110   4
   0  -4 -14 413.471 20.4814   4
   0   4 -14 445.151 19.6654   2
   0   4  14 479.520 18.7506   1
   0  -4  14 494.113 20.2027   3
   0  -4 -14 469.175 19.5497   2
   0  -4  14 477.024 18.6662   1
   0  -4  15 66.8055 9.09566   3
   0   4  15 62.8351 7.06519   1
   0  -4  15 78.7297 7.25688   1
   0   4 -15 63.1135 9.05366   2
   0  -4 -15 70.8472 8.49721   2
   0   4 -15 53.7136 9.60844   4
   0  -4 -15 64.2720 9.53510   4
   0  -4  16 49.3997 9.49205   3
   0  -4  16 60.4302 7.36711   1
   0   4 -16 62.6489 10.5819   4
   0  -4 -16 66.0106 10.3542   4
   0  -4 -16 89.1237 9.53602   2
   0  -4 -17 25.4682 10.3948   4
   0   4 -17 7.65929 10.1944   4
   0  -4  17 22.1023 9.86464   3
   0   4 -18 56.6941 12.1547   4
   0  -4 -18 54.8694 12.5280   4
   0  -4  18 65.5389 10.6848   3
   0  -4 -19 191.340 16.1518   4
   0   4 -19 164.687 16.3913   4
   0  -4  19 225.570 14.4600   3
   0  -4  20 25.7272 11.0440   3
   0  -5   0 90.8943 5.22707   2
   0  -5   0 77.6864 4.92435   2
   0   5   0 77.8208 4.70472   3
   0  -5   0 81.0798 4.71108   3
   0  -5  -1 10277.9 359.222   1
   0  -5  -1 10534.8 359.831   2
   0  -5   1 10272.3 359.642   3
   0  -5  -1 9924.51 359.548   3
   0   5   1 9851.52 359.567   3
   0  -5   1 10027.1 359.698   2
   0  -5  -1 10042.3 359.707   2
   0   5  -1 9865.23 359.794   2
   0  -5  -1 10164.3 359.169   1
   0  -5  -2 4560.77 161.877   1
   0  -5   2 4568.37 161.770   1
   0  -5   2 4431.73 162.274   3
   0  -5  -2 4976.38 162.537   2
   0  -5   2 4753.03 162.309   3
   0   5   2 4450.99 162.153   3
   0  -5  -2 4465.07 162.112   3
   0   5   2 4557.00 161.864   1
   0   5  -2 4697.97 162.448   2
   0  -5   2 4667.99 162.353   2
   0  -5  -2 4416.67 161.843   4
   0  -5   2 4504.55 161.742   4
   0   5   2 4627.73 161.739   4
   0  -5  -3 4124.07 149.270   1
   0  -5   3 4193.62 149.135   1
   0  -5   3 4424.87 149.705   3
   0  -5  -3 4478.39 149.782   2
   0  -5  -3 4298.99 149.381   3
   0   5   3 4004.96 149.362   3
   0   5   3 3950.81 149.604   2
   0   5   3 4076.50 149.188   1
   0  -5   3 4068.31 149.638   2
   0  -5   3 4205.06 149.626   3
   0   5  -3 4298.92 149.738   2
   0   5  -3 4172.58 149.309   4
   0  -5  -3 4192.54 149.321   4
   0   5   3 4388.99 149.151   4
   0  -5   3 4220.89 149.148   4
   0   5  -4 4252.31 154.998   4
   0  -5  -4 4328.94 155.023   4
   0  -5   4 4275.06 154.787   1
   0  -5  -4 4330.51 154.963   1
   0  -5   4 4089.67 155.278   3
   0   5  -4 4475.06 155.035   1
   0  -5  -4 4263.54 154.926   3
   0   5   4 4271.66 154.911   3
   0   5   4 4469.65 154.844   1
   0  -5   4 4297.22 155.212   3
   0  -5   4 4453.31 155.281   2
   0   5  -4 4478.94 155.341   2
   0  -5   4 4343.07 154.811   4
   0   5   4 4493.86 154.820   4
   0   5   4 4461.60 155.259   2
   0  -5  -4 4484.41 155.351   2
   0   5  -5 753.832 30.0359   4
   0  -5  -5 787.991 30.0760   4
   0  -5   5 844.751 30.4032   2
   0  -5  -5 798.513 30.2925   2
   0   5   5 807.276 30.2677   2
   0  -5  -5 828.287 29.8258   3
   0   5   5 813.560 29.7868   3
   0   5   5 890.188 29.8367   1
   0   5  -5 895.704 30.4722   2
   0  -5   5 784.539 29.7790   4
   0   5   5 807.961 29.7803   4
   0  -5  -5 860.543 30.0405   1
   0  -5   5 837.247 29.7621   1
   0   5  -5 837.604 30.1275   1
   0   5   6 56.3160 3.62490   4
   0  -5   6 63.8924 3.78356   4
   0   5  -6 46.1900 5.17252   2
   0   5  -6 56.2570 4.52330   4
   0  -5  -6 46.1817 4.52372   4
   0  -5   6 41.7166 5.14863   2
   0   5   6 47.4317 4.98432   2
   0  -5  -6 45.3849 4.61324   2
   0  -5  -6 45.5758 3.55943   3
   0   5   6 40.4035 3.31618   3
   0   5  -6 42.4411 4.43325   1
   0  -5  -6 42.5477 4.19346   1
   0   5   6 45.1597 3.66189   1
   0  -5   6 43.6200 3.52086   1
   0   5   7 236.937 9.24616   4
   0  -5   7 237.940 9.24225   4
   0   5  -7 223.269 10.0575   2
   0  -5  -7 220.439 9.92319   4
   0   5  -7 223.830 9.85164   4
   0  -5   7 222.445 10.2678   2
   0  -5   7 166.921 10.2649   3
   0  -5  -7 237.148 9.03506   3
   0   5   7 208.239 8.78285   3
   0   5   7 236.514 9.14103   1
   0   5   7 220.748 9.84960   2
   0  -5  -7 237.470 9.92900   2
   0  -5  -7 215.575 9.56408   1
   0   5  -7 210.944 9.88492   1
   0  -5   7 212.409 9.08822   1
   0   5  -8 24.4100 5.09388   1
   0   5   8 25.9167 4.18418   4
   0  -5   8 30.3030 3.97840   4
   0   5  -8 21.7291 5.18536   4
   0  -5  -8 23.2957 3.56085   3
   0   5   8 19.3354 3.07709   3
   0  -5   8 25.0073 5.65763   3
   0  -5   8 31.1349 5.88871   2
   0   5  -8 26.3004 5.45298   2
   0  -5   8 24.1633 3.90593   1
   0  -5  -8 21.4025 4.61136   1
   0   5   8 23.6603 3.89797   1
   0  -5  -8 16.4922 4.95233   2
   0   5   8 27.1826 5.35987   2
   0   5  -9 11.0113 5.34882   4
   0  -5  -9 16.8375 5.99159   4
   0   5  -9 13.6609 5.88593   2
   0  -5   9 4.20755 6.41693   2
   0  -5   9 6.61450 6.05153   3
   0  -5  -9 7.71460 4.02761   3
   0   5   9 13.2443 3.28708   3
   0  -5  -9 12.9580 5.24868   2
   0   5   9 9.21535 5.46963   2
   0   5  -9 12.4187 5.53483   1
   0  -5  -9 13.3130 5.34516   1
   0   5   9 11.9736 4.13765   1
   0  -5   9 17.2255 4.32169   1
   0   5 -10 1775.49 68.3014   4
   0  -5 -10 1768.12 68.2982   4
   0  -5 -10 1802.25 67.8667   2
   0  -5  10 1782.87 68.1137   2
   0  -5  10 1928.01 68.4370   3
   0  -5 -10 1876.65 67.2764   3
   0   5  10 1919.65 67.1439   3
   0   5 -10 2006.87 68.1418   2
   0   5  10 1946.41 67.6632   1
   0   5  10 1818.46 67.9701   2
   0  -5 -10 1854.44 68.1003   1
   0  -5  10 1906.44 67.5309   1
   0   5 -10 1874.74 68.2236   1
   0  -5 -11 1704.46 63.5971   2
   0  -5  11 1739.42 64.1108   3
   0   5  11 1708.61 63.6559   2
   0   5  11 1732.43 62.7030   3
   0   5 -11 1772.20 63.7616   2
   0   5  11 1793.93 63.2798   1
   0   5 -11 1807.44 64.2053   4
   0  -5 -11 1762.80 64.0869   4
   0  -5 -11 1709.36 63.8539   1
   0   5 -11 1783.44 64.0736   1
   0  -5  11 1734.61 63.1717   1
   0  -5 -12 1319.37 48.4423   2
   0  -5  12 1339.56 48.9704   3
   0   5  12 1246.74 48.5588   2
   0   5  12 1348.08 47.4406   3
   0   5  12 1402.66 48.1868   1
   0  -5  12 1342.50 47.9853   1
   0   5 -12 1292.02 49.0265   1
   0   5 -12 1338.01 48.7244   2
   0   5 -12 1217.53 48.9550   4
   0  -5 -12 1172.17 48.9396   4
   0  -5  13 212.267 12.7826   3
   0   5  13 230.648 11.2154   1
   0   5 -13 220.387 12.7683   4
   0  -5 -13 220.766 13.0575   4
   0  -5  13 239.885 10.8613   1
   0  -5 -13 236.854 12.0187   2
   0  -5  14 1212.73 43.4509   3
   0   5  14 1151.23 42.2648   1
   0  -5 -14 1044.79 43.5080   4
   0   5 -14 1056.17 43.4358   4
   0  -5  14 1181.58 42.1423   1
   0  -5 -14 1135.35 42.5956   2
   0  -5  15 480.393 19.3572   1
   0   5  15 484.633 19.3109   1
   0  -5 -15 518.645 20.3630   2
   0  -5 -15 406.408 21.2654   4
   0   5 -15 416.693 20.9384   4
   0  -5  15 502.087 21.0420   3
   0  -5  16 7.67148 9.46552   3
   0  -5  16-1.78862 7.03745   1
   0  -5 -16-0.42428 9.61647   4
   0   5 -16 7.15663 9.70390   4
   0  -5 -16 0.80074 8.27519   2
   0   5 -17 6.42117 10.9438   4
   0  -5 -17 2.31435 11.3677   4
   0  -5  17 13.5665 9.96598   3
   0   5 -18 28.3451 11.6308   4
   0  -5 -18 44.2332 12.1923   4
   0  -5  18 33.4523 10.2438   3
   0   5 -19 32.1287 13.2736   4
   0  -5 -19 20.5957 12.6345   4
   0  -5  19 16.9687 10.4493   3
   0   6   0 5121.29 177.777   3
   0  -6   0 4979.59 177.825   2
   0  -6   0 4858.17 177.681   3
   0  -6   0 5050.46 177.966   2
   0  -6  -1 3098.99 106.973   2
   0  -6  -1 2984.18 106.581   3
   0  -6   1 2931.12 106.683   3
   0  -6  -1 2941.85 106.078   1
   0  -6   1 2993.91 106.867   2
   0  -6  -1 3025.27 106.799   2
   0  -6   1 3009.53 106.779   2
   0   6   1 2976.98 106.641   3
   0  -6  -1 3029.57 106.148   1
   0  -6   2 344.772 13.8256   3
   0  -6  -2 386.667 14.4052   2
   0  -6   2 358.256 13.9148   3
   0  -6  -2 365.442 13.6631   3
   0   6   2 351.548 13.1078   1
   0  -6  -2 350.748 14.0641   2
   0  -6   2 360.504 14.0418   2
   0   6  -2 357.215 14.3161   2
   0   6   2 364.410 13.6957   3
   0  -6  -2 349.895 13.0723   1
   0  -6  -3 557.799 20.3703   1
   0  -6   3 534.363 20.0879   1
   0  -6   3 534.493 21.0189   3
   0  -6  -3 590.573 21.2597   2
   0  -6  -3 573.829 20.6708   3
   0   6   3 553.707 20.6661   3
   0   6   3 557.065 20.2863   1
   0  -6   3 559.826 21.0672   2
   0   6  -3 579.210 21.2382   2
   0  -6  -3 545.966 20.3226   4
   0  -6   3 575.142 20.1227   4
   0   6   3 571.472 20.1162   4
   0  -6  -4 937.821 34.1034   4
   0   6  -4 963.800 34.0889   4
   0  -6  -4 925.312 34.0339   1
   0  -6   4 948.320 33.7617   1
   0  -6   4 835.542 34.5042   3
   0  -6  -4 943.906 34.7338   2
   0   6   4 932.957 34.1089   3
   0  -6  -4 942.445 34.1211   3
   0   6   4 939.334 34.5586   2
   0   6   4 907.386 33.8744   1
   0   6  -4 947.182 34.6782   2
   0  -6   4 947.828 34.5987   2
   0   6  -4 929.107 34.0299   1
   0   6   4 989.990 33.8241   4
   0  -6   4 969.163 33.8184   4
   0  -6   5 423.340 15.1672   4
   0   6   5 407.432 15.1304   4
   0   6  -5 421.510 16.2523   2
   0   6   5 420.130 15.2105   1
   0   6  -5 387.521 15.5070   4
   0  -6  -5 395.617 15.5916   4
   0  -6   5 396.596 16.1372   2
   0  -6   5 385.166 16.1912   3
   0   6  -5 412.510 15.5369   1
   0   6   5 397.964 15.3256   3
   0  -6  -5 398.951 15.3568   3
   0  -6  -5 399.336 15.4644   1
   0  -6   5 412.207 15.0349   1
   0  -6  -5 431.147 16.1627   2
   0   6   5 401.728 16.0281   2
   0  -6  -6 34.2243 4.40174   4
   0   6  -6 27.7045 4.19621   4
   0  -6   6 23.7328 5.24847   2
   0  -6  -6 25.6310 4.97330   2
   0   6  -6 29.3504 4.53089   1
   0  -6  -6 30.9401 3.66531   3
   0   6   6 28.7821 3.36343   3
   0   6   6 31.8849 3.39317   1
   0   6   6 27.4789 5.21666   2
   0   6  -6 27.4534 5.30603   2
   0   6   6 32.2295 3.41329   4
   0  -6   6 35.1928 3.36840   4
   0  -6   6 35.2278 3.08301   1
   0  -6  -6 29.1446 4.30608   1
   0  -6   7 24.6942 3.71820   4
   0   6   7 16.7626 3.64531   4
   0   6  -7 13.6178 5.32538   2
   0   6   7 23.0558 3.54715   1
   0   6  -7 13.5964 4.55551   4
   0  -6  -7 21.0675 4.69402   4
   0  -6   7 25.7238 5.71021   2
   0  -6  -7 22.6671 5.34125   2
   0   6   7 18.8197 4.94882   2
   0  -6  -7 20.8021 3.72679   3
   0   6   7 22.4659 3.27163   3
   0   6  -7 20.5584 4.99450   1
   0  -6  -7 24.2444 4.41982   1
   0  -6   7 19.4265 3.31217   1
   0   6   8 64.8601 4.92161   4
   0  -6   8 55.6162 4.87663   4
   0  -6  -8 66.3363 6.13577   4
   0   6  -8 49.6958 5.88581   4
   0  -6   8 54.5088 6.71606   2
   0   6   8 62.7607 6.51214   2
   0  -6  -8 57.8636 6.12785   2
   0  -6  -8 53.7230 4.58134   3
   0   6   8 55.2106 4.02412   3
   0   6  -8 56.5794 6.06967   1
   0   6   8 58.3603 4.79959   1
   0   6  -8 67.3597 6.64391   2
   0  -6   8 56.2430 4.43722   1
   0  -6  -8 51.8068 5.73214   1
   0   6  -9 368.824 15.0708   2
   0   6   9 364.842 14.0337   1
   0  -6   9 325.055 15.1359   2
   0  -6   9 309.363 15.2114   3
   0  -6  -9 327.467 13.6469   3
   0   6   9 357.842 13.4038   3
   0  -6  -9 357.696 14.8025   1
   0  -6   9 363.316 13.7636   1
   0   6  -9 347.816 15.0335   1
   0  -6  -9 354.149 14.7713   2
   0   6   9 340.672 14.9673   2
   0   6  -9 341.661 14.7631   4
   0  -6  -9 361.072 14.9577   4
   0   6 -10 1003.07 38.7864   4
   0  -6 -10 994.546 38.8019   4
   0  -6 -10 1053.88 38.4377   2
   0  -6  10 1022.65 38.9565   3
   0   6  10 995.931 38.4998   2
   0   6  10 1021.79 37.4312   3
   0   6  10 1088.01 37.9888   1
   0   6 -10 1091.25 38.6850   2
   0  -6 -10 1020.97 38.5300   1
   0  -6  10 1037.52 37.7641   1
   0   6 -10 1008.97 38.6944   1
   0  -6 -11 51.8945 7.67028   1
   0  -6  11 48.4113 5.53871   1
   0  -6  11 49.4266 7.91708   3
   0   6  11 37.9381 7.46679   2
   0  -6 -11 41.0502 7.18422   2
   0   6  11 37.4058 4.37940   3
   0   6 -11 48.4428 7.40118   1
   0   6  11 59.7449 5.71115   1
   0   6 -11 41.9875 7.08148   4
   0  -6 -11 45.5381 7.71438   4
   0   6 -11 45.1274 7.56043   2
   0   6 -12 538.927 21.0192   2
   0  -6 -12 467.532 21.3123   4
   0   6 -12 432.318 21.0247   4
   0  -6  12 564.520 21.5304   3
   0  -6 -12 501.413 20.6626   2
   0   6 -12 487.747 21.1787   1
   0  -6  12 515.747 19.7098   1
   0   6  12 520.888 19.8854   1
   0  -6 -13 110.694 9.81080   4
   0   6 -13 123.052 10.4240   4
   0  -6  13 104.725 10.1342   3
   0   6  13 108.925 7.84248   1
   0   6 -13 111.790 9.43713   2
   0  -6 -13 105.588 8.73548   2
   0  -6  13 111.495 7.08260   1
   0   6 -14 17.4977 8.95623   4
   0  -6 -14 3.63093 9.46163   4
   0   6  14 20.1996 6.35099   1
   0  -6 -14-0.23886 7.71567   2
   0  -6  14 8.90389 6.12744   1
   0  -6  14 4.72798 8.82931   3
   0   6 -15 37.6353 9.72306   4
   0  -6 -15 51.7871 10.7076   4
   0   6  15 51.3364 7.28382   1
   0  -6 -15 66.3281 8.93676   2
   0  -6  15 66.9900 9.84338   3
   0  -6  15 60.2263 7.25430   1
   0  -6 -16 665.929 29.8684   4
   0   6 -16 710.541 29.6762   4
   0  -6  16 691.112 29.1901   3
   0  -6  16 732.762 27.5905   1
   0   6 -17 17.6863 10.9328   4
   0  -6 -17 8.49785 11.9424   4
   0  -6  17 11.1961 10.2045   3
   0  -6 -18 8.64188 12.2189   4
   0   6 -18 0.49931 12.0412   4
   0  -6  18 10.3342 11.0015   3
   0  -6 -19 1.08021 13.4221   4
   0   6 -19-3.19611 13.2988   4
   0  -7   0 20.6930 4.97940   2
   0  -7   0 21.7525 4.94310   2
   0  -7  -1 100.229 5.81871   3
   0  -7  -1 108.209 6.33748   2
   0   7   1 101.182 5.92331   3
   0  -7   1 109.906 6.36984   2
   0  -7   1 96.4643 6.29738   2
   0  -7  -1 112.228 6.94417   2
   0  -7   1 95.8154 5.78050   3
   0  -7   2 499.763 18.8989   3
   0  -7  -2 507.147 19.4000   2
   0  -7  -2 499.820 18.6480   3
   0  -7  -2 491.208 19.0712   2
   0  -7   2 517.667 19.1089   2
   0   7   2 519.437 18.6992   3
   0  -7  -2 477.597 17.9445   1
   0  -7  -2 490.743 17.9832   1
   0  -7  -3 4611.74 159.786   4
   0  -7  -3 4314.45 159.862   4
   0  -7   3 4165.17 160.667   3
   0   7  -3 4497.04 159.772   4
   0  -7  -3 4905.13 161.067   2
   0  -7  -3 4535.07 160.403   3
   0  -7   3 4574.30 159.796   1
   0  -7   3 4528.55 159.748   1
   0   7   3 4458.58 160.066   1
   0   7   3 4382.89 160.434   3
   0   7  -3 4574.55 160.907   2
   0  -7   3 4424.64 160.702   2
   0  -7  -3 4579.61 160.776   2
   0  -7  -3 4448.60 160.092   1
   0  -7  -4 2646.63 93.8780   1
   0  -7   4 2665.49 93.5007   1
   0  -7   4 2518.89 94.4520   3
   0  -7  -4 2796.08 94.7495   2
   0  -7  -4 2746.41 94.0550   3
   0   7   4 2541.27 93.7269   1
   0   7  -4 2715.70 94.6375   2
   0  -7   4 2605.05 94.4407   2
   0   7   4 2636.61 94.0587   3
   0   7   4 2643.60 93.5734   4
   0  -7   4 2588.97 93.5738   4
   0  -7  -4 2587.17 93.7922   4
   0  -7   5 634.730 23.9132   4
   0   7   5 645.570 23.9262   4
   0   7  -5 652.145 25.1801   2
   0   7   5 666.455 24.8793   2
   0   7   5 672.275 24.0861   1
   0  -7  -5 648.465 24.3629   4
   0   7  -5 627.396 24.2976   4
   0  -7   5 648.301 25.0262   2
   0  -7   5 620.124 25.0388   3
   0  -7  -5 683.135 25.3064   2
   0   7   5 644.036 24.3070   3
   0  -7  -5 701.440 24.4171   3
   0   7  -5 651.160 24.2157   1
   0  -7   5 698.069 23.8213   1
   0  -7  -5 666.320 24.3277   1
   0   7  -6 3538.50 127.046   1
   0   7   6 3550.61 126.731   4
   0  -7   6 3605.83 126.749   4
   0   7  -6 3654.32 127.581   2
   0   7   6 3743.16 126.834   1
   0  -7  -6 3351.97 127.158   4
   0   7  -6 3436.92 127.117   4
   0  -7   6 3450.06 127.415   2
   0  -7   6 3248.72 127.519   3
   0  -7  -6 3679.76 126.922   3
   0   7   6 3455.20 126.876   3
   0   7   6 3609.99 127.376   2
   0  -7  -6 3727.92 127.663   2
   0  -7   6 3644.07 126.630   1
   0  -7  -6 3512.35 127.072   1
   0   7  -7 1247.76 45.8109   1
   0  -7   7 1260.85 45.3676   4
   0   7  -7 1295.67 46.3234   2
   0   7   7 1297.47 45.4122   1
   0  -7  -7 1276.90 45.9694   4
   0   7  -7 1209.02 45.8156   4
   0  -7   7 1233.22 46.2129   2
   0  -7   7 1128.71 46.2497   3
   0  -7  -7 1271.98 45.4301   3
   0   7   7 1243.44 45.3667   3
   0  -7   7 1288.37 45.1927   1
   0  -7  -7 1260.48 45.7767   1
   0   7   7 1198.51 46.0005   2
   0  -7  -7 1297.39 46.2609   2
   0   7   8 77.0768 4.99266   3
   0   7  -8 74.7348 7.87019   2
   0   7   8 84.0780 5.57473   1
   0   7   8 74.4061 7.36067   2
   0   7  -8 77.7035 6.89801   1
   0  -7  -8 77.3144 7.68868   2
   0  -7  -8 73.1044 6.62849   1
   0  -7   8 74.7195 5.02850   1
   0   7  -8 73.6789 6.71175   4
   0  -7  -8 97.1719 7.24836   4
   0   7  -9 3115.60 108.115   2
   0   7   9 3041.04 107.349   1
   0   7  -9 3029.08 107.901   1
   0   7   9 3010.33 107.089   3
   0  -7   9 3020.17 107.161   1
   0  -7  -9 2961.32 107.836   1
   0  -7  -9 3127.12 107.999   2
   0   7   9 2761.65 107.780   2
   0   7  -9 2881.14 107.943   4
   0  -7  -9 3057.79 108.102   4
   0  -7  10 228.222 12.7201   3
   0   7  10 240.121 12.1615   2
   0   7 -10 257.827 12.5555   2
   0   7  10 273.266 10.9226   1
   0  -7 -10 252.981 12.0412   2
   0  -7  10 253.251 10.5455   1
   0  -7 -10 260.365 11.9934   1
   0  -7 -10 238.096 12.4672   4
   0   7 -10 199.668 12.0268   4
   0  -7 -11 67.5861 7.88873   2
   0   7 -11 70.2131 8.28510   2
   0   7  11 66.4575 5.90195   1
   0  -7  11 57.2908 5.53779   1
   0  -7 -11 64.6192 7.78647   1
   0  -7  11 73.8185 8.85496   3
   0  -7 -11 62.9701 8.48375   4
   0   7 -11 47.1122 7.75091   4
   0  -7 -12 64.8012 8.08269   2
   0   7 -12 64.7020 8.61863   2
   0  -7  12 64.1881 5.88110   1
   0  -7  12 67.5033 9.41660   3
   0   7  12 58.0246 6.47277   1
   0  -7 -12 54.6985 8.75420   4
   0   7 -12 63.6460 8.63325   4
   0  -7  13 68.5227 9.71211   3
   0   7  13 44.4620 6.39725   1
   0   7 -13 45.4420 9.07086   4
   0  -7 -13 50.6615 9.63817   4
   0  -7 -13 55.1448 8.42514   2
   0  -7  14 168.898 11.9201   3
   0  -7 -14 167.948 12.7614   4
   0   7 -14 153.444 12.4090   4
   0  -7 -14 164.315 11.3862   2
   0   7  14 181.622 9.95796   1
   0  -7 -15 76.7630 11.4868   4
   0   7 -15 77.4892 10.9018   4
   0  -7  15 54.8300 10.7079   3
   0  -7 -15 87.1190 9.99539   2
   0  -7  16 1176.38 45.1893   3
   0   7 -16 1158.62 45.6031   4
   0  -7 -16 1156.79 45.5122   4
   0  -7 -17-2.38515 11.9910   4
   0   7 -17 1.85146 12.0699   4
   0  -7  17 0.39799 11.0065   3
   0  -7 -18-3.59067 12.7774   4
   0  -8   0 4.69685 4.46967   3
   0  -8   0 4.45033 5.49933   2
   0  -8   0 9.36765 5.49123   2
   0  -8   1 4673.06 162.332   2
   0  -8  -1 4516.94 162.312   2
   0  -8   1 4422.01 162.428   2
   0  -8  -1 4815.02 162.618   2
   0  -8   1 4372.69 162.196   3
   0  -8   2 9.02055 5.07976   3
   0  -8  -2 11.9790 6.42996   2
   0  -8  -2 6.90271 2.26472   1
   0   8   2 6.27757 4.46644   3
   0  -8  -2 8.62532 5.51973   2
   0  -8   2 12.5626 5.66637   2
   0  -8   2 6.30188 5.39105   2
   0  -8  -2 7.37571 2.14734   1
   0  -8  -3 196.942 10.2140   2
   0  -8  -3 185.486 7.64196   1
   0  -8   3 211.968 9.39615   3
   0   8   3 183.203 8.69127   3
   0   8  -3 189.735 9.84217   2
   0  -8   3 185.342 9.49712   2
   0  -8  -3 189.362 9.60589   2
   0  -8  -3 189.316 7.66504   1
   0  -8  -4 15.7303 2.54196   4
   0  -8   4 17.8559 6.11282   3
   0  -8  -4 20.6054 6.59882   2
   0  -8  -4 19.9319 3.65816   1
   0   8   4 19.7773 3.38858   1
   0  -8   4 20.6786 1.89256   1
   0  -8   4 19.3954 1.47497   1
   0   8  -4 28.0014 7.02251   2
   0   8   4 16.4538 4.42000   3
   0  -8  -4 23.7237 6.58557   2
   0  -8   4 20.0847 6.29366   2
   0  -8   5 1145.26 43.1433   2
   0  -8   5 1159.49 43.3150   3
   0  -8  -5 1246.17 43.6645   2
   0  -8  -5 1189.94 42.5603   3
   0  -8   5 1198.34 41.8036   1
   0   8   5 1152.00 42.1977   1
   0   8   5 1103.64 42.5062   3
   0   8  -5 1155.33 43.3482   2
   0  -8  -5 1182.23 42.4251   1
   0  -8  -5 1147.81 42.2515   4
   0  -8   6 637.260 26.0286   3
   0  -8  -6 757.630 26.5680   2
   0  -8  -6 667.074 25.0950   4
   0   8  -6 644.749 24.9544   4
   0   8   6 641.061 25.7162   2
   0   8   6 673.802 24.7065   1
   0  -8   6 680.770 24.3150   1
   0  -8  -6 667.622 25.0962   1
   0   8  -6 668.562 26.1790   2
   0   8   6 677.551 24.9647   3
   0  -8   7 90.9560 8.42319   3
   0  -8  -7 96.3829 8.73344   2
   0   8   7 89.9596 5.91910   3
   0   8  -7 89.2998 6.59436   4
   0  -8  -7 96.5457 6.74554   4
   0   8   7 95.0594 5.67283   1
   0  -8   7 94.4949 4.88653   1
   0   8   7 76.7837 7.31116   2
   0  -8  -7 96.6817 6.85967   1
   0   8  -7 90.4252 8.27636   2
   0  -8   8 1126.49 45.2705   3
   0  -8  -8 1344.86 45.3562   2
   0   8   8 1170.71 44.9048   2
   0   8   8 1179.55 44.1072   3
   0  -8  -8 1305.02 45.0041   4
   0   8  -8 1171.29 44.6673   4
   0  -8  -8 1179.91 44.6568   1
   0   8  -8 1260.19 45.2606   2
   0   8   8 1252.35 44.1865   1
   0  -8  -9 48.4139 7.62292   4
   0   8  -9 41.3227 7.09777   4
   0   8  -9 44.0528 7.71924   2
   0  -8  -9 46.9569 8.01852   2
   0   8   9 40.1318 7.20209   2
   0   8   9 46.0159 5.27193   1
   0  -8 -10 635.601 25.7063   4
   0   8 -10 620.144 25.7207   2
   0  -8 -10 637.448 25.4145   2
   0   8  10 664.567 24.3576   1
   0   8  11 108.647 7.03804   1
   0  -8 -11 106.945 9.69698   4
   0  -8 -11 98.4919 9.00937   2
   0   8 -11 99.6749 9.31581   2
   0  -8  11 87.0303 9.89354   3
   0  -8  12 186.295 11.9724   3
   0  -8 -12 170.986 10.6865   2
   0  -8 -12 151.248 11.7613   4
   0  -8 -13 600.445 24.2406   2
   0  -8  13 568.703 24.9524   3
   0  -8  14 141.112 12.2991   3
   0  -8  15 285.816 16.1341   3
   0  -8  16 1.20461 11.1633   3
   0  -9   0 102.732 7.01689   3
   0  -9   0 90.0528 7.72198   2
   0  -9   0 99.6980 7.94546   2
   0  -9   1 49.9953 6.61863   2
   0  -9  -1 52.8256 7.03093   2
   0  -9   1 65.1470 7.02440   2
   0  -9  -1 61.8945 5.98026   3
   0  -9   1 63.7989 6.25363   3
   0  -9  -1 71.1148 7.69491   2
   0  -9   2 783.350 29.5913   2
   0  -9  -2 796.396 29.4889   2
   0  -9   2 735.811 29.7246   2
   0  -9   2 765.332 29.5480   3
   0  -9  -2 829.288 30.0898   2
   0  -9  -3 1012.77 35.2685   2
   0  -9   3 875.738 35.0551   2
   0   9   3 927.733 34.6085   3
   0  -9   3 913.262 35.4114   2
   0  -9  -3 986.842 35.6167   2
   0  -9   3 922.169 35.0993   3
   0   9   4 774.084 31.0731   3
   0  -9  -4 874.699 31.8651   2
   0   9  -4 817.352 32.0173   2
   0  -9  -4 946.834 32.5522   2
   0  -9   4 857.914 31.9832   3
   0   9  -5 18.7790 7.33883   2
   0  -9  -5 24.5560 7.08669   2
   0   9   5 29.6676 4.97588   3
   0  -9  -5 34.4714 8.12218   2
   0  -9   5 20.3551 7.11678   3
   0   9  -6 60.5263 8.19090   2
   0  -9  -6 57.7657 8.62048   2
   0   9   6 49.5507 5.38195   3
   0  -9   6 69.4580 7.74594   3
   0  -9  -6 62.6905 9.34580   2
   0   9  -7 8.05637 7.62715   2
   0   9   7 7.31505 4.71056   3
   0   9   7-0.19890 6.56452   2
   0  -9  -7 11.7296 8.14306   2
   0  -9   7 1.01808 7.64673   3
   0   9  -8 1100.69 44.0408   2
   0  -9   8 1123.46 44.0925   3
   0   9  -9 1514.88 57.5941   2
   0  -9   9 1441.30 57.6091   3
   0  -9 -10 57.0018 9.27672   2
   0   9 -10 40.6969 8.47563   2
   0  -9 -11 3.58177 8.91764   2
   0  -9  12 234.075 14.0017   3
   0  -9  13 26.4733 10.1260   3
   0  -9  14 13.0105 10.3392   3
   0 -10   0 757.720 29.9514   2
   0 -10   0 806.871 29.7628   3
   0 -10   1 1544.93 57.8445   2
   0 -10  -1 1541.46 58.0062   2
   0 -10  -1 1614.74 57.5682   3
   0 -10   1 1599.26 57.7766   3
   0 -10  -2 307.423 14.1191   2
   0 -10   2 275.908 13.7335   2
   0 -10   2 282.144 13.3891   3
   0 -10  -2 286.894 12.8269   3
   0 -10   3 4.77235 7.49138   2
   0 -10  -3 13.0191 8.03968   2
   0 -10   3 7.51765 6.37296   3
   0 -10   4 155.367 11.2798   2
   0 -10  -4 178.354 11.5649   2
   0 -10   4 164.538 10.2932   3
   0  10   5 584.691 23.0819   3
   0 -10   5 560.303 24.1550   3
   0  10  -6 21.6533 8.54376   2
   0 -10  -6 34.8901 9.78299   2
   0 -10   6 21.1674 7.55306   3
   0  10  -7 81.5453 9.13395   2
   0 -10  -7 106.624 10.3310   2
   0 -10   7 91.2308 9.32164   3
   0  10  -8 92.1795 10.0898   2
   0 -10  -8 116.933 11.2583   2
   0 -10   8 80.3002 9.11680   3
   0 -10  -9 497.293 20.4919   2
   0 -10   9 380.754 18.9432   3
   0 -10  10 399.832 18.8579   3
   0 -10  11 83.0812 10.7076   3
   0 -11   0-2.50540 7.38106   2
   0 -11   0 13.7833 6.96417   3
   0 -11   1 360.525 16.7125   2
   0 -11  -1 375.438 17.0106   2
   0 -11   1 413.331 16.7611   3
   0 -11  -1 384.302 16.6348   3
   0 -11  -2 44.5378 8.19973   2
   0 -11   2 30.9810 8.17432   2
   0 -11  -2 38.2644 6.59592   3
   0 -11   2 48.9285 7.73469   3
   0 -11  -3 39.6670 8.61959   2
   0 -11   3 33.0849 8.43296   2
   0 -11  -3 31.7809 6.99718   3
   0 -11   3 21.3654 8.09786   3
   0 -11  -4 1.22277 8.90290   2
   0 -11   4-5.93817 8.70492   2
   0 -11  -4-0.37932 6.27878   3
   0 -11   4 4.37028 7.84016   3
   0 -11  -5 54.2134 10.7323   2
   0 -11   5 68.2481 10.3962   2
   0 -11   5 57.2442 8.94735   3
   0 -11  -6 113.261 11.8218   2
   0 -11   6 75.8104 9.76007   3
   0 -11   7 2.79314 8.81805   3
   0 -11   8 51.8405 9.56893   3
   0 -11   9 134.561 11.5246   3
   0 -11  10 194.115 13.4433   3
   0 -11  11 124.665 11.9153   3
   0 -12   0 10.5618 8.47992   2
   0 -12   0 18.7174 8.23197   3
   0 -12  -1 0.27800 8.81458   2
   0 -12   1 12.8671 8.28191   2
   0 -12   1 19.3994 8.18234   3
   0 -12  -1 22.2084 8.02109   3
   0 -12  -2 14.6136 8.57457   2
   0 -12   2 10.7692 9.18138   2
   0 -12  -2 9.18100 8.03308   3
   0 -12   2 11.5365 8.27409   3
   0 -12  -3 173.343 10.8523   3
   0 -12   3 200.719 12.2700   3
   0 -12  -3 164.853 12.4357   2
   0 -12   4 318.112 16.0280   3
   0 -12   5 428.895 19.8781   3
   0 -12   6 43.8016 9.68284   3
   0 -12   7 13.0713 9.18663   3
   0 -12   8 5.01485 9.92318   3
   0 -12   9 5.96109 10.7116   3
   0 -13   0 4.53596 9.01864   3
   0 -13   1 114.756 11.2918   3
   0 -13  -1 104.973 10.4476   3
   0 -13   2 69.9642 10.5986   3
   0 -13   3 12.0381 10.0097   3
   0 -13   4 15.2963 9.90648   3
   0 -13   5 1.79592 10.1296   3
   0 -13   6 150.035 13.3002   3
   0 -14   1 26.6180 10.3205   3
   0 -14   2 15.2195 11.1184   3
   0 -14   3 11.3285 11.3933   3
  -1   0  18 1041.99 39.3100   3
  -1   0  17 8.30573 6.96272   3
   1   0 -17 4.64384 8.50362   2
   1   0 -16 1364.08 48.8107   2
  -1   0  16 1297.89 48.3573   3
  -1   0  16 1267.72 48.2715   1
   1   0 -15-1.41688 7.81469   2
  -1   0  15-2.49060 6.46510   3
  -1   0  15-1.90666 6.27683   1
   1   0 -14 546.969 22.4904   2
  -1   0  14 564.953 21.9451   3
   1   0 -13 8.00706 6.37344   2
   1   0 -13-11.5053 7.42763   1
  -1   0  13 6.55271 6.51053   2
  -1   0  13 4.28389 5.59442   3
  -1   0  12 294.232 12.8228   2
   1   0 -12 283.403 12.8589   2
   1   0 -12 276.086 13.3379   1
  -1   0  12 283.908 12.2789   3
  -1   0  11-1.33771 4.69847   3
   1   0 -11 3.08872 5.41783   2
   1   0 -11-7.32270 6.07742   1
   1   0 -11 3.88605 4.60654   3
  -1   0  11-1.02534 5.31894   2
  -1   0  10 11707.5 415.504   2
   1   0 -10 11265.2 415.484   2
   1   0 -10 11602.8 415.767   1
   1   0 -10 12325.5 415.325   3
  -1   0  10 11481.0 415.365   3
  -1   0   9 0.87487 3.66055   3
   1   0  -9 2.91154 4.41929   2
   1   0  -9-6.94864 4.99529   1
   1   0  -9-1.02825 3.74699   3
  -1   0   9-2.61357 4.26577   2
  -1   0   8 13.1512 3.90921   3
   1   0  -8 8.71352 4.19194   2
   1   0  -8 20.1940 4.99182   1
  -1   0   8 15.5525 4.38809   2
   1   0  -8 10.6341 4.17917   3
   1   0  -7-1.91763 3.75708   2
   1   0  -7-0.09144 3.68830   3
  -1   0   7-4.19337 3.46607   3
  -1   0   7 7.55293 3.82983   2
  -1   0   6 471.695 17.0394   3
  -1   0   6 439.654 17.1071   2
   1   0  -6 457.715 16.9948   3
  -1   0   5 1.84662 3.13897   2
   1   0  -5-1.33198 2.84089   3
  -1   0   5 6.44399 2.72144   3
   1   0  -4 23690.6 855.228   3
  -1   0   4 24594.2 855.250   3
  -1   0   3 20.9599 2.48557   3
   1   0  -3 10.7818 2.62415   3
  -1   0  -2 25954.8 934.804   2
   1   0   2 25093.1 934.808   2
  -1   0  -2 28071.8 934.745   3
   1   0   2 25947.2 934.748   3
  -1   0  -3 2.59301 2.41445   1
  -1   0  -3 1.08024 2.58457   2
   1   0   3 2.97522 2.77859   2
  -1   0  -3 4.28307 2.05043   3
   1   0   3 0.64209 2.27944   3
  -1   0  -4 5816.57 218.336   1
   1   0   4 6318.91 218.339   2
  -1   0  -4 6258.17 218.349   2
   1   0   4 5970.20 218.240   3
  -1   0  -4 6361.81 218.216   3
   1   0   5-1.82678 3.12178   2
  -1   0  -5 1.43500 3.00014   2
  -1   0  -5 4.53236 3.19226   1
  -1   0  -5-0.05849 2.29466   3
   1   0   5-2.89473 2.51242   3
  -1   0  -6 346.417 14.0212   1
   1   0   6 326.103 13.9784   2
  -1   0  -6 386.812 13.9909   2
  -1   0  -6 368.284 13.6560   3
   1   0   6 377.590 13.7793   3
  -1   0  -7-1.10430 3.93920   2
   1   0   7 6.27986 4.14772   2
  -1   0  -7 3.82100 4.30927   1
  -1   0  -7-1.20991 3.07486   3
   1   0   7 1.14434 3.29237   3
  -1   0  -8 2732.82 98.9532   1
  -1   0  -8 2673.45 98.7475   2
   1   0   8 2664.74 98.7622   2
  -1   0  -8 2906.29 98.5421   3
   1   0   8 2777.09 98.6567   3
   1   0   9 4.81882 4.42692   2
  -1   0  -9 1.71361 4.47668   2
  -1   0  -9-2.19711 4.72649   1
  -1   0  -9 1.85754 3.69181   3
   1   0   9 2.00647 3.74096   3
   1   0  10 499.956 19.3493   2
  -1   0 -10 508.897 19.3018   2
  -1   0 -10 483.637 19.5451   1
  -1   0 -10 508.864 18.7707   3
   1   0  10 473.715 18.9222   3
   1   0  11 0.30079 4.73133   3
  -1   0 -11 2.35026 4.45580   3
  -1   0 -11-1.39274 5.50453   2
  -1   0 -11-2.83914 5.82326   1
   1   0  11 1.27975 4.65105   1
   1   0  11-0.70532 5.43260   2
  -1   0 -12 3122.81 108.498   2
   1   0  12 2897.95 108.413   2
  -1   0 -12 2895.77 108.838   1
   1   0  12 3122.34 108.336   1
   1   0  12 3022.52 108.193   3
  -1   0 -13 3.75491 6.84284   2
   1   0  13 1.33287 5.83410   1
   1   0  13-0.51371 5.49637   3
  -1   0 -14 2011.00 72.4218   2
   1   0  14 2081.02 72.1404   1
   1   0  14 1885.48 71.8709   3
  -1   0 -15-4.45255 7.87431   2
   1   0  15 9.09154 6.33885   3
   1   0  15 3.32464 6.28549   1
  -1   0 -16 27.7905 8.73351   2
   1   0  16 29.9162 6.90330   1
   1   0  16 32.8557 6.82428   3
   1   1 -20 126.738 14.9976   4
   1  -1 -20 145.940 15.5969   4
  -1  -1  19 932.848 36.4852   3
   1   1 -19 971.275 39.0395   4
   1  -1 -19 941.496 38.9868   4
  -1  -1  18 50.1851 8.81133   3
   1  -1 -18 55.5175 11.8435   4
   1   1 -18 62.0741 11.8520   4
   1   1 -17 161.906 11.5433   2
   1  -1 -17 159.857 11.0515   2
  -1   1  17 145.026 9.40094   3
  -1  -1  17 145.159 10.3823   3
   1  -1 -17 136.957 12.6173   4
   1   1 -17 120.998 12.5943   4
   1  -1 -16 8.08950 7.88188   2
   1   1 -16 8.38470 8.12104   2
  -1  -1  16 12.2434 6.48259   1
  -1   1  16 8.41260 6.57240   1
  -1  -1  16 9.91802 7.50793   3
  -1   1  16 1.61600 6.49593   3
   1  -1 -16 3.23872 9.83607   4
   1   1 -16 0.40383 9.68791   4
   1   1 -15 104.415 8.96821   2
   1  -1 -15 106.965 9.38743   2
  -1  -1  15 90.7574 7.68988   1
  -1   1  15 99.8584 7.66985   1
  -1  -1  15 87.9815 8.17389   3
  -1   1  15 78.2692 6.90963   3
   1   1 -15 90.5250 10.3184   4
   1  -1 -15 103.264 10.6024   4
   1  -1 -14 84.4744 8.72367   2
   1   1 -14 77.6930 8.39325   2
  -1  -1  14 84.6975 7.13709   1
  -1   1  14 69.5362 7.09329   1
  -1  -1  14 69.1246 7.89745   3
  -1   1  14 72.9705 6.93545   3
   1  -1 -14 67.5587 9.05159   4
   1   1 -14 83.6718 9.45513   4
   1   1 -13 217.867 12.5097   4
   1  -1 -13 228.456 12.4937   4
  -1   1  13 226.537 11.4602   2
  -1  -1  13 229.598 11.6591   2
   1  -1 -13 231.308 11.6679   2
   1   1 -13 231.054 11.6951   2
   1   1 -13 218.803 12.2899   1
  -1   1  13 222.939 10.8458   1
  -1  -1  13 234.979 10.8517   1
  -1  -1  13 223.872 11.2775   3
  -1   1  13 222.169 10.4855   3
   1   1 -12 1395.29 52.8903   4
   1  -1 -12 1418.22 52.8945   4
  -1   1  12 1445.68 52.2409   2
   1   1 -12 1346.54 52.1476   2
  -1  -1  12 1374.56 52.1865   2
   1  -1 -12 1516.39 52.3367   2
   1   1 -12 1414.08 52.6910   1
  -1   1  12 1439.30 52.0753   1
  -1  -1  12 1529.73 52.1404   1
  -1  -1  12 1413.42 52.1784   3
  -1   1  12 1406.50 51.8517   3
  -1  -1  11 688.590 27.2297   2
   1   1 -11 767.551 27.3163   2
   1  -1 -11 701.585 27.2968   2
   1  -1 -11 669.666 27.7176   4
   1   1 -11 700.716 27.7584   4
  -1  -1  11 716.840 27.1699   3
  -1   1  11 713.405 26.8768   3
   1  -1 -11 762.230 26.9087   3
   1   1 -11 729.977 27.6798   1
  -1  -1  11 759.455 27.0567   1
  -1   1  11 678.429 26.9302   1
  -1   1  11 733.108 27.2143   2
  -1   1  10 8475.25 295.472   3
   1  -1 -10 7918.51 296.084   4
   1   1 -10 8149.12 296.110   4
   1   1 -10 8344.03 295.500   3
   1  -1 -10 8494.06 295.461   3
  -1  -1  10 8267.40 295.695   3
   1   1 -10 8133.55 295.981   1
  -1   1  10 8395.40 295.639   1
  -1  -1  10 8200.41 295.622   1
   1   1 -10 8271.23 295.684   2
   1  -1 -10 8655.27 295.723   2
  -1   1  10 8143.60 295.654   2
  -1  -1  10 8381.59 295.690   2
  -1   1   9 2514.80 90.7589   3
   1   1  -9 2534.96 91.3830   4
   1  -1  -9 2553.52 91.3712   4
  -1   1   9 2493.46 90.9533   4
  -1  -1   9 2481.96 90.9427   4
  -1  -1   9 2615.45 91.0352   3
   1   1  -9 2582.30 90.8400   3
   1  -1  -9 2613.76 90.7726   3
  -1  -1   9 2584.09 90.9492   1
  -1   1   9 2503.39 90.9099   1
   1   1  -9 2474.54 91.2314   1
   1  -1  -9 2527.21 90.9948   2
  -1  -1   9 2604.20 91.0166   2
  -1   1   9 2429.09 90.9434   2
  -1   1   8 3077.31 111.100   3
   1  -1  -8 3220.60 111.646   4
   1   1  -8 3160.68 111.638   4
  -1  -1   8 3142.60 111.284   4
  -1   1   8 3145.75 111.289   4
   1   1  -8 3202.43 111.199   3
   1  -1  -8 3101.56 111.122   3
  -1  -1   8 3134.00 111.303   3
   1   1  -8 3047.76 111.512   1
  -1   1   8 3155.11 111.253   1
  -1  -1   8 3022.58 111.232   1
   1  -1  -8 3128.64 111.283   2
  -1  -1   8 3065.05 111.290   2
  -1   1   8 3042.47 111.271   2
  -1  -1   7 4933.40 176.802   2
   1  -1  -7 4788.67 176.756   2
  -1   1   7 4910.02 176.621   3
   1  -1  -7 5007.23 177.055   4
   1   1  -7 4990.97 177.053   4
   1  -1  -7 5125.19 176.648   3
   1   1  -7 5464.65 176.766   3
  -1  -1   7 5307.31 176.859   3
  -1  -1   7 5137.35 176.827   4
  -1   1   7 4964.35 176.802   4
   1  -1  -7 4534.12 176.865   1
   1   1  -7 4776.31 176.947   1
  -1  -1   7 4802.55 176.765   1
  -1   1   7 5031.86 176.767   1
  -1   1   7 4711.06 176.754   2
   1  -1  -6 735.653 26.1641   2
   1  -1  -6 748.443 26.0508   3
  -1   1   6 699.810 25.9461   3
   1  -1  -6 663.173 26.3416   4
   1   1  -6 677.118 26.3726   4
   1   1  -6 789.136 26.1555   3
  -1  -1   6 695.182 26.1690   3
  -1   1   6 728.554 26.1929   4
  -1  -1   6 712.694 26.1694   4
  -1   1   6 696.042 26.1720   2
  -1   1   6 708.819 26.0888   1
   1   1  -6 706.490 26.3449   1
  -1  -1   6 741.022 26.1465   1
   1  -1  -6 680.178 26.2845   1
   1   1  -5 94.3878 4.75930   3
  -1  -1   5 82.7556 4.87874   3
   1  -1  -5 95.1303 4.84053   2
  -1   1   5 102.884 4.86146   4
  -1  -1   5 102.925 4.81855   4
   1   1  -5 103.711 5.07707   4
   1  -1  -5 103.503 5.21725   4
  -1   1   5 90.1822 4.33390   3
   1  -1  -5 92.2034 4.59935   3
  -1   1   5 100.251 4.82979   2
   1   1  -5 89.4794 5.17884   1
  -1  -1   5 80.8895 4.63128   1
   1  -1  -5 88.4174 4.88539   1
  -1   1   5 107.511 4.74869   1
  -1  -1   4 7747.43 259.864   3
  -1   1   4 7339.74 259.702   3
   1  -1  -4 7450.56 259.716   3
  -1  -1   4 7489.10 259.847   4
   1   1  -4 7596.24 259.936   4
   1  -1  -4 7406.38 259.927   4
  -1   1   4 7209.32 259.836   4
   1  -1  -4 6951.85 259.844   1
   1   1  -4 7378.72 259.917   1
  -1  -1   4 7295.71 259.846   1
  -1   1   4 7218.30 259.799   1
   1  -1  -4 6965.60 259.788   2
  -1   1   4 7214.48 259.814   2
  -1   1   3 3026.96 105.581   3
   1  -1  -3 3070.40 105.605   3
  -1   1   3 2988.07 105.698   4
  -1  -1   3 2924.86 105.700   4
   1   1  -3 2979.77 105.743   4
   1  -1  -3 2954.72 105.736   4
   1   1  -3 3040.78 105.765   1
  -1  -1   3 2898.75 105.705   1
  -1   1   3 2926.96 105.648   1
   1  -1  -3 2900.27 105.694   1
   1   1  -3 2942.20 105.638   2
  -1   1   3 2980.42 105.681   2
   1  -1  -2 15499.1 535.201   3
  -1   1   2 15661.9 535.196   3
   1   1  -2 13081.8 535.198   2
   1  -1  -2 15403.3 535.305   4
  -1   1   2 14623.9 535.262   4
  -1  -1   2 15400.8 535.280   4
   1   1  -2 15323.7 535.306   4
  -1  -1   2 15478.5 535.307   1
  -1   1   2 15027.5 535.232   1
   1  -1  -2 15317.6 535.261   1
   1   1  -2 15860.8 535.325   1
  -1   1   2 15198.2 535.281   2
  -1   1   1 3061.89 6.06287   3
  -1  -1   1 2814.76 5.38260   2
  -1  -1   0 75.9858 2.92267   1
  -1  -1  -1 506.511 16.3153   1
   1   1   1 322.318 16.2216   1
   1  -1   1 502.887 16.2389   1
  -1   1  -1 499.507 16.2455   1
   1  -1   1 279.913 16.2512   3
  -1   1  -1 532.421 16.3400   4
   1  -1   1 533.744 16.3321   4
  -1  -1  -1 520.099 16.3366   4
   1   1   1 405.806 16.2720   4
  -1  -1  -1 488.756 16.2651   2
   1   1   1 515.979 16.2837   2
   1   1   2 10035.8 358.483   2
  -1   1  -2 9619.42 358.481   1
   1  -1   2 10534.3 358.473   1
  -1  -1  -2 9500.23 358.466   2
   1  -1   2 10157.4 358.562   2
   1   1   2 9907.65 358.492   1
   1  -1   2 9773.56 358.505   3
  -1  -1  -2 10404.9 358.542   4
   1  -1   2 10512.2 358.528   4
   1   1   2 10571.2 358.533   4
  -1   1  -2 10500.6 358.548   4
   1   1   3 56244.7 1969.08   3
   1  -1   3 54232.9 1969.20   1
  -1   1  -3 55588.5 1969.24   1
   1  -1   3 52772.9 1969.25   2
  -1  -1  -3 53468.0 1969.20   2
   1   1   3 55163.1 1969.22   2
   1   1   3 53682.3 1969.21   1
  -1  -1  -3 55245.6 1969.08   3
   1  -1   3 59965.5 1969.28   3
  -1   1  -3 59730.7 1969.23   3
  -1  -1  -3 54666.7 1969.29   4
   1   1   3 56221.6 1969.26   4
   1  -1   3 55551.6 1969.26   4
  -1   1  -3 56058.6 1969.30   4
   1   1   4 8799.99 315.512   3
   1  -1   4 9032.83 315.666   1
  -1   1  -4 8854.32 315.721   1
   1  -1   4 9281.76 315.752   2
  -1   1  -4 8399.51 315.714   2
  -1  -1  -4 9062.31 315.698   2
   1   1   4 8317.95 315.661   2
   1   1   4 8849.80 315.669   1
   1  -1   4 9268.03 315.738   4
  -1   1  -4 9188.75 315.804   4
   1   1   4 9326.03 315.740   4
  -1  -1  -4 8913.30 315.793   4
  -1   1  -4 8220.61 315.607   3
  -1  -1  -4 8997.20 315.515   3
   1  -1   4 9327.60 315.725   3
   1   1   5 3955.04 141.107   1
  -1   1  -5 4034.07 141.225   1
   1  -1   5 3810.41 141.071   1
  -1  -1  -5 3957.97 140.947   3
  -1   1  -5 4253.98 141.082   3
   1  -1   5 3913.95 141.153   3
  -1   1  -5 4236.38 141.244   2
   1   1   5 4116.69 141.164   2
   1  -1   5 3714.62 141.182   2
  -1  -1  -5 4023.77 141.161   2
   1   1   5 3784.10 140.929   3
  -1   1  -5 4029.19 141.289   4
   1  -1   5 3906.26 141.163   4
   1   1   5 3963.43 141.166   4
  -1  -1  -5 3954.68 141.275   4
   1  -1   6 197.801 8.48882   1
  -1   1  -6 208.528 8.94597   1
   1   1   6 211.512 8.53237   1
  -1   1  -6 196.401 8.56179   3
   1  -1   6 224.522 8.90130   3
  -1  -1  -6 213.247 8.34530   3
  -1  -1  -6 232.898 8.85718   2
   1  -1   6 228.897 9.08562   2
   1   1   6 196.759 8.75181   2
  -1   1  -6 220.649 9.05700   2
  -1   1  -6 211.664 8.97245   4
   1  -1   6 211.557 8.78144   4
  -1  -1  -6 217.317 9.01047   4
   1   1   6 202.746 8.76655   4
   1   1   6 202.827 8.31911   3
   1   1   7 288.888 11.0449   3
  -1  -1  -7 280.830 11.6708   4
  -1   1  -7 304.021 11.8293   4
   1  -1   7 288.843 11.7064   2
  -1  -1  -7 272.511 11.4940   2
   1   1   7 305.529 11.6526   2
  -1   1  -7 306.669 11.6466   2
   1   1   7 295.401 11.2729   1
  -1   1  -7 266.230 11.6175   1
   1  -1   7 268.974 11.2347   1
  -1  -1  -7 276.842 11.0410   3
   1  -1   7 274.679 11.5073   3
  -1   1  -7 290.530 11.2711   3
   1   1   7 296.252 11.4686   4
   1  -1   7 278.602 11.4094   4
   1   1   8 913.664 35.4871   3
  -1   1  -8 1037.32 36.2635   4
  -1  -1  -8 1000.33 36.1972   4
  -1   1  -8 996.264 35.9708   2
  -1  -1  -8 1020.88 35.9615   2
   1   1   8 954.672 35.8857   2
   1  -1   8 1006.53 35.9575   2
   1   1   8 905.145 35.6846   1
   1  -1   8 969.732 35.7048   1
  -1   1  -8 971.948 36.0311   1
  -1  -1  -8 963.196 35.5037   3
   1  -1   8 992.884 35.8541   3
  -1   1  -8 1041.85 35.6725   3
   1   1   8 1009.60 35.8782   4
   1  -1   8 1009.90 35.8970   4
  -1   1  -9 187.432 9.29268   4
  -1  -1  -9 177.435 9.18395   4
   1   1   9 187.209 8.91188   2
  -1   1  -9 217.825 9.07740   2
   1  -1   9 184.192 8.97674   2
  -1  -1  -9 196.209 8.92661   2
   1   1   9 176.684 8.45251   1
   1  -1   9 178.767 8.40487   1
  -1   1  -9 197.048 9.24749   1
  -1  -1  -9 202.192 8.17355   3
  -1   1  -9 197.792 8.34326   3
   1  -1   9 186.987 8.82022   3
   1   1   9 181.257 8.12524   3
   1   1  10 93.5471 5.52392   3
  -1   1 -10 98.9844 7.05924   4
  -1  -1 -10 109.142 7.15551   4
  -1   1 -10 95.7631 6.73107   2
   1  -1  10 92.3891 6.76022   2
  -1  -1 -10 99.7169 6.65209   2
  -1   1 -10 81.9950 6.76957   1
   1  -1  10 91.4694 5.82559   1
   1   1  10 82.1076 5.84674   1
  -1   1 -10 103.075 5.91465   3
  -1  -1 -10 82.1434 5.37205   3
   1  -1  10 101.931 6.40476   3
   1   1  10 84.5790 6.51038   2
   1  -1  11 4.63184 5.26269   3
   1   1  11 5.94994 4.37595   3
  -1   1 -11 2.51056 5.80880   4
  -1  -1 -11-5.78800 6.36484   4
  -1  -1 -11-3.49810 5.92341   2
   1  -1  11 6.65573 5.89125   2
  -1   1 -11 1.45930 5.76326   2
   1   1  11 6.65042 4.61405   1
  -1   1 -11 3.95350 6.07715   1
   1  -1  11 3.93304 4.34959   1
  -1  -1 -11 5.43295 4.31936   3
   1   1  11 0.68964 5.64531   2
   1   1  12 128.848 7.24836   3
  -1  -1 -12 132.122 9.36895   4
  -1   1 -12 135.090 9.58327   4
  -1   1 -12 127.928 8.60154   2
   1  -1  12 129.289 8.75750   2
  -1  -1 -12 114.056 8.32875   2
  -1   1 -12 133.077 9.00664   1
   1  -1  12 119.979 7.71214   1
   1  -1  12 113.519 7.87092   3
  -1  -1 -12 134.801 7.27727   3
   1   1  12 127.391 8.46551   2
  -1   1 -13 23.3124 8.08009   4
  -1  -1 -13 18.0235 7.62556   4
  -1   1 -13 17.2724 7.19359   2
  -1  -1 -13 10.2140 7.23102   2
   1  -1  13 8.15186 5.58220   1
   1   1  13 3.71669 6.75736   2
   1   1  13 15.9011 5.46385   3
   1  -1  13 13.3757 6.19883   3
  -1  -1 -14 10.5495 8.69990   4
  -1   1 -14 5.60191 8.27940   4
   1  -1  14 13.0912 6.06567   1
   1   1  14 10.5952 5.30978   3
   1  -1  14 15.0733 6.15837   3
  -1   1 -14-0.69544 7.44355   2
  -1  -1 -14 17.7241 7.18971   2
  -1  -1 -15 26.7979 9.25804   4
  -1   1 -15 50.2239 9.71064   4
  -1  -1 -15 43.4100 8.41675   2
  -1   1 -15 43.0711 8.03574   2
   1  -1  15 37.7078 6.59088   1
   1  -1  15 47.1653 7.21424   3
   1   1  15 43.0898 6.23113   3
  -1  -1 -16 467.396 19.8034   2
  -1   1 -16 478.608 19.7721   2
   1  -1  16 471.226 18.9239   1
  -1   1 -16 406.273 21.0135   4
  -1  -1 -16 412.539 20.9870   4
   1  -1  16 440.546 18.8913   3
  -1  -1 -17 76.9016 11.5406   4
  -1   1 -17 71.3440 11.4586   4
   1  -1  17 86.9899 8.54775   3
  -1   1 -18 231.869 16.0904   4
  -1  -1 -18 245.205 16.1737   4
  -1  -1 -19 15.0802 12.8448   4
  -1   1 -19 35.2264 13.0977   4
   1  -2 -20 183.860 16.6703   4
   1   2 -20 190.378 16.5601   4
  -1  -2  20 193.482 13.0484   3
   1  -2 -19 271.519 17.2953   4
   1   2 -19 236.981 16.9259   4
  -1  -2  19 243.340 13.9992   3
   1   2 -18 22.3407 11.7692   4
   1  -2 -18 50.3840 11.9964   4
  -1  -2  18 33.2189 8.07641   3
   1   2 -17 139.925 12.5695   4
   1  -2 -17 97.9357 11.7229   4
  -1  -2  17 92.3837 9.61164   3
   1  -2 -17 116.113 10.1724   2
   1   2 -16 78.3507 10.6532   4
   1  -2 -16 61.2174 10.5625   4
  -1  -2  16 65.5799 7.43328   1
  -1   2  16 75.9235 7.71912   1
  -1   2  16 72.8380 7.09340   3
  -1  -2  16 77.6773 8.82626   3
   1   2 -16 74.2667 9.25796   2
   1  -2 -16 87.4840 9.12249   2
   1   2 -15 142.020 11.5868   4
   1  -2 -15 131.999 11.0143   4
  -1  -2  15 130.543 8.93290   1
  -1   2  15 159.884 9.18463   1
  -1  -2  15 134.657 9.83647   3
  -1   2  15 135.624 8.38813   3
   1   2 -15 141.303 10.1416   2
   1  -2 -15 158.656 10.6289   2
   1  -2 -14 910.303 36.9777   4
   1   2 -14 948.597 37.0455   4
  -1   2  14 941.117 35.6059   1
  -1  -2  14 989.938 35.6893   1
  -1  -2  14 1000.32 36.2359   3
  -1   2  14 880.003 35.2996   3
   1   2 -14 1002.77 36.1814   2
   1  -2 -14 972.022 36.1567   2
   1  -2 -13 3970.65 151.076   4
   1   2 -13 4171.51 151.160   4
   1  -2 -13 4341.63 150.491   2
   1   2 -13 4310.74 150.509   2
  -1  -2  13 4501.69 150.636   3
  -1   2  13 4212.26 150.470   2
  -1   2  13 4051.02 149.930   3
   1   2 -13 4088.60 150.890   1
  -1  -2  13 4113.18 150.225   1
  -1   2  13 4251.91 150.220   1
   1  -2 -12 74.3381 8.03257   4
   1   2 -12 71.0081 7.63170   4
   1   2 -12 66.0905 7.57773   2
   1  -2 -12 67.1087 7.12981   2
  -1  -2  12 69.0244 7.14197   2
   1  -2 -12 79.0655 5.93875   3
  -1   2  12 62.0614 6.99789   2
  -1  -2  12 73.4706 7.17194   3
  -1   2  12 71.5671 5.80752   3
   1  -2 -12 64.0952 7.41144   1
  -1   2  12 69.7645 5.98292   1
  -1  -2  12 73.0203 6.16005   1
   1   2 -12 65.0114 7.90996   1
   1   2 -11 2457.28 90.0945   4
   1  -2 -11 2456.33 90.0721   4
  -1  -2  11 2381.32 89.5381   2
   1  -2 -11 2575.23 89.6033   2
   1  -2 -11 2517.72 89.1700   3
  -1  -2  11 2577.05 89.7038   3
  -1   2  11 2538.49 89.6318   2
  -1   2  11 2595.18 89.1991   3
  -1   2  11 2410.89 89.3669   1
   1   2 -11 2403.19 89.8955   1
  -1  -2  11 2414.95 89.4078   1
   1  -2 -11 2488.40 89.8987   1
   1  -2 -10 139.848 8.07682   4
   1   2 -10 123.472 8.23222   4
   1  -2 -10 150.989 7.56766   2
  -1  -2  10 134.802 7.86062   2
  -1  -2  10 156.233 7.89692   3
   1  -2 -10 138.506 7.03611   3
  -1   2  10 148.762 7.80888   2
  -1   2  10 126.724 6.74368   3
  -1   2  10 142.622 7.14058   1
   1  -2 -10 136.607 7.92169   1
  -1  -2  10 137.755 7.19840   1
   1   2 -10 123.473 8.14829   1
  -1  -2   9 50.6581 4.76632   4
  -1   2   9 50.6285 4.64339   4
   1   2  -9 47.8139 5.48276   4
   1  -2  -9 55.8858 5.48817   4
  -1  -2   9 49.9666 5.27394   3
  -1   2   9 51.4591 4.19769   3
   1  -2  -9 55.5902 4.59845   3
   1  -2  -9 56.0997 5.15152   2
   1   2  -9 56.3660 4.84601   3
   1  -2  -9 54.0443 5.38287   1
  -1   2   9 44.6839 4.36696   1
  -1  -2   9 50.9963 4.50568   1
   1   2  -9 48.8722 5.46846   1
  -1   2   9 44.3826 5.05892   2
   1  -2  -8 2310.97 82.9530   4
   1   2  -8 2324.78 82.9560   4
  -1   2   8 2165.10 82.3270   3
   1  -2  -8 2384.58 82.4382   3
   1  -2  -8 2386.97 82.6794   2
  -1  -2   8 2248.25 82.5762   4
  -1   2   8 2274.06 82.5795   4
   1   2  -8 2464.46 82.6093   3
  -1  -2   8 2292.41 82.6936   3
   1  -2  -8 2307.90 82.8121   1
  -1   2   8 2368.24 82.5559   1
  -1  -2   8 2241.35 82.5567   1
   1   2  -8 2294.75 82.8682   1
  -1   2   8 2251.19 82.6622   2
   1  -2  -7 2705.05 97.3530   4
   1   2  -7 2700.58 97.3638   4
  -1   2   7 2807.33 96.8963   3
   1  -2  -7 2615.61 96.8756   3
   1  -2  -7 2726.50 97.1435   2
  -1  -2   7 2735.24 97.0927   4
  -1   2   7 2716.80 97.0735   4
   1   2  -7 2933.46 97.1171   3
  -1  -2   7 3032.90 97.3184   3
  -1   2   7 2642.96 97.1324   2
   1  -2  -7 2602.69 97.2255   1
   1   2  -7 2529.99 97.2704   1
  -1   2   7 2706.71 97.0478   1
  -1  -2   7 2611.75 97.0624   1
   1   2  -6 40.9699 4.21074   4
  -1   2   6 49.4203 3.86666   4
   1  -2  -6 46.5993 4.20026   4
  -1  -2   6 47.4311 3.81714   4
   1  -2  -6 37.9272 3.40181   3
  -1   2   6 42.2059 3.25931   3
   1   2  -6 53.7517 4.30978   2
   1   2  -6 38.8488 4.12029   3
  -1  -2   6 39.6044 4.26856   3
   1   2  -6 33.9054 4.43205   1
  -1  -2   6 38.9976 3.47763   1
  -1   2   6 42.5083 3.61777   1
   1  -2  -6 39.7553 4.23806   1
  -1   2   6 41.2835 4.27159   2
   1  -2  -6 38.3331 4.03101   2
   1  -2  -5 992.795 37.7612   4
   1   2  -5 1032.60 37.7654   4
   1  -2  -5 1072.42 37.4689   3
  -1   2   5 1078.52 37.4357   3
   1   2  -5 1061.65 37.6679   2
  -1   2   5 1010.80 37.5958   4
  -1  -2   5 1034.90 37.6255   4
  -1   2   5 1017.16 37.6821   2
   1  -2  -5 1070.59 37.7105   2
  -1   2   5 1031.98 37.5255   1
  -1  -2   5 1012.95 37.6168   1
   1  -2  -5 995.699 37.6649   1
   1   2  -5 1029.14 37.7772   1
  -1  -2   5 1152.44 37.8142   3
   1  -2  -4 20844.9 748.138   2
  -1   2   4 21279.5 748.126   2
  -1   2   4 21727.2 747.933   3
   1  -2  -4 20518.0 747.955   3
   1  -2  -4 21304.9 748.170   4
  -1  -2   4 21452.9 748.072   4
   1   2  -4 21243.9 748.172   4
  -1   2   4 20942.5 748.059   4
   1  -2  -4 20658.9 748.088   1
   1   2  -4 21072.5 748.179   1
  -1   2   4 20821.2 748.012   1
  -1  -2   4 20890.2 748.090   1
   1   2  -4 22067.0 748.094   2
  -1  -2   4 20650.4 748.072   2
  -1  -2   3 934.740 31.6526   2
   1   2  -3 886.034 31.6463   3
   1  -2  -3 829.560 31.4498   3
  -1   2   3 935.964 31.4642   3
   1   2  -3 851.968 31.6719   1
   1  -2  -3 872.798 31.5389   1
  -1  -2   3 885.161 31.6009   1
  -1   2   3 876.777 31.4726   1
  -1   2   3 835.572 31.5277   4
  -1  -2   3 838.250 31.5253   4
   1  -2  -3 862.541 31.6314   4
   1   2  -3 892.004 31.6473   4
  -1   2   3 871.631 31.6832   2
   1  -2  -3 883.218 31.6678   2
   1   2  -3 931.930 31.6152   2
   1   2  -2 36178.7 1282.22   2
  -1  -2   2 35543.9 1282.22   2
   1   2  -2 35845.3 1282.25   3
   1  -2  -2 35611.8 1282.31   2
  -1   2   2 36233.7 1282.31   2
  -1   2   2 36053.5 1282.18   3
   1  -2  -2 36268.2 1282.18   3
   1  -2  -2 36479.6 1282.16   1
  -1  -2   2 36067.9 1282.25   1
  -1   2   2 36574.0 1282.11   1
   1  -2  -2 35930.9 1282.22   4
  -1   2   2 36477.1 1282.18   4
  -1  -2   2 36472.2 1282.19   4
   1   2  -2 36257.7 1282.23   4
   1   2  -2 36269.1 1282.26   1
  -1  -2   1 49189.8 1748.08   2
   1   2  -1 49930.6 1748.10   2
  -1   2   1 50672.7 1748.20   2
  -1   2   1 49513.4 1748.11   3
   1  -2  -1 46203.8 1748.09   3
  -1  -2   1 50031.5 1748.10   1
   1   2  -1 49142.0 1748.06   1
  -1  -2   1 50667.6 1748.12   3
   1   2   0 44992.4 1609.91   1
  -1  -2   0 43664.5 1609.87   1
  -1  -2   0 46490.4 1609.97   2
  -1  -2   0 46486.3 1609.93   3
  -1   2   0 46216.7 1610.09   2
   1   2   0 46806.9 1609.93   3
  -1  -2   0 47245.2 1609.96   2
  -1   2   0 42366.3 1609.99   3
  -1  -2  -1 169825. 6117.51   3
   1   2   1 169167. 6117.52   3
   1   2   1 168304. 6117.56   1
   1  -2   1 178709. 6117.48   1
  -1  -2  -1 167882. 6117.56   1
  -1   2  -1 159847. 6117.70   2
  -1  -2  -1 160418. 6117.62   2
   1   2   1 180145. 6117.62   2
  -1   2  -1 177827. 6117.55   4
   1  -2   1 178243. 6117.54   4
   1   2   1 177206. 6117.54   4
  -1  -2  -1 174390. 6117.55   4
   1  -2   2 14309.2 601.232   3
  -1  -2  -2 18335.0 601.260   2
   1   2   2 16088.6 601.222   2
   1   2   2 16964.8 601.055   3
  -1  -2  -2 17892.4 601.073   3
  -1  -2  -2 17268.7 601.208   1
   1   2   2 16411.5 601.175   1
   1  -2   2 16888.9 601.284   3
  -1   2  -2 17096.4 601.178   1
   1  -2   2 15449.0 601.121   1
   1  -2   2 17815.9 601.204   4
  -1  -2  -2 17634.8 601.221   4
   1   2   2 17558.6 601.203   4
  -1   2  -2 17650.9 601.226   4
  -1   2  -3 735.986 27.7692   4
   1   2   3 743.504 27.7420   4
  -1  -2  -3 728.607 27.7811   4
   1  -2   3 747.047 27.7328   4
   1  -2   3 761.161 27.8320   3
   1  -2   3 915.929 27.9657   3
  -1  -2  -3 765.435 27.5350   3
   1   2   3 782.311 27.5016   3
   1   2   3 776.392 27.7209   1
  -1   2  -3 769.264 27.7649   1
   1  -2   3 797.951 27.6843   1
  -1  -2  -3 775.618 27.7593   1
  -1  -2  -3 744.518 27.7873   2
   1   2   3 769.339 27.7855   2
  -1   2  -4 225.598 8.71186   3
   1  -2   4 223.949 8.92676   3
  -1  -2  -4 220.628 8.26780   3
   1   2   4 222.571 8.19662   3
   1  -2   4 206.049 8.40689   1
  -1  -2  -4 216.338 8.71639   1
  -1   2  -4 213.415 8.64178   1
   1   2   4 210.283 8.53018   1
  -1  -2  -4 231.783 8.72571   2
  -1   2  -4 233.728 8.77719   4
  -1  -2  -4 204.595 8.75048   4
   1  -2   4 220.839 8.60901   4
   1   2   4 238.580 8.67532   4
   1   2   4 218.083 8.67077   2
  -1   2  -5 23510.3 827.166   3
   1  -2   5 24597.2 827.337   3
  -1  -2  -5 22742.6 826.958   3
   1   2   5 24011.8 826.943   3
  -1  -2  -5 23081.6 827.254   1
  -1   2  -5 22717.2 827.247   1
   1  -2   5 23076.4 827.126   1
  -1  -2  -5 24095.5 827.218   2
   1  -2   5 23513.9 827.288   2
   1   2   5 23650.5 827.172   1
   1   2   5 22698.8 827.201   2
   1   2   5 23260.8 827.204   4
   1  -2   5 22840.9 827.197   4
  -1  -2  -5 22993.5 827.326   4
  -1   2  -5 23244.5 827.332   4
   1  -2   6 111.535 5.99090   4
   1   2   6 113.950 5.96679   4
   1   2   6 120.540 5.75486   1
   1  -2   6 115.434 6.18606   3
  -1  -2  -6 128.590 5.48146   3
  -1   2  -6 124.639 5.95382   3
   1   2   6 120.843 5.32297   3
  -1   2  -6 134.834 6.29186   4
  -1  -2  -6 117.524 6.11426   4
  -1  -2  -6 130.114 6.18888   2
   1  -2   6 126.506 6.72428   2
  -1  -2  -6 112.694 6.12090   1
   1  -2   6 122.386 5.73873   1
  -1   2  -6 123.090 6.22946   1
   1   2   6 116.830 6.07235   2
   1  -2   7 8244.73 294.858   4
   1   2   7 8237.96 294.868   4
   1   2   7 8536.72 294.823   1
  -1  -2  -7 8225.21 294.560   3
   1  -2   7 8757.20 295.012   3
  -1   2  -7 8488.38 294.785   3
   1   2   7 8155.56 294.545   3
  -1   2  -7 8464.54 295.106   4
  -1  -2  -7 8124.09 295.082   4
  -1  -2  -7 8499.97 294.885   2
   1  -2   7 8277.01 294.973   2
  -1   2  -7 8101.36 294.925   2
   1  -2   7 8271.72 294.777   1
  -1   2  -7 8032.02 294.998   1
  -1  -2  -7 8181.05 294.981   1
   1   2   7 8318.82 294.897   2
   1   2   8 1217.40 44.8682   4
   1  -2   8 1208.24 44.8882   4
   1   2   8 1266.66 44.8261   1
   1   2   8 1229.92 44.5168   3
  -1   2  -8 1197.13 45.1768   4
  -1  -2  -8 1189.42 45.1485   4
  -1  -2  -8 1301.41 44.9653   2
   1  -2   8 1182.18 45.0353   2
  -1   2  -8 1240.96 45.0298   2
  -1  -2  -8 1231.12 45.0982   1
   1  -2   8 1197.68 44.7464   1
  -1   2  -8 1220.41 45.0945   1
   1  -2   8 1265.99 45.0718   3
  -1  -2  -8 1270.37 44.5330   3
  -1   2  -8 1303.75 44.7763   3
   1   2   8 1238.32 44.9403   2
   1   2   9 818.346 29.6141   1
   1   2   9 754.698 29.2352   3
  -1  -2  -9 788.469 30.0689   4
  -1   2  -9 783.151 30.0939   4
   1  -2   9 790.609 29.9642   2
  -1   2  -9 847.794 29.9374   2
  -1  -2  -9 831.593 29.8196   2
   1  -2   9 837.914 29.5703   1
  -1  -2  -9 799.495 30.0045   1
  -1   2  -9 785.123 30.0373   1
  -1   2  -9 791.419 29.5204   3
   1  -2   9 811.817 29.8426   3
  -1  -2  -9 814.009 29.2640   3
   1   2   9 779.093 29.7339   2
   1   2  10 13.3646 3.85954   3
   1  -2  10 15.2560 5.39712   3
  -1  -2 -10 10.4918 5.59526   4
  -1   2 -10 11.1305 5.75897   4
  -1   2 -10 14.9665 5.71629   2
  -1  -2 -10 9.06375 5.14400   2
   1  -2  10 7.44363 5.36806   2
   1  -2  10 16.6736 4.32407   1
  -1  -2 -10 23.3472 5.50824   1
  -1   2 -10 16.2896 5.51846   1
   1   2  10 25.0771 4.54621   1
  -1  -2 -10 13.0746 3.94102   3
   1   2  10 12.9295 5.18726   2
   1   2  11 712.667 25.7338   1
   1   2  11 647.524 25.2769   3
  -1  -2 -11 699.320 26.6218   4
  -1   2 -11 665.455 26.5733   4
   1  -2  11 674.349 26.1526   2
  -1   2 -11 696.712 26.1416   2
  -1  -2 -11 705.543 26.0479   2
  -1   2 -11 686.014 26.4349   1
   1  -2  11 656.193 25.5803   1
  -1  -2 -11 654.599 26.2987   1
  -1  -2 -11 697.182 25.2911   3
   1  -2  11 691.668 26.1690   3
   1   2  11 673.724 26.0312   2
   1  -2  12 17.2484 6.56460   3
  -1  -2 -12 9.92784 7.19050   4
  -1   2 -12 3.10531 7.03858   4
   1  -2  12 9.87980 6.99372   2
  -1   2 -12 2.42842 6.41991   2
  -1  -2 -12 15.4342 6.91287   2
   1  -2  12 4.95865 5.07408   1
  -1   2 -12 7.15364 6.68097   1
   1   2  12 9.42898 5.41121   1
  -1  -2 -12 7.95684 4.76438   3
   1   2  12 13.4673 6.57900   2
   1   2  13 3600.49 133.181   3
  -1  -2 -13 3581.39 134.531   4
  -1   2 -13 3635.82 134.531   4
  -1  -2 -13 3893.57 133.861   2
  -1   2 -13 3884.91 133.930   2
   1   2  13 3655.65 133.582   1
   1  -2  13 3831.56 133.579   1
   1  -2  13 3875.70 133.930   3
   1   2  13 3621.91 133.781   2
  -1   2 -14 455.779 19.8491   4
  -1  -2 -14 460.486 19.6373   4
   1  -2  14 445.132 18.3446   3
  -1  -2 -14 439.151 18.4035   2
  -1   2 -14 419.743 18.4653   2
   1  -2  14 402.054 17.6739   1
   1   2  14 448.235 17.8682   1
   1   2  14 432.728 17.3063   3
  -1  -2 -15 2.31744 9.01191   4
  -1   2 -15 15.6983 9.01156   4
   1   2  15 0.66610 6.45446   1
   1  -2  15 11.7452 6.39556   1
   1  -2  15-0.25173 7.29219   3
  -1   2 -15 4.54145 7.43848   2
  -1  -2 -15 3.34415 7.50067   2
  -1  -2 -16 57.1567 10.6748   4
  -1   2 -16 47.5170 10.2823   4
   1  -2  16 65.6328 7.51255   1
   1  -2  16 39.3680 8.28639   3
  -1   2 -16 69.2189 9.43860   2
  -1  -2 -16 72.7199 8.89988   2
  -1  -2 -17 109.538 12.3426   4
  -1   2 -17 120.074 12.3587   4
   1  -2  17 117.966 9.89347   3
  -1  -2 -18 110.984 13.3154   4
  -1   2 -18 101.068 13.4877   4
   1  -2  18 125.025 10.2797   3
  -1  -2 -19 170.640 15.2537   4
  -1   2 -19 118.582 14.4015   4
   1  -3 -20 96.7754 14.2784   4
   1   3 -20 88.7369 14.9520   4
  -1  -3  20 94.7430 10.5321   3
   1   3 -19 148.533 14.2744   4
   1  -3 -19 105.388 14.0123   4
  -1  -3  19 114.498 11.4226   3
   1   3 -18 997.541 39.8569   4
   1  -3 -18 917.128 39.3891   4
  -1  -3  18 1005.78 37.9582   3
   1  -3 -17 667.434 31.0956   4
   1   3 -17 726.481 31.4504   4
  -1  -3  17 778.481 30.1942   3
   1  -3 -17 812.191 30.1206   2
   1  -3 -16 69.0607 10.9819   4
   1   3 -16 79.3728 10.5032   4
  -1   3  16 81.2033 7.99334   1
  -1  -3  16 59.6625 7.30361   1
  -1  -3  16 76.0830 9.32182   3
   1  -3 -16 83.9055 9.43533   2
   1   3 -16 83.1226 9.15579   2
   1   3 -15 64.3905 10.2813   4
   1  -3 -15 62.3363 10.2342   4
   1  -3 -15 64.7399 8.67896   2
   1   3 -15 44.0130 8.60832   2
  -1  -3  15 60.1891 7.23071   1
  -1   3  15 63.4041 7.29436   1
  -1  -3  15 60.9536 8.87787   3
  -1   3  15 55.2511 6.47725   3
  -1   3  14 1868.95 68.7046   3
   1   3 -14 1718.62 70.1426   4
   1  -3 -14 1723.93 70.1065   4
   1  -3 -14 2034.83 69.5482   2
  -1  -3  14 1947.02 69.1141   1
  -1  -3  14 2028.05 69.8476   3
  -1   3  14 1936.25 69.1421   1
   1  -3 -13 114.788 8.46515   2
  -1   3  13 94.9770 8.67977   2
   1  -3 -13 91.4918 9.31530   4
   1   3 -13 73.3861 9.04497   4
  -1   3  13 84.6857 6.57701   3
  -1  -3  13 101.542 8.76574   3
  -1  -3  13 100.993 7.36544   1
  -1   3  13 100.799 7.14504   1
   1   3 -13 89.6252 9.50058   1
   1  -3 -12 635.910 27.1012   4
   1   3 -12 638.791 27.0580   4
  -1  -3  12 685.109 26.6656   2
   1  -3 -12 727.403 26.5954   2
   1  -3 -12 694.518 25.8519   3
  -1  -3  12 689.239 26.6803   3
  -1   3  12 667.707 26.5266   2
  -1   3  12 733.564 25.7548   3
   1  -3 -12 667.452 26.8521   1
  -1   3  12 716.366 26.0579   1
  -1  -3  12 687.701 26.1589   1
   1   3 -12 651.456 27.1031   1
   1   3 -11 1192.49 45.7144   4
   1  -3 -11 1154.26 45.6669   4
   1  -3 -11 1273.38 45.2629   2
   1  -3 -11 1254.38 44.7100   3
  -1  -3  11 1325.81 45.5535   3
  -1   3  11 1214.60 45.2116   2
  -1   3  11 1208.38 44.5651   3
   1   3 -11 1234.95 45.6097   1
  -1  -3  11 1247.99 45.0089   1
   1  -3 -11 1231.29 45.5071   1
  -1   3  11 1196.88 44.8806   1
   1   3 -10 106.522 7.38688   4
   1  -3 -10 93.9124 7.27127   4
  -1   3  10 112.847 5.72326   3
  -1  -3  10 84.4596 7.20596   3
   1  -3 -10 109.903 7.03693   2
   1  -3 -10 112.544 6.10233   3
  -1   3  10 105.577 6.16057   1
   1   3 -10 111.094 7.62309   1
   1  -3 -10 99.6631 7.17999   1
  -1  -3  10 105.256 6.21669   1
  -1   3  10 104.929 6.98762   2
   1   3  -9 257.638 11.4096   4
   1  -3  -9 234.041 11.1401   4
   1  -3  -9 254.597 10.3860   3
  -1   3   9 253.457 10.0996   3
   1   3  -9 238.265 11.0819   2
   1  -3  -9 262.116 10.9225   2
  -1   3   9 249.838 10.6417   4
  -1  -3   9 256.843 10.6483   4
  -1  -3   9 277.976 11.3005   3
   1   3  -9 245.331 11.3068   1
  -1   3   9 258.902 10.4955   1
   1  -3  -9 248.141 11.1329   1
  -1  -3   9 245.396 10.5218   1
  -1   3   9 242.328 11.0076   2
   1  -3  -8 103.730 6.81168   4
   1   3  -8 113.008 6.58344   4
   1  -3  -8 106.988 5.66406   3
  -1   3   8 104.767 5.41253   3
   1  -3  -8 118.524 6.36642   2
   1   3  -8 107.159 6.71305   2
  -1  -3   8 106.780 6.06728   4
  -1   3   8 104.003 5.85023   4
   1   3  -8 111.865 6.29494   3
  -1  -3   8 116.657 6.84580   3
   1  -3  -8 99.8608 6.39367   1
  -1  -3   8 102.864 5.92095   1
   1   3  -8 97.5474 6.68808   1
  -1   3   8 99.6734 5.73315   1
  -1   3   8 107.766 6.55425   2
   1  -3  -7 24308.2 854.792   4
   1   3  -7 24355.1 854.804   4
  -1  -3   7 28046.8 854.898   3
   1   3  -7 22502.3 854.495   3
   1  -3  -7 24346.2 854.357   3
  -1   3   7 22763.4 854.241   3
   1   3  -7 24843.4 854.639   2
   1  -3  -7 25612.7 854.673   2
  -1  -3   7 21935.8 854.556   2
  -1   3   7 24710.6 854.513   4
  -1  -3   7 24503.7 854.518   4
   1   3  -7 23679.9 854.753   1
  -1   3   7 24311.5 854.455   1
  -1  -3   7 23913.9 854.520   1
   1  -3  -7 23752.0 854.663   1
  -1   3   7 24242.2 854.640   2
   1  -3  -6 1158.55 42.6661   4
   1   3  -6 1124.73 42.6630   4
  -1  -3   6 1105.17 42.5482   2
   1   3  -6 1208.96 42.5784   2
  -1  -3   6 1143.74 42.6578   3
   1  -3  -6 1227.51 42.3122   3
  -1   3   6 1184.90 42.1932   3
  -1   3   6 1228.47 42.4235   4
  -1  -3   6 1193.21 42.4094   4
   1   3  -6 1185.33 42.6777   1
  -1   3   6 1172.83 42.3268   1
   1  -3  -6 1190.29 42.5797   1
  -1  -3   6 1156.92 42.4083   1
   1  -3  -6 1150.34 42.5850   2
  -1   3   6 1152.71 42.6008   2
  -1  -3   5 15600.4 569.804   2
  -1   3   5 15932.8 569.841   2
   1  -3  -5 15755.0 569.836   2
   1  -3  -5 16052.5 569.603   3
  -1   3   5 16085.2 569.560   3
  -1   3   5 16080.4 569.690   4
  -1  -3   5 15946.6 569.694   4
   1   3  -5 16799.4 569.824   2
   1   3  -5 15440.0 569.854   4
   1  -3  -5 15693.1 569.859   4
  -1  -3   5 16175.0 569.738   1
  -1   3   5 16918.1 569.659   1
   1   3  -5 16069.0 569.890   1
   1  -3  -5 16058.7 569.774   1
   1   3  -4 4430.60 159.741   4
   1  -3  -4 4459.74 159.742   4
  -1  -3   4 4418.52 159.741   2
   1   3  -4 4372.68 159.711   3
   1  -3  -4 4596.79 159.565   3
   1  -3  -4 4563.48 159.809   2
  -1   3   4 4540.03 159.806   2
  -1   3   4 4474.71 159.543   3
   1   3  -4 4645.41 159.751   2
  -1  -3   4 4561.76 159.611   4
  -1   3   4 4526.56 159.602   4
   1  -3  -4 4472.56 159.654   1
   1   3  -4 4456.25 159.773   1
  -1  -3   4 4508.94 159.660   1
  -1   3   4 4371.74 159.534   1
   1   3  -3 6342.95 224.176   2
  -1  -3   3 5798.81 224.201   3
   1   3  -3 6962.79 224.206   3
   1  -3  -3 6440.71 224.273   2
  -1   3   3 6227.85 224.247   2
  -1   3   3 6331.79 224.048   3
   1  -3  -3 6279.66 224.049   3
  -1  -3   3 6367.50 224.174   2
   1  -3  -3 6251.06 224.048   1
  -1  -3   3 6220.07 224.102   1
  -1   3   3 6443.74 223.959   1
   1   3  -3 6185.17 224.169   1
   1  -3  -3 6263.54 224.132   4
  -1   3   3 6355.05 224.007   4
   1   3  -3 6440.02 224.138   4
  -1  -3   3 6136.13 224.007   4
  -1  -3   2 6833.61 241.396   4
   1   3  -2 6878.24 241.477   4
   1  -3  -2 6711.44 241.470   4
  -1   3   2 6924.02 241.386   4
  -1   3   2 6930.11 241.330   1
   1  -3  -2 6872.94 241.410   1
  -1  -3   2 6272.21 241.507   1
  -1  -3   2 6392.77 241.599   3
   1  -3  -2 6846.66 241.716   2
  -1   3   2 6672.89 241.682   2
   1   3  -2 7105.50 241.532   1
  -1  -3   2 6995.50 241.599   3
   1   3  -2 6868.61 241.602   2
  -1  -3   2 6724.79 241.578   2
   1  -3  -2 6843.57 241.525   3
  -1   3   2 6762.48 241.527   3
  -1  -3   1 30593.7 1077.91   3
   1  -3  -1 30394.3 1078.05   2
   1  -3  -1 28887.1 1077.88   3
  -1   3   1 29483.9 1077.90   3
   1   3  -1 30647.3 1077.94   2
  -1  -3   1 30579.9 1077.90   3
  -1  -3   1 30709.7 1077.90   2
  -1  -3   1 30804.7 1077.83   1
   1   3  -1 31156.8 1077.75   1
  -1  -3   0 1298.46 46.1451   3
   1  -3   0 1317.66 46.2542   3
  -1  -3   0 1258.17 46.2354   2
  -1  -3   0 1252.54 45.9733   1
  -1   3   0 1312.55 46.2693   3
  -1  -3   0 1304.34 46.2187   2
   1   3   0 1316.73 46.1615   3
   1  -3   0 1336.30 46.3668   2
  -1  -3   0 1294.77 46.0602   1
  -1  -3  -1 39.6610 2.53701   3
  -1  -3  -1 39.6781 2.23460   1
   1   3   1 39.1095 2.95095   2
   1   3   1 44.4368 2.38496   1
   1   3   1 47.5385 2.47442   3
   1  -3   1 38.4554 3.44240   2
  -1   3  -1 41.1187 3.46780   2
   1  -3   1 33.9956 3.08832   3
  -1   3  -1 38.8785 2.98256   3
  -1  -3  -1 39.3388 3.01906   2
   1  -3   1 49.6643 2.17139   4
   1   3   1 50.8765 2.15542   4
  -1  -3  -1 49.3783 2.16975   4
  -1  -3  -2 8.38273 1.72290   4
  -1   3  -2 8.54293 1.76732   4
  -1  -3  -2 10.6173 2.30410   2
  -1  -3  -2 10.4465 1.71192   3
   1   3   2 11.1572 1.80156   1
   1   3   2 8.93988 2.48397   2
   1   3   2 11.1764 1.63678   3
  -1   3  -2 12.5586 3.11412   2
   1   3   2 9.93175 1.72095   4
   1  -3   2 11.8780 1.70662   4
  -1  -3  -2 12.4570 1.88270   1
  -1   3  -2 9.20015 1.87076   1
   1  -3   2 11.3424 1.31149   1
  -1  -3  -3 3639.97 121.928   2
   1   3   3 3211.26 121.861   2
  -1  -3  -3 3423.81 121.640   3
   1   3   3 3369.33 121.618   3
   1   3   3 3397.69 121.755   1
  -1   3  -3 3399.19 122.021   2
  -1   3  -3 3488.79 121.833   4
   1  -3   3 3477.81 121.770   4
  -1  -3  -3 3423.79 121.834   4
   1   3   3 3495.25 121.773   4
  -1  -3  -3 3453.45 121.806   1
   1  -3   3 3408.82 121.682   1
  -1   3  -3 3411.81 121.806   1
  -1  -3  -4 117.271 5.76236   1
   1  -3   4 121.128 5.38261   1
  -1   3  -4 123.722 5.70637   1
   1  -3   4 136.890 6.19032   3
  -1  -3  -4 127.048 5.21678   3
   1   3   4 133.695 5.12106   3
   1   3   4 132.555 5.46748   1
   1  -3   4 125.949 6.01327   3
   1   3   4 118.773 5.85266   2
  -1  -3  -4 127.327 5.88484   2
   1  -3   4 129.503 5.66614   4
   1   3   4 143.163 5.67453   4
  -1  -3  -4 131.823 5.84744   4
  -1   3  -4 132.218 5.79781   4
  -1  -3  -5 962.683 35.8452   4
  -1   3  -5 970.494 35.8467   4
  -1  -3  -5 956.211 35.7608   1
  -1   3  -5 985.339 35.8268   1
   1  -3   5 960.066 35.5718   1
   1  -3   5 918.851 35.9063   3
  -1  -3  -5 975.693 35.4174   3
   1   3   5 1037.88 35.3700   3
   1   3   5 1046.15 35.6782   1
   1  -3   5 1007.20 35.8333   3
  -1  -3  -5 1060.97 35.8491   2
   1   3   5 942.570 35.7971   2
   1   3   5 979.006 35.7127   4
   1  -3   5 981.643 35.7079   4
   1   3   6 3560.71 124.948   4
   1  -3   6 3519.05 124.944   4
   1   3   6 3612.82 124.906   1
  -1  -3  -6 3615.60 125.014   2
   1  -3   6 3298.09 125.118   3
  -1  -3  -6 3406.35 124.624   3
   1   3   6 3474.73 124.577   3
   1  -3   6 3619.77 124.854   1
  -1   3  -6 3611.90 125.102   1
  -1  -3  -6 3462.55 125.029   1
  -1  -3  -6 3478.71 125.111   4
  -1   3  -6 3478.69 125.125   4
   1   3   6 3492.86 125.008   2
   1   3   7 1358.97 48.3440   4
   1  -3   7 1370.35 48.3615   4
   1   3   7 1399.67 48.2965   1
   1  -3   7 1300.32 48.5567   3
  -1  -3  -7 1353.75 47.9831   3
   1   3   7 1301.46 47.8769   3
  -1  -3  -7 1361.87 48.6145   4
  -1   3  -7 1373.45 48.6197   4
   1  -3   7 1349.00 48.5874   2
  -1  -3  -7 1329.79 48.4240   2
  -1  -3  -7 1321.98 48.4752   1
  -1   3  -7 1317.52 48.5490   1
   1  -3   7 1308.06 48.1728   1
   1   3   7 1321.31 48.4434   2
   1   3   8 71.9295 5.32627   4
   1  -3   8 84.9069 5.34220   4
   1   3   8 87.6799 5.15540   1
   1   3   8 83.1253 4.37241   3
   1  -3   8 74.2817 6.18734   2
  -1  -3  -8 79.5903 5.58351   2
  -1  -3  -8 77.2496 5.81682   4
  -1   3  -8 78.9333 5.77423   4
   1  -3   8 84.1698 5.91694   3
  -1  -3  -8 80.6909 4.51219   3
  -1  -3  -8 101.762 5.91162   1
   1  -3   8 81.8640 4.77767   1
  -1   3  -8 85.8268 5.70903   1
   1   3   8 81.3320 5.82567   2
   1   3   9 686.214 24.6648   1
   1   3   9 650.040 24.1396   3
  -1  -3  -9 698.516 24.8704   2
  -1   3  -9 636.666 25.0721   2
   1  -3   9 667.236 25.2046   2
  -1   3  -9 669.784 25.3066   4
  -1  -3  -9 666.422 25.2867   4
  -1  -3  -9 671.974 24.2473   3
   1  -3   9 634.967 25.1094   3
  -1  -3  -9 628.272 25.0895   1
  -1   3  -9 682.038 25.1846   1
   1  -3   9 670.224 24.5724   1
   1   3   9 606.686 24.8757   2
   1   3  10 825.532 30.6856   1
   1   3  10 793.634 30.1464   3
   1  -3  10 851.765 31.2422   2
  -1   3 -10 855.172 31.1582   2
  -1  -3 -10 879.704 31.0391   2
  -1   3 -10 780.459 31.2908   4
  -1  -3 -10 765.422 31.3116   4
   1  -3  10 833.463 31.1879   3
  -1  -3 -10 856.697 30.2457   3
  -1   3 -10 854.798 31.3253   1
  -1  -3 -10 832.633 31.2854   1
   1  -3  10 836.298 30.5849   1
   1   3  10 788.436 30.8937   2
   1   3  11 649.242 23.9530   1
   1   3  11 643.655 23.3193   3
  -1  -3 -11 655.659 24.4184   2
  -1   3 -11 628.998 24.3946   2
   1  -3  11 643.242 24.5390   2
  -1   3 -11 585.537 24.7381   4
  -1  -3 -11 569.903 24.6788   4
   1  -3  11 660.105 24.5083   3
  -1  -3 -11 655.804 23.4515   3
   1  -3  11 608.792 23.8409   1
  -1   3 -11 625.632 24.6947   1
  -1  -3 -11 612.189 24.6020   1
   1   3  11 579.976 24.1553   2
   1   3  12 1100.25 40.8173   1
   1   3  12 1130.10 40.2837   3
  -1  -3 -12 1117.28 41.2123   2
  -1   3 -12 1124.20 41.3063   2
  -1  -3 -12 1135.86 41.8842   4
  -1   3 -12 1084.98 41.7671   4
   1  -3  12 1128.11 41.3037   3
   1   3  12 1058.90 41.1310   2
   1  -3  12 1079.27 40.7197   1
  -1   3 -12 1112.85 41.7331   1
  -1   3 -13-2.25728 6.70752   2
  -1  -3 -13-0.85540 7.27546   2
   1   3  13 2.30730 5.99042   1
   1  -3  13-0.37265 5.62115   1
   1   3  13 2.29336 4.63226   3
   1  -3  13-6.31525 7.30665   3
  -1   3 -13-4.13994 7.61516   4
  -1  -3 -13 3.52503 7.79910   4
  -1   3 -14 108.446 8.87758   2
  -1  -3 -14 103.866 9.18369   2
   1   3  14 99.3053 7.60975   1
   1  -3  14 113.477 7.76609   1
   1  -3  14 110.839 8.97450   3
  -1   3 -14 85.9035 9.81611   4
  -1  -3 -14 89.9013 10.2155   4
  -1   3 -15 2.60682 7.85832   2
  -1  -3 -15-3.43880 7.74242   2
  -1   3 -15-1.91688 8.85282   4
  -1  -3 -15 4.64557 8.65543   4
   1  -3  15 0.21586 6.47461   1
   1   3  15 0.67037 6.31134   1
   1  -3  15 6.94635 8.32090   3
  -1   3 -16 257.743 15.3947   4
  -1  -3 -16 263.197 15.7656   4
   1  -3  16 290.261 13.2405   1
   1  -3  16 272.849 14.4409   3
  -1  -3 -16 290.434 14.5274   2
  -1  -3 -17 829.706 35.5466   4
  -1   3 -17 833.937 35.4491   4
   1  -3  17 920.626 34.0586   3
  -1  -3 -18 61.6440 12.3446   4
  -1   3 -18 41.7519 11.8317   4
   1  -3  18 62.5065 9.56954   3
  -1   3 -19 28.2697 12.4433   4
  -1  -3 -19 36.4223 12.6142   4
   1  -3  19 7.83822 9.87074   3
   1   4 -20 2.24998 13.1505   4
   1  -4 -20-10.2492 13.6501   4
  -1  -4  20 9.58464 10.9188   3
   1  -4 -19 38.2612 12.3236   4
   1   4 -19 48.9221 13.0931   4
  -1  -4  19 55.1779 10.8194   3
   1   4 -18 153.566 13.7083   4
   1  -4 -18 142.416 14.1419   4
  -1  -4  18 140.805 11.8984   3
   1   4 -17 728.619 30.9198   4
   1  -4 -17 704.169 31.0095   4
  -1  -4  17 768.038 30.0667   3
   1  -4 -16 2382.20 83.8451   2
   1   4 -16 2167.31 84.8879   4
   1  -4 -16 2189.47 84.9476   4
  -1  -4  16 2281.00 84.1927   3
  -1  -4  16 2381.69 83.3469   1
  -1   4  16 2296.19 83.4013   1
   1  -4 -15 1358.29 50.0373   2
   1  -4 -15 1234.08 50.8164   4
   1   4 -15 1265.36 50.9913   4
  -1  -4  15 1366.73 50.3523   3
  -1  -4  15 1384.64 49.4737   1
  -1   4  15 1376.18 49.5319   1
  -1   4  14 1569.65 56.2531   3
   1  -4 -14 1607.03 57.2750   2
   1  -4 -14 1472.35 57.9877   4
   1   4 -14 1526.90 58.0595   4
  -1  -4  14 1501.43 57.5818   3
  -1  -4  14 1538.33 56.7322   1
  -1   4  14 1600.66 56.7979   1
  -1   4  13 1508.44 54.7607   3
   1  -4 -13 1537.46 55.6746   2
   1   4 -13 1409.68 56.2234   4
   1  -4 -13 1421.97 56.1926   4
  -1  -4  13 1559.09 56.0903   3
  -1  -4  13 1544.08 55.2991   1
   1   4 -13 1535.96 56.3027   1
  -1   4  13 1553.20 55.2877   1
  -1   4  12 584.170 21.8828   1
  -1   4  12 552.405 21.3254   3
   1  -4 -12 573.511 22.5477   2
   1   4 -12 566.923 22.5923   2
   1   4 -12 543.685 23.0984   4
   1  -4 -12 556.499 23.0850   4
   1  -4 -12 574.774 21.6694   3
  -1  -4  12 579.751 22.9687   3
   1  -4 -12 554.490 22.7918   1
  -1  -4  12 587.390 22.0445   1
   1   4 -12 563.837 23.1158   1
  -1   4  12 564.063 22.5598   2
  -1   4  11 493.966 18.7959   1
   1  -4 -11 449.900 19.6746   4
   1   4 -11 474.235 19.9641   4
  -1  -4  11 491.936 19.8008   3
   1  -4 -11 497.385 18.6548   3
  -1   4  11 464.720 18.2704   3
   1   4 -11 532.311 19.6608   2
   1  -4 -11 483.275 19.3837   2
  -1  -4  11 487.685 18.9639   1
   1  -4 -11 480.264 19.5855   1
   1   4 -11 482.781 19.8324   1
  -1   4  11 475.346 19.3796   2
   1  -4 -10 1937.56 72.8937   4
   1   4 -10 1948.85 72.9135   4
   1  -4 -10 2071.92 72.6513   2
  -1  -4  10 2072.61 72.7658   2
  -1  -4  10 2040.29 72.9170   3
   1  -4 -10 2014.33 72.1027   3
  -1   4  10 1987.08 71.9683   3
   1   4 -10 2035.38 72.6068   2
  -1   4  10 1958.56 72.6312   2
   1  -4 -10 1947.21 72.7898   1
   1   4 -10 1967.00 72.9107   1
  -1   4  10 2064.34 72.3042   1
  -1  -4  10 2041.90 72.3645   1
   1  -4  -9 3004.92 111.102   4
   1   4  -9 3034.71 111.120   4
  -1  -4   9 2960.39 110.899   2
   1  -4  -9 2926.36 110.822   2
  -1  -4   9 3580.52 111.360   3
   1  -4  -9 3084.20 110.445   3
  -1   4   9 3111.62 110.349   3
  -1   4   9 3065.71 110.660   4
  -1  -4   9 3071.23 110.658   4
   1   4  -9 3135.83 110.865   2
  -1   4   9 3272.76 110.610   1
   1  -4  -9 3104.92 110.989   1
   1   4  -9 3022.74 111.102   1
  -1  -4   9 3153.35 110.656   1
  -1   4   9 2939.95 110.850   2
   1   4  -8 11.7108 4.86179   1
  -1   4   8 17.2423 3.86819   4
   1  -4  -8 10.3752 4.26380   4
  -1  -4   8 13.3662 3.63494   4
   1   4  -8 10.3186 4.54568   4
   1   4  -8 12.3264 4.61827   2
  -1  -4   8 17.2905 4.85114   3
   1  -4  -8 10.8730 3.51997   3
  -1   4   8 9.72843 2.96001   3
  -1   4   8 9.91694 4.69211   2
   1  -4  -8 15.4687 4.86567   2
   1  -4  -8 18.1965 4.74353   1
  -1   4   8 14.3186 3.48307   1
  -1  -4   8 12.3138 3.58559   1
   1  -4  -7 2090.89 77.7967   4
   1   4  -7 2140.58 77.8224   4
  -1  -4   7 2267.20 77.8031   2
  -1  -4   7 2302.89 77.9449   3
   1  -4  -7 2137.51 77.3570   3
  -1   4   7 2154.72 77.2938   3
  -1  -4   7 2181.42 77.5017   4
  -1   4   7 2086.59 77.4667   4
   1   4  -7 2300.74 77.7809   2
   1  -4  -7 2123.21 77.6908   1
  -1   4   7 2177.73 77.4076   1
  -1  -4   7 2197.38 77.5107   1
   1   4  -7 2075.29 77.8357   1
   1  -4  -7 2165.69 77.7561   2
  -1   4   7 2118.80 77.7304   2
  -1  -4   6 272.933 10.3876   2
   1  -4  -6 250.972 10.1820   2
  -1   4   6 252.539 10.3762   2
   1  -4  -6 224.290 9.58365   3
  -1   4   6 254.132 9.42690   3
  -1   4   6 234.379 9.66213   4
  -1  -4   6 232.861 9.64562   4
   1   4  -6 258.576 10.2382   2
   1  -4  -6 229.066 10.1095   4
   1   4  -6 218.192 10.1252   4
  -1  -4   6 240.637 9.70505   1
   1  -4  -6 248.326 9.96816   1
  -1   4   6 242.165 9.42319   1
   1   4  -6 234.325 10.2557   1
   1   4  -5 75.7354 4.91060   1
  -1  -4   5 69.3207 4.08352   4
  -1   4   5 70.1247 3.98226   4
   1  -4  -5 73.6306 4.64148   4
   1   4  -5 72.5856 4.81380   4
   1   4  -5 76.4277 5.12682   2
  -1  -4   5 66.2982 5.20088   2
   1   4  -5 84.3098 4.90662   3
   1  -4  -5 67.6731 4.10540   3
  -1   4   5 76.0032 3.99120   3
   1  -4  -5 70.6973 5.04745   2
  -1   4   5 63.4897 5.11340   2
   1  -4  -5 73.7764 4.52675   1
  -1   4   5 77.4923 3.85530   1
  -1  -4   5 78.6067 4.27763   1
  -1   4   4 391.836 15.0982   4
  -1  -4   4 384.913 15.0907   4
   1   4  -4 431.780 15.6706   2
  -1  -4   4 439.404 15.6113   3
  -1   4   4 431.762 15.0766   1
   1   4  -4 396.791 15.4041   4
   1  -4  -4 424.286 15.4489   4
  -1  -4   4 393.205 15.6213   2
  -1  -4   4 447.973 15.7716   3
  -1   4   4 391.479 15.6419   2
   1  -4  -4 408.456 15.7302   2
   1  -4  -4 406.712 15.2303   3
  -1   4   4 421.101 15.2074   3
   1   4  -4 402.306 15.4719   1
   1  -4  -4 399.300 15.2835   1
  -1  -4   4 420.339 15.2550   1
  -1   4   3 79.7167 3.30814   4
  -1  -4   3 85.2044 3.35913   4
   1   4  -3 67.8370 4.41232   2
  -1  -4   3 69.3489 4.42820   3
  -1   4   3 66.2243 3.17915   1
  -1   4   3 64.2002 4.75710   2
   1  -4  -3 68.3918 3.72081   4
   1   4  -3 73.8207 3.88047   4
  -1  -4   3 62.9842 4.52850   2
  -1  -4   3 63.1903 4.40569   3
   1  -4  -3 60.3881 4.67636   2
  -1   4   3 70.3315 3.86991   3
   1  -4  -3 66.7883 3.98288   3
   1   4  -3 64.9776 4.00589   1
  -1  -4   3 64.5050 3.71134   1
   1  -4  -3 65.3837 3.57154   1
   1  -4  -2 8296.41 289.904   4
   1  -4  -2 8198.80 289.868   1
  -1  -4   2 7764.12 289.969   1
  -1  -4   2 8180.52 290.197   3
   1  -4  -2 8572.12 290.358   2
  -1   4   2 8102.73 290.093   3
   1  -4  -2 7955.70 290.068   3
  -1   4   2 8299.83 290.265   2
  -1   4   2 8152.04 289.773   1
   1   4  -2 8290.71 290.211   2
  -1  -4   2 8553.04 290.169   3
  -1  -4   2 7957.94 290.141   2
  -1   4   2 8321.28 289.789   4
  -1  -4   2 8306.64 289.799   4
   1   4  -2 7745.53 289.940   1
  -1  -4   1 800.577 31.0142   3
  -1  -4   1 854.727 30.8752   1
  -1  -4   1 858.548 30.7356   1
  -1   4   1 861.320 31.0726   3
   1  -4  -1 867.875 31.0657   3
   1  -4  -1 892.434 31.3155   2
  -1  -4   1 859.716 31.0692   3
   1  -4  -1 879.096 31.2975   2
  -1  -4   1 873.848 31.1094   2
   1   4  -1 887.850 31.2140   2
  -1  -4   0 2515.96 87.2117   3
   1  -4   0 2411.85 87.2829   3
  -1  -4   0 2512.30 87.3657   2
   1  -4   0 2428.21 87.4429   2
  -1  -4   0 2450.30 86.9307   1
   1  -4   0 2514.78 87.4197   2
   1   4   0 2516.66 87.2347   3
  -1   4   0 2389.77 87.3202   3
  -1  -4   0 2487.67 87.2962   2
  -1  -4   0 2330.22 87.0545   1
  -1  -4  -1 2901.61 104.178   3
   1  -4   1 3011.75 104.383   3
   1   4   1 2897.56 104.087   1
  -1  -4  -1 2973.90 104.025   1
  -1  -4  -1 2872.38 104.334   2
   1   4   1 2928.11 104.201   3
   1  -4   1 2923.73 104.446   2
  -1   4  -1 2849.03 104.487   2
  -1   4  -1 2754.25 104.359   3
  -1  -4  -1 2917.03 103.956   4
  -1  -4  -1 3220.05 104.433   2
  -1  -4  -2 482.888 18.2464   2
   1   4   2 477.963 18.1867   2
   1   4   2 503.752 17.7849   4
   1  -4   2 491.430 17.7773   4
  -1  -4  -2 499.435 17.8351   4
  -1   4  -2 492.224 18.4546   2
   1  -4   2 497.994 18.4234   2
   1   4   2 484.348 17.8579   1
   1   4   2 486.278 17.9109   3
  -1  -4  -2 471.384 17.9109   3
   1  -4   2 505.007 18.3057   3
   1  -4   2 490.117 17.6443   1
  -1  -4  -2 493.482 17.8525   1
  -1   4  -2 509.740 17.8372   4
   1   4   3 823.303 30.0874   2
  -1  -4  -3 800.666 30.0831   2
   1   4   3 889.057 29.7830   4
   1  -4   3 871.306 29.7794   4
   1  -4   3 824.856 30.2320   2
  -1   4  -3 811.274 30.3124   2
   1   4   3 777.794 29.7773   1
   1   4   3 800.422 29.7324   3
  -1  -4  -3 799.292 29.7502   3
  -1  -4  -3 831.029 29.8529   4
  -1   4  -3 846.915 29.8688   4
  -1   4  -3 831.484 29.8668   1
   1  -4   3 837.842 29.6395   1
  -1  -4  -3 822.859 29.8431   1
  -1  -4  -4 103.916 4.60279   4
  -1   4  -4 90.2496 4.54511   4
   1  -4   4 71.6508 5.67287   2
  -1  -4  -4 82.9246 4.84977   2
   1   4   4 81.1882 5.20205   2
  -1  -4  -4 75.3151 3.98339   3
   1   4   4 78.6762 3.90387   3
   1   4   4 88.9538 4.15019   1
  -1   4  -4 74.0931 5.43808   2
   1   4   4 91.2181 4.31884   4
   1  -4   4 95.0073 4.26223   4
  -1  -4  -4 83.5402 4.53513   1
   1  -4   4 76.1600 3.90285   1
  -1   4  -4 74.7901 4.61978   1
  -1  -4  -5 1586.60 59.1142   4
  -1   4  -5 1508.41 59.0867   4
  -1   4  -5 1723.46 59.1786   1
   1  -4   5 1670.62 58.8513   1
  -1  -4  -5 1707.35 59.1039   1
   1  -4   5 1723.85 59.3917   3
  -1  -4  -5 1609.44 58.7583   3
   1   4   5 1631.30 58.7062   3
   1   4   5 1683.16 58.9546   1
   1  -4   5 1704.07 59.2265   3
  -1   4  -5 1616.43 59.3446   2
   1   4   5 1620.57 59.1801   2
  -1  -4  -5 1721.93 59.1929   2
   1   4   5 1634.14 58.9636   4
   1  -4   5 1619.95 58.9474   4
  -1   4  -6 402.864 16.0708   4
  -1  -4  -6 406.403 15.9921   4
  -1   4  -6 414.385 16.0781   1
  -1  -4  -6 427.561 15.9273   1
   1  -4   6 414.367 15.5995   1
   1  -4   6 407.862 16.2561   3
  -1  -4  -6 431.974 15.4598   3
   1   4   6 405.318 15.3124   3
   1   4   6 439.752 15.7073   1
  -1   4  -6 396.749 16.2283   2
   1  -4   6 426.072 16.0730   3
   1   4   6 402.080 15.7976   4
   1  -4   6 411.364 15.7714   4
   1   4   6 433.989 16.0580   2
  -1  -4  -6 442.168 16.0641   2
   1  -4   7 11.8783 3.19251   1
   1   4   7 13.5822 3.40885   1
  -1   4  -7 10.6763 3.94023   1
  -1  -4  -7 13.5391 4.06260   1
   1  -4   7 10.6622 4.40865   3
  -1  -4  -7 13.3872 2.87405   3
   1   4   7 11.2260 2.45739   3
  -1   4  -7 10.2453 4.16301   4
  -1  -4  -7 7.05622 4.16517   4
  -1  -4  -7 9.09836 4.10736   2
   1   4   7 12.2407 4.30451   2
   1   4   7 9.79721 3.31273   4
   1  -4   7 7.52599 3.51126   4
   1   4   8 951.365 35.2630   4
   1  -4   8 936.282 35.2276   4
  -1   4  -8 930.786 35.6199   4
  -1  -4  -8 908.081 35.6318   4
   1  -4   8 1007.35 35.8114   3
  -1  -4  -8 993.578 34.8734   3
   1   4   8 964.775 34.7160   3
  -1  -4  -8 929.238 35.3878   2
   1   4   8 1022.76 35.2626   1
   1  -4   8 947.897 35.1083   1
  -1   4  -8 986.931 35.6624   1
  -1  -4  -8 970.071 35.5634   1
   1   4   8 970.024 35.5074   2
   1  -4   9 1298.97 47.8420   3
  -1  -4  -9 1337.04 46.9362   3
   1   4   9 1276.34 47.5138   2
   1   4   9 1302.88 46.7805   3
  -1  -4  -9 1352.68 47.5708   2
   1   4   9 1347.03 47.3492   1
   1  -4   9 1273.71 47.1974   1
  -1  -4  -9 1276.98 47.6904   1
  -1   4  -9 1327.56 47.7893   1
  -1  -4  -9 1218.69 47.7534   4
  -1   4  -9 1283.95 47.8883   4
  -1  -4 -10 2238.85 79.7447   3
   1  -4  10 2413.75 80.8215   3
   1   4  10 2129.76 80.4058   2
   1   4  10 2214.12 79.6122   3
  -1  -4 -10 2225.78 80.3916   2
   1  -4  10 2136.05 80.6155   2
   1   4  10 2397.30 80.2436   1
  -1   4 -10 2250.64 80.7307   1
   1  -4  10 2196.49 80.0462   1
  -1  -4 -10 2182.49 80.5933   1
  -1   4 -10 2221.74 80.8496   4
  -1  -4 -10 2144.92 80.7497   4
  -1  -4 -11 1132.86 41.1716   4
  -1   4 -11 1171.31 41.2419   4
   1  -4  11 1107.39 40.9722   3
   1   4  11 1066.90 39.5207   3
   1  -4  11 1098.91 40.1264   1
  -1  -4 -11 1077.44 40.8443   1
  -1   4 -11 1108.54 41.0694   1
   1   4  11 1063.73 40.1901   1
  -1  -4 -11 1081.45 40.6132   2
   1   4  11 1099.19 40.6938   2
  -1  -4 -12 28.8510 6.72920   2
  -1   4 -12 21.8211 7.56756   2
   1  -4  12 25.8132 7.34843   3
   1   4  12 33.3567 6.82364   2
   1   4  12 27.0688 4.07697   3
   1  -4  12 26.7880 5.44701   1
   1   4  12 26.1323 5.96655   1
  -1   4 -12 23.5090 8.03132   1
  -1   4 -12 26.6861 7.80085   4
  -1  -4 -12 19.2119 7.65322   4
  -1   4 -13 636.820 25.1158   2
   1  -4  13 641.502 25.2931   3
  -1  -4 -13 579.561 25.6404   4
  -1   4 -13 601.060 25.8164   4
  -1  -4 -13 647.002 24.7487   2
   1   4  13 619.056 24.4740   1
   1  -4  13 661.320 24.3887   1
   1  -4  14 45.5435 8.48226   3
  -1   4 -14 23.2211 8.79724   4
  -1  -4 -14 43.5855 8.98258   4
   1   4  14 36.4502 6.56488   1
   1  -4  14 49.4338 6.28927   1
  -1  -4 -14 47.3687 8.29273   2
  -1   4 -14 37.7540 7.84649   2
  -1  -4 -15 184.415 12.8206   4
  -1   4 -15 187.400 12.8851   4
  -1  -4 -15 216.264 11.9092   2
   1  -4  15 181.364 12.1741   3
   1   4  15 199.878 10.8230   1
   1  -4  15 209.813 10.6186   1
  -1  -4 -16-2.11999 10.1198   4
  -1   4 -16 5.03241 9.54651   4
   1  -4  16 5.47288 7.13700   1
  -1  -4 -16 7.13226 8.55915   2
   1  -4  16 11.0703 8.77665   3
   1  -4  17 254.835 14.1917   3
  -1  -4 -17 226.671 15.9560   4
  -1   4 -17 246.883 15.6084   4
  -1  -4 -18 58.8563 12.6449   4
  -1   4 -18 56.4475 12.1132   4
   1  -4  18 45.6633 10.6588   3
  -1   4 -19 109.086 14.4534   4
  -1  -4 -19 110.561 14.9210   4
   1  -4  19 128.457 12.4474   3
   1   5 -19 37.0746 12.9037   4
   1  -5 -19 42.7263 13.1501   4
  -1  -5  19 26.7551 11.0860   3
   1  -5 -18-17.8079 11.3256   4
   1   5 -18 3.41877 12.1421   4
  -1  -5  18 6.35840 10.5547   3
  -1  -5  17 695.104 27.9753   3
   1  -5 -17 631.093 28.6701   4
   1   5 -17 670.300 28.8825   4
  -1  -5  16 2.33188 9.12691   3
   1  -5 -16-6.73112 9.81455   4
   1   5 -16-3.76922 10.1850   4
  -1  -5  16 11.1334 6.36780   1
  -1   5  16 4.08694 7.11817   1
   1  -5 -16 2.14188 8.85662   2
  -1  -5  15 6.31930 9.08862   3
   1  -5 -15 2.70054 9.62645   4
   1   5 -15-8.81350 9.67844   4
  -1  -5  15 17.2348 6.51967   1
  -1   5  15 16.3100 6.88669   1
   1  -5 -15 11.5248 8.50277   2
  -1  -5  14 233.254 13.1657   3
   1   5 -14 238.611 13.7646   4
   1  -5 -14 225.589 13.9854   4
   1   5 -14 220.793 12.6024   2
  -1   5  14 255.462 11.5260   1
   1  -5 -14 221.406 12.7256   2
  -1  -5  14 258.048 11.2925   1
   1   5 -13 1.63898 7.78544   2
   1  -5 -13 13.2452 7.56834   2
   1   5 -13 2.00917 8.21993   1
  -1  -5  13 5.79699 7.71536   3
  -1   5  13 11.0290 4.53253   3
   1  -5 -13 13.3683 8.05125   4
   1   5 -13 11.3700 7.97424   4
  -1  -5  13-0.90404 5.72840   1
  -1   5  13 13.8142 5.63009   1
   1  -5 -12 959.766 35.8493   2
  -1  -5  12 953.134 36.3438   3
  -1   5  12 954.843 35.9793   2
  -1   5  12 962.034 34.7853   3
   1   5 -12 1003.28 36.1302   2
  -1   5  12 984.787 35.3446   1
   1  -5 -12 825.099 36.1898   4
   1   5 -12 862.340 36.3411   4
  -1  -5  12 990.192 35.3994   1
   1  -5 -12 955.323 36.3086   1
   1   5 -12 957.866 36.3591   1
   1   5 -11 12.5719 6.94331   1
  -1  -5  11 13.4337 7.44063   3
   1  -5 -11 11.5695 4.93028   3
  -1   5  11 15.5160 4.12167   3
   1   5 -11 17.9455 6.75305   2
   1   5 -11 7.64747 6.56699   4
   1  -5 -11 0.51484 7.15121   4
   1  -5 -11 23.0938 6.85606   1
  -1  -5  11 18.8103 5.28225   1
  -1   5  11 25.4503 5.24928   1
  -1   5  11 6.71569 6.91311   2
   1  -5 -11 13.4421 6.75605   2
   1   5 -10 49.5375 7.34713   1
   1   5 -10 48.0062 6.80348   4
   1  -5 -10 46.2461 6.57020   4
  -1  -5  10 37.9142 7.16413   2
   1   5 -10 45.6358 6.80447   2
  -1  -5  10 50.4134 7.28619   3
   1  -5 -10 41.3508 4.98386   3
  -1   5  10 44.3597 4.36536   3
   1  -5 -10 51.8425 6.37897   2
  -1   5  10 34.1256 6.84715   2
   1  -5 -10 53.0884 6.74353   1
  -1  -5  10 46.5654 5.36100   1
  -1   5  10 38.9910 4.96307   1
  -1  -5   9 262.525 11.3058   4
  -1   5   9 263.496 11.2429   4
   1   5  -9 281.804 12.1474   2
  -1   5   9 276.882 11.3068   1
   1  -5  -9 250.028 12.2225   4
   1   5  -9 262.679 12.1760   4
  -1  -5   9 266.667 12.2882   2
  -1  -5   9 274.215 12.5672   3
   1  -5  -9 283.158 11.2052   3
  -1   5   9 277.184 10.9428   3
  -1  -5   9 288.527 11.4018   1
   1  -5  -9 274.647 12.2757   1
   1   5  -9 287.448 12.2912   1
   1  -5  -9 291.209 12.1666   2
  -1   5   9 280.571 12.3756   2
   1  -5  -8 996.133 38.9111   4
   1   5  -8 987.852 38.8725   4
  -1  -5   8 1107.37 39.0212   2
  -1   5   8 1019.51 38.9203   2
   1  -5  -8 1053.94 38.8899   2
   1  -5  -8 1072.40 38.3650   3
  -1   5   8 1075.33 38.2344   3
  -1   5   8 1109.30 38.4233   1
   1   5  -8 1133.22 38.9255   2
  -1  -5   8 1019.03 38.4059   4
  -1   5   8 1012.40 38.4008   4
  -1  -5   8 1082.02 38.4782   1
   1   5  -8 1041.06 38.9858   1
   1  -5  -8 1077.97 38.8499   1
   1  -5  -7 159.845 8.13654   4
   1   5  -7 170.582 8.09619   4
  -1  -5   7 190.401 8.50329   2
   1  -5  -7 160.673 8.24862   2
  -1   5   7 170.411 8.36613   2
   1  -5  -7 163.013 7.42912   3
  -1   5   7 178.276 7.21145   3
  -1   5   7 169.264 7.30426   1
   1   5  -7 172.703 8.28786   2
  -1   5   7 160.637 7.36053   4
  -1  -5   7 173.281 7.45319   4
  -1  -5   7 166.659 7.43410   1
   1  -5  -7 181.534 7.96613   1
   1   5  -7 157.614 8.27035   1
  -1  -5   6 7706.62 275.042   4
  -1   5   6 7992.82 275.041   4
   1   5  -6 8034.86 275.440   2
  -1   5   6 8195.39 275.030   1
   1   5  -6 7578.54 275.377   4
   1  -5  -6 7602.94 275.400   4
  -1  -5   6 7685.13 275.402   2
  -1   5   6 7777.01 275.427   2
   1  -5  -6 7560.95 275.442   2
   1  -5  -6 7778.37 275.065   3
  -1   5   6 7425.85 275.009   3
   1  -5  -6 7725.64 275.250   1
  -1  -5   6 7626.78 275.080   1
   1   5  -6 7629.92 275.363   1
  -1   5   5 7216.76 255.233   4
  -1  -5   5 7127.61 255.233   4
  -1  -5   5 7759.83 255.649   3
   1   5  -5 7648.42 255.687   2
  -1   5   5 7346.42 255.221   1
   1   5  -5 7030.47 255.497   4
   1  -5  -5 7155.22 255.519   4
  -1  -5   5 7127.17 255.613   2
  -1  -5   5 6852.61 255.682   3
  -1   5   5 6705.09 255.612   2
   1  -5  -5 7101.91 255.713   2
   1  -5  -5 7262.13 255.338   3
  -1   5   5 6954.01 255.302   3
   1  -5  -5 7093.33 255.427   1
  -1  -5   5 7301.89 255.308   1
   1   5  -5 7362.26 255.532   1
  -1  -5   4 24.9597 2.45644   4
  -1   5   4 24.9602 2.40322   4
   1   5  -4 26.5702 4.09886   2
  -1  -5   4 26.2962 3.90088   3
  -1   5   4 29.8812 4.42012   2
  -1   5   4 30.6699 2.43889   1
   1  -5  -4 25.2492 3.17544   4
   1   5  -4 28.2838 3.25282   4
  -1  -5   4 29.6978 4.11752   2
  -1  -5   4 27.5735 4.20854   3
   1  -5  -4 28.8110 4.37039   2
   1  -5  -4 32.0190 3.37634   3
  -1   5   4 28.6662 3.28194   3
  -1  -5   4 29.1230 2.84352   1
   1  -5  -4 22.3941 3.00546   1
   1   5  -4 32.8417 3.49964   1
   1   5  -3 5757.28 204.020   4
   1  -5  -3 5730.15 204.015   4
  -1  -5   3 5768.48 203.840   4
  -1   5   3 5862.81 203.834   4
  -1  -5   3 5611.46 204.290   2
   1   5  -3 5798.71 204.377   2
  -1  -5   3 5525.43 204.276   3
  -1   5   3 5685.02 204.410   2
  -1   5   3 5706.79 203.845   1
  -1  -5   3 5681.56 204.371   3
   1  -5  -3 5894.02 204.540   2
  -1   5   3 5735.66 204.186   3
   1  -5  -3 5694.24 204.147   3
  -1  -5   3 5811.56 203.997   1
   1  -5  -3 5709.90 203.989   1
   1   5  -3 5795.75 204.031   1
  -1  -5   2 22.7199 2.51170   1
   1  -5  -2 24.6825 1.95348   4
  -1  -5   2 26.5260 3.61254   3
   1  -5  -2 34.0162 4.29275   2
   1  -5  -2 23.4488 3.29570   3
  -1   5   2 22.8072 1.79915   1
  -1  -5   2 19.3083 3.50072   3
   1  -5  -2 25.8343 4.08320   2
   1   5  -2 26.4782 3.98383   2
  -1  -5   2 24.1322 3.59300   2
  -1   5   2 37.5111 3.35949   3
  -1   5   2 33.2483 1.54476   4
  -1  -5   2 38.2711 1.61214   4
   1  -5  -2 30.4427 2.19903   1
   1  -5  -1 10.9254 3.21263   3
  -1  -5   1 10.7444 2.37334   1
  -1  -5   1 12.5908 1.46971   1
   1  -5  -1 12.5483 3.98500   2
  -1   5   1 11.5807 3.17606   3
   1  -5  -1 9.19742 3.68051   2
  -1  -5   1 13.2219 3.54390   2
  -1  -5   1 12.6503 3.35845   3
  -1  -5   1 9.88224 2.95218   3
  -1  -5   0 791.408 26.9615   2
  -1  -5   0 716.672 26.1549   1
   1  -5   0 736.547 27.0291   2
   1  -5   0 775.970 26.7828   3
  -1  -5   0 720.342 26.6309   3
  -1  -5   0 723.324 26.3701   1
   1  -5   0 745.608 26.9153   2
  -1  -5   0 706.083 26.7481   2
  -1   5   0 731.542 26.7775   3
  -1  -5  -1 895.262 33.3631   3
   1  -5   1 868.745 33.5922   3
  -1  -5  -1 952.360 33.0634   1
  -1  -5  -1 990.968 33.7682   2
   1  -5   1 893.259 33.7252   2
   1   5   1 954.202 33.4312   3
  -1   5  -1 906.840 33.6244   3
  -1   5  -1 909.283 33.8663   2
  -1  -5  -1 908.420 33.5728   2
  -1  -5  -2 936.664 34.1278   4
  -1  -5  -2 1000.18 34.7164   2
  -1  -5  -2 976.797 34.3320   3
   1  -5   2 920.499 34.6063   3
   1   5   2 930.953 34.2078   1
   1  -5   2 976.009 33.9050   1
   1  -5   2 980.853 34.7767   2
  -1   5  -2 985.474 34.8727   2
   1   5   2 953.359 34.3473   3
   1   5   2 938.112 34.0445   4
   1  -5   2 924.624 34.0431   4
  -1  -5  -2 943.940 34.1598   1
  -1   5  -3 1835.53 64.0298   4
  -1  -5  -3 1861.88 64.0384   4
  -1  -5  -3 1790.56 64.0264   1
   1  -5   3 1569.89 64.3097   3
  -1   5  -3 1766.56 63.9926   1
   1   5   3 1716.43 64.0075   3
  -1  -5  -3 1739.09 64.0181   3
   1  -5   3 1864.11 64.4097   3
   1  -5   3 1795.24 63.7732   1
   1   5   3 1737.96 63.9736   1
  -1   5  -3 1823.92 64.5639   2
   1  -5   3 1744.48 64.4506   2
   1  -5   3 1862.21 63.9164   4
   1   5   3 1912.53 63.9211   4
  -1  -5  -3 1736.00 64.3805   2
   1   5   3 1822.94 64.3405   2
  -1  -5  -4 1571.53 58.8242   2
   1   5   4 1674.83 58.8562   2
   1  -5   4 1620.17 58.4371   4
   1   5   4 1661.00 58.4389   4
   1  -5   4 1623.80 58.9637   2
  -1   5  -4 1693.55 59.0790   2
   1   5   4 1672.71 58.4832   1
   1   5   4 1627.51 58.4351   3
  -1  -5  -4 1654.48 58.4488   3
  -1  -5  -4 1634.93 58.5956   4
  -1   5  -4 1551.29 58.5772   4
  -1   5  -4 1644.77 58.5902   1
  -1  -5  -4 1697.94 58.5928   1
   1  -5   4 1595.15 58.2920   1
  -1  -5  -5 1941.21 72.6466   4
  -1   5  -5 1949.50 72.6392   4
   1  -5   5 2015.07 72.9091   2
  -1  -5  -5 2034.55 72.7852   2
   1   5   5 1942.62 72.7181   2
  -1  -5  -5 2154.38 72.3733   3
   1   5   5 1978.37 72.2907   3
   1   5   5 2144.98 72.5014   1
  -1   5  -5 2169.03 73.0187   2
   1  -5   5 1962.86 72.4372   4
   1   5   5 2023.22 72.4539   4
   1  -5   5 2041.96 72.3092   1
  -1  -5  -5 1998.39 72.6063   1
  -1   5  -5 2027.17 72.6591   1
   1   5   6 1960.35 68.5314   4
   1  -5   6 1908.59 68.5166   4
  -1   5  -6 1982.42 69.0243   2
   1   5   6 2006.50 68.5430   1
  -1  -5  -6 1912.92 68.7973   4
  -1   5  -6 1929.03 68.8079   4
   1  -5   6 2021.77 69.0466   2
   1  -5   6 1994.20 69.0728   3
  -1  -5  -6 1960.40 68.3302   3
   1   5   6 1815.33 68.2378   3
   1   5   6 1831.23 68.7584   2
  -1  -5  -6 1836.05 68.7810   2
   1  -5   6 1874.91 68.3603   1
  -1   5  -6 1900.59 68.7576   1
  -1  -5  -6 1877.13 68.6663   1
   1   5   7 100.969 5.50915   4
   1  -5   7 97.7604 5.48292   4
  -1   5  -7 105.591 6.82692   2
   1   5   7 104.138 5.45120   1
  -1  -5  -7 92.1197 6.10113   4
  -1   5  -7 80.2298 5.85573   4
   1  -5   7 93.2929 7.01308   2
   1  -5   7 78.5632 6.55930   3
  -1  -5  -7 99.8560 4.93214   3
   1   5   7 98.8515 4.64223   3
   1   5   7 88.2394 6.32726   2
  -1  -5  -7 89.2793 6.11503   2
  -1   5  -7 98.1343 6.20000   1
   1  -5   7 97.6599 5.00042   1
  -1  -5  -7 97.6445 6.06461   1
   1  -5   8 384.275 15.1457   4
   1   5   8 373.497 15.0531   4
  -1   5  -8 420.539 15.8901   2
   1   5   8 419.842 15.0332   1
   1  -5   8 382.772 15.9198   3
  -1  -5  -8 393.351 14.6058   3
   1   5   8 377.216 14.3923   3
  -1  -5  -8 369.909 15.4401   2
  -1   5  -8 368.502 15.6558   4
  -1  -5  -8 338.620 15.5073   4
  -1   5  -8 397.734 15.6529   1
  -1  -5  -8 410.022 15.5488   1
   1  -5   8 392.513 14.8252   1
   1   5   8 367.477 15.5969   2
   1   5   9 65.7172 5.76538   1
   1  -5   9 62.0186 7.36489   3
  -1  -5  -9 63.8227 4.70717   3
   1   5   9 58.4622 4.26501   3
  -1   5  -9 50.4130 7.12978   2
  -1   5  -9 69.2963 7.12771   4
  -1  -5  -9 65.6317 7.06053   4
  -1  -5  -9 60.6461 6.51243   1
   1  -5   9 61.3897 5.13151   1
  -1   5  -9 65.9212 7.13868   1
   1   5   9 52.3811 6.85505   2
  -1  -5  -9 66.4946 6.43979   2
  -1  -5 -10 10287.7 354.086   2
   1   5  10 9783.11 354.102   2
   1   5  10 10034.9 353.319   3
   1  -5  10 10264.1 354.487   3
  -1  -5 -10 9583.79 354.423   4
  -1   5 -10 9851.80 354.494   4
  -1   5 -10 9774.62 354.333   1
  -1  -5 -10 9979.78 354.286   1
   1  -5  10 9641.81 353.705   1
   1   5  10 10279.9 353.902   1
  -1  -5 -11 574.904 22.1807   2
   1   5  11 551.110 22.1864   2
   1   5  11 560.158 20.6753   3
  -1   5 -11 538.694 22.7207   1
  -1  -5 -11 528.575 22.5012   1
   1  -5  11 556.368 21.3989   1
   1   5  11 565.014 21.6399   1
   1  -5  11 580.198 22.9025   3
  -1   5 -11 539.841 22.6035   4
  -1  -5 -11 568.022 22.8738   4
   1  -5  12 2026.67 72.0982   3
  -1  -5 -12 1842.39 72.0574   4
  -1   5 -12 1951.15 72.1648   4
  -1  -5 -12 2061.52 71.5449   2
  -1   5 -12 1909.83 71.9923   1
   1  -5  12 2038.69 71.1300   1
   1   5  12 1990.88 71.2663   1
   1   5  12 1862.15 71.5417   2
  -1   5 -13 437.474 19.7103   4
  -1  -5 -13 406.723 19.6506   4
   1  -5  13 482.857 19.7823   3
  -1  -5 -13 431.225 18.7368   2
   1  -5  13 471.378 18.0704   1
   1   5  13 448.801 18.3727   1
  -1  -5 -14 1439.59 56.6018   4
  -1   5 -14 1522.78 56.8315   4
   1  -5  14 1492.48 56.2834   3
   1   5  14 1495.43 55.4713   1
   1  -5  14 1599.12 55.3603   1
  -1  -5 -14 1537.14 55.8384   2
  -1   5 -14 1452.21 56.0804   2
   1   5  15 132.816 9.40070   1
   1  -5  15 132.043 8.83778   1
  -1  -5 -15 149.069 10.3106   2
  -1  -5 -15 113.222 11.7813   4
  -1   5 -15 132.828 11.4348   4
   1  -5  15 134.953 11.2900   3
  -1  -5 -16 204.320 12.4778   2
  -1   5 -16 182.083 13.8136   4
  -1  -5 -16 193.613 13.5330   4
   1  -5  16 192.237 13.2292   3
  -1   5 -17 17.9821 11.0539   4
  -1  -5 -17-0.46660 10.8087   4
   1  -5  17 11.7719 10.1408   3
  -1  -5 -18 5.08488 12.2115   4
  -1   5 -18-9.03057 11.5919   4
   1  -5  18-10.4657 10.3901   3
   1  -5  19 58.7302 11.1349   3
   1   6 -19 16.9004 12.8661   4
   1  -6 -19-3.21550 13.0398   4
   1  -6 -18 69.0175 12.7644   4
   1   6 -18 65.5251 12.4996   4
  -1  -6  18 58.2443 12.1486   3
   1  -6 -17 2.29934 11.5597   4
   1   6 -17 8.59296 10.5872   4
  -1  -6  17-5.96348 10.5677   3
   1  -6 -16 83.2943 9.92682   2
  -1  -6  16 104.947 8.46740   1
   1   6 -16 136.919 11.9936   4
   1  -6 -16 85.9469 11.8028   4
  -1  -6  16 101.248 10.9734   3
   1  -6 -15 60.7415 9.01445   2
  -1  -6  15 66.3147 7.15527   1
  -1   6  15 77.9901 7.18965   1
   1  -6 -15 65.5647 10.3940   4
   1   6 -15 62.7518 10.5563   4
  -1  -6  15 78.7457 10.1587   3
  -1  -6  14 185.307 12.1648   3
   1  -6 -14 185.625 10.8689   2
   1   6 -14 176.208 11.4754   2
  -1   6  14 189.316 9.92647   1
   1  -6 -14 167.492 12.1540   4
   1   6 -14 193.789 12.7961   4
  -1  -6  14 187.564 9.56096   1
  -1  -6  13 4099.22 142.088   3
   1   6 -13 3965.50 141.584   2
  -1   6  13 4070.09 141.118   1
   1  -6 -13 3928.85 141.439   2
  -1  -6  13 3945.32 141.010   1
   1   6 -13 3846.00 141.915   1
   1  -6 -13 3802.42 142.131   4
   1   6 -13 3787.48 142.141   4
  -1  -6  12 526.966 20.7520   3
   1   6 -12 461.174 19.9244   2
  -1   6  12 486.284 19.0046   1
  -1   6  12 470.579 18.2998   3
   1  -6 -12 483.402 19.9626   2
   1   6 -12 478.199 20.3492   1
  -1  -6  12 487.055 18.8162   1
   1   6 -12 464.305 20.3934   4
   1  -6 -12 468.539 20.5805   4
   1   6 -11 1378.92 52.8682   4
   1  -6 -11 1383.19 52.8825   4
  -1  -6  11 1484.42 53.0828   3
  -1   6  11 1423.21 52.5892   2
  -1   6  11 1402.05 51.4912   3
   1  -6 -11 1418.26 52.4523   2
  -1   6  11 1476.54 51.9536   1
   1   6 -11 1383.52 52.7453   1
  -1  -6  11 1446.29 51.9033   1
   1  -6 -11 1457.78 52.6520   1
   1   6 -11 1442.74 52.5914   2
   1   6 -10 547.154 23.5318   4
   1  -6 -10 574.150 23.8205   4
   1  -6 -10 589.099 23.4247   2
  -1  -6  10 652.870 24.0190   3
   1   6 -10 617.254 23.5810   2
  -1   6  10 624.603 22.7017   1
  -1   6  10 590.647 22.2560   3
  -1  -6  10 605.462 22.6722   1
   1   6 -10 601.512 23.6575   1
   1  -6 -10 595.605 23.4860   1
  -1   6  10 584.747 23.4384   2
   1   6  -9 1504.40 56.2979   4
   1  -6  -9 1538.15 56.4087   4
  -1  -6   9 1465.81 56.2263   2
   1  -6  -9 1454.11 56.1431   2
  -1   6   9 1487.43 56.0975   2
   1  -6  -9 1605.20 55.6437   3
  -1   6   9 1542.76 55.4259   3
  -1   6   9 1588.38 55.6246   1
   1   6  -9 1535.48 56.2066   2
  -1   6   9 1559.40 55.6684   4
  -1  -6   9 1575.78 55.6951   4
  -1  -6   9 1561.59 55.6157   1
   1  -6  -9 1529.65 56.1607   1
   1   6  -9 1524.15 56.2180   1
  -1  -6   8 11.2519 3.98582   4
  -1   6   8 3.87635 3.82849   4
   1   6  -8 10.1256 5.64709   2
   1   6  -8 3.62731 5.13835   4
   1  -6  -8 9.74856 5.23139   4
  -1  -6   8 6.78248 5.99162   2
  -1   6   8 16.1243 5.68968   2
   1  -6  -8 5.89416 5.68180   2
   1  -6  -8 8.38077 4.05383   3
  -1   6   8 6.87815 3.37281   3
   1   6  -8 7.46506 5.30281   1
  -1   6   8 11.2355 3.83640   1
  -1  -6   8 6.56865 3.77013   1
   1  -6  -8 10.8820 4.94651   1
  -1  -6   7 186.957 8.19350   4
  -1   6   7 184.410 8.11562   4
   1   6  -7 193.602 9.45178   2
  -1   6   7 206.519 8.17714   1
   1   6  -7 173.970 8.96109   4
   1  -6  -7 195.494 9.04547   4
  -1  -6   7 200.862 9.59664   2
  -1   6   7 175.074 9.36472   2
   1  -6  -7 207.933 9.44798   2
   1  -6  -7 195.966 8.37515   3
  -1   6   7 194.394 8.12049   3
   1   6  -7 184.657 9.08270   1
   1  -6  -7 189.729 8.84513   1
  -1  -6   7 201.268 8.15867   1
   1   6  -6 381.323 14.6183   1
  -1   6   6 372.360 14.0043   4
  -1  -6   6 366.604 14.0304   4
   1   6  -6 378.130 15.0484   2
  -1   6   6 395.533 14.0516   1
   1  -6  -6 363.265 14.6591   4
   1   6  -6 355.258 14.6229   4
  -1  -6   6 365.396 14.9831   2
  -1  -6   6 359.140 15.1898   3
   1  -6  -6 368.584 14.2699   3
  -1   6   6 367.715 14.2191   3
  -1   6   6 368.340 15.0249   2
   1  -6  -6 364.736 15.1401   2
   1  -6  -6 383.750 14.5188   1
  -1  -6   6 371.064 14.0819   1
  -1  -6   5 136.374 6.23084   4
  -1   6   5 135.901 6.21944   4
   1   6  -5 166.153 7.83878   2
  -1   6   5 164.891 6.30628   1
   1  -6  -5 136.138 6.87562   4
   1   6  -5 143.210 6.92244   4
  -1  -6   5 161.543 7.71454   2
  -1  -6   5 159.407 7.82936   3
   1  -6  -5 147.407 7.83389   2
  -1   6   5 150.387 7.69435   2
  -1   6   5 141.813 6.80331   3
   1  -6  -5 165.801 6.86790   3
  -1  -6   5 160.770 6.37820   1
   1  -6  -5 156.521 6.81314   1
   1   6  -5 144.634 6.95175   1
  -1  -6   4 74.1945 3.42112   4
  -1   6   4 70.6113 3.38945   4
   1   6  -4 73.2488 5.46810   2
  -1   6   4 72.3372 3.44362   1
  -1   6   4 77.7504 5.50803   2
   1   6  -4 70.0789 4.11270   4
   1  -6  -4 67.1151 4.13879   4
   1   6  -4 72.2246 4.15020   1
  -1  -6   4 68.4741 5.18802   3
   1  -6  -4 71.2162 5.52502   2
   1  -6  -4 66.9079 4.60527   3
  -1   6   4 68.7397 4.47304   3
  -1  -6   4 68.6011 3.66231   1
   1  -6  -4 70.5171 4.05496   1
  -1  -6   4 71.3981 5.19223   2
  -1  -6   3 35.8930 4.07053   2
   1  -6  -3 30.2353 2.47532   4
  -1  -6   3 40.7668 4.07167   3
   1  -6  -3 33.3396 4.97598   2
   1  -6  -3 34.0306 3.72567   3
  -1   6   3 29.0642 2.17063   1
   1   6  -3 29.2743 4.61462   2
  -1  -6   3 33.5941 4.11610   3
  -1   6   3 30.3361 3.51851   3
  -1  -6   3 33.0811 1.89752   4
  -1   6   3 32.9305 1.87257   4
  -1  -6   3 30.8854 2.51469   1
   1  -6  -3 31.7628 2.67581   1
   1  -6  -2 1951.96 69.1999   2
   1  -6  -2 1928.81 68.7640   3
  -1  -6   2 1853.02 68.8168   3
   1   6  -2 1981.63 69.0752   2
  -1   6   2 1935.87 68.8213   3
   1  -6  -2 1933.59 69.0482   2
  -1  -6   2 1935.45 68.8855   2
  -1  -6   2 1898.35 68.2440   1
   1  -6  -2 1935.83 68.2726   1
  -1  -6   2 1888.26 68.3471   1
  -1  -6   2 1963.60 68.9125   3
   1  -6  -1 2333.27 83.8938   2
  -1  -6   1 2322.70 83.5435   3
   1  -6  -1 2287.24 83.5223   3
  -1   6   1 2310.83 83.6092   3
  -1  -6   1 2346.01 83.6172   2
   1  -6  -1 2375.73 83.7741   2
  -1  -6   1 2348.34 82.9509   1
  -1  -6   1 2366.23 83.7112   2
  -1  -6   1 2427.33 83.1420   1
  -1  -6   1 2137.10 83.4878   3
   1  -6   0 1100.83 38.7041   3
  -1  -6   0 1070.28 38.5553   3
  -1  -6   0 1084.48 38.8505   2
   1  -6   0 1083.92 38.9755   2
  -1  -6   0 1054.67 37.9949   1
  -1  -6   0 1040.23 38.2256   1
  -1   6   0 1056.36 38.7449   3
  -1  -6   0 1082.73 38.6965   2
   1  -6   0 1087.92 38.8575   2
  -1  -6  -1 540.410 20.4559   1
  -1  -6  -1 639.915 21.5791   2
   1  -6   1 559.198 21.2520   3
  -1  -6  -1 567.197 20.9867   3
   1   6   1 568.768 21.0120   3
  -1  -6  -1 590.619 21.3401   2
   1  -6   1 597.754 21.4652   2
  -1   6  -1 592.644 21.3714   3
  -1  -6  -1 558.621 20.6570   1
  -1  -6  -2 4137.83 147.772   4
  -1  -6  -2 4226.48 147.693   4
  -1   6  -2 4227.67 147.683   4
   1  -6   2 4053.86 148.343   3
  -1  -6  -2 4751.69 148.636   2
  -1  -6  -2 4048.22 148.082   3
   1   6   2 4050.83 147.933   1
   1  -6   2 4260.53 148.464   2
  -1   6  -2 4114.82 148.556   2
  -1  -6  -2 4157.86 148.353   2
   1   6   2 4058.17 148.112   3
  -1  -6  -2 4028.26 147.857   1
  -1  -6  -3 609.062 22.4698   1
   1  -6   3 617.900 23.0968   3
  -1  -6  -3 709.810 23.3396   2
  -1  -6  -3 606.475 22.6007   3
   1   6   3 570.204 22.4278   1
   1  -6   3 600.757 22.0838   1
   1   6   3 592.919 22.9878   2
  -1   6  -3 616.845 23.3682   2
   1  -6   3 594.746 23.1912   2
   1   6   3 617.354 22.6343   3
  -1  -6  -3 642.262 22.4756   4
  -1   6  -3 630.476 22.4531   4
   1  -6   3 637.795 22.2868   4
   1   6   3 634.294 22.2843   4
  -1  -6  -4 1890.16 67.6686   4
  -1   6  -4 1837.43 67.6390   4
  -1  -6  -4 1912.51 67.6273   1
   1  -6   4 1732.72 68.0633   3
  -1   6  -4 1892.42 67.5809   1
   1   6   4 1819.06 67.5674   3
  -1  -6  -4 1870.28 67.5708   3
   1  -6   4 1934.45 67.2918   1
   1   6   4 1899.00 67.5565   1
   1   6   4 1946.71 68.0223   2
   1  -6   4 1862.46 68.1035   2
  -1   6  -4 1981.28 68.2791   2
   1   6   4 1916.34 67.4485   4
   1  -6   4 1858.33 67.4395   4
  -1  -6  -4 2001.78 68.1284   2
  -1   6  -5 88.0548 5.40674   4
  -1  -6  -5 97.4800 5.63115   4
   1  -6   5 102.842 6.85346   2
   1   6   5 115.454 6.07072   2
  -1  -6  -5 103.047 6.34786   2
  -1  -6  -5 104.265 5.03027   3
   1   6   5 99.7238 4.91896   3
   1   6   5 101.077 5.21985   1
   1  -6   5 107.479 4.59350   1
  -1   6  -5 111.895 6.79993   2
   1  -6   5 101.464 4.97469   4
   1   6   5 94.7818 4.96255   4
  -1  -6  -5 106.698 5.51593   1
  -1   6  -5 104.583 5.62791   1
  -1  -6  -6 2655.26 92.0017   4
  -1   6  -6 2468.19 91.8960   4
   1  -6   6 2572.49 92.2104   2
  -1  -6  -6 2517.40 92.0415   2
   1   6   6 2475.25 91.9295   2
  -1  -6  -6 2563.51 91.5042   3
   1   6   6 2419.24 91.4685   3
   1  -6   6 2640.45 91.4421   1
   1   6   6 2665.07 91.6620   1
  -1   6  -6 2603.21 92.2750   2
   1  -6   6 2609.58 91.6163   4
   1   6   6 2554.15 91.6151   4
  -1   6  -6 2605.26 91.8991   1
  -1  -6  -6 2577.62 91.8566   1
   1  -6   7 472.999 18.0090   4
   1   6   7 462.707 17.9972   4
  -1   6  -7 500.822 19.0633   2
   1   6   7 525.244 18.0982   1
  -1  -6  -7 461.701 18.5618   4
  -1   6  -7 468.044 18.4776   4
   1  -6   7 475.615 19.0525   2
   1  -6   7 476.599 19.0753   3
  -1  -6  -7 455.928 17.7649   3
   1   6   7 467.904 17.6535   3
  -1  -6  -7 492.459 18.7017   2
   1   6   7 445.123 18.6098   2
  -1  -6  -7 505.000 18.4842   1
   1  -6   7 465.108 17.7568   1
  -1   6  -7 498.533 18.5721   1
  -1   6  -8 58.6034 6.12996   1
   1   6   8 58.4215 5.11510   4
   1  -6   8 60.0987 5.14723   4
  -1  -6  -8 58.9790 6.04291   4
  -1   6  -8 56.4039 5.90382   4
   1  -6   8 50.0907 7.00270   2
   1  -6   8 61.5726 6.98657   3
  -1  -6  -8 55.2478 4.48082   3
   1   6   8 60.5704 4.02589   3
  -1   6  -8 76.5142 6.87376   2
   1   6   8 73.1217 5.12557   1
   1   6   8 51.2258 6.29816   2
  -1  -6  -8 62.9145 6.13710   2
  -1  -6  -8 66.6606 6.01850   1
   1  -6   8 63.3593 4.38592   1
  -1  -6  -9 3850.29 139.824   2
   1  -6   9 4020.24 140.308   3
   1   6   9 3682.40 139.835   2
   1   6   9 3863.08 139.070   3
  -1   6  -9 4129.68 140.237   2
   1  -6   9 4047.77 139.401   1
   1   6   9 3966.67 139.566   1
  -1   6  -9 3673.13 140.014   4
  -1  -6  -9 3806.52 140.095   4
  -1   6  -9 4030.12 140.040   1
  -1  -6  -9 3963.61 139.931   1
  -1  -6 -10 190.261 10.0972   2
   1  -6  10 185.245 10.8113   3
   1   6  10 170.612 10.2135   2
   1   6  10 168.670 7.77410   3
   1  -6  10 189.538 8.74122   1
   1   6  10 199.632 9.09415   1
  -1   6 -10 198.480 10.3655   1
  -1  -6 -10 193.915 10.3931   1
  -1   6 -10 205.183 10.5526   2
  -1  -6 -10 177.375 10.3920   4
  -1   6 -10 160.537 10.4367   4
   1  -6  11 576.013 22.9218   3
   1   6  11 542.405 22.2357   2
  -1   6 -11 550.829 22.6002   2
   1  -6  11 570.051 21.3220   1
   1   6  11 582.389 21.4971   1
  -1  -6 -11 543.699 21.9740   2
  -1   6 -11 554.642 22.5936   1
  -1  -6 -11 540.946 22.6571   4
  -1   6 -11 518.660 22.5621   4
  -1   6 -12 413.741 19.5409   4
  -1  -6 -12 438.502 19.8145   4
  -1   6 -12 471.136 19.5508   2
   1  -6  12 446.558 20.0235   3
  -1  -6 -12 469.952 19.1605   2
  -1   6 -12 433.463 19.5617   1
   1  -6  12 481.535 18.1099   1
   1   6  12 478.235 18.4049   1
   1  -6  13 161.023 11.4155   3
   1  -6  13 174.238 9.11095   1
   1   6  13 161.195 9.19279   1
  -1  -6 -13 165.638 11.6691   4
  -1   6 -13 151.518 11.2181   4
  -1  -6 -13 163.456 10.4327   2
   1  -6  14 640.438 26.8519   3
  -1   6 -14 622.045 27.2441   4
  -1  -6 -14 601.695 27.1075   4
  -1  -6 -14 633.489 25.8252   2
   1  -6  14 692.828 25.4976   1
   1   6  14 696.862 25.7039   1
  -1  -6 -15 1.19411 9.57030   4
  -1   6 -15-8.69206 10.1506   4
   1  -6  15 3.27717 6.50957   1
  -1  -6 -15 3.55583 8.58291   2
   1  -6  15 17.3933 9.79558   3
  -1   6 -16 6.49293 10.0277   4
  -1  -6 -16 28.0699 11.2920   4
   1  -6  16 32.8474 10.9776   3
  -1   6 -17 37.6677 12.2614   4
  -1  -6 -17 24.8084 11.7266   4
   1  -6  17 26.3018 11.0071   3
  -1  -6 -18 14.4509 12.6956   4
  -1   6 -18 0.50943 12.1710   4
   1  -6  18 13.1147 11.6631   3
   1  -7 -19 9.28979 13.8587   4
   1   7 -18 2.46958 11.8828   4
   1  -7 -18 24.5299 13.1737   4
  -1  -7  17 610.052 26.1976   3
   1   7 -17 558.456 26.5907   4
   1  -7 -17 593.580 26.9623   4
   1  -7 -16 53.7834 11.8825   4
   1   7 -16 56.6088 11.0587   4
  -1  -7  16 50.2490 10.3752   3
   1   7 -15 234.954 14.8811   4
   1  -7 -15 250.248 15.1027   4
  -1  -7  15 273.558 14.8329   3
   1  -7 -15 247.815 14.0116   2
  -1   7  15 240.725 12.0893   1
   1   7 -14 538.304 23.8670   4
   1  -7 -14 543.526 24.2288   4
  -1   7  14 566.736 22.1630   1
   1  -7 -14 554.820 23.1568   2
  -1  -7  14 602.036 24.1299   3
  -1  -7  13 428.050 18.6551   3
   1   7 -13 377.188 18.2445   4
   1  -7 -13 375.921 18.5287   4
  -1   7  13 403.273 16.5547   1
   1   7 -13 389.326 17.7702   2
   1  -7 -13 425.287 17.9046   2
  -1  -7  13 410.135 16.3303   1
  -1  -7  12 299.587 15.2558   3
   1   7 -12 309.327 14.8857   2
  -1   7  12 289.874 13.2311   1
   1  -7 -12 322.444 15.1526   4
   1   7 -12 307.140 15.0055   4
  -1  -7  12 314.090 12.9856   1
   1  -7 -12 314.768 14.7818   2
  -1  -7  11 907.495 34.9018   3
   1   7 -11 923.418 34.4059   2
  -1   7  11 910.837 33.2835   1
  -1   7  11 882.905 32.9384   3
   1  -7 -11 880.484 34.2038   2
   1   7 -11 834.909 34.2966   4
   1  -7 -11 946.322 34.6860   4
   1  -7 -11 872.154 34.1219   1
  -1  -7  11 934.836 33.2484   1
  -1  -7  10 210.881 9.50100   1
   1  -7 -10 221.538 11.2541   1
   1  -7 -10 215.772 11.6558   2
  -1   7  10 215.738 11.1563   2
  -1   7  10 195.188 9.29184   3
   1   7 -10 219.289 11.4239   1
  -1   7  10 205.099 9.67396   1
   1  -7 -10 239.687 11.6398   4
   1   7 -10 228.825 11.4790   4
   1   7 -10 188.315 11.5473   2
  -1  -7   9 557.932 20.7067   1
   1  -7  -9 576.736 21.6723   1
   1   7  -9 539.408 21.7489   1
   1  -7  -9 561.513 21.9064   2
  -1   7   9 506.074 21.8311   2
  -1   7   9 535.557 20.6763   3
   1   7  -9 538.379 21.9325   2
  -1   7   9 560.994 20.7848   1
   1   7  -9 542.124 21.7084   4
   1  -7  -9 577.913 21.9240   4
   1   7  -8 797.014 30.4616   1
  -1  -7   8 813.593 29.8120   4
   1   7  -8 804.852 30.7069   2
  -1   7   8 855.534 29.8214   1
   1  -7  -8 828.386 30.6330   4
   1   7  -8 776.867 30.5049   4
  -1  -7   8 765.778 30.7850   2
  -1  -7   8 737.326 30.9209   3
   1  -7  -8 842.092 30.0020   3
  -1   7   8 798.459 30.6918   2
   1  -7  -8 824.582 30.8258   2
  -1  -7   8 842.977 29.7756   1
   1  -7  -8 787.112 30.3600   1
   1   7  -7 2660.89 95.5115   1
  -1   7   7 2550.12 95.0432   4
  -1  -7   7 2631.61 95.0963   4
   1   7  -7 2743.32 95.8893   2
  -1   7   7 2791.94 95.1155   1
   1   7  -7 2540.35 95.5076   4
   1  -7  -7 2628.47 95.6094   4
  -1  -7   7 2649.38 95.8006   2
  -1  -7   7 2654.23 96.0044   3
   1  -7  -7 2728.26 95.2980   3
  -1   7   7 2607.48 95.2197   3
   1  -7  -7 2725.64 95.9713   2
  -1   7   7 2597.65 95.7386   2
  -1  -7   7 2758.29 95.0670   1
   1  -7  -7 2671.97 95.4738   1
  -1   7   6 56.4428 3.69405   4
  -1  -7   6 53.7826 3.75451   4
   1   7  -6 47.3979 6.01894   2
  -1   7   6 45.5324 4.49954   3
  -1   7   6 45.7253 6.04509   2
  -1   7   6 50.9305 3.73591   1
   1  -7  -6 50.8475 4.75416   4
   1   7  -6 47.7247 4.67677   4
  -1  -7   6 52.3245 6.11106   2
  -1  -7   6 58.5471 6.15302   3
   1  -7  -6 45.9066 6.69025   2
   1  -7  -6 46.8012 4.69964   3
   1  -7  -6 51.6482 4.77973   1
  -1  -7   6 48.0925 3.68088   1
   1   7  -6 51.5017 4.90484   1
  -1  -7   5 76.4057 3.94966   4
  -1   7   5 82.3413 3.96002   4
   1   7  -5 88.4188 6.55655   2
  -1   7   5 74.6685 6.43879   2
  -1   7   5 82.2995 4.19141   1
   1   7  -5 81.2512 4.90107   4
   1  -7  -5 74.3906 4.90921   4
   1   7  -5 70.4187 4.76016   1
  -1  -7   5 70.5952 6.15854   3
   1  -7  -5 83.3419 7.14416   2
  -1   7   5 81.1720 5.03176   3
   1  -7  -5 76.7533 5.14426   3
   1  -7  -5 83.5069 5.04590   1
  -1  -7   5 71.8788 3.98803   1
  -1  -7   5 76.9366 6.41508   2
  -1  -7   4 31.1087 5.22038   2
   1  -7  -4 34.8106 3.07732   4
  -1  -7   4 30.8919 5.14567   3
   1  -7  -4 38.7943 5.99411   2
   1  -7  -4 30.3559 4.09316   3
  -1   7   4 28.8207 2.69918   1
  -1   7   4 28.3186 4.28546   3
   1   7  -4 24.1013 5.56725   2
  -1  -7   4 36.2188 2.35802   4
  -1   7   4 33.5305 2.27120   4
  -1  -7   4 26.9920 2.55476   1
   1  -7  -4 25.3987 3.45130   1
   1  -7  -3 867.436 30.6246   2
   1  -7  -3 803.751 29.8404   3
  -1   7   3 809.567 29.8783   3
  -1  -7   3 803.260 30.1082   2
   1  -7  -3 820.157 30.3473   2
   1   7  -3 840.007 30.3731   2
  -1   7   3 819.909 29.1776   1
  -1  -7   3 817.749 29.1332   1
   1  -7  -3 813.725 29.2972   1
  -1  -7   3 786.110 29.1289   1
  -1  -7   3 825.245 30.1884   3
   1  -7  -2 889.993 31.3939   2
   1  -7  -2 820.487 30.7565   3
  -1  -7   2 844.944 29.8593   1
   1  -7  -2 849.861 31.1339   2
  -1   7   2 877.672 30.8190   3
  -1  -7   2 819.352 30.8780   2
  -1  -7   2 837.326 29.9552   1
  -1  -7   2 746.662 30.8198   3
   1  -7  -1 778.097 28.3490   2
  -1   7   1 764.778 27.9061   3
   1  -7  -1 769.000 28.1043   2
  -1  -7   1 762.788 27.9563   2
  -1  -7   1 750.508 28.0592   2
  -1  -7   1 741.787 26.8317   1
  -1  -7   1 756.814 26.9736   1
  -1  -7   1 763.092 27.8142   3
  -1  -7   0 1158.58 43.4570   3
  -1  -7   0 1227.06 43.9071   2
   1  -7   0 1182.86 43.9787   2
  -1  -7   0 1217.47 43.5332   3
  -1   7   0 1245.04 43.7500   3
   1  -7   0 1231.79 43.8727   2
  -1  -7   0 1208.39 43.6627   2
  -1  -7   0 1186.41 42.7721   1
  -1  -7   0 1210.38 42.9838   1
  -1  -7  -1 1687.76 55.0319   2
  -1  -7  -1 1456.97 54.4032   3
   1  -7   1 1582.01 54.8977   2
  -1  -7  -1 1481.79 54.6249   2
   1  -7   1 1474.14 54.9345   2
  -1  -7  -1 1496.44 53.9160   1
  -1  -7  -1 1514.74 54.0800   1
   1  -7   2 11.5243 4.35495   3
  -1  -7  -2 11.2782 2.75308   1
  -1  -7  -2 7.09248 3.76186   3
  -1  -7  -2 9.39600 2.28635   1
  -1  -7  -2 4.33727 5.03214   2
  -1  -7  -2 14.3282 4.59210   2
   1   7   2 9.20702 3.31556   3
   1  -7   2 15.0802 4.88837   2
  -1  -7  -3 18.6059 2.62593   4
   1  -7   3 18.6580 5.19614   2
  -1   7  -3 19.8665 2.20424   4
   1  -7   3 18.3601 4.62249   3
  -1  -7  -3 22.7920 2.27377   4
  -1  -7  -3 25.8000 5.72334   2
  -1  -7  -3 22.7202 3.79314   3
   1   7   3 22.2830 3.11247   1
   1   7   3 21.8429 3.57420   3
  -1  -7  -3 18.4699 5.22199   2
  -1   7  -3 20.3453 5.45992   2
  -1  -7  -3 21.6162 2.88827   1
  -1  -7  -4 391.280 15.7209   1
   1  -7   4 382.641 16.5511   3
  -1  -7  -4 434.181 16.8923   2
  -1  -7  -4 439.907 15.8946   3
   1  -7   4 418.152 15.1214   1
   1   7   4 425.449 16.3964   2
   1   7   4 377.599 15.6316   1
  -1   7  -4 407.089 16.9778   2
   1  -7   4 396.687 16.7556   2
   1   7   4 394.557 15.8108   3
   1  -7   4 434.543 15.4161   4
   1   7   4 442.973 15.4155   4
  -1   7  -4 435.527 15.7017   4
  -1  -7  -4 427.799 15.8024   4
   1  -7   5 10.5861 2.98280   4
   1   7   5 13.8328 3.03781   4
  -1   7  -5 11.1433 5.78070   2
   1   7   5 15.9612 3.47473   3
   1   7   5 13.8645 3.44262   1
   1   7   5 14.0581 5.21042   2
  -1   7  -5 11.4052 3.75760   4
  -1  -7  -5 17.4617 4.04050   4
   1  -7   5 12.7561 5.89773   2
   1  -7   5 14.3352 5.39224   3
  -1  -7  -5 13.7169 5.64942   2
  -1  -7  -5 13.6232 3.79170   3
  -1  -7  -5 15.3115 3.82837   1
   1  -7   5 17.6010 2.32461   1
  -1   7  -5 11.6673 3.59443   1
  -1  -7  -6 29.8683 4.88333   4
  -1   7  -6 32.7760 4.70546   4
   1  -7   6 38.7144 6.42022   2
  -1   7  -6 30.8626 4.84068   1
  -1  -7  -6 35.5783 5.92571   2
  -1  -7  -6 34.3915 4.07796   3
   1   7   6 35.6898 5.79180   2
   1   7   6 39.3438 4.16668   1
  -1   7  -6 37.1737 6.31314   2
   1   7   6 32.6308 3.75325   3
   1  -7   6 35.3188 3.91076   4
   1   7   6 29.2845 3.71200   4
   1  -7   6 32.9997 3.04138   1
  -1  -7  -6 35.8326 4.62515   1
  -1   7  -7 4764.32 177.658   4
  -1  -7  -7 5019.12 177.769   4
   1  -7   7 4982.90 178.038   2
  -1   7  -7 4885.59 177.652   1
   1   7   7 4804.21 177.741   2
  -1  -7  -7 5192.26 177.922   2
   1   7   7 4836.81 177.140   3
   1  -7   7 5119.24 177.125   1
   1   7   7 5172.18 177.397   1
  -1   7  -7 5267.82 178.185   2
  -1  -7  -7 4989.80 177.636   1
   1  -7   7 4867.73 177.296   4
  -1  -7  -8 153.819 9.19397   2
   1   7   8 162.134 8.89613   2
   1   7   8 165.840 7.25051   3
   1   7   8 168.956 8.00072   1
   1  -7   8 171.705 7.39772   1
  -1   7  -8 158.014 9.00639   1
  -1  -7  -8 163.481 8.77043   1
  -1   7  -8 178.864 10.1271   2
  -1   7  -8 134.656 8.75547   4
  -1  -7  -8 149.805 8.99519   4
   1  -7   9 616.458 27.0013   3
   1   7   9 683.204 26.4655   2
  -1   7  -9 708.706 27.1141   2
   1   7   9 725.570 25.9740   1
   1  -7   9 704.020 25.6169   1
  -1  -7  -9 725.732 26.6223   2
  -1  -7  -9 687.952 26.5730   1
  -1  -7  -9 690.531 26.8580   4
  -1   7  -9 655.909 26.6825   4
   1   7  10 16.4228 6.52148   2
  -1  -7 -10 12.0199 6.47341   2
  -1   7 -10 4.27885 7.48978   2
   1   7  10 7.11753 5.05903   1
  -1  -7 -10 3.71602 6.62850   1
   1  -7  10 7.30106 4.43696   1
  -1  -7 -10 5.31150 6.95772   4
  -1   7 -10-1.68571 6.51346   4
   1  -7  10 8.41750 7.58498   3
  -1   7 -11 184.558 11.1122   2
   1  -7  11 191.652 8.90370   1
   1   7  11 182.126 9.51857   1
  -1  -7 -11 196.511 10.6677   2
  -1   7 -11 165.964 10.6709   4
  -1  -7 -11 174.239 10.9401   4
   1  -7  11 189.400 11.5460   3
  -1  -7 -12 15.6861 8.08230   4
  -1   7 -12 6.63693 7.60677   4
  -1   7 -12 21.7365 8.30630   2
  -1  -7 -12 5.28166 7.54975   2
   1  -7  12 13.5999 5.29874   1
   1  -7  12 23.8203 8.71520   3
   1   7  12 12.2462 6.05930   1
   1  -7  13 496.721 20.8174   3
  -1  -7 -13 457.679 19.5239   2
  -1   7 -13 448.495 20.5072   4
  -1  -7 -13 428.868 20.3394   4
   1   7  13 474.629 18.8849   1
   1  -7  14 670.682 29.4391   3
  -1  -7 -14 746.206 28.7293   2
   1   7  14 765.313 28.1626   1
  -1   7 -14 704.899 29.7799   4
  -1  -7 -14 699.109 29.8281   4
  -1   7 -15 226.209 15.1141   4
  -1  -7 -15 218.466 14.9086   4
   1  -7  15 252.705 14.5732   3
  -1   7 -16-1.76730 11.3857   4
  -1  -7 -16 12.6614 11.0828   4
   1  -7  16 8.92780 10.9428   3
  -1  -7 -17 162.466 14.6421   4
  -1   7 -17 152.212 14.7309   4
   1  -7  17 149.398 13.9674   3
  -1  -7 -18 0.52166 13.5696   4
  -1  -8  16 610.940 27.0073   3
  -1  -8  15 136.490 12.0880   3
  -1  -8  14-13.0416 9.83327   3
   1  -8 -14 5.34421 9.21702   2
   1  -8 -13 414.501 18.2901   2
  -1  -8  13 409.110 19.3085   3
   1  -8 -13 409.089 19.2895   4
   1  -8 -12-1.79178 7.75169   2
   1  -8 -12-1.93290 8.85344   4
   1   8 -12-10.5705 8.35655   2
  -1  -8  12-11.6332 9.88817   3
  -1   8  11 20.6956 5.44376   1
   1  -8 -11 13.2532 8.16171   4
   1   8 -11 14.2555 7.23936   2
   1  -8 -11 20.1393 7.76626   2
  -1   8  10 421.147 16.3784   1
   1  -8 -10 420.438 17.9834   4
   1   8 -10 393.648 17.7930   2
   1  -8 -10 420.499 17.9476   2
   1  -8  -9 85.7040 8.94547   2
   1  -8  -9 81.7144 7.61190   4
   1   8  -9 74.9437 7.27553   4
  -1   8   9 73.5929 8.24510   2
  -1   8   9 88.4278 5.70998   1
  -1   8   9 81.6696 5.67741   3
   1   8  -9 81.1815 8.47079   2
  -1  -8   9 82.9503 8.81535   3
  -1  -8   8 810.100 34.1419   3
  -1   8   8 833.006 33.9394   2
   1  -8  -8 976.187 34.4110   2
  -1   8   8 902.086 33.1160   3
   1   8  -8 877.154 33.5450   4
   1  -8  -8 920.831 33.7035   4
  -1   8   8 920.914 32.9408   1
   1   8  -8 899.286 34.0759   2
   1  -8  -8 906.864 33.5739   1
  -1  -8   8 920.743 32.7746   1
  -1  -8   7 1039.58 42.3002   3
   1  -8  -7 1319.60 42.8840   2
  -1   8   7 1102.84 41.4354   3
   1   8  -7 1084.44 41.5490   4
   1  -8  -7 1112.21 41.6446   4
  -1   8   7 1133.55 41.1454   1
  -1   8   7 1127.22 42.1899   2
   1  -8  -7 1169.32 41.6680   1
  -1  -8   7 1170.76 41.0029   1
   1   8  -7 1161.41 42.3039   2
  -1  -8   6 1953.93 72.4420   2
  -1  -8   6 2011.59 72.6424   3
   1  -8  -6 2210.19 73.0070   2
  -1   8   6 1914.88 71.9358   3
   1  -8  -6 1941.02 71.8249   4
   1   8  -6 2007.66 71.8155   4
  -1   8   6 2009.94 71.5673   1
  -1   8   6 1993.09 72.4785   2
   1   8  -6 2052.39 72.6483   2
  -1  -8   6 2041.48 71.4201   1
   1  -8  -6 1955.45 71.9364   1
  -1  -8   5 706.797 27.6235   2
   1  -8  -5 712.479 26.4545   4
   1  -8  -5 781.739 28.4635   2
  -1   8   5 703.880 27.0825   3
  -1   8   5 715.268 26.3818   1
  -1  -8   5 741.388 27.8582   3
   1  -8  -5 728.607 26.7435   1
  -1  -8   5 741.268 26.1888   1
   1   8  -5 727.721 27.8081   2
  -1   8   4 242.747 10.6055   3
  -1  -8   4 241.129 11.0315   2
   1   8  -4 217.580 11.4246   2
   1  -8  -4 246.286 11.6564   2
  -1  -8   4 243.571 9.12608   1
  -1   8   4 238.190 9.34534   1
  -1  -8   4 249.218 11.3251   3
   1  -8  -4 237.762 9.62078   1
  -1  -8   4 241.254 8.96175   1
   1  -8  -4 269.590 12.3501   2
   1  -8  -3 2128.27 72.2475   2
  -1   8   3 2067.20 71.5213   3
  -1  -8   3 1971.48 71.6136   2
   1  -8  -3 2060.73 71.8530   2
  -1  -8   3 1822.72 71.5978   3
   1  -8  -3 2020.37 70.6837   1
   1  -8  -3 1940.63 70.6303   1
  -1  -8   2 414.001 16.4159   2
  -1  -8   2 403.826 16.1968   3
   1  -8  -2 417.273 16.9276   2
   1  -8  -2 406.074 16.3844   2
  -1  -8   2 386.511 16.0690   2
  -1   8   2 412.683 16.1147   3
  -1  -8   1 3068.90 113.644   3
   1  -8  -1 3197.93 114.081   2
  -1  -8   1 3148.32 113.865   2
  -1   8   1 3238.66 113.720   3
  -1  -8   1 3168.23 113.752   2
   1  -8  -1 3258.65 113.889   2
  -1  -8   0 1077.95 39.8203   3
  -1  -8   0 1091.53 39.9677   2
   1  -8   0 1089.59 40.1100   2
   1  -8   0 1067.26 40.3395   2
  -1  -8   0 1127.23 40.2662   2
  -1  -8  -1 885.823 31.2778   2
   1  -8   1 856.007 31.0551   2
  -1  -8  -1 839.019 30.7514   2
   1  -8   1 842.687 31.1898   2
   1  -8   1 820.382 30.8118   3
  -1  -8  -1 753.930 30.4494   3
  -1  -8  -1 828.918 29.6778   1
  -1  -8  -1 831.661 29.8642   1
   1  -8   2 19.8673 5.88866   2
   1  -8   2 26.8055 5.25703   3
  -1  -8  -2 34.2866 6.30884   2
  -1  -8  -2 28.3199 5.63331   2
   1  -8   2 26.4959 6.08087   2
  -1  -8  -2 27.0117 2.71969   1
  -1  -8  -2 26.9402 3.17479   1
   1  -8   3 16.4977 5.65896   2
   1  -8   3 1.61622 5.59540   3
  -1  -8  -3 7.19776 6.01417   2
  -1  -8  -3 4.47360 4.24344   3
   1   8   3 5.52011 3.93134   3
  -1  -8  -3 1.12538 5.78791   2
  -1   8  -3 2.44601 6.23546   2
  -1  -8  -3 8.18553 3.25106   1
  -1  -8  -3 2.95796 2.90199   1
   1  -8   4 23.9262 6.34883   2
   1  -8   4 19.0632 5.88662   3
  -1  -8  -4 27.2558 6.73284   2
  -1  -8  -4 22.1569 4.40307   3
  -1  -8  -4 24.1716 3.26983   4
   1   8   4 20.4220 3.72626   1
  -1   8  -4 21.1572 6.30039   2
   1   8   4 21.6832 4.14237   3
  -1  -8  -4 19.8209 5.63302   2
  -1  -8  -4 27.3496 3.83401   1
   1  -8   5 653.949 24.4972   3
  -1  -8  -5 720.965 24.8290   2
  -1  -8  -5 651.578 23.5208   3
   1   8   5 627.737 23.3251   1
   1  -8   5 627.379 22.6623   1
  -1  -8  -5 610.187 23.4348   1
  -1   8  -5 620.169 24.6690   2
   1   8   5 634.204 23.4423   3
  -1  -8  -5 618.543 23.4148   4
  -1   8  -5 603.241 23.3123   4
  -1  -8  -6 133.918 8.60814   2
  -1   8  -6 107.479 6.45121   4
  -1  -8  -6 104.030 6.60015   4
   1   8   6 106.729 7.67106   2
   1   8   6 108.253 6.05439   1
   1  -8   6 100.134 4.86103   1
  -1  -8  -6 102.364 6.59610   1
   1   8   6 105.114 6.03718   3
  -1   8  -6 118.337 8.78940   2
   1  -8   6 110.181 8.44899   3
  -1  -8  -7 87.0006 8.01046   2
  -1   8  -7 70.5726 6.39550   4
  -1  -8  -7 97.4074 6.82568   4
   1   8   7 82.4664 5.69855   1
   1   8   7 64.6591 7.18965   2
  -1  -8  -7 83.4533 6.38772   1
   1   8   7 78.9161 5.23294   3
  -1   8  -7 64.2184 8.07794   2
   1  -8   7 87.6747 8.29796   3
  -1  -8  -8 132.868 8.65548   4
  -1   8  -8 121.653 7.99346   4
   1   8   8 111.552 8.55561   2
   1   8   8 132.461 7.12784   1
  -1  -8  -8 132.914 8.23633   1
  -1   8  -8 138.018 9.67022   2
  -1  -8  -8 147.018 9.39198   2
   1   8   9 28.1018 6.90140   2
   1   8   9 33.2801 5.23643   1
  -1   8  -9 30.8694 7.72723   2
  -1  -8  -9 24.6655 7.22088   4
  -1  -8  -9 29.7619 7.27570   2
  -1  -8 -10 63.0962 8.33990   4
  -1   8 -10 58.5724 8.66794   2
   1   8  10 55.8660 5.74807   1
   1  -8  10 50.6156 8.83502   3
  -1  -8 -10 68.0767 7.97898   2
  -1  -8 -11 111.035 9.54729   4
  -1   8 -11 84.8685 9.24278   2
   1   8  11 84.3807 6.92589   1
   1  -8  11 86.2917 9.92459   3
  -1  -8 -11 89.6225 8.95308   2
   1  -8  12 164.236 12.1097   3
  -1  -8 -12 180.778 11.5107   2
  -1  -8 -12 189.800 12.3936   4
   1  -8  13 5.62867 10.0176   3
   1  -8  14 3.64701 10.2858   3
   1  -8  15 65.8234 10.9931   3
  -1  -9  15 27.1874 10.6999   3
  -1  -9  14 24.5360 10.6552   3
   1  -9 -13 54.3198 10.3907   2
  -1  -9  13 40.2082 10.6270   3
   1  -9 -12 76.8972 10.2482   2
   1  -9 -11 133.428 11.2203   2
  -1  -9  10 132.538 10.6659   3
   1  -9 -10 156.196 11.0241   2
   1   9 -10 168.614 10.8108   2
  -1  -9   9 154.576 11.4907   3
   1  -9  -9 218.094 12.1976   2
   1   9  -9 200.960 11.3608   2
  -1  -9   8 111.662 8.83245   3
   1  -9  -8 98.1844 10.0597   2
  -1   9   8 90.4314 6.41891   3
   1   9  -8 92.1114 8.97795   2
  -1  -9   7 1077.12 42.0675   3
  -1   9   7 1073.54 41.0112   3
   1   9  -7 1096.34 41.9674   2
  -1  -9   6 190.781 10.7318   3
   1  -9  -6 216.064 12.2150   2
  -1   9   6 184.113 9.11437   3
   1   9  -6 181.490 10.8410   2
   1  -9  -6 191.338 11.3591   2
  -1  -9   5 4.86749 6.76814   3
   1  -9  -5 15.7412 8.44022   2
   1  -9  -5 5.42453 7.37579   2
  -1   9   5 7.57457 4.85454   3
   1   9  -5 4.64124 7.20099   2
  -1  -9   4 705.938 28.6500   3
  -1  -9   4 735.087 28.5026   2
   1  -9  -4 774.576 28.9421   2
  -1   9   4 737.803 28.1348   3
   1  -9  -4 838.088 29.4409   2
   1  -9  -3 37.8398 7.22408   2
  -1   9   3 38.0861 5.63356   3
  -1  -9   3 33.8814 6.59805   2
  -1  -9   3 40.1552 6.81018   3
  -1  -9   3 36.8645 6.33948   2
   1  -9  -3 32.0316 8.22471   2
  -1  -9   2 2732.97 101.866   2
  -1  -9   2 2817.33 101.732   3
  -1   9   2 2942.35 101.640   3
   1  -9  -2 2860.73 101.826   2
  -1  -9   2 2787.29 101.655   2
   1  -9  -2 2838.14 102.207   2
  -1  -9   1 18.3599 5.56435   2
   1  -9  -1 18.9585 6.50234   2
   1  -9  -1 14.6793 6.36029   2
  -1  -9   1 16.2114 6.00381   2
  -1  -9   1 26.4594 5.73324   3
  -1  -9   0 109.500 7.76605   2
   1  -9   0 126.406 8.17723   2
   1  -9   0 123.461 8.53414   2
  -1  -9   0 124.472 8.36410   2
   1  -9   0 114.968 7.50779   3
  -1  -9   0 130.815 7.47698   3
   1  -9   1 1.06931 6.41977   2
   1  -9   1-1.48179 5.59525   3
  -1  -9  -1-1.06585 5.15034   3
  -1  -9  -1 7.30887 6.04697   2
   1  -9   1 0.55215 6.43330   2
  -1  -9  -1-3.37430 6.79253   2
   1  -9   2 1975.83 75.1650   2
   1  -9   2 2054.33 74.9772   3
  -1  -9  -2 1946.26 74.4647   3
  -1  -9  -2 2082.32 74.8225   2
   1  -9   3 1044.66 40.6377   2
   1  -9   3 1007.73 40.3299   3
  -1  -9  -3 1088.37 40.2987   2
   1  -9   4 2.61149 6.38347   3
  -1  -9  -4 7.97640 8.14406   2
  -1  -9  -4 5.18331 6.55012   2
   1   9   4 5.86064 4.54390   3
  -1   9  -4 5.90882 7.52169   2
   1  -9   5 404.478 18.1615   3
  -1  -9  -5 501.909 19.1319   2
  -1  -9  -5 461.341 18.2377   2
  -1   9  -5 428.880 18.4840   2
   1   9   5 413.885 16.7965   3
   1  -9   6 771.626 32.7976   3
   1   9   6 824.521 31.6310   3
  -1   9  -6 823.143 32.9644   2
   1   9   7 3687.12 135.804   2
   1  -9   7 3417.95 136.202   3
  -1   9  -7 3798.49 136.333   2
   1  -9   8 637.702 26.9014   3
  -1   9  -8 641.166 27.0597   2
  -1  -9  -9 33.3972 8.22317   2
  -1   9  -9 35.4847 8.77693   2
  -1  -9 -10 2.05773 8.33035   2
   1  -9  11 194.384 12.6297   3
   1  -9  12 100.570 10.6070   3
   1  -9  13 64.9779 11.0665   3
   1  -9  14 35.7953 11.1851   3
  -1 -10  12-0.73666 10.7603   3
   1 -10 -11 66.8909 11.7095   2
  -1 -10  11 50.2941 10.2231   3
   1 -10 -10 499.649 20.8177   2
  -1 -10  10 410.991 20.0186   3
  -1 -10   9 55.6895 8.84811   3
   1 -10  -9 69.8731 10.8444   2
   1  10  -9 58.2246 9.27881   2
  -1 -10   8 63.4109 8.89250   3
   1  10  -8 67.6896 8.74210   2
  -1 -10   7 15.0364 7.48131   3
   1 -10  -7 21.6786 9.42898   2
   1  10  -7 16.6686 7.86055   2
  -1 -10   6 360.720 16.3028   3
   1 -10  -6 406.949 17.7512   2
  -1  10   6 352.682 14.9365   3
   1  10  -6 350.943 16.4709   2
  -1 -10   5 228.582 12.5922   3
  -1  10   5 244.469 11.3484   3
   1 -10  -5 285.058 13.7691   2
  -1 -10   4 2087.09 73.1675   2
  -1 -10   4 1888.30 72.7686   3
  -1  10   4 1910.59 72.2301   3
  -1 -10   3 1311.21 48.8460   2
  -1 -10   3 1299.94 48.6394   3
  -1  10   3 1298.67 48.2325   3
   1 -10  -3 1366.26 49.1657   2
  -1 -10   2 62.7293 7.27041   3
   1 -10  -2 54.5268 8.24810   2
  -1 -10   2 50.5484 6.92339   2
  -1 -10   1 1272.30 48.5867   2
   1 -10  -1 1281.74 48.8217   2
   1 -10  -1 1388.34 48.5949   3
  -1 -10   1 1325.88 48.4954   3
   1 -10   0 426.945 17.5721   3
  -1 -10   0 420.712 17.2497   3
  -1 -10   0 446.895 17.6077   2
   1 -10   0 395.099 17.7542   2
  -1 -10   0 391.639 17.6446   2
   1 -10   1 5.98470 7.00677   2
  -1 -10  -1 6.75221 5.86180   3
   1 -10   1 12.0260 6.16060   3
  -1 -10  -1 7.47168 6.75809   2
  -1 -10  -1 21.6442 7.42827   2
   1 -10   2 130.856 9.55806   2
   1 -10   2 132.084 9.27055   3
  -1 -10  -2 134.190 8.13869   3
  -1 -10  -2 128.814 8.91744   2
  -1 -10  -2 147.304 9.61049   2
   1 -10   3 195.201 11.8160   2
   1 -10   3 187.219 10.9722   3
  -1 -10  -3 205.832 9.88608   3
  -1 -10  -3 210.744 10.7412   2
  -1 -10  -3 234.522 12.2945   2
   1 -10   4 121.926 10.1980   2
  -1 -10  -4 153.756 7.91764   3
   1 -10   4 121.143 9.49528   3
  -1 -10  -4 151.325 10.4119   2
  -1 -10  -4 138.642 9.71111   2
  -1 -10  -5 222.078 12.9653   2
   1 -10   5 188.738 11.3489   3
   1 -10   6 170.330 11.1824   3
  -1  10  -6 167.301 11.7609   2
   1 -10   7 80.7587 9.26745   3
  -1 -10  -7 79.9911 10.5499   2
  -1  10  -7 79.7472 9.89072   2
   1 -10   8 98.1146 9.69700   3
   1 -10   9 432.116 19.7993   3
   1 -10  12-0.37733 10.7109   3
  -1 -11  11 161.586 12.7810   3
  -1 -11  10 233.474 14.2666   3
  -1 -11   9 13.9635 9.35234   3
  -1 -11   8 2.21832 8.99036   3
   1 -11  -8 12.6507 11.5373   2
  -1 -11   7 9.64863 8.40585   3
   1 -11  -7 11.1344 11.1630   2
  -1 -11   6 129.747 10.2748   3
   1 -11  -6 164.658 12.6478   2
  -1 -11   5 188.314 12.0675   2
  -1 -11   5 125.090 10.0681   3
  -1  11   5 123.187 8.41755   3
   1 -11  -5 165.401 12.3562   2
  -1 -11   4 16.6832 9.05473   2
  -1 -11   4 20.1718 7.75744   3
   1 -11  -4 12.9792 9.25134   2
   1 -11  -3 225.116 11.2010   3
  -1 -11   3 197.602 11.3690   3
   1 -11  -3 193.008 12.3743   2
  -1 -11   3 192.638 11.8186   2
  -1 -11   2 15.9419 7.60193   2
  -1 -11   2 22.0007 7.16130   3
   1 -11  -2 12.3367 6.45737   3
   1 -11  -2 16.6632 7.73269   2
  -1 -11   1 373.501 16.0212   3
   1 -11  -1 393.909 16.0903   3
  -1 -11   1 334.419 15.9515   2
   1 -11  -1 358.428 16.7098   2
   1 -11   0 38.9002 8.48208   2
  -1 -11   0 39.2242 7.14304   3
   1 -11   0 27.8397 7.69644   3
  -1 -11   0 27.4446 7.85046   2
   1 -11   1 6.74814 8.23278   2
  -1 -11  -1 1.02581 5.98078   3
   1 -11   1 2.51855 7.74440   3
  -1 -11  -1 1.25600 7.53310   2
   1 -11   2 22.8710 8.49674   2
   1 -11   2 24.9254 7.99333   3
  -1 -11  -2 25.5657 6.36646   3
  -1 -11  -2 29.9798 8.34055   2
   1 -11   3 267.487 13.8353   3
  -1 -11  -3 273.083 12.6368   3
   1 -11   3 278.579 14.9357   2
  -1 -11  -3 288.177 14.4089   2
   1 -11   4 223.265 13.6299   2
   1 -11   4 214.655 12.6096   3
  -1 -11  -4 255.691 14.1758   2
   1 -11   5 271.591 15.5596   2
   1 -11   5 250.840 13.5382   3
   1 -11   6 4.26216 8.44685   3
   1 -11   7 3.84278 9.00754   3
   1 -11   8 57.8961 9.45562   3
   1 -11   9 311.607 16.2026   3
   1 -11  10 17.8063 10.0664   3
  -1 -12   9 10.2838 10.5971   3
  -1 -12   8 3.83699 9.84977   3
  -1 -12   7 13.7253 9.05209   3
  -1 -12   6 4.16896 9.25124   3
  -1 -12   5 15.7389 9.04513   3
   1 -12  -5 12.6978 10.7436   2
  -1 -12   4 10.6754 8.55653   3
   1 -12  -4-2.10340 7.93543   3
   1 -12  -4 0.31921 10.0622   2
  -1 -12   3 104.694 10.3686   2
   1 -12  -3 114.613 9.72692   3
  -1 -12   3 107.974 10.0415   3
   1 -12  -3 126.161 10.8561   2
  -1 -12   2 65.9886 8.66178   2
   1 -12  -2 70.2890 9.47512   2
  -1 -12   2 90.8952 9.33911   3
   1 -12  -2 78.7490 9.19171   3
  -1 -12   1 13.9661 7.92383   2
   1 -12  -1 13.6824 8.63145   2
  -1 -12   1 31.2944 8.18445   3
   1 -12  -1 33.9421 8.10488   3
   1 -12   0 100.130 10.4591   2
  -1 -12   0 91.9665 9.57897   2
  -1 -12   0 127.870 9.68374   3
   1 -12   0 116.796 9.79782   3
  -1 -12  -1 282.830 14.3028   3
   1 -12   1 317.714 15.1904   3
   1 -12   2 166.871 11.6956   3
  -1 -12  -2 171.062 10.5634   3
   1 -12   3 654.392 26.8810   3
   1 -12   4 62.5922 10.1977   3
   1 -12   5 312.474 16.5117   3
   1 -12   6 28.5671 10.0692   3
   1 -12   7 66.3494 10.3105   3
   1 -12   8 6.97123 9.87760   3
  -1 -13   7-4.45946 10.5001   3
  -1 -13   6 37.2823 10.4007   3
  -1 -13   5 70.3556 11.1706   3
  -1 -13   4 318.813 16.8253   3
  -1 -13   3 46.9489 10.3456   3
   1 -13  -2 15.9046 8.68333   3
  -1 -13   2 23.8410 9.06028   3
   1 -13  -1 12.9982 9.33811   3
  -1 -13   1 19.5811 9.19321   3
   1 -13   0 125.695 11.2874   3
  -1 -13   0 107.330 10.4383   3
   1 -13   1 0.66799 10.1341   3
   1 -13   2 7.18890 9.77522   3
   1 -13   3 947.579 37.5836   3
   1 -13   4 10.8140 10.7008   3
   1 -13   5 77.5636 11.4801   3
  -1 -14   4 44.4754 11.6569   3
  -1 -14   3 98.8992 11.8125   3
   1 -14   0 129.681 12.7766   3
   1 -14   1 9.98987 10.6506   3
   1 -14   2 431.577 20.8499   3
  -2   0  19-5.14989 7.77445   3
  -2   0  18 35.0643 7.64506   3
   2   0 -17-8.87595 8.39502   2
  -2   0  17-2.17356 7.20631   1
  -2   0  17-0.70527 6.68421   3
   2   0 -16 285.425 14.3144   2
  -2   0  16 286.204 13.4185   3
   2   0 -15 1.85339 7.33465   2
  -2   0  15 3.82934 6.59297   3
   2   0 -14 1984.58 70.7518   2
  -2   0  14 1906.09 70.4482   3
   2   0 -13-1.34484 7.54200   1
  -2   0  13 0.54851 5.71183   3
   2   0 -13 1.20320 6.48854   2
  -2   0  13 3.00782 6.52052   2
  -2   0  12 2098.96 76.8514   2
   2   0 -12 2284.35 76.9667   2
   2   0 -12 2044.23 77.2925   1
  -2   0  12 2077.64 76.6479   3
   2   0 -11-2.98137 4.96002   3
   2   0 -11-0.43955 5.90160   1
  -2   0  11-2.73276 4.59152   3
   2   0 -11 1.01366 5.49656   2
  -2   0  11-3.71889 5.23458   2
   2   0 -10 407.227 17.7534   1
  -2   0  10 467.467 17.4633   2
   2   0 -10 452.451 17.4392   2
   2   0 -10 443.857 17.2014   3
  -2   0  10 434.741 17.0494   3
   2   0  -9-2.60206 4.22781   3
  -2   0   9 3.81950 4.50842   2
  -2   0   9 3.32731 3.75111   3
  -2   0   8 1266.85 45.1588   2
  -2   0   8 1214.93 44.9925   3
   2   0  -8 1256.62 45.0314   3
  -2   0   7-0.96208 3.35328   3
   2   0  -7 1.05792 3.73579   3
  -2   0   7 4.37703 3.87831   2
  -2   0   6 4496.87 161.509   3
   2   0  -6 4588.87 161.529   3
   2   0  -5 0.70559 2.89305   3
  -2   0   5-0.06935 2.66912   3
   2   0  -4 434.913 16.3944   3
  -2   0   4 456.106 16.4282   3
   2   0  -3 10.4485 2.17193   2
  -2   0   3 5.39269 2.53204   3
   2   0  -2 47.6295 2.05911   2
  -2   0   0 40085.3 1420.22   3
  -2   0  -1 8.98493 1.83114   1
  -2   0  -1 3.12752 1.44486   2
   2   0   1 4.84085 1.68878   2
   2   0   1 2.67302 1.10485   3
  -2   0  -1 2.52563 1.19090   3
   2   0   2 102362. 3736.74   3
  -2   0  -2 106314. 3736.83   2
   2   0   2 104220. 3736.83   2
  -2   0  -2 101820. 3736.86   1
   2   0   2 111862. 3736.77   3
  -2   0  -3 3.23253 2.39068   1
  -2   0  -3 4.73406 1.73010   3
   2   0   3 4.91331 1.99609   3
  -2   0  -3-1.49403 2.56439   2
   2   0   3 2.68612 2.58825   2
  -2   0  -4 423.676 15.4670   1
   2   0   4 415.132 15.2713   3
  -2   0  -4 411.075 15.1701   3
   2   0   4 419.690 15.4786   2
  -2   0  -4 410.896 15.4385   2
  -2   0  -5 1.64793 3.18400   1
  -2   0  -5 0.48974 2.33730   3
   2   0   5 0.06804 2.61660   3
  -2   0  -5 1.89566 3.01183   2
   2   0   5 1.08686 3.35889   2
  -2   0  -6 62.9479 4.54879   1
   2   0   6 61.8687 4.21127   3
  -2   0  -6 71.2827 3.98604   3
   2   0   6 63.5142 4.80685   2
  -2   0  -6 67.4842 4.82809   2
   2   0   7 1.58772 3.88374   2
  -2   0  -7 2.14925 3.86277   2
  -2   0  -7 1.90691 3.16240   3
  -2   0  -7-0.12907 3.84279   1
   2   0   7-1.53267 3.42650   3
  -2   0  -8 5278.16 189.346   1
   2   0   8 5320.38 189.016   3
  -2   0  -8 5172.39 188.855   3
   2   0   8 5208.52 189.158   2
  -2   0  -8 5668.38 189.228   2
  -2   0  -9 0.29090 4.76685   2
   2   0   9 1.15805 4.63886   2
  -2   0  -9 0.28841 3.34149   3
   2   0   9-0.95359 4.08075   1
  -2   0  -9-3.80860 4.66382   1
   2   0   9-2.49048 3.79209   3
  -2   0 -10 5575.76 200.851   1
  -2   0 -10 5754.28 200.631   2
   2   0  10 5560.19 200.613   2
   2   0  10 5861.21 200.554   1
   2   0  10 5624.64 200.437   3
  -2   0 -10 5470.83 200.157   3
  -2   0 -11-2.63239 5.99051   1
   2   0  11-5.47893 4.96272   1
  -2   0 -11-0.69672 4.48451   3
   2   0  11 1.49055 4.86216   3
   2   0  11 5.12950 5.88364   2
  -2   0 -11 5.21463 6.03387   2
   2   0  12 801.932 30.7389   2
  -2   0 -12 844.766 30.8879   2
   2   0  12 811.323 30.5254   1
   2   0  12 797.712 30.3807   3
  -2   0 -13 9.29998 7.09657   2
   2   0  13 7.80367 5.67218   3
   2   0  13-1.16422 5.96121   1
  -2   0 -14 44.7047 8.51685   2
   2   0  14 30.1383 6.27458   3
   2   0  14 36.4028 6.63297   1
  -2   0 -15-12.8045 7.78984   2
   2   0  15-1.18498 6.07301   3
   2   0  15 4.04094 6.23407   1
  -2   0 -16 127.346 10.7672   2
  -2  -1  20 158.103 11.2703   3
   2  -1 -20 169.380 16.0372   4
   2   1 -20 164.138 15.7434   4
  -2  -1  19 11.2056 8.50109   3
   2  -1 -19 5.24639 11.8101   4
   2   1 -19 36.5291 12.0311   4
  -2  -1  18 23.5252 8.31133   3
  -2   1  18 14.3085 7.27252   3
   2  -1 -18-0.48332 11.0334   4
   2   1 -18 19.7636 11.2727   4
   2   1 -17 59.0228 9.21780   2
   2  -1 -17 55.9651 9.20530   2
  -2  -1  17 61.8591 7.65216   1
  -2   1  17 50.1730 7.54057   1
  -2   1  17 54.4811 7.51907   3
  -2  -1  17 59.6839 8.33215   3
   2  -1 -17 50.1121 10.8082   4
   2   1 -17 59.7602 11.1260   4
   2  -1 -16 19.3785 8.25739   2
   2   1 -16 17.6823 8.27680   2
  -2   1  16 10.6306 6.92121   1
  -2  -1  16 17.1036 6.64135   1
  -2  -1  16 11.0770 6.96935   3
  -2   1  16 7.86331 6.82663   3
   2   1 -16 10.1143 9.99226   4
   2  -1 -16 23.9005 9.91873   4
   2   1 -15 1756.74 64.5605   2
   2  -1 -15 1800.28 64.6519   2
  -2   1  15 1770.06 64.2830   1
  -2  -1  15 1794.50 64.3167   1
  -2   1  15 1734.54 64.0784   3
  -2  -1  15 1738.57 64.3315   3
   2  -1 -15 1737.39 65.5726   4
   2   1 -15 1751.49 65.6481   4
   2   1 -14 1578.44 60.1815   2
   2  -1 -14 1707.23 60.3684   2
  -2  -1  14 1670.49 60.0488   1
  -2   1  14 1721.81 60.0762   1
  -2   1  14 1584.59 59.7460   3
  -2  -1  14 1648.87 60.0860   3
   2  -1 -14 1604.15 61.1212   4
   2   1 -14 1635.27 61.1284   4
  -2   1  13 33.7740 6.86435   2
  -2  -1  13 36.8173 6.54416   2
   2   1 -13 31.9975 6.95575   2
   2  -1 -13 44.5737 7.01777   2
  -2   1  13 39.2834 6.04267   1
   2   1 -13 36.5542 7.87936   1
  -2  -1  13 37.5786 6.00393   1
  -2   1  13 31.1442 5.60061   3
  -2  -1  13 33.9957 6.45986   3
   2   1 -13 24.9395 7.37946   4
   2  -1 -13 33.3652 7.68503   4
  -2   1  12 1719.39 62.9082   2
  -2  -1  12 1826.67 62.9915   2
   2  -1 -12 1898.94 63.0697   2
   2   1 -12 1624.05 62.8236   2
  -2   1  12 1780.64 62.8642   1
  -2  -1  12 1740.14 62.7812   1
   2   1 -12 1733.07 63.3750   1
  -2   1  12 1653.60 62.5556   3
  -2  -1  12 1723.92 62.8579   3
   2  -1 -12 1675.69 63.5290   4
   2   1 -12 1683.63 63.5199   4
   2  -1 -11 1265.39 49.1621   4
   2   1 -11 1269.13 49.1700   4
   2  -1 -11 1307.54 48.3340   3
   2  -1 -11 1398.11 48.7314   2
  -2  -1  11 1316.86 48.6087   2
   2   1 -11 1353.16 49.1569   1
  -2  -1  11 1386.22 48.5843   1
   2  -1 -11 1214.23 48.9517   1
  -2   1  11 1374.24 48.5853   1
  -2  -1  11 1393.57 48.6752   3
  -2   1  11 1305.10 48.3177   3
  -2   1  11 1364.93 48.6822   2
   2   1 -10 3702.33 133.098   4
   2  -1 -10 3642.18 133.069   4
  -2  -1  10 3643.39 132.605   3
  -2   1  10 3697.50 132.400   3
   2   1 -10 3864.52 132.507   3
   2  -1 -10 3655.90 132.409   3
   2  -1 -10 3799.55 132.643   2
  -2  -1  10 3731.96 132.620   2
   2   1 -10 3733.38 132.968   1
   2  -1 -10 3455.57 132.849   1
  -2   1  10 3788.72 132.587   1
  -2  -1  10 3629.45 132.572   1
  -2   1  10 3837.72 132.651   2
   2  -1  -9 2022.51 74.7599   4
   2   1  -9 2048.16 74.7945   4
  -2   1   9 1987.49 74.1477   3
  -2  -1   9 2172.76 74.4823   3
  -2   1   9 2023.69 74.3993   4
  -2  -1   9 2096.22 74.4233   4
   2  -1  -9 2126.33 74.2484   3
   2   1  -9 2189.10 74.3409   3
   2  -1  -9 2150.67 74.4406   2
  -2   1   9 2032.57 74.3246   1
  -2  -1   9 2089.59 74.4044   1
   2   1  -9 2046.18 74.7125   1
   2  -1  -9 1921.41 74.6017   1
  -2   1   9 2037.85 74.3976   2
   2  -1  -8 261.797 11.0474   2
  -2   1   8 287.388 11.1088   4
  -2  -1   8 282.732 11.0329   4
   2  -1  -8 278.625 11.4073   4
   2   1  -8 263.880 11.4603   4
  -2   1   8 253.647 10.6185   3
   2  -1  -8 276.735 10.8993   3
   2   1  -8 241.439 10.8453   3
  -2  -1   8 286.503 11.0714   3
   2   1  -8 258.760 11.4927   1
   2  -1  -8 246.007 11.2759   1
  -2   1   8 265.146 10.8656   1
  -2  -1   8 253.540 10.8779   1
  -2   1   8 271.421 11.0685   2
   2  -1  -7 2520.53 95.5590   2
  -2   1   7 2671.98 95.6681   4
  -2  -1   7 2728.87 95.7012   4
   2  -1  -7 2649.66 95.8960   4
   2   1  -7 2686.11 95.8963   4
  -2   1   7 2632.22 95.4797   3
   2  -1  -7 2785.23 95.5186   3
  -2  -1   7 2797.35 95.7132   3
   2   1  -7 2708.55 95.5834   3
   2   1  -7 2675.25 95.8911   1
  -2  -1   7 2750.03 95.6935   1
   2  -1  -7 2544.55 95.7942   1
  -2   1   7 2734.05 95.6421   1
  -2   1   7 2582.45 95.6081   2
   2   1  -6 12552.9 452.335   2
   2  -1  -6 12592.6 452.236   3
  -2   1   6 13235.4 452.248   3
  -2  -1   6 12930.6 452.427   4
   2  -1  -6 12898.6 452.570   4
  -2   1   6 12917.3 452.420   4
   2   1  -6 12936.6 452.581   4
  -2  -1   6 12231.0 452.345   3
   2   1  -6 11977.6 452.296   3
   2   1  -6 13184.4 452.557   1
  -2   1   6 12724.0 452.365   1
   2  -1  -6 12887.7 452.504   1
  -2  -1   6 12728.8 452.424   1
  -2   1   6 12973.3 452.369   2
  -2   1   5 5.45256 2.96177   2
   2  -1  -5 5.48159 2.72528   3
  -2   1   5 3.74204 2.52978   3
  -2  -1   5 5.24838 3.00624   3
   2   1  -5 5.71750 3.52442   1
  -2  -1   5 8.46665 3.13610   1
   2  -1  -5 7.74277 3.30094   1
  -2   1   5 1.41256 2.71889   1
   2   1  -5 4.22148 2.89632   2
  -2  -1   5 5.16985 3.09652   4
   2  -1  -5 2.42179 3.47614   4
  -2   1   5 6.97378 3.23126   4
   2   1  -5 6.38788 3.30178   4
   2  -1  -4 32378.6 1146.54   3
  -2   1   4 33283.8 1146.55   3
   2  -1  -4 32274.3 1146.77   4
   2   1  -4 33467.1 1146.77   4
  -2  -1   4 33069.6 1146.70   4
  -2   1   4 32985.1 1146.70   4
  -2  -1   4 33451.0 1146.73   1
   2  -1  -4 31830.9 1146.69   1
  -2   1   4 33242.5 1146.66   1
   2   1  -4 31641.4 1146.75   1
   2   1  -4 30590.6 1146.55   2
  -2  -1   4 30880.2 1146.56   2
   2  -1  -3 27189.5 960.671   3
  -2   1   3 27483.8 960.659   3
   2   1  -3 28638.7 960.674   2
  -2  -1   3 25914.0 960.650   2
   2   1  -3 26900.1 960.837   4
  -2  -1   3 27117.0 960.814   4
  -2   1   3 26861.9 960.806   4
   2  -1  -3 27157.1 960.838   4
   2  -1  -3 26687.5 960.786   1
  -2  -1   3 27894.9 960.846   1
  -2   1   3 27326.0 960.772   1
   2   1  -3 25898.8 960.833   1
   2   1  -2 6899.19 233.744   3
  -2   1   2 6465.30 233.779   1
  -2   1   2 6450.06 233.704   3
   2  -1  -2 6557.06 233.843   4
   2   1  -2 6624.24 233.845   4
   2   1  -2 6559.56 233.648   2
  -2  -1   2 6956.49 233.673   2
  -2  -1   2 6546.81 233.842   4
  -2   1   2 6574.94 233.838   4
  -2  -1   2 6216.88 233.855   1
   2  -1  -2 6444.22 233.790   1
   2   1  -2 6530.77 233.856   1
  -2  -1   1 4880.72 153.069   3
   2   1  -1 4934.77 153.059   3
   2  -1  -1 4430.71 153.119   4
  -2  -1   1 4740.17 153.150   4
   2   1  -1 4420.19 153.118   4
  -2   1   1 3775.05 153.084   4
   2   1  -1 4271.93 153.133   1
  -2   1   1 4398.56 153.087   1
   2  -1  -1 4696.86 153.086   1
   2  -1   0 31902.8 1053.14   3
   2  -1   0 29446.2 1053.09   1
   2   1   0 28944.1 1053.17   1
  -2   1   0 29212.0 1053.06   1
   2  -1   0 28562.8 1053.16   2
  -2   1   0 30188.8 1053.14   4
  -2  -1   0 29898.1 1053.13   4
  -2  -1   0 29284.5 1053.14   4
  -2   1   0 30157.6 1053.14   4
   2  -1   1 8560.71 281.556   3
   2   1   1 7671.80 281.543   1
  -2   1  -1 7776.83 281.483   1
   2  -1   1 7058.43 281.479   1
  -2  -1  -1 8012.86 281.419   2
   2   1   1 8286.42 281.575   4
   2  -1   1 8293.38 281.576   4
  -2   1  -1 8222.60 281.574   4
  -2  -1  -1 8153.74 281.574   4
   2  -1   1 8294.95 281.575   2
  -2   1  -1 7493.15 281.531   3
  -2   1  -2 19764.4 742.981   1
   2  -1   2 21536.8 743.002   1
   2   1   2 20557.3 743.028   1
   2  -1   2 21749.9 743.020   3
  -2   1  -2 20636.9 743.062   2
   2   1   2 21504.9 742.963   2
  -2  -1  -2 19578.1 742.941   2
   2  -1   2 21130.1 743.067   2
  -2  -1  -2 21294.8 743.100   4
   2   1   2 21563.0 743.077   4
   2  -1   2 21692.4 743.079   4
  -2   1  -2 21380.8 743.093   4
  -2  -1  -3 15778.7 559.071   4
   2  -1   3 16196.5 559.052   4
   2   1   3 16257.1 559.054   4
  -2   1  -3 15698.7 559.072   4
   2  -1   3 16392.3 558.939   3
   2   1   3 15094.7 558.973   1
   2  -1   3 14915.6 558.937   1
   2  -1   3 15651.9 559.032   2
  -2  -1  -3 15797.0 558.938   2
   2   1   3 16025.8 558.944   2
  -2   1  -3 14943.1 559.006   2
   2  -1   3 16671.5 558.983   3
  -2  -1  -3 15560.5 558.742   3
  -2   1  -3 16161.4 558.988   1
   2   1   4 1784.57 66.3579   3
  -2  -1  -4 1886.20 66.7428   4
   2   1   4 1886.13 66.6664   4
   2  -1   4 1912.44 66.6731   4
  -2   1  -4 1882.67 66.7295   4
   2   1   4 1907.11 66.6012   1
   2  -1   4 1910.87 66.6701   2
   2   1   4 1947.60 66.5938   2
  -2  -1  -4 1811.77 66.5700   2
   2  -1   4 1848.18 66.5864   3
  -2  -1  -4 1846.50 66.3243   3
  -2   1  -4 1860.83 66.6284   1
   2   1   5 957.835 35.6273   3
  -2  -1  -5 977.700 36.0809   4
  -2   1  -5 1023.17 36.0797   4
   2   1   5 1040.93 36.0153   4
   2  -1   5 1017.19 35.9925   4
   2   1   5 998.474 35.8805   1
   2  -1   5 983.990 35.8411   1
  -2  -1  -5 1017.77 35.8899   2
   2  -1   5 933.519 35.9758   2
  -2   1  -5 1054.13 36.0228   2
   2   1   5 957.227 35.8823   2
  -2  -1  -5 1012.67 35.5936   3
  -2   1  -5 953.965 35.7351   3
   2  -1   5 1004.39 35.8702   3
  -2   1  -5 1003.57 35.9628   1
   2   1   6 2703.41 96.9790   3
   2  -1   6 2715.50 97.2821   4
  -2  -1  -6 2674.69 97.4140   4
  -2   1  -6 2712.01 97.4281   4
   2   1   6 2723.70 97.2847   4
   2  -1   6 2877.74 97.2072   1
   2   1   6 2791.85 97.2291   1
   2   1   6 2561.22 97.1930   2
   2  -1   6 2737.99 97.3218   2
  -2  -1  -6 2722.59 97.2472   2
  -2   1  -6 2718.17 97.3027   2
  -2   1  -6 2836.44 97.0886   3
   2  -1   6 2688.77 97.2443   3
  -2  -1  -6 2704.56 96.9128   3
  -2   1  -6 2660.93 97.3082   1
   2   1   7 1612.56 57.8679   3
   2  -1   7 1630.22 58.2079   4
  -2  -1  -7 1652.95 58.4501   4
  -2   1  -7 1680.41 58.4599   4
   2   1   7 1652.74 58.2075   4
   2  -1   7 1578.54 58.0688   1
   2   1   7 1556.70 58.0834   1
  -2   1  -7 1691.79 58.2706   2
   2   1   7 1473.29 58.0793   2
  -2  -1  -7 1679.98 58.2000   2
   2  -1   7 1674.02 58.2794   2
   2  -1   7 1578.79 58.1670   3
  -2  -1  -7 1577.98 57.7766   3
  -2   1  -7 1676.48 57.9635   3
  -2   1  -7 1598.77 58.2722   1
   2   1   8 188.399 8.07737   3
  -2   1  -8 205.754 9.29044   4
  -2  -1  -8 202.107 9.16396   4
   2   1   8 188.054 8.69090   2
  -2   1  -8 204.422 9.01247   2
   2  -1   8 182.611 8.89109   2
  -2  -1  -8 207.258 8.74751   2
  -2   1  -8 185.108 8.93943   1
   2  -1   8 191.191 8.69469   3
  -2  -1  -8 191.522 8.02666   3
  -2   1  -8 201.370 8.16644   3
   2  -1   8 203.899 8.47219   1
   2   1   8 181.386 8.54044   1
  -2   1  -9 58.2256 5.93996   4
  -2  -1  -9 47.0820 5.89139   4
  -2  -1  -9 60.0713 4.13934   3
  -2   1  -9 62.6960 4.41728   3
   2  -1   9 53.0768 5.71469   2
  -2   1  -9 51.8170 5.50745   2
  -2  -1  -9 54.0881 5.35479   2
   2  -1   9 47.0109 4.71183   1
  -2   1  -9 56.9494 5.64027   1
   2   1   9 54.0202 4.24391   3
   2  -1   9 57.6059 5.13738   3
   2   1   9 62.5088 5.43378   2
  -2  -1 -10 60.5358 6.30989   4
  -2   1 -10 54.3985 6.39742   4
   2  -1  10 67.5140 5.56683   3
   2   1  10 51.8169 4.64543   3
  -2   1 -10 55.5242 5.01558   3
  -2  -1 -10 69.0910 4.67910   3
  -2  -1 -10 62.5255 5.85580   2
  -2   1 -10 59.1789 6.15633   2
   2  -1  10 57.4763 6.19643   2
   2  -1  10 69.9072 5.30315   1
  -2   1 -10 59.8207 6.34819   1
   2   1  10 60.2702 6.20678   2
   2   1  11 1297.47 49.1496   3
   2  -1  11 1348.62 49.4821   1
   2  -1  11 1282.85 49.7136   2
  -2   1 -11 1407.22 49.7716   2
  -2  -1 -11 1416.62 49.7575   2
   2   1  11 1309.76 49.6292   2
  -2   1 -11 1363.11 50.0408   1
  -2   1 -11 1337.03 50.2755   4
  -2  -1 -11 1331.38 50.2619   4
   2  -1  11 1369.40 49.5845   3
  -2  -1 -11 1444.47 49.1155   3
  -2   1 -12 7.74104 7.14535   4
  -2  -1 -12 12.9679 7.11825   4
   2   1  12 11.5003 4.79763   3
   2  -1  12 12.7051 5.74561   3
  -2  -1 -12 18.1571 4.68986   3
  -2  -1 -12 11.3026 6.60675   2
   2  -1  12 15.3946 6.53657   2
  -2   1 -12 5.01989 6.54862   2
   2  -1  12 5.74002 5.36086   1
   2   1  12 14.3359 6.46279   2
  -2   1 -13 155.396 9.65336   2
  -2  -1 -13 165.787 9.91232   2
  -2   1 -13 149.990 10.7024   4
  -2  -1 -13 149.891 10.7757   4
   2  -1  13 158.092 8.68571   1
   2   1  13 143.649 8.17774   3
   2  -1  13 148.797 9.15658   3
  -2   1 -14 8.14533 8.64443   4
  -2  -1 -14 22.4553 8.40912   4
  -2   1 -14 30.3402 7.97477   2
  -2  -1 -14 26.9523 7.96086   2
   2  -1  14 40.5001 6.19487   1
   2  -1  14 44.4619 6.85077   3
   2   1  14 37.0669 5.82869   3
  -2   1 -15 494.452 19.9056   2
  -2  -1 -15 470.751 20.0150   2
  -2  -1 -15 415.940 21.1758   4
  -2   1 -15 434.938 21.2016   4
   2  -1  15 502.677 19.1967   1
   2  -1  15 450.324 19.2288   3
  -2  -1 -16 57.8406 9.25480   2
  -2   1 -16 52.9487 9.11858   2
   2  -1  16 43.2307 7.51563   3
  -2   1 -16 52.6025 10.9008   4
  -2  -1 -16 42.1599 10.4875   4
  -2  -1 -17 294.698 17.0653   4
  -2   1 -17 260.903 16.6081   4
  -2  -1 -18 122.210 13.7640   4
  -2   1 -18 132.223 13.6097   4
  -2  -2  21 51.5490 10.5372   3
  -2  -2  20 577.911 24.4019   3
   2   2 -20 604.144 27.6920   4
   2  -2 -20 552.552 27.7420   4
  -2  -2  19 1.85016 9.03615   3
   2  -2 -19 8.37535 11.5651   4
   2   2 -19 11.9689 11.8890   4
  -2  -2  18 50.9406 8.81633   3
   2  -2 -18 72.6630 12.0147   4
   2   2 -18 77.6703 12.0639   4
   2  -2 -17 512.032 21.0492   2
   2   2 -17 487.816 20.9110   2
  -2   2  17 493.329 19.9798   1
  -2  -2  17 487.900 19.8924   1
  -2   2  17 453.103 19.4720   3
  -2  -2  17 467.129 20.4376   3
   2  -2 -17 477.672 22.4811   4
   2   2 -17 491.872 22.6169   4
   2  -2 -16 3808.04 129.622   2
   2   2 -16 3782.55 129.655   2
  -2  -2  16 3775.00 129.282   1
  -2   2  16 3550.10 129.184   1
  -2   2  16 3437.99 128.841   3
  -2  -2  16 3473.41 129.500   3
   2  -2 -16 3440.41 130.596   4
   2   2 -16 3493.62 130.628   4
   2   2 -15 3663.80 121.697   2
   2  -2 -15 3486.18 121.608   2
  -2   2  15 3386.64 121.205   1
  -2  -2  15 3404.63 121.263   1
  -2  -2  15 3400.98 121.545   3
  -2   2  15 3241.19 120.900   3
   2  -2 -15 3129.22 122.314   4
   2   2 -15 3235.24 122.420   4
   2  -2 -14 335.525 14.6645   2
   2  -2 -14 260.327 15.3255   4
   2   2 -14 299.309 15.2690   4
  -2   2  14 326.535 13.5917   1
  -2  -2  14 316.766 13.7565   1
  -2   2  14 301.022 13.2920   3
  -2  -2  14 302.271 14.1658   3
   2  -2 -13 1292.72 47.5021   2
  -2  -2  13 1234.25 47.4565   2
   2   2 -13 1279.82 48.2362   4
   2  -2 -13 1262.23 48.1928   4
  -2   2  13 1242.03 47.4836   2
   2   2 -13 1295.69 48.0521   1
  -2  -2  13 1291.67 47.2320   1
  -2   2  13 1286.66 47.2189   1
   2  -2 -13 1294.32 48.0610   1
  -2   2  13 1328.79 46.9761   3
  -2  -2  13 1316.03 47.5604   3
  -2   2  12 1907.83 65.7545   3
   2  -2 -12 1819.37 66.1140   2
  -2  -2  12 1646.84 66.0615   2
   2  -2 -12 1721.63 66.6862   4
   2   2 -12 1766.58 66.6863   4
   2  -2 -12 1841.22 65.7522   3
  -2  -2  12 1876.74 66.2747   3
  -2   2  12 1797.14 65.9241   1
  -2  -2  12 1919.65 66.0274   1
   2   2 -12 1854.63 66.6239   1
   2  -2 -12 1846.87 66.6055   1
  -2   2  12 1804.01 66.1808   2
  -2   2  11 949.948 34.3645   3
   2  -2 -11 957.960 34.7755   2
   2  -2 -11 875.177 35.2443   4
   2   2 -11 872.164 35.2437   4
  -2  -2  11 921.355 34.8662   3
   2  -2 -11 978.264 34.3789   3
  -2   2  11 945.440 34.5870   1
   2  -2 -11 912.992 35.1342   1
  -2  -2  11 952.871 34.6114   1
   2   2 -11 930.551 35.2027   1
  -2   2  11 929.972 34.7959   2
  -2   2  10 2277.10 80.2033   3
   2  -2 -10 2304.08 80.5486   2
   2   2 -10 2117.91 80.8857   4
   2  -2 -10 2133.10 80.8840   4
  -2  -2  10 2421.64 80.6957   3
   2  -2 -10 2248.87 80.2861   3
  -2  -2  10 2153.23 80.4045   1
   2   2 -10 2163.06 80.8119   1
   2  -2 -10 2191.01 80.7729   1
  -2   2  10 2314.59 80.4247   1
  -2   2  10 2219.38 80.5225   2
  -2   2   9 524.763 19.5831   4
  -2  -2   9 522.954 19.6192   4
  -2   2   9 527.743 19.2896   3
   2  -2  -9 520.503 19.4006   3
   2   2  -9 471.957 19.6023   2
   2  -2  -9 532.575 19.7143   2
   2   2  -9 504.075 20.0663   4
   2  -2  -9 507.919 19.9979   4
  -2  -2   9 481.999 19.7449   3
   2   2  -9 580.572 19.6254   3
   2   2  -9 510.201 20.0613   1
   2  -2  -9 498.387 19.9215   1
  -2   2   9 517.740 19.4865   1
  -2  -2   9 497.019 19.5197   1
  -2   2   9 495.236 19.6483   2
  -2   2   8 172.792 7.75886   4
  -2  -2   8 173.727 7.70613   4
   2  -2  -8 164.322 8.24202   4
   2   2  -8 168.986 8.17497   4
   2   2  -8 152.434 7.61567   3
  -2  -2   8 162.135 7.91233   3
   2   2  -8 162.648 7.91517   2
   2  -2  -8 174.991 7.90653   2
  -2   2   8 163.946 7.48389   1
   2  -2  -8 147.146 8.07790   1
   2   2  -8 157.348 8.33506   1
  -2  -2   8 165.440 7.62831   1
   2  -2  -8 154.371 7.34502   3
  -2   2   8 174.568 7.29964   3
  -2   2   8 160.420 7.90837   2
  -2  -2   7 4563.96 163.118   4
   2  -2  -7 4457.86 163.347   4
  -2   2   7 4529.15 163.100   4
   2   2  -7 4593.74 163.367   4
  -2  -2   7 5053.09 163.282   3
   2   2  -7 4873.53 163.113   3
  -2  -2   7 4282.68 163.086   2
   2  -2  -7 4531.64 163.133   2
   2   2  -7 4681.28 163.091   2
  -2   2   7 4678.77 163.053   1
   2  -2  -7 4409.55 163.225   1
   2   2  -7 4354.01 163.316   1
  -2  -2   7 4530.62 163.140   1
   2  -2  -7 4616.02 162.940   3
  -2   2   7 4591.13 162.907   3
  -2   2   7 4517.21 163.136   2
   2  -2  -6 3594.26 127.248   4
   2   2  -6 3544.54 127.236   4
  -2   2   6 3539.67 127.022   4
  -2  -2   6 3514.34 127.034   4
  -2  -2   6 3895.29 127.144   3
  -2  -2   6 3527.23 127.018   2
   2   2  -6 3716.47 127.004   2
  -2  -2   6 3616.86 127.092   1
   2  -2  -6 3537.97 127.135   1
  -2   2   6 3585.77 126.971   1
   2   2  -6 3460.56 127.210   1
  -2   2   6 3537.20 126.835   3
   2  -2  -6 3492.24 126.843   3
   2  -2  -6 3450.54 127.039   2
  -2   2   6 3512.56 127.054   2
  -2   2   5 20632.2 738.994   2
   2  -2  -5 20719.6 739.015   2
   2  -2  -5 20777.5 738.843   3
  -2   2   5 20829.6 738.815   3
   2   2  -5 21462.3 738.949   2
  -2  -2   5 21933.4 738.973   2
   2   2  -5 20745.3 739.131   1
  -2  -2   5 20095.8 739.016   1
   2  -2  -5 20845.1 739.034   1
  -2   2   5 20849.8 738.923   1
   2   2  -5 20738.5 739.121   4
  -2  -2   5 21037.0 739.002   4
   2  -2  -5 20597.7 739.140   4
  -2   2   5 20360.1 738.987   4
   2   2  -4 29045.3 1030.96   4
  -2  -2   4 29302.0 1030.88   4
  -2   2   4 28536.3 1030.86   4
   2  -2  -4 28832.3 1030.96   4
   2   2  -4 29031.7 1030.84   3
   2  -2  -4 29714.8 1030.75   3
  -2   2   4 29642.7 1030.72   3
   2   2  -4 29455.9 1030.79   2
  -2  -2   4 29723.3 1030.80   2
   2   2  -4 28888.8 1030.97   1
  -2   2   4 28916.8 1030.78   1
  -2  -2   4 28274.0 1030.91   1
   2  -2  -4 28881.9 1030.87   1
  -2   2   4 29917.9 1030.91   2
   2  -2  -4 27499.2 1030.88   2
  -2   2   3 83.9217 4.23012   4
  -2  -2   3 89.9868 4.20298   4
   2  -2  -3 82.5249 4.35386   4
   2   2  -3 83.5066 4.39470   4
   2   2  -3 79.1252 3.90826   2
  -2  -2   3 80.4627 3.92574   2
   2   2  -3 79.7293 4.23784   3
  -2  -2   3 73.9007 4.27530   3
   2  -2  -3 76.8111 3.81536   3
  -2   2   3 76.0923 4.42997   2
  -2   2   3 70.9350 3.76767   3
  -2  -2   3 90.8422 4.49962   1
  -2   2   3 79.8142 3.80508   1
   2  -2  -3 86.8513 4.04825   1
   2   2  -3 81.2057 4.54588   1
   2  -2  -2 13082.5 467.835   1
  -2  -2   2 13073.1 467.976   1
   2   2  -2 12274.8 467.927   1
   2   2  -2 13453.7 467.910   4
   2  -2  -2 13304.6 467.899   4
   2   2  -2 14030.2 467.888   3
  -2  -2   2 13820.6 467.909   3
  -2   2   2 12501.0 467.944   2
   2  -2  -2 13411.9 467.853   3
  -2   2   2 13021.3 467.852   3
  -2  -2   2 13173.0 467.801   2
   2   2  -2 13317.8 467.789   2
  -2   2   2 13059.9 467.895   4
  -2  -2   2 13035.1 467.903   4
  -2   2   2 13204.9 467.796   1
  -2  -2   1 6386.20 232.448   3
   2   2  -1 6611.26 232.429   3
   2   2  -1 6538.26 232.483   1
  -2  -2   1 6270.98 232.528   1
  -2   2   1 6243.50 232.490   3
  -2   2   1 6464.89 232.453   4
   2   2  -1 6692.97 232.424   4
  -2  -2   1 6406.36 232.466   4
   2  -2  -1 6601.61 232.426   4
  -2  -2   1 6825.87 232.371   2
   2   2  -1 6740.97 232.384   2
  -2  -2   0 11925.1 423.596   3
  -2  -2   0 12221.8 423.604   2
   2   2   0 11986.5 423.720   1
   2  -2   0 11700.4 423.557   1
  -2  -2   0 11815.1 423.662   1
  -2  -2   0 11909.9 423.589   2
  -2  -2   0 11882.2 423.574   3
  -2  -2   0 11607.4 423.642   4
  -2   2   0 11985.3 423.643   4
  -2   2   0 12470.3 423.637   4
  -2  -2   0 12089.9 423.637   4
   2   2   1 13271.2 444.120   2
  -2  -2  -1 12568.1 444.101   2
   2  -2   1 11680.7 444.238   3
  -2  -2  -1 13190.9 443.992   3
   2   2   1 12524.1 444.182   1
   2  -2   1 12723.8 444.062   1
  -2  -2  -1 12313.4 444.159   1
  -2   2  -1 12758.7 444.064   1
  -2  -2  -1 11097.1 443.980   3
   2   2   1 12950.3 444.173   4
   2  -2   1 13004.5 444.177   4
  -2  -2  -1 13048.4 444.180   4
  -2   2  -1 12943.3 444.172   4
  -2  -2  -2 16653.8 605.927   1
   2  -2   2 16899.6 605.843   1
   2   2   2 17105.5 605.929   1
  -2   2  -2 16860.9 605.860   1
  -2   2  -2 16820.5 606.009   3
   2  -2   2 17575.7 606.054   2
   2  -2   2 17641.1 606.011   3
  -2  -2  -2 16399.6 605.865   2
   2   2   2 16645.1 605.879   2
  -2  -2  -2 17685.6 605.972   4
  -2   2  -2 17495.6 605.966   4
   2   2   2 17416.5 605.942   4
   2  -2   2 17706.6 605.949   4
   2  -2   3 1794.21 62.8564   2
  -2  -2  -3 1877.42 62.6982   2
   2  -2   3 1705.89 62.7598   3
  -2  -2  -3 1737.55 62.4027   3
   2   2   3 1788.21 62.7121   1
   2  -2   3 1689.16 62.6207   1
  -2  -2  -3 1751.13 62.7473   1
  -2   2  -3 1824.72 62.6999   1
   2  -2   3 1640.78 62.7404   3
   2   2   3 1741.63 62.6652   2
  -2   2  -3 1753.12 62.7820   4
  -2  -2  -3 1754.72 62.7851   4
   2  -2   3 1776.35 62.7499   4
   2   2   3 1821.85 62.7582   4
   2  -2   4 1898.83 77.0180   3
  -2  -2  -4 2153.35 76.6879   3
   2   2   4 2186.02 76.9939   2
   2  -2   4 2082.56 76.9181   1
   2   2   4 2180.92 77.0042   1
  -2  -2  -4 2179.26 77.0406   1
  -2   2  -4 2162.57 77.0119   1
   2  -2   4 2278.93 77.0292   3
  -2   2  -4 2135.00 77.1302   2
   2   2   4 2191.79 77.0574   4
  -2   2  -4 2172.84 77.1210   4
   2  -2   4 2221.20 77.0590   4
  -2  -2  -4 2198.99 77.1204   4
   2  -2   4 2146.58 77.1670   2
  -2  -2  -4 2211.17 76.9854   2
   2  -2   5 8665.53 303.913   2
  -2  -2  -5 8263.60 303.743   2
  -2  -2  -5 8505.31 303.457   3
   2  -2   5 8152.60 303.829   3
   2   2   5 8944.46 303.455   3
   2   2   5 8771.48 303.784   1
   2  -2   5 8744.19 303.728   1
  -2  -2  -5 8306.29 303.831   1
  -2   2  -5 8514.89 303.828   1
  -2   2  -5 8295.79 303.878   2
   2  -2   5 8786.28 303.765   3
   2  -2   5 8732.45 303.842   4
  -2   2  -5 8645.48 303.927   4
  -2  -2  -5 8497.85 303.925   4
   2   2   5 8675.20 303.837   4
   2   2   5 8038.40 303.743   2
   2  -2   6 99.7135 5.86822   3
  -2  -2  -6 101.023 4.49909   3
   2   2   6 91.9576 4.40184   3
  -2   2  -6 93.3704 5.70484   4
  -2  -2  -6 87.0816 5.58302   4
   2   2   6 94.7409 5.54167   4
   2  -2   6 103.008 5.48049   4
   2   2   6 103.162 5.30684   1
   2  -2   6 90.3391 4.96460   1
   2  -2   6 93.3711 6.15966   2
  -2   2  -6 104.141 6.03179   2
  -2  -2  -6 96.3119 5.31762   2
  -2   2  -6 97.2417 5.57766   1
  -2  -2  -6 91.8638 5.70214   1
   2   2   6 76.5315 5.50416   2
   2  -2   7 6158.94 204.305   3
  -2  -2  -7 5642.76 203.767   3
   2   2   7 5556.77 203.786   3
   2   2   7 5721.97 204.203   4
  -2   2  -7 5845.61 204.448   4
   2  -2   7 5722.27 204.198   4
  -2  -2  -7 5863.41 204.447   4
   2  -2   7 5583.40 204.075   1
   2   2   7 6050.18 204.172   1
  -2  -2  -7 5782.86 204.294   1
  -2   2  -7 5599.64 204.275   1
   2  -2   7 5787.95 204.292   2
  -2  -2  -7 5750.77 204.154   2
  -2   2  -7 5811.70 204.275   2
   2   2   7 5582.60 204.146   2
  -2   2  -8 549.775 21.3955   4
  -2  -2  -8 570.885 21.4423   4
   2   2   8 543.458 20.4919   3
   2  -2   8 565.328 21.3689   2
  -2  -2  -8 559.467 21.0715   2
  -2   2  -8 541.070 21.2516   2
   2   2   8 557.936 20.9599   1
   2  -2   8 553.296 20.8832   1
  -2   2  -8 572.944 20.8549   3
  -2  -2  -8 549.172 20.4647   3
   2  -2   8 613.815 21.2926   3
  -2  -2  -8 556.986 21.3102   1
  -2   2  -8 549.227 21.2383   1
   2   2   8 560.635 21.1380   2
  -2  -2  -9 612.714 24.2967   4
  -2   2  -9 613.251 24.3187   4
   2   2   9 593.751 23.2555   3
  -2  -2  -9 647.759 23.9368   2
  -2   2  -9 631.851 24.0594   2
   2  -2   9 626.483 24.1681   2
   2   2   9 651.088 23.7932   1
   2  -2   9 663.987 23.7334   1
   2  -2   9 661.719 24.1019   3
  -2  -2  -9 645.406 23.2091   3
  -2  -2  -9 618.123 24.1449   1
  -2   2  -9 636.087 24.1895   1
   2   2   9 635.292 23.9377   2
  -2   2 -10 682.099 27.0862   4
  -2  -2 -10 671.980 27.1279   4
   2   2  10 689.659 25.9389   3
  -2   2 -10 704.773 26.7779   2
  -2  -2 -10 717.686 26.7408   2
   2  -2  10 683.302 26.8885   2
   2  -2  10 742.696 26.4294   1
   2   2  10 690.823 26.5124   1
   2  -2  10 763.813 26.8372   3
  -2  -2 -10 702.989 25.9147   3
   2   2  10 709.876 26.6545   2
  -2   2 -10 675.302 26.9334   1
  -2  -2 -10 733.546 26.9597   1
  -2   2 -11 85.2696 7.77293   4
  -2  -2 -11 66.4994 7.70493   4
   2   2  11 69.4865 5.23413   3
   2  -2  11 59.2444 6.85328   3
  -2   2 -11 58.7109 7.42869   2
   2  -2  11 73.5766 7.44403   2
  -2  -2 -11 63.2155 6.89462   2
  -2  -2 -11 67.3340 5.15769   3
   2   2  11 77.3168 6.37765   1
  -2  -2 -11 68.0111 7.45327   1
   2  -2  11 79.1066 6.01092   1
  -2   2 -11 72.2309 7.82700   1
   2   2  11 46.8220 6.89667   2
   2   2  12 184.944 8.81288   3
  -2  -2 -12 194.132 10.3673   2
  -2   2 -12 195.835 10.5119   2
   2  -2  12 184.980 9.52744   1
   2   2  12 204.135 9.75201   1
   2  -2  12 192.392 10.2459   3
  -2   2 -12 185.106 11.1575   4
  -2  -2 -12 182.924 11.1589   4
   2   2  12 198.403 10.1603   2
  -2   2 -13 145.173 9.86213   2
  -2  -2 -13 154.762 9.50903   2
   2  -2  13 154.030 9.32921   3
   2  -2  13 147.884 8.65856   1
   2   2  13 134.285 8.66328   1
   2   2  13 158.312 7.74483   3
  -2  -2 -13 132.297 10.6271   4
  -2   2 -13 147.315 10.6116   4
   2   2  14 466.152 18.0963   1
   2  -2  14 425.631 17.9998   1
   2  -2  14 442.781 18.5640   3
  -2  -2 -14 458.636 18.6140   2
  -2   2 -14 444.365 18.8432   2
  -2   2 -14 402.254 19.4937   4
  -2  -2 -14 404.557 19.5671   4
   2  -2  15 146.888 8.91197   1
   2   2  15 150.068 9.06810   1
  -2  -2 -15 130.435 12.0686   4
  -2   2 -15 144.137 11.7635   4
   2  -2  15 147.944 10.0696   3
  -2  -2 -15 141.031 10.4171   2
  -2   2 -15 148.430 10.2376   2
  -2   2 -16 2.98661 9.85383   4
  -2  -2 -16-6.55135 10.3098   4
   2  -2  16-8.66196 8.04416   3
  -2  -2 -16-5.44304 8.48318   2
  -2   2 -17 13.9406 11.4669   4
  -2  -2 -17 33.5063 11.3543   4
   2  -2  17 7.17689 8.05096   3
  -2  -2 -18-11.7947 11.5364   4
  -2   2 -18 19.1543 11.9732   4
  -2  -3  21 15.1272 10.7419   3
   2   3 -20 3.86808 12.9765   4
   2  -3 -20 17.8376 12.3151   4
  -2  -3  20-0.67863 9.91763   3
   2   3 -19 269.005 17.3738   4
   2  -3 -19 269.227 17.5281   4
  -2  -3  19 270.845 14.6826   3
   2  -3 -18 18.8510 10.9412   4
   2   3 -18 14.9177 10.8523   4
  -2  -3  18 23.0988 9.17637   3
   2  -3 -17 413.618 20.7632   4
   2   3 -17 400.427 20.8862   4
  -2  -3  17 427.711 18.4031   1
  -2  -3  17 445.952 19.5958   3
   2  -3 -17 475.206 19.6232   2
   2  -3 -16 487.527 23.4720   4
   2   3 -16 507.397 23.4240   4
  -2  -3  16 562.375 21.6537   1
  -2   3  16 513.037 21.4134   1
  -2  -3  16 566.123 22.5287   3
  -2   3  16 521.283 20.9713   3
   2  -3 -16 559.741 22.3760   2
   2  -3 -15 33.9181 10.2545   4
   2   3 -15 33.1420 10.0923   4
  -2   3  15 21.3803 6.60270   1
  -2  -3  15 36.5791 7.28883   1
  -2  -3  15 34.6050 8.62158   3
  -2   3  15 10.6123 6.26162   3
   2  -3 -15 35.2143 8.43593   2
  -2  -3  14 349.184 15.7530   3
   2   3 -14 323.416 16.4912   4
   2  -3 -14 336.697 16.4724   4
  -2  -3  14 340.803 14.7537   1
  -2   3  14 343.862 14.5685   1
  -2   3  14 342.468 14.2458   3
   2  -3 -14 339.239 15.5467   2
  -2   3  13 27.1825 7.26043   2
   2  -3 -13 35.3184 7.95001   4
   2   3 -13 23.3228 8.29765   4
   2   3 -13 23.3368 8.02407   1
  -2   3  13 30.1608 5.93499   1
   2  -3 -13 34.6285 7.91702   1
  -2  -3  13 34.6971 6.02083   1
  -2  -3  13 34.7466 7.81309   3
  -2   3  13 24.9048 5.41527   3
   2  -3 -13 27.0345 7.43401   2
   2  -3 -12 207.207 10.2508   2
   2   3 -12 174.405 10.5906   2
  -2   3  12 215.500 9.06992   3
  -2  -3  12 202.200 10.5051   3
   2  -3 -12 203.564 9.50340   3
   2  -3 -12 178.645 10.8671   4
   2   3 -12 177.299 11.0301   4
  -2   3  12 198.546 10.2868   2
  -2   3  12 196.024 9.51425   1
   2   3 -12 185.393 11.0410   1
  -2  -3  12 209.424 9.65048   1
   2  -3 -12 202.230 10.8694   1
   2  -3 -11 22.1431 4.75929   3
  -2  -3  11 26.2248 5.88803   3
  -2   3  11 19.4831 4.10501   3
   2  -3 -11 20.0006 5.71939   2
   2   3 -11 22.6497 5.84388   2
   2   3 -11 19.0893 6.27268   1
   2  -3 -11 25.7913 6.24506   1
  -2   3  11 23.0468 4.67168   1
  -2  -3  11 23.8766 4.94003   1
  -2   3  11 23.6488 5.89067   2
   2  -3 -11 29.7294 6.34711   4
   2   3 -11 23.2253 6.33489   4
  -2  -3  10 1984.95 69.9083   3
   2  -3 -10 1988.57 69.3157   3
  -2   3  10 1891.37 69.2132   3
   2  -3 -10 1878.66 70.0410   4
   2   3 -10 1930.69 70.0899   4
  -2   3  10 1930.08 69.7083   2
   2   3 -10 1855.71 69.9483   1
  -2   3  10 2022.99 69.4884   1
   2  -3 -10 1869.10 69.8535   1
  -2  -3  10 1943.99 69.5209   1
   2   3 -10 2092.85 69.7347   2
  -2  -3  10 1682.48 69.5794   2
   2  -3 -10 1978.66 69.7078   2
  -2  -3   9 74.2211 6.24011   2
   2   3  -9 95.3637 6.15809   2
  -2   3   9 81.5622 6.16534   2
   2  -3  -9 88.9969 5.93390   2
   2  -3  -9 90.5128 5.26605   3
  -2   3   9 88.5443 5.13356   3
  -2  -3   9 96.6809 6.08311   3
  -2   3   9 88.4809 5.64940   4
   2  -3  -9 91.9128 6.44858   4
   2   3  -9 93.3130 6.43308   4
  -2  -3   9 93.8329 5.61167   4
   2  -3  -9 86.0007 6.24186   1
  -2  -3   9 84.4387 5.47470   1
  -2   3   9 85.6782 5.31375   1
   2   3  -9 80.8810 6.55541   1
   2   3  -8 29.8160 5.53479   1
   2   3  -8 35.0694 4.76148   3
  -2  -3   8 41.1610 5.04005   3
   2  -3  -8 36.7395 4.00144   3
  -2   3   8 27.7040 3.70216   3
  -2  -3   8 37.0387 4.28593   4
  -2   3   8 31.5930 4.32249   4
   2   3  -8 29.6596 5.01063   4
   2  -3  -8 28.6860 4.86650   4
   2  -3  -8 31.6436 4.64631   1
  -2  -3   8 26.5100 4.38346   1
  -2   3   8 31.0926 3.86854   1
  -2   3   8 29.2060 4.91495   2
   2  -3  -8 46.3497 4.94755   2
   2   3  -8 42.7868 5.01398   2
  -2  -3   8 28.8711 5.07412   2
  -2  -3   7 109.567 6.71539   3
   2  -3  -7 116.633 5.80040   3
  -2   3   7 106.282 5.65659   3
   2   3  -7 116.110 6.27077   2
  -2  -3   7 121.685 6.68056   2
   2  -3  -7 113.275 6.77514   4
  -2   3   7 113.927 5.94796   4
  -2  -3   7 110.468 6.21881   4
   2   3  -7 107.293 6.48236   4
  -2  -3   7 119.014 6.27155   1
   2   3  -7 121.247 6.90716   1
  -2   3   7 126.808 5.88786   1
   2  -3  -7 120.319 6.60712   1
  -2   3   7 111.145 6.60214   2
   2  -3  -7 125.556 6.59764   2
   2  -3  -6 24099.3 858.168   3
  -2   3   6 24921.8 858.128   3
   2   3  -6 23974.9 858.287   2
  -2  -3   6 24838.7 858.348   2
   2  -3  -6 24024.0 858.517   4
  -2   3   6 23977.4 858.263   4
   2   3  -6 24324.1 858.516   4
  -2  -3   6 24017.8 858.284   4
  -2   3   6 24924.0 858.211   1
   2   3  -6 24388.1 858.516   1
  -2  -3   6 23922.5 858.336   1
   2  -3  -6 23779.2 858.381   1
  -2   3   6 23625.2 858.399   2
   2  -3  -6 23670.5 858.404   2
   2   3  -5 282.442 11.4766   1
   2   3  -5 264.500 11.2201   3
   2  -3  -5 295.723 10.9265   3
  -2   3   5 280.345 10.7986   3
  -2   3   5 291.255 10.8673   1
  -2  -3   5 277.365 11.1324   1
   2  -3  -5 276.047 11.0913   1
  -2  -3   5 273.801 11.2342   2
   2   3  -5 285.864 11.1230   2
   2   3  -5 285.964 11.3343   4
  -2  -3   5 286.966 11.0630   4
   2  -3  -5 280.044 11.3655   4
  -2   3   5 281.668 11.0222   4
   2  -3  -5 296.995 11.4104   2
  -2   3   5 287.498 11.4126   2
   2   3  -4 35.3557 3.39137   4
  -2  -3   4 34.7055 3.20390   4
   2  -3  -4 29.8533 3.51430   4
  -2   3   4 30.3027 3.12328   4
  -2  -3   4 40.7898 3.80114   3
   2   3  -4 37.4649 3.57639   3
  -2   3   4 28.4744 3.76030   2
   2  -3  -4 24.8748 3.69025   2
   2  -3  -4 34.4170 2.94615   3
  -2   3   4 32.5801 2.73593   3
  -2  -3   4 32.6745 3.54213   2
   2   3  -4 33.6660 3.33116   2
   2   3  -4 26.0000 3.61116   1
  -2   3   4 42.7407 2.67257   1
   2  -3  -4 32.0671 3.22482   1
  -2  -3   4 27.4841 3.16959   1
   2   3  -3 534.700 19.2967   4
   2  -3  -3 522.692 19.2636   4
  -2   3   3 525.234 19.1462   4
  -2  -3   3 541.807 19.1747   4
  -2  -3   3 527.142 19.1954   2
  -2  -3   3 556.462 19.3864   3
   2   3  -3 580.353 19.3179   3
   2   3  -3 507.413 19.3313   1
  -2   3   3 520.353 19.4457   2
   2  -3  -3 523.958 19.4617   2
  -2   3   3 523.401 19.1364   3
   2  -3  -3 517.868 19.1564   3
   2   3  -3 508.962 19.1553   2
  -2  -3   3 503.269 19.3086   1
   2  -3  -3 514.475 19.1236   1
  -2   3   3 513.763 18.9705   1
   2   3  -2 12876.0 442.694   2
  -2  -3   2 12669.6 442.679   2
  -2   3   2 12465.3 442.879   2
   2   3  -2 12232.4 442.644   4
   2  -3  -2 12424.2 442.651   4
   2   3  -2 12566.8 442.701   3
  -2  -3   2 12512.9 442.768   3
   2  -3  -2 12016.1 442.883   2
   2  -3  -2 12317.3 442.714   3
  -2   3   2 12416.6 442.729   3
  -2   3   2 12584.5 442.501   1
  -2   3   2 12603.1 442.651   4
  -2  -3   2 12419.2 442.658   4
   2   3  -2 12546.1 442.716   1
  -2  -3   2 12282.1 442.787   1
   2  -3  -2 12535.8 442.586   1
  -2  -3   1 29604.5 1091.01   3
   2   3  -1 31636.2 1090.99   2
  -2  -3   1 30932.4 1090.98   3
  -2  -3   1 30540.3 1090.96   2
  -2  -3   1 30301.9 1090.95   1
   2  -3  -1 32061.6 1091.06   3
  -2   3   1 31101.5 1091.09   3
  -2  -3   1 31035.8 1091.04   1
  -2  -3   1 30118.2 1090.92   4
   2  -3  -1 31065.7 1090.85   4
   2   3  -1 30810.2 1090.85   4
  -2   3   1 30586.7 1090.92   4
  -2  -3   0 12.8639 1.84126   1
  -2  -3   0 10.9986 2.10640   2
  -2   3   0 11.1977 2.53586   3
  -2  -3   0 9.18535 1.93862   3
  -2   3   0 7.99051 3.01430   2
  -2  -3   0 13.6790 2.10814   2
  -2  -3   0 10.9612 1.85611   4
  -2   3   0 10.5172 1.77472   4
  -2  -3   0 13.0304 1.94843   3
  -2   3   0 14.5907 1.50297   4
  -2  -3   0 13.1993 1.51700   4
  -2  -3  -1 68.0734 3.23868   3
   2   3   1 76.4357 3.53364   2
   2   3   1 70.2681 3.50463   1
   2  -3   1 79.6279 2.99834   1
  -2  -3  -1 63.8066 3.33965   1
   2   3   1 73.4506 3.24143   3
  -2   3  -1 79.3956 4.37046   2
  -2  -3  -1 70.1123 3.56508   2
   2  -3   1 71.7680 3.40002   4
   2   3   1 75.0415 3.37020   4
  -2   3  -1 76.0532 3.32175   4
  -2  -3  -1 85.0528 3.34243   4
  -2  -3  -2 41.6088 3.07931   2
   2   3   2 44.5863 3.04022   2
  -2  -3  -2 47.1374 2.40632   3
   2   3   2 45.1714 2.36642   3
  -2  -3  -2 47.1851 2.83245   4
  -2   3  -2 45.2849 2.89177   4
   2  -3   2 50.0570 2.95801   4
   2   3   2 50.4098 2.93981   4
  -2   3  -2 62.0821 2.64180   1
   2   3   2 47.2844 2.83185   1
   2  -3   2 44.2961 2.42673   1
   2  -3   3 1537.05 54.4897   3
  -2  -3  -3 1513.16 54.0641   3
   2   3   3 1489.80 54.3253   1
   2  -3   3 1490.45 54.2030   1
  -2  -3  -3 1516.55 54.3570   1
  -2   3  -3 1502.03 54.3787   4
   2   3   3 1565.79 54.3514   4
   2  -3   3 1522.04 54.3493   4
  -2  -3  -3 1492.07 54.3912   4
   2  -3   3 1539.65 54.5142   3
  -2  -3  -3 1543.02 54.3710   2
   2   3   3 1525.46 54.3643   2
  -2   3  -3 1547.03 54.2986   1
  -2  -3  -4 893.155 31.6187   1
  -2   3  -4 866.332 31.5622   1
  -2  -3  -4 866.210 31.5708   2
   2  -3   4 920.990 31.7931   3
  -2  -3  -4 852.764 31.1990   3
   2  -3   4 885.415 31.4348   1
   2   3   4 910.515 31.5623   1
   2  -3   4 928.531 31.7293   3
   2   3   4 862.567 31.6008   2
   2   3   4 847.598 31.5764   4
  -2  -3  -4 853.175 31.6331   4
   2  -3   4 859.549 31.5886   4
  -2   3  -4 842.756 31.6310   4
  -2  -3  -5 275.168 10.7116   1
  -2   3  -5 273.213 10.7256   1
   2  -3   5 263.083 11.1731   2
  -2  -3  -5 263.243 10.6763   2
   2  -3   5 321.981 11.1692   3
  -2  -3  -5 268.845 10.0644   3
   2   3   5 268.852 9.94466   3
   2   3   5 264.230 10.6235   1
   2  -3   5 277.257 10.4476   1
   2  -3   5 264.512 10.7573   3
   2   3   5 278.004 10.7657   2
  -2  -3  -5 260.055 10.7528   4
   2  -3   5 264.980 10.6884   4
  -2   3  -5 253.371 10.7433   4
   2   3   5 269.466 10.6478   4
  -2  -3  -6 9244.95 333.983   2
   2  -3   6 9245.83 334.171   2
  -2  -3  -6 9403.21 333.628   3
   2  -3   6 8814.82 334.145   3
   2   3   6 9765.19 334.036   2
   2   3   6 9240.29 333.539   3
   2  -3   6 9465.36 334.013   3
  -2  -3  -6 9842.61 334.135   1
  -2   3  -6 9363.89 334.095   1
   2   3   6 9597.46 333.985   1
   2  -3   6 9478.99 333.896   1
   2   3   6 9464.62 334.017   4
  -2  -3  -6 9280.22 334.192   4
  -2   3  -6 9586.30 334.207   4
   2  -3   6 9521.90 334.018   4
  -2  -3  -7 128.986 6.79563   2
   2  -3   7 132.344 7.18668   2
  -2  -3  -7 137.915 5.71058   3
   2  -3   7 141.789 7.14279   3
   2   3   7 139.248 6.84912   2
   2   3   7 128.314 5.48290   3
   2   3   7 137.592 6.49902   1
   2  -3   7 128.331 6.15192   1
  -2   3  -7 131.866 7.27199   2
   2  -3   7 132.674 6.61885   3
   2  -3   7 136.113 6.59303   4
  -2   3  -7 136.087 7.02211   4
  -2  -3  -7 132.948 6.88493   4
   2   3   7 131.977 6.66266   4
  -2   3  -7 136.122 6.98277   1
  -2  -3  -7 132.577 6.84749   1
  -2   3  -8 111.312 6.97483   4
  -2  -3  -8 101.418 6.80338   4
  -2  -3  -8 121.138 5.43391   3
   2  -3   8 126.692 6.97124   3
   2   3   8 114.245 5.21743   3
  -2   3  -8 123.070 7.03087   2
   2   3   8 134.947 6.31733   1
   2  -3   8 121.428 6.13985   1
   2  -3   8 113.136 7.13584   2
  -2  -3  -8 118.273 6.44175   2
  -2   3  -8 112.930 6.95289   1
  -2  -3  -8 114.599 6.89855   1
   2   3   8 101.749 6.66648   2
  -2   3  -9 274.756 12.8552   4
  -2  -3  -9 266.986 12.7711   4
  -2  -3  -9 302.591 11.4010   3
   2  -3   9 293.903 12.8510   3
   2   3   9 275.971 11.2725   3
  -2   3  -9 299.801 12.8140   2
   2   3   9 308.436 12.1890   1
   2  -3   9 314.177 12.0326   1
  -2  -3  -9 308.282 12.4652   2
   2  -3   9 292.590 12.9859   2
  -2  -3  -9 292.520 12.7171   1
  -2   3  -9 298.986 12.8395   1
   2   3   9 284.336 12.4111   2
  -2  -3 -10 8802.44 323.360   4
  -2   3 -10 8847.10 323.370   4
  -2  -3 -10 9253.84 322.340   3
   2  -3  10 9166.18 323.180   3
   2   3  10 9183.57 322.370   3
  -2   3 -10 9423.88 323.115   2
   2   3  10 8983.33 322.830   1
   2  -3  10 8823.09 322.774   1
  -2  -3 -10 9531.30 322.985   2
   2  -3  10 8860.61 323.110   2
  -2   3 -10 8956.64 323.232   1
  -2  -3 -10 9099.12 323.205   1
   2   3  10 8817.28 322.908   2
  -2  -3 -11 4259.29 158.898   4
  -2   3 -11 4250.66 158.845   4
   2  -3  11 4735.13 158.628   3
   2   3  11 4408.94 157.673   3
  -2   3 -11 4384.13 158.465   2
   2   3  11 4594.34 158.279   1
   2  -3  11 4519.47 158.167   1
  -2  -3 -11 4446.63 158.408   2
  -2   3 -11 4354.97 158.723   1
  -2  -3 -11 4384.62 158.699   1
   2   3  11 4313.08 158.362   2
   2  -3  12 993.421 38.2840   3
   2   3  12 1038.92 37.1147   3
  -2   3 -12 1044.30 38.3130   2
  -2  -3 -12 1058.06 38.1880   2
  -2  -3 -12 992.398 38.8290   4
  -2   3 -12 973.583 38.7529   4
   2   3  12 988.918 38.1047   2
   2   3  12 1015.88 37.8183   1
   2  -3  12 1026.97 37.7245   1
   2  -3  13 21.9736 7.61583   3
  -2  -3 -13 33.6233 7.12318   2
  -2   3 -13 26.2843 7.58258   2
   2   3  13 26.0576 6.11342   1
   2  -3  13 25.1222 5.67726   1
  -2  -3 -13 22.7855 8.54567   4
  -2   3 -13 13.8491 8.43007   4
  -2   3 -14 279.883 14.9637   2
   2   3  14 333.050 14.2261   1
   2  -3  14 327.402 14.1041   1
  -2  -3 -14 350.569 15.1104   2
   2  -3  14 311.921 14.9381   3
  -2   3 -14 325.617 16.1993   4
  -2  -3 -14 314.536 16.0272   4
  -2   3 -15 532.635 22.2458   2
   2   3  15 538.677 21.6610   1
   2  -3  15 542.777 21.4523   1
  -2  -3 -15 557.639 21.9989   2
   2  -3  15 559.606 22.4588   3
  -2  -3 -15 468.964 23.3763   4
  -2   3 -15 520.632 23.4850   4
  -2  -3 -16 841.892 31.3213   2
   2  -3  16 828.507 31.5241   3
  -2  -3 -16 733.523 32.5040   4
  -2   3 -16 744.135 32.5284   4
  -2  -3 -17 281.044 16.9617   4
  -2   3 -17 273.564 17.3245   4
   2  -3  17 301.723 15.3009   3
  -2  -3 -18-1.02200 12.2655   4
  -2   3 -18 17.0158 11.4323   4
   2  -3  18-4.43319 9.14729   3
  -2  -4  21 243.126 15.2640   3
   2  -4 -20-15.0488 13.7619   4
   2   4 -20-4.42075 12.7282   4
  -2  -4  20-3.29401 10.5325   3
   2  -4 -19-10.3472 12.2159   4
   2   4 -19 10.2808 12.0750   4
  -2  -4  19-0.35750 10.2675   3
   2  -4 -18 17.3650 11.4845   4
   2   4 -18 9.12194 11.1486   4
  -2  -4  18-0.34191 9.23273   3
   2   4 -17 628.996 27.9389   4
   2  -4 -17 601.639 28.1129   4
   2  -4 -17 672.111 26.9036   2
  -2  -4  17 669.460 25.7616   1
  -2  -4  17 674.177 27.1242   3
   2  -4 -16 162.671 12.8588   4
   2   4 -16 184.088 12.9069   4
  -2   4  16 199.589 10.5932   1
   2  -4 -16 196.714 11.7890   2
  -2  -4  16 168.681 10.2068   1
  -2  -4  16 197.884 12.3552   3
  -2   4  15 2832.39 100.011   3
   2   4 -15 2663.43 101.768   4
   2  -4 -15 2613.60 101.738   4
  -2   4  15 2881.65 100.477   1
  -2  -4  15 2759.24 100.488   1
  -2  -4  15 2848.38 101.298   3
   2  -4 -15 2889.59 100.879   2
   2   4 -15 2685.41 100.821   2
   2   4 -14 1544.75 56.5831   2
   2  -4 -14 1553.60 56.5538   2
   2  -4 -14 1513.75 57.4475   4
   2   4 -14 1505.62 57.5078   4
  -2   4  14 1491.11 55.6727   3
  -2  -4  14 1483.14 56.9154   3
  -2  -4  14 1635.11 56.2674   1
  -2   4  14 1547.21 56.1383   1
   2  -4 -13 3519.89 127.550   2
   2   4 -13 3672.79 127.631   2
   2  -4 -13 3361.93 128.102   4
   2   4 -13 3380.86 128.210   4
  -2   4  13 3494.12 126.854   3
  -2  -4  13 3756.52 127.991   3
  -2   4  13 3665.31 127.224   1
  -2  -4  13 3590.04 127.306   1
   2   4 -13 3454.99 128.034   1
  -2  -4  12 1457.17 50.0223   3
  -2   4  12 1314.87 48.7277   3
   2  -4 -12 1352.90 48.9544   3
   2  -4 -12 1429.61 49.5959   2
   2   4 -12 1339.74 49.4818   2
   2  -4 -12 1323.13 50.1286   4
   2   4 -12 1347.75 50.0727   4
  -2   4  12 1341.84 49.0702   1
   2  -4 -12 1303.56 49.8550   1
  -2  -4  12 1346.49 49.1870   1
   2   4 -12 1311.61 49.8800   1
  -2   4  12 1300.64 49.4799   2
   2  -4 -11 32.3864 6.08760   2
  -2   4  11 31.6832 6.53456   2
   2  -4 -11 26.4028 5.14671   3
  -2  -4  11 33.8134 6.71183   3
  -2   4  11 34.0103 4.34563   3
  -2  -4  11 30.5547 6.83941   2
   2   4 -11 40.8831 6.58450   2
   2  -4 -11 28.2416 6.60422   4
   2   4 -11 35.9088 6.74837   4
   2  -4 -11 33.1648 6.61178   1
  -2   4  11 39.8700 4.89045   1
  -2  -4  11 39.4004 5.43918   1
   2   4 -11 19.9070 6.78439   1
   2   4 -10 3.60656 6.37606   1
  -2  -4  10 4.86493 5.80442   3
   2  -4 -10 1.56948 4.30216   3
  -2   4  10 14.8990 3.67389   3
   2   4 -10 9.58301 5.26552   2
  -2  -4  10-2.85521 5.73995   2
   2   4 -10 2.93918 5.87164   4
   2  -4 -10 2.96170 5.87252   4
  -2   4  10 5.21011 3.91812   1
  -2  -4  10 4.73208 4.23336   1
   2  -4 -10-1.38182 5.56667   1
  -2   4  10 5.31929 5.39555   2
   2  -4 -10 5.28024 5.50415   2
  -2   4   9 893.475 33.6938   4
  -2  -4   9 905.287 33.7296   4
  -2  -4   9 981.435 34.1827   2
   2   4  -9 921.205 34.0072   2
   2  -4  -9 891.998 34.0514   2
  -2  -4   9 961.092 34.3909   3
   2  -4  -9 905.471 33.5698   3
  -2   4   9 982.989 33.5253   3
   2   4  -9 894.475 34.2715   4
   2  -4  -9 907.425 34.4161   4
  -2   4   9 901.788 34.1195   2
   2  -4  -9 894.988 34.1134   1
  -2   4   9 911.549 33.6340   1
   2   4  -9 911.422 34.3521   1
  -2  -4   9 919.584 33.7963   1
  -2   4   8 2875.78 103.141   4
  -2  -4   8 2919.13 103.162   4
   2   4  -8 2882.10 103.285   2
  -2  -4   8 2664.33 103.481   3
   2  -4  -8 2937.91 103.056   3
  -2   4   8 2866.62 102.940   3
  -2   4   8 2816.39 103.398   2
   2  -4  -8 2812.83 103.381   2
  -2  -4   8 3090.40 103.423   2
   2  -4  -8 2850.12 103.419   1
   2   4  -8 2844.59 103.559   1
  -2   4   8 2951.70 103.073   1
  -2  -4   8 2894.00 103.219   1
   2  -4  -8 2891.43 103.615   4
   2   4  -8 2938.77 103.618   4
  -2   4   7 63.9626 4.23433   4
  -2  -4   7 62.6280 4.30573   4
   2  -4  -7 57.5890 4.79460   4
   2   4  -7 53.5285 5.18299   4
  -2  -4   7 68.0569 5.31390   2
   2   4  -7 62.9282 5.17645   2
   2  -4  -7 59.3078 5.22164   2
  -2   4   7 48.1175 5.01569   2
   2  -4  -7 52.1943 4.25806   3
  -2   4   7 62.0448 4.05960   3
   2   4  -7 44.7944 5.27529   1
   2  -4  -7 50.2148 4.74301   1
  -2   4   7 46.0941 3.87296   1
  -2  -4   7 48.2516 4.49887   1
  -2  -4   6 229.061 9.42574   4
  -2   4   6 232.302 9.42544   4
   2   4  -6 237.428 9.96579   4
   2  -4  -6 229.452 9.86870   4
  -2  -4   6 238.396 9.98912   2
   2   4  -6 221.803 9.76545   3
   2  -4  -6 231.663 9.36940   3
  -2   4   6 227.726 9.30304   3
   2   4  -6 233.290 9.79981   2
   2   4  -6 242.789 10.1397   1
  -2   4   6 232.610 10.0221   2
   2  -4  -6 233.117 10.0055   2
   2  -4  -6 228.984 9.73324   1
  -2   4   6 235.376 9.17986   1
  -2  -4   6 235.467 9.59459   1
  -2   4   5 2574.08 92.1169   4
  -2  -4   5 2626.53 92.1372   4
   2   4  -5 2606.27 92.3772   4
   2  -4  -5 2497.54 92.3751   4
  -2  -4   5 2643.03 92.3568   2
  -2  -4   5 2798.30 92.5237   3
   2   4  -5 2890.53 92.3897   3
   2  -4  -5 2544.69 92.1186   3
  -2   4   5 2554.86 92.4595   2
   2  -4  -5 2501.91 92.4521   2
  -2   4   5 2502.31 92.1201   3
   2   4  -5 2505.04 92.2759   2
  -2  -4   5 2605.14 92.2746   1
   2  -4  -5 2461.34 92.2349   1
  -2   4   5 2587.08 92.0254   1
   2   4  -5 2533.09 92.3757   1
  -2  -4   4 2561.99 90.9733   2
  -2  -4   4 2514.73 91.0986   3
   2   4  -4 2638.23 90.9923   3
   2  -4  -4 2453.89 91.1408   2
  -2   4   4 2541.37 91.1439   2
   2  -4  -4 2606.63 90.8831   3
  -2   4   4 2556.80 90.8540   3
   2   4  -4 2623.39 91.0410   1
   2   4  -4 2565.98 90.9724   2
  -2  -4   4 2501.67 90.9395   1
   2  -4  -4 2538.45 90.8653   1
  -2   4   4 2607.83 90.6690   1
   2   4  -4 2512.75 90.9540   4
   2  -4  -4 2487.48 90.9476   4
  -2  -4   4 2556.78 90.7920   4
  -2   4   4 2472.27 90.7702   4
  -2   4   3 249.043 9.99592   4
  -2  -4   3 241.364 9.99434   4
   2   4  -3 284.326 10.2761   4
   2  -4  -3 268.562 10.2389   4
  -2  -4   3 257.306 10.5426   3
   2  -4  -3 271.358 10.8386   2
  -2   4   3 270.290 10.7170   2
   2  -4  -3 267.288 10.3191   3
  -2   4   3 249.887 10.2307   3
  -2  -4   3 259.042 10.3351   2
   2   4  -3 269.753 10.4000   2
  -2   4   3 270.000 9.79810   1
   2  -4  -3 294.229 10.1262   1
  -2  -4   3 283.269 10.3903   1
   2   4  -3 273.541 10.3276   1
  -2  -4   2 63.9738 3.05930   4
  -2   4   2 63.2215 3.05543   4
   2  -4  -2 56.7307 3.05555   4
  -2  -4   2 63.7254 3.79355   3
  -2   4   2 59.7555 2.45767   1
   2  -4  -2 53.6531 3.68953   3
  -2   4   2 57.8044 3.68027   3
  -2  -4   2 49.5166 3.61075   2
  -2   4   2 63.6790 4.52282   2
   2  -4  -2 61.8893 4.57639   2
   2   4  -2 85.5633 3.85645   2
  -2  -4   2 57.3319 3.68843   3
  -2  -4   2 57.9999 3.85400   1
   2  -4  -2 56.4998 2.93448   1
   2   4  -2 55.9619 3.35873   1
  -2  -4   1 1182.83 42.2931   3
   2  -4  -1 1182.73 42.6053   2
  -2  -4   1 1182.00 42.2972   2
   2   4  -1 1170.63 42.3731   2
  -2  -4   1 1176.12 42.1263   1
  -2  -4   1 1169.72 42.3121   3
   2  -4  -1 1249.04 42.6767   2
   2  -4  -1 1131.68 42.3736   3
  -2   4   1 1030.78 42.3796   3
  -2  -4   1 1152.11 42.2943   1
  -2  -4   1 1228.59 42.1012   4
  -2   4   1 1231.80 42.0833   4
  -2   4   0 122.817 4.89461   4
  -2  -4   0 120.371 4.91039   4
  -2  -4   0 122.296 5.19043   3
  -2  -4   0 125.920 5.52594   2
  -2  -4   0 121.004 5.24670   3
   2  -4   0 125.455 5.70053   3
  -2  -4   0 131.402 4.95244   1
  -2   4   0 123.871 5.66476   3
  -2  -4   0 114.805 5.34706   2
   2  -4   0 127.774 6.05559   2
  -2  -4   0 115.894 4.70346   4
  -2  -4   0 127.012 5.26163   1
  -2  -4  -1 2842.01 103.640   2
   2  -4   1 2743.21 103.696   3
  -2  -4  -1 2722.63 103.423   3
   2   4   1 2892.22 103.525   1
  -2  -4  -1 3036.39 103.427   1
   2  -4   1 2941.11 103.199   1
  -2   4  -1 2960.11 103.898   2
   2  -4   1 2908.69 103.823   2
  -2  -4  -1 2847.58 103.577   2
  -2   4  -1 2936.19 103.761   3
  -2  -4  -1 2883.88 103.348   4
  -2   4  -1 2906.89 103.347   4
  -2  -4  -1 2952.59 103.366   4
  -2   4  -1 3005.44 103.368   4
  -2  -4  -2 17608.0 618.572   2
   2   4   2 17087.6 618.529   2
  -2  -4  -2 17689.3 618.336   3
  -2  -4  -2 17412.2 618.442   1
   2   4   2 17787.3 618.472   1
   2  -4   2 16504.1 618.237   1
  -2   4  -2 16850.9 618.713   3
  -2   4  -2 18520.4 618.853   2
   2   4   2 17696.0 618.356   3
   2   4   2 17689.8 618.393   4
  -2  -4  -2 17743.4 618.414   4
  -2   4  -2 18061.2 618.416   4
   2  -4   2 17612.3 618.404   4
  -2   4  -2 17068.4 618.341   1
  -2  -4  -3 3798.47 141.359   2
   2   4   3 3876.09 141.355   2
  -2  -4  -3 3919.32 141.083   3
   2   4   3 3947.27 141.071   3
   2  -4   3 4162.85 141.101   1
   2   4   3 4104.51 141.302   1
  -2   4  -3 3988.43 141.637   2
   2   4   3 3915.71 141.234   4
  -2   4  -3 3919.81 141.289   4
  -2  -4  -3 3936.48 141.285   4
   2  -4   3 3953.08 141.243   4
  -2  -4  -3 3991.99 141.295   1
  -2   4  -3 4068.19 141.245   1
  -2  -4  -4 20897.9 739.708   1
  -2   4  -4 21197.2 739.696   1
   2  -4   4 21939.8 739.946   3
  -2  -4  -4 20363.0 739.417   3
   2   4   4 20426.3 739.375   3
   2   4   4 21605.3 739.673   1
   2  -4   4 21118.4 739.514   1
   2  -4   4 21584.2 739.888   3
   2   4   4 20250.7 739.720   2
  -2  -4  -4 20274.1 739.728   2
  -2  -4  -4 20297.3 739.735   4
  -2   4  -4 20652.9 739.744   4
   2  -4   4 21276.0 739.664   4
   2   4   4 21356.1 739.664   4
  -2  -4  -5 777.930 27.7282   1
  -2   4  -5 775.418 27.7143   1
   2  -4   5 704.101 27.8579   3
  -2  -4  -5 751.413 27.2270   3
   2   4   5 732.560 27.1349   3
   2  -4   5 758.869 27.4109   1
   2   4   5 762.238 27.5940   1
   2  -4   5 788.143 27.8596   3
   2   4   5 733.779 27.7284   2
  -2  -4  -5 690.884 27.6557   2
  -2  -4  -5 789.384 27.7914   4
   2   4   5 809.709 27.6396   4
  -2   4  -5 772.110 27.8051   4
   2  -4   5 792.892 27.6327   4
   2  -4   6 1999.38 70.2626   4
   2   4   6 1963.59 70.2602   4
   2   4   6 2014.35 70.2247   1
   2  -4   6 1986.33 70.0969   1
  -2  -4  -6 1840.09 70.2910   2
   2  -4   6 1948.91 70.5544   3
  -2  -4  -6 1956.98 69.8389   3
   2   4   6 1947.59 69.7522   3
  -2  -4  -6 1949.28 70.4559   4
  -2   4  -6 2039.41 70.4939   4
   2   4   6 1961.40 70.3737   2
  -2   4  -6 1893.00 70.3961   1
  -2  -4  -6 1990.01 70.3823   1
   2  -4   7 24.9508 3.87493   4
   2   4   7 30.8428 4.16216   4
  -2   4  -7 34.1300 4.46044   4
  -2  -4  -7 31.8976 4.43189   4
   2  -4   7 27.2828 4.97975   3
  -2  -4  -7 23.2303 2.82852   3
   2   4   7 26.6405 2.35528   3
  -2   4  -7 28.2251 4.57326   1
   2  -4   7 25.0632 3.33003   1
  -2  -4  -7 30.3024 4.28527   1
   2   4   7 30.0459 3.97839   1
   2  -4   7 21.6860 5.34008   2
   2   4   7 25.9566 4.25842   2
  -2  -4  -7 34.9911 4.51821   2
  -2  -4  -8 1419.95 50.2891   2
   2  -4   8 1394.77 50.5744   2
  -2  -4  -8 1407.86 49.6486   3
   2  -4   8 1446.50 50.6076   3
   2   4   8 1347.31 50.2715   2
   2   4   8 1341.22 49.5181   3
   2   4   8 1400.07 50.1676   1
   2  -4   8 1418.72 50.0292   1
  -2   4  -8 1343.40 50.5754   4
  -2  -4  -8 1335.17 50.4714   4
  -2   4  -8 1422.73 50.4882   1
  -2  -4  -8 1399.92 50.4390   1
  -2  -4  -9 2307.99 88.4063   2
   2  -4   9 2601.47 88.8223   2
  -2  -4  -9 2493.94 87.8011   3
   2  -4   9 2592.60 88.8331   3
   2   4   9 2407.53 88.4868   2
   2   4   9 2444.96 87.7006   3
  -2   4  -9 2506.05 88.6938   2
   2  -4   9 2549.41 88.2436   1
   2   4   9 2530.39 88.3765   1
  -2   4  -9 2287.45 88.7753   4
  -2  -4  -9 2237.64 88.7504   4
  -2   4  -9 2511.87 88.7396   1
  -2  -4  -9 2509.71 88.7041   1
  -2  -4 -10 7252.44 247.931   2
   2  -4  10 7176.20 248.208   2
   2  -4  10 6856.37 248.213   3
  -2  -4 -10 7148.68 247.268   3
   2   4  10 6626.08 247.909   2
   2   4  10 6961.38 247.169   3
  -2   4 -10 7335.97 248.183   2
   2  -4  10 6856.01 247.677   1
   2   4  10 6923.52 247.805   1
  -2  -4 -10 6588.52 248.301   4
  -2   4 -10 6644.27 248.296   4
  -2   4 -10 6963.25 248.225   1
  -2  -4 -10 6929.51 248.173   1
  -2  -4 -11 993.732 35.5487   2
   2  -4  11 939.749 36.0616   3
   2   4  11 914.100 35.5605   2
   2   4  11 970.199 34.3632   3
   2  -4  11 888.799 35.1076   1
   2   4  11 963.645 35.3062   1
  -2   4 -11 968.898 35.9834   1
  -2   4 -11 976.276 35.8481   2
  -2   4 -11 914.695 36.1339   4
  -2  -4 -11 924.240 36.0716   4
   2   4  12 1231.32 47.0775   2
  -2   4 -12 1273.55 47.3064   2
   2  -4  12 1248.47 46.6356   1
   2   4  12 1366.45 46.8691   1
   2  -4  12 1291.04 47.4758   3
  -2  -4 -12 1247.02 47.7004   4
  -2   4 -12 1219.14 47.6552   4
  -2  -4 -12 1287.78 47.0070   2
  -2   4 -13 605.810 24.0296   2
   2   4  13 618.421 23.3296   1
   2  -4  13 607.310 23.0291   1
  -2   4 -13 537.385 24.4631   4
  -2  -4 -13 565.033 24.6896   4
  -2  -4 -13 595.829 23.6917   2
   2  -4  13 598.187 24.2040   3
  -2   4 -14 95.1358 10.4794   4
  -2  -4 -14 91.1218 10.0653   4
   2   4  14 105.515 8.26910   1
   2  -4  14 106.114 7.58560   1
  -2  -4 -14 109.035 8.76530   2
  -2   4 -14 87.6724 9.41219   2
   2  -4  14 100.915 9.63751   3
  -2  -4 -15 61.8756 10.0749   4
  -2   4 -15 58.6828 10.3361   4
   2  -4  15 65.2821 7.40373   1
  -2  -4 -15 61.5365 8.66953   2
   2  -4  15 58.1192 8.78925   3
  -2  -4 -16 250.995 13.9326   2
   2  -4  16 264.099 14.3365   3
  -2  -4 -16 252.249 15.8322   4
  -2   4 -16 244.018 15.2152   4
  -2  -4 -17 102.578 12.7147   4
  -2   4 -17 117.550 12.5806   4
   2  -4  17 135.691 11.1382   3
  -2   4 -18 33.1459 12.2238   4
  -2  -4 -18 39.4506 12.5328   4
   2  -4  18 38.1055 10.7422   3
   2   5 -20 11.1368 12.6563   4
   2  -5 -20 15.7432 13.1798   4
  -2  -5  20 8.74862 11.2052   3
   2   5 -19 10.3741 11.8435   4
   2  -5 -19 4.18525 12.3372   4
  -2  -5  19-4.57763 10.1548   3
   2  -5 -18 156.109 13.7754   4
   2   5 -18 155.801 13.7812   4
  -2  -5  18 154.095 12.8585   3
   2   5 -17 2.21493 10.8961   4
   2  -5 -17 4.01712 10.4424   4
  -2  -5  17 15.7588 7.16946   1
  -2  -5  17 15.9421 9.72557   3
   2   5 -16 15.2113 9.52519   4
   2  -5 -16 6.62894 9.86800   4
  -2   5  16 12.5864 6.52691   1
  -2  -5  16-0.44709 6.39753   1
   2  -5 -16 2.94902 8.67679   2
  -2  -5  16-0.33546 9.28806   3
   2   5 -15 32.4626 9.12144   4
   2  -5 -15 39.2056 9.82071   4
  -2  -5  15 31.0136 8.71821   3
  -2  -5  15 38.0648 6.53391   1
  -2   5  15 38.7209 6.65217   1
   2   5 -15 37.0779 8.12160   2
   2  -5 -15 46.8290 8.61888   2
  -2  -5  14 1021.73 38.3175   3
   2  -5 -14 943.863 38.6808   4
   2   5 -14 947.884 38.4149   4
  -2   5  14 995.394 36.6381   3
   2   5 -14 995.820 37.7348   2
  -2   5  14 1007.81 37.1494   1
  -2  -5  14 1011.46 37.1390   1
   2  -5 -14 996.682 37.6861   2
   2  -5 -13 99.9564 8.67736   2
  -2  -5  13 121.304 9.80361   3
  -2   5  13 102.234 6.72982   3
   2   5 -13 107.071 8.84764   2
   2  -5 -13 113.226 9.84126   4
   2   5 -13 95.2929 9.70224   4
  -2  -5  13 107.785 7.82676   1
  -2   5  13 100.437 7.65424   1
   2   5 -13 96.6833 10.0769   1
  -2   5  12 39.6717 7.77267   2
   2  -5 -12 45.3422 7.65039   2
  -2  -5  12 53.4997 8.29531   3
  -2   5  12 40.6354 5.14599   3
   2   5 -12 45.8443 7.82120   2
   2   5 -12 40.8672 7.89812   4
   2  -5 -12 43.7095 8.42852   4
  -2   5  12 40.3173 5.85028   1
   2  -5 -12 44.8892 7.71350   1
  -2  -5  12 57.6511 6.15221   1
   2   5 -12 42.8450 8.48867   1
   2   5 -11 119.359 8.73736   1
   2  -5 -11 98.7660 8.93687   4
   2   5 -11 115.411 8.72275   4
  -2  -5  11 108.030 8.87307   3
   2  -5 -11 130.455 7.04347   3
  -2   5  11 110.639 6.36451   3
  -2  -5  11 104.844 8.76457   2
   2   5 -11 127.257 8.45547   2
   2  -5 -11 119.479 8.25986   2
  -2   5  11 118.843 6.85095   1
   2  -5 -11 114.750 8.45811   1
  -2  -5  11 116.649 7.26434   1
  -2   5  11 113.845 8.39980   2
   2  -5 -10 912.913 34.7051   4
   2   5 -10 929.762 34.6354   4
   2  -5 -10 957.973 34.3746   2
  -2  -5  10 852.512 34.3893   2
  -2  -5  10 880.182 34.6248   3
   2  -5 -10 918.289 33.6876   3
  -2   5  10 905.390 33.4887   3
   2   5 -10 927.672 34.2895   2
   2   5 -10 888.548 34.5396   1
  -2   5  10 959.478 33.7233   1
  -2  -5  10 944.306 33.9163   1
   2  -5 -10 896.443 34.4426   1
  -2   5  10 927.562 34.3489   2
  -2  -5   9 1925.24 70.2166   2
   2  -5  -9 1878.89 70.2087   2
  -2   5   9 1887.28 70.2311   2
   2  -5  -9 1997.03 69.8069   3
  -2   5   9 1992.29 69.6645   3
  -2  -5   9 1955.99 69.8767   4
  -2   5   9 1971.89 69.8618   4
   2   5  -9 1961.40 70.1712   2
   2   5  -9 1933.38 70.4497   4
   2  -5  -9 1937.14 70.4926   4
   2  -5  -9 1882.72 70.2396   1
  -2  -5   9 1931.62 69.9294   1
   2   5  -9 1909.55 70.3931   1
  -2   5   9 1949.30 69.7536   1
   2  -5  -8 970.738 36.6175   4
   2   5  -8 965.387 36.5793   4
  -2  -5   8 950.023 36.4610   2
  -2   5   8 971.948 36.5307   2
   2  -5  -8 1015.08 36.6213   2
   2  -5  -8 973.046 36.0213   3
  -2   5   8 1032.25 35.9443   3
  -2  -5   8 1015.93 36.0872   4
  -2   5   8 1000.80 36.0615   4
   2   5  -8 1044.63 36.4364   2
   2   5  -8 966.899 36.6044   1
  -2   5   8 993.035 35.9504   1
   2  -5  -8 957.295 36.4239   1
  -2  -5   8 968.681 36.1265   1
   2   5  -7 246.444 10.3548   4
   2  -5  -7 239.702 10.3068   4
  -2  -5   7 228.511 10.4860   2
   2  -5  -7 259.058 10.4924   2
  -2   5   7 231.808 10.4092   2
   2  -5  -7 238.093 9.81796   3
  -2   5   7 249.455 9.53119   3
  -2   5   7 235.417 9.60664   4
  -2  -5   7 234.257 9.64160   4
   2   5  -7 244.983 10.2213   2
   2   5  -7 213.493 10.4222   1
  -2   5   7 226.927 9.43740   1
   2  -5  -7 221.568 10.0928   1
  -2  -5   7 240.827 9.79386   1
   2   5  -6 1311.44 46.8287   1
  -2  -5   6 1337.45 46.4388   4
  -2   5   6 1304.31 46.4030   4
   2   5  -6 1297.61 46.7689   2
   2  -5  -6 1298.01 46.8063   4
   2   5  -6 1250.11 46.7744   4
  -2  -5   6 1301.54 46.8406   2
  -2  -5   6 1218.65 46.9292   3
   2  -5  -6 1261.25 46.4896   3
  -2   5   6 1294.75 46.4531   3
   2  -5  -6 1299.50 46.9682   2
  -2   5   6 1265.44 46.8603   2
  -2  -5   6 1326.75 46.5767   1
  -2   5   6 1290.63 46.3064   1
   2  -5  -6 1259.63 46.6561   1
  -2   5   5 180.166 7.13789   4
  -2  -5   5 184.316 7.21861   4
   2  -5  -5 164.787 7.66492   4
   2   5  -5 156.679 7.61545   4
  -2  -5   5 172.404 7.88726   2
  -2  -5   5 178.678 8.22692   3
   2  -5  -5 182.900 8.37469   2
  -2   5   5 172.679 8.31164   2
   2  -5  -5 172.441 7.51223   3
  -2   5   5 173.722 7.31243   3
   2   5  -5 186.515 7.99524   2
  -2  -5   5 173.502 7.91205   3
  -2   5   5 176.734 6.97875   1
  -2  -5   5 173.561 7.48467   1
   2  -5  -5 173.941 7.55153   1
   2   5  -5 172.194 7.78186   1
   2   5  -4 30.6861 3.68849   1
  -2   5   4 30.5892 2.61125   4
  -2  -5   4 26.7023 2.58052   4
   2  -5  -4 24.9635 3.35385   4
   2   5  -4 28.5994 3.26194   4
  -2  -5   4 28.1666 4.16931   3
   2  -5  -4 32.7300 4.59450   2
   2  -5  -4 32.0244 3.59292   3
  -2   5   4 32.8691 3.60577   3
   2   5  -4 28.8436 3.96242   2
  -2  -5   4 29.1879 3.85894   3
  -2   5   4 29.9726 4.47836   2
  -2   5   4 37.3202 2.30962   1
   2  -5  -4 26.4092 3.03784   1
  -2  -5   4 32.0134 3.37366   1
  -2  -5   4 32.3473 3.91167   2
   2   5  -3 4.67011 2.74520   1
  -2  -5   3 7.08775 2.90380   1
   2  -5  -3 7.28905 2.33600   1
  -2   5   3 4.70214 1.83594   4
  -2  -5   3 2.80118 1.90240   4
   2  -5  -3 6.21173 2.45116   4
   2   5  -3 6.81398 2.41181   4
  -2  -5   3 7.93973 3.46830   3
   2  -5  -3 9.60869 4.34163   2
   2  -5  -3 5.38732 3.29592   3
  -2   5   3 10.8544 3.23206   3
  -2  -5   3 2.48432 3.19875   3
   2   5  -3 5.52577 3.37756   2
  -2   5   3 8.40768 4.18070   2
  -2   5   3 9.36123 1.49818   1
  -2  -5   3 4.89268 3.47738   2
  -2   5   2 12497.7 431.179   4
  -2  -5   2 12124.4 431.197   4
   2  -5  -2 12013.5 431.179   4
  -2  -5   2 11097.1 431.607   3
  -2   5   2 12373.1 431.659   3
   2  -5  -2 12259.6 431.606   3
   2  -5  -2 12542.1 431.928   2
   2  -5  -2 11854.8 431.824   2
   2   5  -2 12764.8 431.692   2
  -2  -5   2 12051.4 431.598   3
  -2  -5   2 11728.7 431.569   2
  -2  -5   2 12500.3 431.543   1
  -2  -5   1 327.701 13.4428   3
   2  -5  -1 337.241 13.9685   2
   2  -5  -1 352.795 13.5330   3
  -2   5   1 335.224 13.5634   3
  -2  -5   1 336.216 13.3469   3
  -2  -5   1 361.370 13.5552   2
  -2  -5   1 380.221 12.9526   1
  -2  -5   1 353.692 13.3099   1
  -2  -5   1 347.800 13.4991   2
   2  -5  -1 364.191 13.9533   2
  -2  -5   0 32.6867 2.97931   3
  -2  -5   0 36.0464 1.86793   4
  -2  -5   0 35.5324 3.60737   2
  -2  -5   0 33.8223 3.40221   3
  -2   5   0 36.1581 3.96242   3
   2  -5   0 41.3632 4.42858   2
   2  -5   0 31.7386 4.44160   2
  -2  -5   0 31.6655 3.92527   2
  -2  -5   0 36.8431 2.40915   1
   2  -5   0 37.4531 3.97988   3
  -2  -5   0 34.8005 2.34271   4
  -2   5   0 33.8615 2.23313   4
  -2  -5   0 40.0105 3.26857   1
  -2  -5  -1 1124.56 36.5641   2
  -2  -5  -1 986.359 36.1509   3
   2  -5   1 1044.29 36.5521   3
   2   5   1 1007.55 36.1761   1
  -2  -5  -1 1026.34 36.0272   1
  -2   5  -1 1038.42 36.7959   2
   2  -5   1 1057.80 36.6744   2
  -2   5  -1 999.561 36.5817   3
  -2  -5  -1 1000.91 36.3583   2
  -2  -5  -1 957.855 35.8863   4
  -2  -5  -1 984.913 35.9313   4
  -2   5  -1 999.375 35.9244   4
  -2  -5  -2 79.0948 3.83768   3
  -2  -5  -2 69.9071 3.73054   1
   2  -5   2 72.6865 3.00485   1
   2   5   2 76.2253 4.56607   2
   2   5   2 72.8827 3.94206   1
   2  -5   2 79.1672 4.91064   3
   2  -5   2 80.0463 5.21423   2
  -2   5  -2 65.5053 4.70485   3
   2   5   2 71.2474 3.74823   3
  -2   5  -2 70.2883 5.30104   2
  -2  -5  -2 73.9139 4.66421   2
  -2   5  -2 68.9909 3.52778   4
   2  -5   2 71.9251 3.55766   4
   2   5   2 73.3144 3.57732   4
  -2  -5  -2 70.4481 3.52187   4
   2  -5   3 32.4444 4.66253   2
  -2   5  -3 35.6674 2.91732   4
  -2  -5  -3 32.6477 2.95488   4
  -2  -5  -3 29.7109 3.78382   2
  -2  -5  -3 29.3600 2.82027   3
   2  -5   3 34.1310 2.11096   1
   2   5   3 29.4698 3.00205   1
   2   5   3 29.2759 3.77906   2
  -2   5  -3 30.6239 4.63290   2
   2   5   3 38.2695 2.70848   3
  -2   5  -3 28.6893 2.88618   1
  -2  -5  -3 28.5215 2.90809   1
   2  -5   3 34.3341 2.94159   4
   2   5   3 39.7940 2.87260   4
  -2   5  -4 522.081 19.4595   4
   2   5   4 481.055 19.5822   2
  -2  -5  -4 531.887 19.6609   2
   2   5   4 519.575 19.0870   3
  -2  -5  -4 528.102 19.1218   3
   2  -5   4 534.921 19.0769   1
   2   5   4 557.567 19.4443   1
  -2   5  -4 538.454 20.1831   2
   2  -5   4 491.398 19.9590   2
  -2  -5  -4 522.514 19.4508   4
   2   5   4 536.042 19.3249   4
   2  -5   4 506.892 19.3107   4
  -2  -5  -4 538.487 19.4895   1
  -2   5  -4 523.041 19.4179   1
  -2   5  -5 1262.61 46.0740   4
  -2  -5  -5 1259.64 46.0844   4
  -2  -5  -5 1303.84 46.0677   1
  -2   5  -5 1279.42 46.0451   1
   2  -5   5 1184.56 46.3133   3
  -2  -5  -5 1303.51 45.6393   3
   2   5   5 1211.66 45.5758   3
   2  -5   5 1297.86 45.7124   1
   2   5   5 1290.01 45.9397   1
  -2   5  -5 1299.23 46.4866   2
   2   5   5 1294.66 46.1469   2
  -2  -5  -5 1239.68 46.1238   2
   2   5   5 1317.53 45.9311   4
   2  -5   5 1312.85 45.9297   4
  -2   5  -6 1689.96 62.4432   4
  -2  -5  -6 1628.40 62.4166   4
  -2  -5  -6 1789.86 62.4274   1
  -2   5  -6 1804.07 62.4431   1
   2  -5   6 1611.48 62.6557   3
  -2  -5  -6 1758.89 61.8848   3
   2   5   6 1659.09 61.7853   3
   2  -5   6 1804.98 62.0596   1
   2   5   6 1810.11 62.2623   1
  -2   5  -6 1782.03 62.7710   2
   2   5   6 1805.70 62.4508   2
  -2  -5  -6 1775.12 62.4195   2
   2  -5   6 1682.71 62.1954   4
   2   5   6 1711.62 62.1932   4
   2  -5   7 230.196 9.85607   4
   2   5   7 228.004 9.89463   4
  -2  -5  -7 211.903 10.1821   4
  -2   5  -7 222.012 10.2651   4
   2  -5   7 258.689 10.8534   3
  -2  -5  -7 232.778 9.21594   3
   2   5   7 237.439 9.02260   3
  -2  -5  -7 233.336 10.2177   2
   2  -5   7 246.806 9.55003   1
   2   5   7 240.016 9.79759   1
  -2  -5  -7 252.300 10.2260   1
  -2   5  -7 242.264 10.3438   1
   2   5   7 233.186 10.4276   2
  -2  -5  -8 803.560 30.8586   4
  -2   5  -8 800.180 30.8247   4
   2  -5   8 854.053 31.1173   3
  -2  -5  -8 803.372 29.8437   3
   2   5   8 810.655 29.6962   3
  -2   5  -8 850.204 30.8837   1
  -2  -5  -8 850.262 30.8250   1
   2  -5   8 816.612 30.2064   1
   2   5   8 865.375 30.4271   1
  -2  -5  -8 816.173 30.5669   2
   2   5   8 854.062 30.7086   2
  -2  -5  -9 13704.9 474.132   2
   2   5   9 13047.9 474.166   2
   2   5   9 13361.3 473.395   3
   2  -5   9 13164.9 474.487   3
  -2  -5  -9 13366.1 473.522   3
   2  -5   9 13634.5 473.870   1
   2   5   9 13920.6 474.068   1
  -2   5  -9 13517.8 474.404   1
  -2  -5  -9 13430.5 474.345   1
  -2   5  -9 12838.2 474.469   4
  -2  -5  -9 12417.1 474.403   4
  -2  -5 -10 14.3974 6.05617   2
   2   5  10-0.92718 6.72717   2
   2   5  10 10.8932 3.15387   3
  -2   5 -10 10.7375 7.12231   1
  -2  -5 -10 4.65713 6.86223   1
   2  -5  10 8.50434 4.80438   1
  -2  -5 -10 8.37604 7.08459   4
  -2   5 -10 11.4473 6.80996   4
   2  -5  10 10.0060 7.32209   3
   2   5  10 11.5110 5.53801   1
   2  -5  11 2056.85 75.3857   3
   2   5  11 2067.19 74.8717   2
   2  -5  11 2123.99 74.5135   1
   2   5  11 2137.08 74.7054   1
  -2  -5 -11 2049.60 74.8254   2
  -2   5 -11 2124.64 75.3966   1
  -2  -5 -11 1899.79 75.4040   4
  -2   5 -11 2007.47 75.4363   4
   2   5  12 2409.10 89.3347   2
  -2   5 -12 2540.60 89.6567   2
   2   5  12 2522.72 89.1948   1
   2  -5  12 2554.35 89.0189   1
  -2  -5 -12 2480.39 89.2983   2
  -2   5 -12 2450.33 90.0956   4
  -2  -5 -12 2394.82 90.0986   4
   2  -5  12 2360.66 89.8703   3
   2   5  13 165.594 9.03672   1
   2  -5  13 142.963 8.64545   1
  -2  -5 -13 146.723 9.64255   2
  -2   5 -13 141.245 10.2973   2
  -2   5 -13 148.288 11.0752   4
  -2  -5 -13 141.790 11.0374   4
   2  -5  13 141.641 10.8532   3
   2   5  14 200.775 10.8370   1
   2  -5  14 218.437 10.6765   1
  -2  -5 -14 205.795 11.5029   2
   2  -5  14 194.790 12.2352   3
  -2   5 -14 197.844 13.0312   4
  -2  -5 -14 197.643 12.8374   4
  -2  -5 -15 18.1820 9.34734   4
  -2   5 -15 16.3861 9.85616   4
   2  -5  15 21.8615 6.93116   1
  -2  -5 -15 23.2369 8.74639   2
   2  -5  15 24.1351 9.23899   3
   2  -5  16 25.4851 9.61233   3
  -2   5 -16 24.9857 10.8893   4
  -2  -5 -16 24.5946 10.5178   4
   2  -5  17 25.8668 10.7036   3
  -2  -5 -17 22.7852 11.2592   4
  -2   5 -17 22.4582 11.8662   4
   2  -5  18 7.50383 10.3598   3
  -2  -5 -18-8.19922 11.9123   4
  -2   5 -18-1.01318 12.3983   4
   2  -5  19 53.0595 12.0041   3
  -2  -6  19 15.9543 11.8106   3
   2  -6 -19 17.5056 12.7793   4
   2   6 -19 9.38655 12.5216   4
  -2  -6  18 83.1916 11.4776   3
   2  -6 -18 71.6249 12.3483   4
   2   6 -18 83.8942 12.9909   4
  -2  -6  17 216.023 13.6579   3
   2   6 -17 179.461 14.3792   4
   2  -6 -17 177.536 14.5054   4
   2  -6 -16 290.836 17.2171   4
   2   6 -16 286.998 16.6726   4
  -2   6  16 323.254 14.3569   1
   2  -6 -16 332.691 15.3781   2
  -2  -6  16 307.117 14.2126   1
  -2  -6  16 314.814 16.4837   3
  -2  -6  15 106.328 10.5633   3
   2  -6 -15 114.092 10.0049   2
  -2   6  15 110.842 8.15447   1
  -2  -6  15 107.249 8.12241   1
   2  -6 -15 100.850 11.2771   4
   2   6 -15 93.9115 10.5879   4
  -2  -6  14 172.813 11.8122   3
   2  -6 -14 169.268 10.8241   2
   2   6 -14 177.138 10.6793   2
  -2   6  14 163.758 9.23773   1
  -2  -6  14 165.365 9.27553   1
   2   6 -14 163.291 11.9716   4
   2  -6 -14 155.871 11.9271   4
   2   6 -13 19.2775 7.97517   4
   2  -6 -13 12.3515 8.60915   4
   2   6 -13 6.39936 7.98002   2
   2  -6 -13 17.1971 7.73774   2
  -2  -6  13 16.1032 8.38991   3
  -2   6  13 16.9790 4.94740   3
   2   6 -13 9.26067 8.51391   1
  -2   6  13 8.42543 5.84315   1
  -2  -6  13 10.5728 5.99856   1
  -2  -6  12 199.426 12.3668   3
   2   6 -12 201.107 11.8796   4
   2  -6 -12 191.041 12.0687   4
  -2   6  12 195.008 9.16281   3
   2   6 -12 196.996 11.3141   2
  -2   6  12 216.456 9.87295   1
   2   6 -12 199.453 12.1105   1
  -2  -6  12 203.757 10.0586   1
   2  -6 -12 191.808 11.4426   1
   2  -6 -12 173.399 11.2889   2
   2  -6 -11 235.216 12.3682   4
   2   6 -11 211.044 11.8857   4
   2  -6 -11 212.853 11.5441   2
  -2  -6  11 227.983 12.5795   3
  -2   6  11 235.697 11.6684   2
   2   6 -11 240.332 12.1247   1
  -2   6  11 236.853 10.0038   3
  -2   6  11 231.516 10.4916   1
   2   6 -11 249.363 11.6868   2
  -2  -6  11 229.395 10.4959   1
   2  -6 -11 228.810 12.1275   1
   2   6 -10 375.529 15.5082   2
  -2   6  10 358.867 14.3728   1
   2   6 -10 358.198 15.6667   4
   2  -6 -10 354.968 15.7270   4
  -2  -6  10 328.452 15.5586   2
   2  -6 -10 366.028 15.5918   2
  -2   6  10 340.130 15.6289   2
   2  -6 -10 358.109 14.5296   3
  -2   6  10 361.144 14.2215   3
   2   6 -10 378.648 15.8690   1
  -2  -6  10 376.871 14.4845   1
   2  -6 -10 368.765 15.5467   1
  -2   6   9 3781.84 141.657   4
  -2  -6   9 3943.44 141.705   4
   2   6  -9 4087.34 142.138   2
  -2   6   9 4170.66 141.665   1
   2  -6  -9 3973.03 142.365   4
   2   6  -9 3853.44 142.262   4
  -2  -6   9 4110.13 142.224   2
  -2   6   9 3900.78 142.181   2
   2  -6  -9 3835.36 142.207   2
   2  -6  -9 4065.54 141.712   3
  -2   6   9 3847.55 141.569   3
   2   6  -9 4095.01 142.306   1
   2  -6  -9 3993.25 142.171   1
  -2  -6   9 4007.85 141.759   1
   2   6  -8 8.97934 5.25119   1
  -2  -6   8 23.4520 3.91065   4
  -2   6   8 15.4652 3.73147   4
   2   6  -8 14.1311 5.44250   2
   2  -6  -8 11.0961 5.34106   4
   2   6  -8 17.6733 5.21846   4
  -2  -6   8 17.4234 5.61911   2
  -2  -6   8 9.38675 5.85160   3
   2  -6  -8 9.99438 4.15707   3
  -2   6   8 15.2458 3.89049   3
  -2   6   8 12.0544 5.55041   2
   2  -6  -8 14.4650 5.48433   2
  -2  -6   8 7.96874 3.91225   1
  -2   6   8 15.1874 3.44066   1
   2  -6  -8 15.0577 4.91917   1
   2   6  -7 890.268 33.8525   1
  -2  -6   7 896.618 33.2982   4
  -2   6   7 882.540 33.2802   4
   2   6  -7 953.741 33.9309   2
  -2   6   7 990.440 33.2858   1
   2  -6  -7 909.302 33.8866   4
   2   6  -7 877.512 33.8190   4
  -2  -6   7 946.490 34.0323   2
  -2  -6   7 938.930 34.2065   3
   2  -6  -7 910.479 33.4974   3
  -2   6   7 863.849 33.3650   3
   2  -6  -7 900.725 34.1057   2
  -2   6   7 943.706 34.0442   2
   2  -6  -7 944.202 33.7556   1
  -2  -6   7 925.553 33.4531   1
   2   6  -6 1497.94 55.0841   1
  -2   6   6 1531.12 54.6627   4
  -2  -6   6 1531.63 54.6896   4
   2   6  -6 1543.81 55.2645   2
  -2   6   6 1578.96 54.6399   1
   2  -6  -6 1491.84 55.0896   4
   2   6  -6 1477.61 55.0644   4
  -2  -6   6 1514.15 55.2092   2
  -2  -6   6 1469.25 55.4168   3
   2  -6  -6 1497.99 54.8944   3
  -2   6   6 1527.60 54.9300   3
   2  -6  -6 1547.55 55.5096   2
  -2   6   6 1498.97 55.3848   2
  -2  -6   6 1552.07 54.8579   1
   2  -6  -6 1558.75 55.0472   1
  -2  -6   5 800.364 30.3828   4
  -2   6   5 834.796 30.3759   4
   2   6  -5 875.180 31.1547   2
  -2   6   5 869.924 30.3512   1
   2  -6  -5 847.462 30.7838   4
   2   6  -5 827.899 30.7632   4
   2   6  -5 847.584 30.8065   1
  -2  -6   5 885.967 31.3266   3
   2  -6  -5 881.114 31.4513   2
  -2   6   5 828.886 31.2310   2
  -2   6   5 834.820 30.7596   3
   2  -6  -5 841.399 30.8051   3
   2  -6  -5 839.549 30.7142   1
  -2  -6   5 834.890 30.6352   1
  -2  -6   5 844.157 31.0500   2
  -2   6   4 83.1949 3.97096   4
  -2  -6   4 79.1723 4.00897   4
   2   6  -4 97.8021 5.57009   2
  -2   6   4 95.7848 6.06858   2
  -2   6   4 96.4873 3.93534   1
  -2  -6   4 82.4168 5.34055   2
   2   6  -4 95.1474 4.60542   4
   2  -6  -4 95.9496 4.62289   4
  -2  -6   4 93.0838 5.76747   3
   2  -6  -4 105.552 6.42410   2
  -2   6   4 91.8498 5.12260   3
   2  -6  -4 93.9108 5.22405   3
  -2  -6   4 92.5232 4.71334   1
   2  -6  -4 92.1905 4.62546   1
   2   6  -4 92.8807 4.73312   1
   2   6  -3 1337.84 46.0851   1
   2  -6  -3 1231.75 45.9206   4
  -2  -6   3 1338.74 46.6848   3
   2  -6  -3 1329.58 47.0099   2
  -2   6   3 1298.34 46.5021   3
   2  -6  -3 1294.44 46.4592   3
  -2   6   3 1265.30 45.8194   1
  -2  -6   3 1310.49 46.5322   2
   2   6  -3 1306.13 46.6527   2
   2  -6  -3 1278.24 46.8230   2
  -2  -6   3 1291.64 46.5206   3
   2  -6  -3 1272.39 46.0217   1
  -2  -6   3 1339.57 46.2412   1
  -2   6   3 1296.38 45.8244   4
  -2  -6   3 1273.65 45.8445   4
  -2  -6   2 351.170 14.2117   3
  -2   6   2 364.616 14.2629   3
   2  -6  -2 372.598 14.2361   3
  -2  -6   2 365.521 14.1353   3
   2  -6  -2 393.536 14.8808   2
  -2  -6   2 371.396 13.5437   1
  -2  -6   2 384.928 13.9065   1
  -2  -6   2 362.432 14.1804   2
   2  -6  -2 361.158 14.6147   2
   2   6  -2 368.903 14.4048   2
   2  -6  -1 20.1711 3.88797   3
   2  -6  -1 15.9714 4.61503   2
  -2   6   1 21.4124 3.96564   3
  -2  -6   1 14.8827 3.85642   2
  -2  -6   1 18.9993 3.40093   3
  -2  -6   1 19.0817 1.92962   1
  -2  -6   1 21.6661 4.07515   2
   2  -6  -1 15.4078 4.57474   2
  -2  -6   1 15.4962 3.00537   1
  -2  -6   1 10.8256 3.47392   3
  -2  -6   0 1031.58 39.1700   3
  -2  -6   0 1106.03 39.5694   2
   2  -6   0 1073.25 39.4163   3
  -2  -6   0 1100.19 39.2213   3
   2  -6   0 1079.52 39.7587   2
  -2  -6   0 1089.19 38.8084   1
   2  -6   0 1099.84 39.6548   2
  -2   6   0 1127.33 39.5523   3
  -2  -6   0 1095.75 39.3169   2
  -2  -6   0 1076.15 39.0980   1
  -2   6  -1 8423.43 300.840   4
  -2  -6  -1 8121.51 300.845   4
  -2  -6  -1 7933.47 301.139   3
  -2  -6  -1 9543.75 301.685   2
  -2  -6  -1 8303.16 301.179   3
  -2  -6  -1 8386.61 301.145   1
  -2  -6  -1 8623.82 300.976   1
  -2  -6  -1 8332.39 301.358   2
   2  -6   1 8829.05 301.637   2
  -2   6  -1 8868.68 301.567   3
  -2  -6  -1 8814.27 300.838   4
  -2  -6  -2 2462.24 88.0820   4
  -2   6  -2 2427.82 88.0640   4
  -2  -6  -2 2421.11 88.5590   2
  -2   6  -2 2532.74 88.9755   2
   2   6   2 2451.52 88.3503   3
   2  -6   2 2567.45 88.8382   2
   2   6   2 2388.62 88.3170   1
  -2  -6  -2 2554.88 88.7790   2
  -2  -6  -2 2518.43 88.3159   3
  -2  -6  -2 2541.09 88.1351   4
  -2  -6  -2 2476.19 88.1892   1
  -2  -6  -3 612.285 22.9460   1
   2  -6   3 634.930 23.5475   3
   2   6   3 618.430 22.8035   4
   2  -6   3 613.873 22.7957   4
  -2   6  -3 645.947 23.9335   2
   2  -6   3 630.720 23.7000   2
   2   6   3 617.621 22.9299   3
   2  -6   3 646.484 22.5210   1
   2   6   3 645.565 23.3044   2
   2   6   3 607.086 23.0077   1
  -2  -6  -3 656.413 22.9382   3
  -2  -6  -3 618.561 22.9090   4
  -2   6  -3 608.839 22.8918   4
  -2  -6  -3 642.129 23.5455   2
  -2  -6  -4 1860.27 65.0719   2
   2   6   4 1849.73 64.9365   2
   2  -6   4 1809.02 64.5580   4
   2   6   4 1819.40 64.5598   4
  -2   6  -4 1909.14 65.4189   2
   2   6   4 1773.76 64.5050   3
   2  -6   4 1771.64 65.2412   2
   2  -6   4 1833.16 64.3240   1
   2   6   4 1778.44 64.6896   1
  -2  -6  -4 1798.89 64.5227   3
  -2  -6  -4 1744.72 64.7159   1
  -2   6  -4 1819.62 64.6355   1
  -2  -6  -4 1825.91 64.7330   4
  -2   6  -4 1733.15 64.6883   4
  -2  -6  -5 131.814 6.48959   4
  -2   6  -5 124.237 6.35434   4
   2  -6   5 126.315 7.47521   2
   2   6   5 130.768 6.72517   2
  -2  -6  -5 126.089 6.91172   2
  -2  -6  -5 137.515 5.78026   3
   2  -6   5 132.898 5.52932   1
   2   6   5 129.258 6.23852   1
   2   6   5 125.139 5.66440   3
  -2   6  -5 116.806 7.67327   2
   2   6   5 134.015 6.12235   4
   2  -6   5 135.547 6.06103   4
  -2  -6  -5 139.018 6.46897   1
  -2   6  -5 130.553 6.39059   1
   2  -6   6 53.6363 4.22622   4
   2   6   6 50.8905 4.27237   4
  -2   6  -6 59.8794 6.16632   2
   2   6   6 50.0009 4.45620   1
   2   6   6 57.7386 5.21899   2
  -2  -6  -6 53.0056 4.95206   4
  -2   6  -6 48.8521 4.82433   4
   2  -6   6 47.5238 6.00696   2
   2  -6   6 49.4777 6.16789   3
  -2  -6  -6 46.2085 3.58020   3
   2   6   6 50.4406 3.29620   3
  -2  -6  -6 52.7026 5.23748   2
   2  -6   6 51.8931 3.56008   1
  -2   6  -6 51.7515 4.99728   1
  -2  -6  -6 54.2949 4.86879   1
   2  -6   7 87.1090 5.66426   4
   2   6   7 87.5819 5.70672   4
  -2  -6  -7 84.7210 6.32084   4
  -2   6  -7 86.3377 6.39293   4
   2  -6   7 88.1804 7.46576   2
   2  -6   7 95.7535 7.20555   3
  -2  -6  -7 82.7945 4.86589   3
   2   6   7 94.6964 4.52829   3
  -2   6  -7 96.7575 7.40338   2
   2  -6   7 92.1484 5.01981   1
   2   6   7 96.1668 5.81835   1
  -2   6  -7 91.5450 6.42998   1
  -2  -6  -7 101.858 6.36940   1
   2   6   7 94.2465 6.60149   2
  -2  -6  -7 89.7204 6.43907   2
   2  -6   8 16.8932 6.47789   3
  -2  -6  -8 1.55255 5.39588   2
   2   6   8 8.33128 5.60020   2
   2   6   8 14.3613 2.77679   3
   2   6   8 12.9386 4.39123   1
  -2   6  -8 7.98645 5.42097   1
  -2  -6  -8 8.24736 5.65740   1
   2  -6   8 12.0783 3.89601   1
  -2   6  -8 4.26230 6.66317   2
  -2  -6  -8 17.6785 5.57543   4
  -2   6  -8 14.7918 5.59234   4
   2  -6   9 360.380 15.6597   3
   2   6   9 326.442 14.9380   2
  -2   6  -9 363.557 15.6923   2
   2  -6   9 378.888 13.9597   1
   2   6   9 359.098 14.4371   1
  -2  -6  -9 326.071 14.5499   2
  -2   6  -9 359.414 15.0913   1
  -2  -6  -9 372.335 14.9318   1
  -2  -6  -9 333.926 15.2332   4
  -2   6  -9 323.080 15.1294   4
   2   6  10 352.695 15.3968   2
   2  -6  10 371.061 14.3488   1
   2   6  10 368.083 14.8192   1
   2  -6  10 372.633 16.2193   3
  -2  -6 -10 357.590 15.2742   2
  -2   6 -10 325.721 15.6669   1
  -2  -6 -10 345.533 15.4534   1
  -2   6 -10 379.509 15.9853   4
  -2  -6 -10 339.102 15.8271   4
   2   6  11 611.541 24.4090   2
   2   6  11 617.582 23.9120   1
   2  -6  11 637.775 23.6171   1
   2  -6  11 639.342 25.2776   3
  -2  -6 -11 589.844 24.2445   2
  -2   6 -11 614.140 24.8302   1
  -2  -6 -11 630.053 25.1064   4
  -2   6 -11 632.498 25.0411   4
  -2  -6 -12 350.839 15.5598   2
   2  -6  12 339.758 16.4406   3
   2  -6  12 367.180 14.6847   1
   2   6  12 355.660 15.0646   1
  -2  -6 -12 356.475 16.4382   4
  -2   6 -12 326.766 16.3265   4
  -2  -6 -13 595.637 23.4175   2
   2  -6  13 563.080 24.2586   3
   2   6  13 596.650 22.8593   1
   2  -6  13 591.291 22.4070   1
  -2  -6 -13 520.919 24.0855   4
  -2   6 -13 583.780 24.4553   4
   2   6  14 9.91202 7.06142   1
   2  -6  14 2.91367 9.17390   3
  -2  -6 -14 14.8948 8.02179   2
  -2   6 -14 0.36918 9.20423   4
  -2  -6 -14 22.0285 9.50949   4
   2  -6  14 14.0598 6.28103   1
  -2   6 -15 206.858 13.7853   4
  -2  -6 -15 220.124 14.7369   4
   2  -6  15 226.991 11.5208   1
   2  -6  15 235.186 14.1568   3
   2  -6  16 23.8845 10.1446   3
  -2  -6 -16 23.8064 11.1536   4
  -2   6 -16 10.8921 10.8370   4
   2  -6  17 35.3233 11.4825   3
  -2  -6 -17 19.2163 11.7305   4
  -2   6 -17 40.3542 12.4038   4
  -2  -6 -18-5.73719 12.4776   4
  -2   6 -18 0.51681 12.8979   4
   2  -7 -19 72.2122 14.2204   4
  -2  -7  18 4.16877 11.5755   3
   2  -7 -18-8.57282 12.5223   4
   2   7 -18-0.96704 11.7108   4
  -2  -7  17 42.0298 11.4256   3
   2  -7 -17 33.3681 11.9832   4
   2   7 -17 52.0565 12.3190   4
  -2  -7  16 154.775 12.5293   3
   2  -7 -16 139.620 13.3067   4
   2   7 -16 161.209 13.2754   4
  -2  -7  15 20.8828 9.72734   3
  -2   7  15 5.29215 6.08473   1
   2   7 -15-5.36000 9.52411   4
   2  -7 -15 15.3628 10.2297   4
   2  -7 -15-0.27445 8.75845   2
   2  -7 -14 29.9271 8.60656   2
  -2  -7  14 25.5526 8.84965   3
  -2   7  14 21.6368 5.76737   1
  -2  -7  14 27.1080 6.09200   1
   2   7 -14 20.6832 8.45527   4
   2  -7 -14 31.9276 9.74623   4
   2  -7 -13 27.6900 7.84898   2
  -2  -7  13 26.7460 8.68717   3
   2   7 -13 9.26527 8.24657   4
   2  -7 -13 26.0967 9.07480   4
   2   7 -13 34.4483 8.14757   2
  -2   7  13 40.3904 5.90922   1
  -2  -7  13 31.8085 5.75355   1
  -2  -7  12 1366.95 54.6440   3
   2  -7 -12 1468.42 54.1465   2
  -2   7  12 1401.38 53.0812   3
   2  -7 -12 1461.77 54.4201   1
  -2  -7  12 1557.70 53.4577   1
  -2   7  12 1562.69 53.4737   1
   2   7 -12 1538.30 54.2484   2
   2   7 -12 1336.22 54.3760   4
   2  -7 -12 1454.53 54.7546   4
   2  -7 -11 1929.20 68.4236   2
  -2   7  11 1794.40 67.3388   3
  -2  -7  11 1924.76 67.5897   1
   2  -7 -11 1853.55 68.3706   1
  -2   7  11 1952.38 67.5507   1
   2   7 -11 1915.70 68.3295   2
   2  -7 -11 1836.44 68.5992   4
   2   7 -11 1743.30 68.4158   4
   2   7 -10 1955.47 72.8870   1
   2  -7 -10 2085.17 73.0570   2
  -2   7  10 1964.61 72.8002   2
  -2   7  10 1900.42 72.0099   3
  -2  -7  10 2074.88 72.1812   1
   2  -7 -10 2031.62 72.8524   1
  -2   7  10 2076.00 72.1228   1
   2   7 -10 2062.70 72.9358   2
   2  -7 -10 1985.03 73.0500   4
   2   7 -10 1918.17 72.8722   4
   2  -7  -9 707.809 26.7781   4
   2   7  -9 642.830 26.4752   4
  -2  -7   9 720.420 25.7603   1
   2  -7  -9 681.129 26.4741   1
  -2  -7   9 688.036 27.0707   3
  -2   7   9 661.752 26.7492   2
   2  -7  -9 750.746 27.0047   2
  -2   7   9 641.722 25.6828   3
  -2   7   9 708.020 25.6814   1
   2   7  -9 709.530 26.5835   1
   2   7  -9 714.244 26.6772   2
  -2  -7   8 181.814 7.89643   4
   2   7  -8 170.663 9.36105   2
  -2   7   8 178.022 7.84423   1
   2  -7  -8 181.566 9.10878   4
   2   7  -8 181.457 8.91616   4
  -2  -7   8 163.363 9.53079   2
  -2  -7   8 160.813 9.75897   3
  -2   7   8 159.049 9.48134   2
   2  -7  -8 174.300 9.80460   2
  -2   7   8 164.838 8.17732   3
   2   7  -8 171.315 9.23486   1
  -2  -7   8 173.175 7.98436   1
   2  -7  -8 182.351 9.11694   1
   2   7  -7 925.520 33.5091   1
  -2  -7   7 880.480 32.9007   4
  -2   7   7 863.000 32.8471   4
   2   7  -7 909.979 33.8788   2
  -2   7   7 958.167 32.9111   1
   2  -7  -7 904.162 33.4949   4
   2   7  -7 888.913 33.4695   4
  -2  -7   7 893.977 33.8425   2
  -2  -7   7 915.557 34.0512   3
   2  -7  -7 922.141 33.2989   3
  -2   7   7 885.368 33.2030   3
   2  -7  -7 929.988 34.2592   2
  -2   7   7 866.982 33.8139   2
  -2  -7   7 950.361 33.0530   1
   2  -7  -7 898.847 33.4195   1
  -2  -7   6 767.013 26.7713   4
  -2   7   6 749.254 26.7321   4
   2   7  -6 721.150 27.6823   2
  -2   7   6 731.663 26.7017   1
   2  -7  -6 725.715 27.2108   4
   2   7  -6 725.071 27.1845   4
   2   7  -6 733.655 27.2350   1
  -2  -7   6 738.828 27.9723   3
  -2   7   6 705.741 27.7713   2
   2  -7  -6 791.793 28.1804   2
   2  -7  -6 727.724 27.2276   3
  -2   7   6 752.009 27.2457   3
   2  -7  -6 718.542 27.1954   1
  -2  -7   6 743.152 26.9050   1
  -2  -7   6 675.686 27.6704   2
  -2  -7   5 37.9885 2.91859   4
  -2   7   5 47.4536 2.89306   4
  -2   7   5 37.0530 4.53578   3
   2   7  -5 40.4205 5.36672   2
  -2   7   5 39.9887 2.84425   1
  -2   7   5 36.9827 5.77723   2
  -2  -7   5 35.7044 5.18191   2
   2  -7  -5 34.1717 3.75878   4
   2   7  -5 39.2769 3.69491   4
  -2  -7   5 37.4979 5.51983   3
   2  -7  -5 39.2306 6.44653   2
   2  -7  -5 35.6849 4.57719   3
   2  -7  -5 36.7502 3.87480   1
  -2  -7   5 42.7551 3.48180   1
   2   7  -5 41.4731 3.95903   1
  -2  -7   4 86.9855 3.71870   4
  -2   7   4 86.3296 3.70137   4
  -2  -7   4 80.3603 5.93393   2
  -2  -7   4 86.9871 6.42803   3
   2  -7  -4 76.0394 7.00314   2
  -2   7   4 82.8528 5.64038   3
   2   7  -4 84.1127 6.44407   2
  -2   7   4 83.6776 3.83277   1
   2  -7  -4 85.0505 4.14157   4
   2   7  -4 83.3632 4.43873   1
  -2  -7   4 88.8938 4.47486   1
   2  -7  -4 87.3275 4.53028   1
  -2  -7   3 15.4013 4.49004   2
  -2  -7   3 21.2051 4.28544   3
  -2   7   3 20.9741 4.26152   3
   2  -7  -3 15.6897 5.17475   2
   2   7  -3 17.0911 4.86720   2
  -2  -7   3 17.6452 2.38476   1
   2  -7  -3 15.3162 5.82128   2
   2  -7  -3 17.8312 1.96575   1
  -2  -7   3 19.1217 2.88045   1
   2  -7  -2 162.002 8.85987   2
   2  -7  -2 171.619 8.75838   2
  -2   7   2 169.383 7.96569   3
  -2  -7   2 166.678 7.89551   2
  -2  -7   2 166.325 8.23200   2
  -2  -7   2 174.919 6.51868   1
  -2  -7   2 161.882 7.03047   1
  -2  -7   2 171.512 8.03055   3
   2  -7  -1 541.958 20.5750   2
  -2  -7   1 553.149 20.1683   2
  -2  -7   1 538.099 19.8273   3
  -2  -7   1 518.950 19.9392   2
   2  -7  -1 507.279 20.2726   2
  -2   7   1 512.773 20.0849   3
  -2  -7   1 520.290 19.0044   1
  -2  -7   1 550.319 19.4384   1
  -2  -7   1 508.054 19.7557   3
  -2  -7   0 708.854 26.1910   2
   2  -7   0 673.778 26.3663   2
  -2  -7   0 695.173 25.6888   3
  -2  -7   0 680.346 25.8432   2
   2  -7   0 692.324 26.2459   2
  -2   7   0 709.459 26.0608   3
  -2  -7   0 720.797 25.0893   1
  -2  -7   0 695.925 25.4585   1
  -2  -7   0 656.413 25.6785   3
  -2  -7  -1 461.747 17.9191   3
  -2  -7  -1 483.318 17.4308   1
  -2  -7  -1 536.738 18.7474   2
  -2  -7  -1 458.889 17.8969   3
   2  -7   1 472.043 18.7404   2
  -2  -7  -1 468.068 17.7447   1
  -2   7  -1 469.737 18.4542   3
  -2  -7  -1 479.449 18.2054   2
   2  -7   1 493.560 18.7516   2
  -2  -7  -2 115.486 6.51336   2
  -2   7  -2 123.333 7.53131   2
   2  -7   2 108.535 7.09354   2
  -2   7  -2 115.731 4.70036   4
  -2  -7  -2 111.634 4.68500   4
   2  -7   2 112.050 6.55171   3
  -2  -7  -2 122.972 7.25286   2
  -2  -7  -2 113.206 5.66890   3
  -2  -7  -2 111.171 4.77391   4
  -2  -7  -2 110.057 5.05334   1
  -2  -7  -2 105.970 5.45708   1
  -2  -7  -3 1170.11 41.2801   4
  -2   7  -3 1139.30 41.2167   4
  -2   7  -3 1137.85 41.0768   4
  -2  -7  -3 1190.56 41.1465   4
   2  -7   3 1040.22 41.9101   3
  -2  -7  -3 1338.62 42.2693   2
  -2  -7  -3 1137.22 41.3741   3
   2   7   3 1073.71 41.4139   1
  -2  -7  -3 1184.46 41.8929   2
   2  -7   3 1144.19 42.0886   2
  -2   7  -3 1138.76 42.3214   2
   2   7   3 1127.90 41.4049   3
  -2  -7  -3 1137.33 41.3041   1
  -2  -7  -4 498.949 18.2505   1
   2  -7   4 505.421 19.2263   3
   2  -7   4 470.028 17.9363   4
   2   7   4 470.560 17.9411   4
   2   7   4 476.871 18.0685   3
  -2   7  -4 500.156 19.5255   2
   2  -7   4 491.330 19.2976   2
   2   7   4 476.712 18.3105   1
   2   7   4 476.353 18.6834   2
   2  -7   4 500.486 17.5771   1
  -2  -7  -4 475.603 18.1530   3
  -2  -7  -4 495.513 18.2668   4
  -2   7  -4 459.276 18.1677   4
  -2  -7  -4 535.335 19.1464   2
   2   7   5 577.339 21.6064   4
   2  -7   5 589.778 21.6425   4
  -2   7  -5 585.304 23.0165   2
   2   7   5 574.646 21.5665   3
   2  -7   5 606.609 22.8594   2
  -2  -7  -5 604.067 22.5396   2
  -2  -7  -5 571.795 21.5779   3
   2  -7   5 599.038 21.2578   1
   2   7   5 583.696 21.8242   1
   2   7   5 589.471 22.2937   2
  -2  -7  -5 589.286 22.0474   4
  -2   7  -5 578.842 21.9576   4
  -2   7  -5 583.561 21.7959   1
  -2  -7  -5 582.630 21.9432   1
  -2  -7  -6 1434.06 52.2954   4
  -2   7  -6 1366.49 52.1684   4
   2  -7   6 1436.04 52.7027   2
  -2  -7  -6 1468.12 52.4938   2
   2   7   6 1379.79 52.3068   2
  -2  -7  -6 1447.26 51.7269   3
   2  -7   6 1479.59 51.5763   1
   2   7   6 1498.09 52.0292   1
   2   7   6 1437.98 51.6731   3
  -2   7  -6 1508.57 52.9048   2
  -2   7  -6 1446.29 52.0950   1
  -2  -7  -6 1445.72 52.1494   1
   2  -7   6 1369.14 51.8415   4
   2   7   7 1750.05 63.4161   2
  -2  -7  -7 1833.52 63.5541   2
   2   7   7 1638.31 62.6624   3
   2   7   7 1809.25 63.1481   1
   2  -7   7 1743.36 62.7489   1
  -2   7  -7 1826.60 63.3914   1
  -2  -7  -7 1748.00 63.3711   1
  -2   7  -7 1802.59 63.9479   2
  -2  -7  -7 1826.61 63.5855   4
  -2   7  -7 1699.48 63.3997   4
   2  -7   8 205.305 10.6051   3
   2   7   8 186.248 9.68788   2
  -2   7  -8 190.307 10.7577   2
   2   7   8 186.724 9.11854   1
   2  -7   8 192.935 8.27605   1
  -2  -7  -8 205.276 9.75744   2
  -2  -7  -8 196.207 9.62100   1
  -2  -7  -8 189.042 9.92423   4
  -2   7  -8 174.870 9.67633   4
   2   7   9 71.3271 7.08377   2
  -2  -7  -9 72.6974 7.26896   2
  -2   7  -9 77.3991 8.40735   2
   2   7   9 82.6403 6.42612   1
  -2  -7  -9 71.9407 6.74350   1
   2  -7   9 77.4961 5.17424   1
   2  -7   9 64.8992 8.15710   3
  -2   7  -9 89.0239 7.31399   4
  -2  -7  -9 72.1524 7.48522   4
   2   7  10 1079.92 41.8379   2
  -2   7 -10 1131.26 42.3918   2
   2  -7  10 1191.24 41.0775   1
   2   7  10 1142.84 41.4199   1
  -2  -7 -10 1204.56 41.8711   2
  -2  -7 -10 1094.73 42.2890   4
  -2   7 -10 1004.34 42.0368   4
   2  -7  10 1083.85 42.3907   3
  -2   7 -11 19.7939 7.73873   4
  -2  -7 -11 15.9153 7.84503   4
  -2   7 -11 18.8756 7.95049   2
  -2  -7 -11 13.7626 6.82904   2
   2  -7  11 13.3324 5.07802   1
   2  -7  11 9.52664 8.37091   3
   2   7  11 17.7305 6.17215   1
   2  -7  12 335.238 16.8527   3
  -2  -7 -12 364.741 15.8414   2
   2   7  12 363.024 15.1306   1
  -2   7 -12 340.088 16.5845   4
  -2  -7 -12 337.135 16.6915   4
   2  -7  13 1580.43 56.0981   3
   2   7  13 1546.32 54.7932   1
  -2  -7 -13 1431.88 55.7840   4
  -2   7 -13 1382.99 55.8361   4
  -2  -7 -14-9.52783 10.4575   4
  -2   7 -14 6.33112 9.30853   4
   2  -7  14-3.12000 10.2317   3
  -2   7 -15 58.0545 11.0847   4
  -2  -7 -15 49.2608 10.6478   4
   2  -7  15 36.9210 10.3402   3
  -2  -7 -16 208.117 15.5414   4
  -2   7 -16 182.848 14.1834   4
   2  -7  16 196.328 14.2183   3
  -2  -7 -17 471.361 23.3837   4
  -2  -8  16 427.576 20.9373   3
  -2  -8  15 23.6233 10.4998   3
  -2  -8  14 10.1559 9.36941   3
   2  -8 -14 17.1770 8.90652   2
   2  -8 -13 196.908 12.4990   2
   2  -8 -13 213.097 13.2666   4
  -2  -8  13 200.432 12.8859   3
   2   8 -12 250.242 13.4297   2
   2  -8 -12 275.432 13.6138   2
   2  -8 -12 253.737 14.0173   4
   2  -8 -11 700.070 28.0236   4
   2  -8 -11 740.871 28.2267   2
   2   8 -11 684.887 27.6788   2
  -2  -8  10 43.7129 8.16986   3
   2  -8 -10 53.8411 8.46240   2
  -2   8  10 43.0031 5.27827   3
   2  -8 -10 37.2344 7.47132   4
  -2   8  10 45.8070 5.05586   1
   2   8 -10 45.1553 7.71618   2
   2   8 -10 38.2409 7.08128   4
  -2  -8   9 920.969 35.1996   3
   2  -8  -9 974.533 35.3694   2
  -2   8   9 874.240 33.8733   3
   2   8  -9 900.913 34.4220   4
   2  -8  -9 960.265 34.6505   4
  -2   8   9 921.648 33.6420   1
   2   8  -9 933.304 34.8375   2
  -2  -8   9 921.923 33.6626   1
  -2  -8   8 624.334 24.7374   3
  -2   8   8 616.196 24.4344   2
   2  -8  -8 658.652 25.1079   2
  -2   8   8 629.036 23.6004   3
   2   8  -8 608.527 23.9440   4
   2  -8  -8 632.795 24.0549   4
  -2   8   8 629.715 23.1787   1
  -2  -8   8 622.552 23.2003   1
   2  -8  -8 613.898 24.0147   1
   2   8  -8 634.813 24.4697   2
  -2  -8   7 959.073 35.9316   2
  -2  -8   7 961.113 36.2477   3
   2  -8  -7 1056.99 36.7751   2
  -2   8   7 955.650 35.4017   3
   2   8  -7 920.514 35.3733   4
   2  -8  -7 939.545 35.4000   4
  -2   8   7 924.720 34.8322   1
  -2   8   7 931.846 35.9889   2
   2   8  -7 988.483 36.1104   2
   2  -8  -7 979.904 35.4591   1
  -2  -8   7 1010.45 34.9062   1
  -2  -8   6 3279.64 122.005   2
   2   8  -6 3430.55 121.452   4
   2  -8  -6 3359.37 121.452   4
  -2  -8   6 3052.70 122.168   3
   2  -8  -6 3807.08 122.730   2
  -2   8   6 3361.05 121.744   3
  -2   8   6 3443.37 121.193   1
  -2   8   6 3320.58 122.167   2
  -2  -8   6 3517.20 121.274   1
   2  -8  -6 3377.63 121.583   1
   2   8  -6 3465.91 122.209   2
  -2  -8   5 385.733 16.5772   2
   2  -8  -5 405.498 15.2112   4
  -2  -8   5 374.198 16.8951   3
   2  -8  -5 428.474 17.6513   2
  -2   8   5 400.813 16.1947   3
  -2   8   5 416.974 15.1099   1
   2   8  -5 407.901 16.9624   2
   2  -8  -5 419.835 17.1858   2
   2  -8  -5 410.277 15.5896   1
  -2  -8   5 421.960 15.2625   1
   2   8  -5 409.566 15.3445   1
  -2  -8   4 565.318 22.8154   3
   2  -8  -4 591.756 21.5686   1
  -2   8   4 568.982 21.3712   1
  -2  -8   4 627.657 21.5677   1
   2  -8  -4 663.572 23.7648   2
  -2  -8   4 600.110 21.5485   1
  -2   8   4 600.277 22.6232   3
  -2  -8   4 551.077 22.6370   2
   2  -8  -4 606.809 23.2421   2
   2   8  -4 571.850 23.0586   2
  -2  -8   3 1423.53 52.0753   3
  -2  -8   3 1412.07 50.9333   1
   2  -8  -3 1516.95 52.6527   2
  -2  -8   3 1424.63 51.0900   1
   2  -8  -3 1462.92 52.3049   2
  -2  -8   3 1441.95 51.9209   2
  -2   8   3 1438.65 51.9402   3
  -2  -8   2 178.758 9.02513   3
   2  -8  -2 189.902 10.3351   2
  -2  -8   2 184.833 9.19215   2
  -2  -8   2 189.947 7.02740   1
  -2  -8   2 183.024 7.40893   1
  -2  -8   2 173.626 8.85281   2
  -2   8   2 196.013 8.96746   3
   2  -8  -2 183.728 9.78558   2
  -2  -8   1 68.0674 6.35084   2
  -2  -8   1 79.1459 3.47488   1
   2  -8  -1 77.4474 7.07202   2
  -2  -8   1 86.7038 4.33257   1
   2  -8  -1 65.7393 6.83177   2
  -2   8   1 72.8458 6.34398   3
  -2  -8   1 67.3364 6.10057   2
  -2  -8   1 80.0072 6.04565   3
  -2  -8   0 1678.61 62.7205   3
   2  -8   0 1628.65 63.2358   2
  -2  -8   0 1842.36 63.2043   2
  -2  -8   0 1810.23 62.3207   1
  -2  -8   0 1736.12 62.0021   1
  -2  -8   0 1748.96 62.8466   2
   2  -8   0 1697.79 63.1398   2
  -2   8   0 1732.53 63.0505   3
  -2  -8  -1 74.6012 5.30985   3
  -2  -8  -1 81.5125 6.79726   2
  -2  -8  -1 75.4553 5.38966   3
  -2  -8  -1 76.8724 4.57737   1
   2  -8   1 64.2441 6.92410   2
  -2  -8  -1 82.4111 5.76482   2
   2  -8   1 80.4277 6.78157   2
  -2  -8  -1 71.6857 3.79024   1
   2  -8   2 18.5227 5.90484   2
  -2  -8  -2 18.8222 4.01711   3
   2  -8   2 18.0612 5.53488   3
  -2  -8  -2 38.3165 6.52432   2
  -2  -8  -2 30.1409 4.35390   3
  -2  -8  -2 21.3197 3.65268   1
   2  -8   2 27.8847 6.64454   2
  -2  -8  -2 18.9917 3.04363   1
  -2  -8  -2 22.9718 5.55112   2
   2  -8   3 145.659 8.33108   3
  -2  -8  -3 164.515 9.10280   2
  -2  -8  -3 149.438 7.19491   3
  -2  -8  -3 143.777 6.21673   4
  -2  -8  -3 146.670 6.59733   1
   2  -8   3 141.562 8.77056   2
  -2  -8  -3 157.478 8.12376   2
  -2   8  -3 143.405 9.15228   2
   2  -8   4 162.559 9.65484   3
  -2  -8  -4 214.691 10.0894   2
  -2  -8  -4 185.456 8.16823   3
  -2  -8  -4 189.006 7.92217   4
  -2   8  -4 185.784 7.75358   4
   2   8   4 166.614 8.17518   1
  -2  -8  -4 178.508 7.94491   1
  -2  -8  -4 182.111 9.48654   2
   2  -8   4 162.695 9.83984   2
  -2   8  -4 170.268 10.2552   2
  -2  -8  -5 97.4735 7.83511   2
  -2  -8  -5 90.3312 5.76777   4
  -2   8  -5 75.3332 5.32081   4
   2  -8   5 71.9493 7.31986   3
   2   8   5 74.9814 5.48008   1
  -2  -8  -5 74.3729 5.44147   1
  -2   8  -5 70.6586 7.79889   2
   2   8   5 75.5051 4.80485   3
  -2  -8  -6 4.08234 6.54695   2
  -2   8  -6-1.27195 4.66191   4
  -2  -8  -6-0.15412 4.91496   4
   2  -8   6 4.55916 7.00590   3
   2   8   6 5.37608 4.53539   1
   2   8   6 0.48409 5.81399   2
  -2  -8  -6 3.26880 4.78762   1
  -2   8  -6 0.93068 7.28830   2
   2   8   6 1.39876 3.51107   3
  -2  -8  -7 254.386 11.5600   4
  -2   8  -7 229.149 11.0008   4
  -2   8  -7 239.156 12.7153   2
   2   8   7 261.953 10.7438   1
  -2  -8  -7 248.229 11.1608   1
  -2  -8  -7 266.066 12.0780   2
   2   8   7 233.302 11.4921   2
  -2  -8  -8 1509.81 55.3653   4
  -2   8  -8 1379.13 55.0940   4
  -2   8  -8 1529.46 55.7398   2
   2   8   8 1541.99 54.8324   1
  -2  -8  -8 1515.71 55.1302   1
   2   8   8 1459.54 55.0898   2
  -2  -8  -8 1668.53 55.5117   2
  -2  -8  -9 69.5326 8.03795   4
  -2  -8  -9 87.1171 7.84293   2
   2   8   9 87.8689 6.63267   1
  -2   8  -9 92.2077 8.91336   2
   2  -8   9 70.7591 8.67568   3
  -2  -8 -10 281.581 14.0251   4
   2   8  10 273.307 12.6691   1
  -2  -8 -10 315.520 13.6664   2
   2  -8  10 278.517 14.4762   3
  -2   8 -10 295.526 14.5771   2
   2  -8  11 66.4436 9.22020   3
   2   8  11 45.8495 6.69541   1
  -2  -8 -11 38.8410 8.66121   4
   2  -8  12 68.6602 10.4141   3
   2  -8  13 192.452 13.6527   3
   2  -8  14 234.327 14.6904   3
   2  -8  15 208.272 14.7392   3
  -2  -9  15 297.639 16.4898   3
   2  -9 -13 89.9027 11.0652   2
  -2  -9  12 15.6033 9.89894   3
   2  -9 -12 4.81967 9.41220   2
   2   9 -11 72.8878 8.67904   2
  -2  -9  11 65.3569 9.62972   3
   2  -9 -11 67.0225 10.2576   2
   2   9 -10 116.311 9.82257   2
   2  -9 -10 132.149 10.5229   2
  -2  -9  10 120.162 10.0743   3
   2   9  -9 223.919 12.1879   2
  -2   9   9 211.133 10.1315   3
   2  -9  -9 239.339 12.8104   2
  -2  -9   9 214.054 12.1142   3
   2   9  -8 733.986 28.4797   2
  -2   9   8 703.911 27.3613   3
  -2  -9   8 678.193 28.5175   3
   2   9  -7 188.520 10.3785   2
  -2   9   7 175.681 9.05620   3
   2  -9  -7 202.341 11.7935   2
  -2  -9   7 159.119 10.4148   3
   2   9  -6 260.771 12.6999   2
  -2   9   6 259.887 11.6662   3
   2  -9  -6 313.572 14.2590   2
  -2  -9   6 251.250 12.8563   3
  -2  -9   5 628.352 24.7727   2
   2  -9  -5 661.320 25.4216   2
   2   9  -5 646.206 25.1849   2
  -2   9   5 652.092 24.4466   3
   2  -9  -5 682.123 26.0022   2
  -2  -9   5 598.143 25.0228   3
  -2  -9   4 36.1588 6.24477   2
  -2  -9   4 31.4426 6.69090   3
   2  -9  -4 41.0921 8.55699   2
  -2   9   4 32.9414 5.65261   3
   2  -9  -4 22.5910 7.02592   2
  -2  -9   3 1258.46 46.2583   2
  -2  -9   3 1202.68 46.0718   3
  -2   9   3 1282.67 45.9511   3
  -2  -9   3 1215.76 45.9108   2
   2  -9  -3 1276.13 46.3942   2
   2  -9  -3 1308.69 46.8589   2
  -2  -9   2 1427.90 53.9590   3
   2  -9  -2 1486.08 54.2343   2
  -2  -9   2 1517.93 53.8990   2
  -2   9   2 1492.01 54.0224   3
   2  -9  -2 1544.83 54.6640   2
  -2  -9   2 1432.87 54.0808   2
  -2  -9   1 1212.92 44.3315   3
  -2  -9   1 1183.04 44.5340   2
   2  -9  -1 1222.91 44.9197   2
   2  -9  -1 1195.18 44.6738   2
  -2   9   1 1217.03 44.4790   3
  -2  -9   1 1224.40 44.3308   2
   2  -9   0 51.9718 7.36099   2
  -2  -9   0 57.1275 6.98354   2
   2  -9   0 49.9695 7.02304   2
  -2  -9   0 52.1213 6.42604   2
  -2  -9   0 55.7863 6.07254   3
   2  -9   1 855.213 31.6783   3
  -2  -9  -1 766.131 31.1475   3
   2  -9   1 826.306 31.9792   2
  -2  -9  -1 917.914 32.0609   2
  -2  -9  -1 877.211 31.4820   2
   2  -9   2 13.0994 6.67309   2
   2  -9   2 3.64941 6.32339   3
  -2  -9  -2 8.71579 4.71792   3
  -2  -9  -2 13.3966 7.19068   2
  -2  -9  -2 4.66895 5.80678   2
   2  -9   3 190.399 10.7213   2
  -2  -9  -3 174.084 8.67659   3
   2  -9   3 191.479 10.2417   3
  -2  -9  -3 198.179 10.0658   2
  -2  -9  -3 216.546 11.2735   2
  -2  -9  -4 50.1468 4.95701   3
   2  -9   4 46.4141 7.25874   3
  -2  -9  -4 46.6737 7.01982   2
  -2   9  -4 47.9474 7.79508   2
  -2  -9  -4 51.6715 8.38331   2
   2  -9   5 52.3889 7.68642   3
  -2   9  -5 37.4533 7.88273   2
  -2  -9  -5 38.1477 7.46033   2
  -2  -9  -5 58.8716 8.56449   2
   2  -9   6 352.457 16.7575   3
  -2   9  -6 346.543 17.0507   2
  -2  -9  -6 425.605 17.0213   2
  -2  -9  -6 427.430 17.3299   2
   2  -9   7 908.948 39.3597   3
  -2   9  -7 1034.05 39.5307   2
  -2   9  -8 203.779 12.4219   2
  -2  -9  -8 240.588 12.5882   2
   2  -9  10 609.430 25.4238   3
   2  -9  11 203.410 13.0986   3
   2  -9  12 155.221 11.9965   3
   2  -9  13 156.715 12.8428   3
  -2 -10  13 51.8344 10.5963   3
  -2 -10  12 19.8770 9.73582   3
  -2 -10  11 550.653 25.5255   3
   2 -10 -11 681.931 26.7434   2
  -2 -10  10 38.9614 9.14109   3
   2 -10 -10 28.4321 10.7293   2
  -2 -10   9 6.04061 8.45285   3
   2  10  -9 6.17641 8.32510   2
   2 -10  -9 1.67431 10.3855   2
  -2 -10   8 953.147 40.6129   3
  -2  10   8 1046.99 39.6161   3
   2  10  -8 1078.34 40.5527   2
  -2 -10   7 35.8096 7.82363   3
   2  10  -7 58.7708 8.11932   2
  -2  10   7 54.4739 6.22929   3
   2 -10  -7 50.6543 9.45083   2
  -2 -10   6 5.56543 7.07370   3
  -2  10   6 13.9176 5.53541   3
   2  10  -6-1.71984 7.83110   2
   2 -10  -6 11.9179 9.28394   2
  -2 -10   5 68.2104 7.44275   3
   2 -10  -5 63.8626 9.72031   2
  -2  10   5 51.8282 6.50420   3
  -2 -10   4 119.612 9.63419   2
  -2 -10   4 118.620 8.98611   3
   2 -10  -4 135.060 10.1533   2
  -2  10   4 115.227 8.08265   3
  -2 -10   3 218.789 11.3877   2
  -2 -10   3 208.562 11.4972   3
  -2  10   3 235.894 10.8616   3
   2 -10  -3 220.453 12.2623   2
  -2 -10   2 228.062 11.0243   3
  -2 -10   2 203.345 11.1947   2
   2 -10  -2 228.807 12.2424   2
  -2  10   2 229.428 11.1913   3
  -2 -10   2 223.770 11.1357   2
  -2 -10   1 119.197 8.94569   2
   2 -10  -1 136.801 9.85015   2
  -2 -10   1 128.832 8.07598   2
  -2 -10   1 142.064 8.53091   3
   2 -10   0 704.596 26.0027   3
  -2 -10   0 650.242 25.3928   3
  -2 -10   0 668.708 25.8063   2
   2 -10   0 641.573 26.1615   2
  -2 -10   0 655.904 25.4252   2
   2 -10   1 99.7900 8.79470   2
  -2 -10  -1 94.3916 7.09803   3
   2 -10   1 104.571 8.27736   3
  -2 -10  -1 89.6823 8.74961   2
  -2 -10  -1 95.5000 7.57583   2
   2 -10   2 98.4398 9.33015   2
  -2 -10  -2 86.3150 6.87330   3
   2 -10   2 96.4464 8.10806   3
  -2 -10  -2 111.798 9.36977   2
  -2 -10  -2 82.9097 7.39456   2
   2 -10   3 168.217 11.2072   2
   2 -10   3 186.436 10.6968   3
  -2 -10  -3 177.275 9.10306   3
  -2 -10  -3 215.746 11.8856   2
  -2 -10  -3 182.685 10.1580   2
  -2 -10  -4 220.154 10.2081   3
   2 -10   4 216.852 12.0332   3
   2 -10   4 225.680 13.0593   2
  -2 -10  -4 244.559 13.3359   2
   2 -10   5 124.447 9.86710   3
  -2 -10  -5 157.101 11.4291   2
  -2  10  -6 158.428 11.2443   2
   2 -10   6 137.323 10.4152   3
   2 -10   7 419.911 18.8464   3
   2 -10   8 4.35593 9.05775   3
   2 -10  11-4.32092 10.4614   3
   2 -10  12 49.9853 11.1082   3
  -2 -11  12 284.168 16.0084   3
  -2 -11  11 22.2582 9.97559   3
  -2 -11  10 48.9628 10.0174   3
  -2 -11   9 8.25640 9.07446   3
   2 -11  -9 12.9681 12.0448   2
  -2 -11   8 124.195 10.6225   3
   2 -11  -8 156.199 12.6264   2
  -2 -11   7 210.507 12.9790   3
   2 -11  -7 280.971 15.3927   2
   2  11  -7 222.870 13.0128   2
  -2 -11   6-10.0818 10.5398   2
  -2 -11   6-1.39932 7.46228   3
   2 -11  -6-13.4666 9.69421   2
  -2  11   6 9.48239 6.16834   3
  -2 -11   5 479.674 21.9859   3
   2 -11  -5 558.380 23.0705   2
  -2  11   5 514.000 21.0306   3
  -2 -11   4 0.27926 8.52628   2
  -2 -11   4-2.04197 7.15132   3
   2 -11  -4 5.44590 9.19234   2
  -2  11   4 7.04304 6.45615   3
  -2 -11   3 29.3618 7.62716   2
   2 -11  -3 26.2010 8.60217   2
  -2 -11   3 23.8312 7.43455   3
  -2 -11   2 188.438 11.5117   2
   2 -11  -2 195.006 11.9424   2
  -2 -11   2 228.806 11.3646   3
  -2 -11   1 632.294 25.8703   2
   2 -11  -1 636.333 26.3134   2
  -2 -11   1 673.718 25.8929   3
   2 -11  -1 698.502 26.2482   3
   2 -11   0 23.1193 7.75461   2
  -2 -11   0 12.3324 7.67874   2
  -2 -11   0 11.5124 6.76011   3
   2 -11   0 17.3137 7.52504   3
   2 -11   1 911.159 36.6118   2
  -2 -11  -1 987.511 36.6159   2
   2 -11   1 994.556 36.5826   3
  -2 -11  -1 940.737 35.7840   3
   2 -11   2 523.770 22.2205   2
  -2 -11  -2 571.986 22.2586   2
   2 -11   2 513.689 21.8672   3
  -2 -11  -2 509.808 20.8401   3
   2 -11   3 337.483 16.6550   2
   2 -11   3 315.978 15.7467   3
   2 -11   4 3.76791 8.11590   3
   2 -11   5 14.3554 8.44637   3
   2 -11   6 11.7676 9.01097   3
   2 -11   7 241.298 13.8085   3
   2 -11   8 105.415 10.8978   3
   2 -11   9 51.1581 10.0686   3
   2 -11  10 282.422 16.1178   3
  -2 -12  10 52.8684 10.7690   3
  -2 -12   9 13.0174 10.5204   3
  -2 -12   8 6.52449 9.52896   3
  -2 -12   7-2.60260 9.44048   3
  -2 -12   6 28.6525 9.38165   3
  -2 -12   5 89.2099 9.99961   3
  -2 -12   4 42.1967 8.76625   3
  -2 -12   4 54.6936 9.29030   2
  -2 -12   3 153.545 11.0628   3
   2 -12  -3 206.530 11.0238   3
  -2 -12   3 154.043 11.3883   2
  -2 -12   2 69.7458 8.53222   3
   2 -12  -2 76.9179 9.16712   3
  -2 -12   2 52.9067 8.10341   2
   2 -12  -1 13.8682 8.25495   3
  -2 -12   1 27.4870 8.07466   3
   2 -12   0 240.015 13.1147   3
  -2 -12   0 184.411 11.3000   3
   2 -12   1 373.357 17.5624   3
   2 -12   2 59.6264 9.48035   3
   2 -12   3 119.278 11.3816   3
   2 -12   4 27.3941 9.82393   3
   2 -12   5 63.6689 10.6204   3
   2 -12   6 16.8603 10.0064   3
   2 -12   7 42.8447 10.6711   3
   2 -12   8 11.3167 10.2465   3
  -2 -13   7 2.54529 10.8168   3
  -2 -13   6 108.297 11.9732   3
  -2 -13   5 360.397 17.9717   3
  -2 -13   4 407.377 19.0723   3
   2 -13  -3 11.2033 8.90893   3
  -2 -13   3 9.46091 9.03448   3
  -2 -13   2 55.3428 9.45258   3
   2 -13  -2 62.4634 9.89222   3
   2 -13  -1 104.207 10.9936   3
   2 -13   0 9.54859 9.25550   3
   2 -13   1 244.927 15.1404   3
   2 -13   2 6.14769 10.9149   3
   2 -13   3 41.2939 11.3194   3
   2 -13   4 5.26151 10.9038   3
   2 -13   5 4.60501 11.3023   3
  -2 -14   4 565.724 24.9549   3
   2 -14  -1 17.5678 10.0358   3
   2 -14   0 305.558 17.3988   3
   2 -14   1 17.6325 12.0883   3
  -3   0  20 22.6550 8.71238   3
  -3   0  19 9.56408 8.05130   3
  -3   0  18 19.5558 7.33566   3
   3   0 -17-4.83020 8.40008   2
  -3   0  17-7.02074 6.95371   3
   3   0 -16 3053.22 104.836   2
  -3   0  16 2768.52 104.458   3
   3   0 -15-8.60890 7.77155   2
  -3   0  15 2.34461 6.37844   3
   3   0 -14 1087.56 40.6615   2
  -3   0  14 1082.12 40.4832   3
   3   0 -13-0.60203 6.70558   2
   3   0 -13-4.02549 7.21322   1
  -3   0  13 7.50723 5.59977   3
  -3   0  13-11.1904 6.26561   2
   3   0 -12 1405.05 52.4147   2
  -3   0  12 1523.18 52.4300   2
  -3   0  12 1461.93 52.2866   3
   3   0 -12 1322.02 52.7771   1
   3   0 -11-6.57884 4.67123   3
  -3   0  11 0.99436 5.25047   2
  -3   0  11 0.63080 4.44785   3
   3   0 -10 3374.74 116.104   3
  -3   0  10 3366.83 116.164   3
   3   0  -9 6.14434 4.55069   3
  -3   0   9-0.25914 3.78602   3
   3   0  -8 14386.6 499.698   3
  -3   0   8 13783.8 499.676   3
  -3   0   7 0.91333 3.41754   3
   3   0  -7-0.19772 3.78242   3
   3   0  -6 3348.90 131.249   2
  -3   0   6 3672.28 131.316   3
   3   0  -5 1.62043 2.90408   2
  -3   0   5 2.85474 2.93141   3
   3   0  -4 527.095 18.5119   2
  -3   0   4 484.103 18.4923   2
   3   0  -3 3.10838 2.37150   2
  -3   0   3 2.72569 2.38869   2
   3   0  -2 149.649 6.32843   3
  -3   0   2 183.586 6.75687   1
   3   0  -2 166.585 6.21140   2
  -3   0   2 157.228 6.25605   2
   3   0  -1 7.14053 1.68393   3
  -3   0   1 4.54942 1.57237   3
   3   0  -1 4.94718 1.55055   2
  -3   0   1 3.23799 1.56105   2
  -3   0   0 13078.2 464.135   3
   3   0   0 13777.9 464.142   3
   3   0   0 13489.1 464.129   2
  -3   0   0 12727.0 464.132   2
  -3   0   0 12020.1 464.240   1
  -3   0  -1 2.47349 2.19375   1
  -3   0  -1 1.40586 1.55673   3
  -3   0  -1 1.64991 1.91761   2
   3   0   1 1.68973 2.07622   2
   3   0   1 3.14098 1.54644   3
  -3   0  -2 89057.1 3246.26   1
  -3   0  -2 91201.0 3246.20   2
   3   0   2 93910.8 3246.20   2
   3   0   2 91831.4 3246.10   3
   3   0   3 1.79424 2.63553   2
  -3   0  -3 1.39265 2.61051   2
  -3   0  -3 2.61824 2.32557   1
   3   0   3 1.27910 1.77945   3
   3   0   3 0.16710 1.85845   3
   3   0   4 31028.4 1106.38   2
  -3   0  -4 32127.6 1106.40   2
  -3   0  -4 30484.4 1106.41   1
   3   0   4 31274.0 1106.19   3
   3   0   4 31139.3 1106.26   3
   3   0   5 3.43796 3.73893   2
  -3   0  -5 5.18352 3.72733   2
   3   0   5 3.37241 2.73314   3
  -3   0  -6 51788.9 1848.67   2
   3   0   6 50485.2 1848.65   2
   3   0   6 51519.8 1848.51   3
  -3   0  -6 53683.7 1848.37   3
  -3   0  -6 52575.1 1848.76   1
  -3   0  -7 2.27581 2.77466   3
   3   0   7 3.52202 4.08043   2
  -3   0  -7 0.71624 4.04037   2
   3   0   7-0.28407 3.14300   3
  -3   0  -7-2.81900 4.08468   1
   3   0   7 0.34426 3.56560   1
  -3   0  -8 22.6242 3.20192   3
   3   0   8 12.9622 4.47098   2
  -3   0  -8 17.7267 4.70980   2
   3   0   8 18.9233 3.75999   3
  -3   0  -8 24.9864 4.64129   1
   3   0   8 19.2247 4.10390   1
  -3   0  -9 2.91034 3.33389   3
   3   0   9 2.84067 4.02751   1
  -3   0  -9 2.12385 4.89498   1
  -3   0  -9-3.33371 4.82914   2
   3   0   9 2.38523 4.94101   2
   3   0   9 1.59085 3.87249   3
  -3   0 -10 5588.71 201.341   1
   3   0  10 5596.92 200.849   3
  -3   0 -10 5735.83 200.585   3
  -3   0 -10 5885.66 201.188   2
   3   0  10 5295.08 201.032   2
   3   0  10 5707.78 201.001   1
  -3   0 -11-10.7281 6.43964   1
   3   0  11-0.68346 5.10487   1
  -3   0 -11-3.83177 4.15351   3
   3   0  11 3.89948 4.86741   3
  -3   0 -11 3.17665 5.81060   2
   3   0  11-3.06639 5.89598   2
   3   0  12 6.81343 6.90162   2
   3   0  12 11.2921 5.54101   1
   3   0  12 6.42811 5.40801   3
  -3   0 -12 15.4961 6.95595   2
   3   0  13 7.00442 5.63057   1
   3   0  13 6.23336 5.67828   3
  -3   0 -13 2.82160 7.45963   2
  -3   0 -14 833.443 31.5262   2
   3   0  14 771.198 30.5603   3
   3   0  14 850.731 31.0151   1
  -3   0 -15 9.82588 7.70951   2
  -3   0 -16 352.262 16.6505   2
  -3  -1  21 58.7451 9.29914   3
   3  -1 -21 56.0477 14.0667   4
   3   1 -21 84.9341 14.7842   4
  -3  -1  20 133.048 10.8384   3
   3  -1 -20 113.246 14.3327   4
   3   1 -20 135.504 14.4865   4
  -3  -1  19 0.86188 8.67017   3
  -3   1  19 10.4271 7.61760   3
   3  -1 -19 13.3025 11.6516   4
   3   1 -19 35.7411 12.2672   4
  -3   1  18 616.618 24.6510   3
  -3  -1  18 633.305 25.2012   3
   3  -1 -18 597.878 27.1950   4
   3   1 -18 604.651 27.2903   4
   3   1 -17 172.273 11.1520   2
   3  -1 -17 183.654 11.7832   2
  -3  -1  17 161.169 10.1163   1
  -3   1  17 168.927 10.2281   1
  -3  -1  17 161.677 10.5570   3
  -3   1  17 172.530 9.76865   3
   3   1 -17 153.089 13.0866   4
   3  -1 -17 154.551 13.2331   4
   3   1 -16 3857.98 139.746   2
   3  -1 -16 3916.16 139.857   2
  -3   1  16 3952.78 139.607   1
  -3  -1  16 3917.97 139.620   1
  -3  -1  16 3896.63 139.755   3
  -3   1  16 3954.96 139.503   3
   3   1 -16 3746.07 140.941   4
   3  -1 -16 3737.98 140.877   4
   3  -1 -15 672.847 25.1553   2
   3   1 -15 607.242 24.8834   2
  -3   1  15 617.889 24.5757   1
  -3  -1  15 641.626 24.5739   1
  -3  -1  15 618.376 24.6848   3
  -3   1  15 613.754 24.2283   3
   3  -1 -15 610.014 26.0731   4
   3   1 -15 607.809 26.0914   4
   3  -1 -14 15.2762 7.50592   2
  -3   1  14 20.9641 6.13477   1
  -3  -1  14 20.3440 6.01981   1
  -3   1  14 14.1323 6.02952   3
  -3  -1  14 9.44872 6.68913   3
   3  -1 -14 9.10267 8.04341   4
   3   1 -14 27.9596 8.06713   4
   3  -1 -13 1967.90 72.0084   4
   3   1 -13 1960.60 72.0263   4
  -3  -1  13 1985.21 71.2164   2
   3  -1 -13 1986.98 71.2128   2
   3  -1 -13 1888.59 71.7047   1
   3   1 -13 1932.70 71.7485   1
  -3   1  13 2096.85 71.1622   1
  -3  -1  13 1939.06 71.0857   1
  -3  -1  13 1903.64 71.0853   3
  -3   1  13 1945.03 70.9034   3
  -3   1  13 1950.10 71.2165   2
   3  -1 -12 2079.11 77.1629   4
   3   1 -12 2155.68 77.1938   4
   3  -1 -12 2252.45 76.5570   2
  -3  -1  12 1998.17 76.4146   2
  -3   1  12 2130.49 76.3582   1
  -3  -1  12 2223.58 76.4788   1
   3   1 -12 2097.12 76.9043   1
   3  -1 -12 2059.62 76.8860   1
  -3   1  12 2061.12 76.1682   3
  -3  -1  12 2071.94 76.4420   3
  -3   1  12 2149.59 76.4793   2
   3  -1 -11 483.585 17.6165   3
   3  -1 -11 448.890 18.5915   4
   3   1 -11 471.207 18.6797   4
   3  -1 -11 426.967 17.6917   2
   3   1 -11 427.953 18.3651   1
  -3   1  11 452.284 17.6185   1
  -3  -1  11 445.057 17.6829   1
   3  -1 -11 421.659 18.3358   1
  -3  -1  11 492.920 17.8524   3
  -3   1  11 436.500 17.3473   3
  -3   1  11 434.357 17.8970   2
   3   1 -10 2739.03 99.7907   3
   3  -1 -10 2818.47 99.7428   3
   3  -1 -10 2707.40 100.371   4
   3   1 -10 2750.50 100.376   4
   3  -1 -10 2883.44 99.9053   2
   3   1 -10 2787.57 100.300   1
  -3   1  10 2846.24 99.9022   1
  -3  -1  10 2794.61 99.9365   1
   3  -1 -10 2676.65 100.204   1
  -3  -1  10 2795.22 99.9254   3
  -3   1  10 2785.42 99.7106   3
  -3   1  10 2795.51 99.9279   2
   3   1  -9 21.3551 4.68819   3
  -3   1   9 29.0178 4.53407   4
  -3  -1   9 27.4812 4.51062   4
   3  -1  -9 22.1036 5.45489   4
   3   1  -9 24.7812 5.10980   4
   3   1  -9 22.8511 4.87653   2
  -3   1   9 23.7278 4.29982   1
   3   1  -9 26.5318 5.33772   1
  -3  -1   9 22.6465 4.30510   1
   3  -1  -9 25.7548 5.08496   1
   3  -1  -9 26.0742 4.50830   3
  -3  -1   9 30.8389 4.65122   3
  -3   1   9 28.8796 3.93929   3
  -3   1   9 25.2403 4.64380   2
   3   1  -8 2216.23 74.8947   3
  -3   1   8 2038.82 74.9475   4
  -3  -1   8 2040.84 74.9503   4
   3   1  -8 2044.54 75.2600   4
   3  -1  -8 2048.66 75.2626   4
   3   1  -8 2301.34 74.9539   2
   3  -1  -8 1995.22 75.1171   1
   3   1  -8 1994.67 75.1857   1
  -3  -1   8 2071.36 74.9842   1
  -3   1   8 2070.09 74.9136   1
  -3  -1   8 2094.84 74.9271   3
   3  -1  -8 2009.05 74.7546   3
  -3   1   8 2150.44 74.7747   3
  -3   1   8 2085.12 74.9058   2
   3   1  -7 3650.12 135.748   3
  -3  -1   7 4137.85 135.860   3
   3  -1  -7 3847.28 135.663   3
  -3   1   7 3841.08 135.691   3
  -3  -1   7 3625.34 135.705   2
   3   1  -7 4073.53 135.781   2
  -3   1   7 4013.16 135.877   1
   3  -1  -7 3758.95 135.994   1
  -3  -1   7 3803.26 135.911   1
   3   1  -7 3751.37 136.040   1
   3  -1  -7 3728.58 136.084   4
  -3  -1   7 3825.07 135.903   4
  -3   1   7 3785.35 135.882   4
   3   1  -7 3767.58 136.086   4
  -3   1   7 3551.77 135.750   2
   3   1  -6 1457.69 52.3387   4
   3  -1  -6 1427.13 52.3070   4
  -3  -1   6 1473.49 52.1889   4
  -3   1   6 1477.54 52.1860   4
   3   1  -6 1350.88 51.9449   2
  -3  -1   6 1520.44 51.9999   2
   3   1  -6 1432.39 52.3149   1
  -3  -1   6 1465.27 52.2006   1
   3  -1  -6 1444.14 52.2437   1
  -3   1   6 1484.34 52.1314   1
  -3   1   6 1484.84 51.9210   3
   3  -1  -6 1471.79 51.9365   3
  -3  -1   6 1336.51 52.0017   3
  -3   1   5 572.556 21.0596   4
  -3  -1   5 575.286 21.0387   4
   3  -1  -5 554.763 21.1251   4
   3   1  -5 558.811 21.1353   4
  -3  -1   5 576.591 20.7643   2
   3   1  -5 609.273 20.7810   2
   3   1  -5 526.644 21.0920   1
   3  -1  -5 535.149 21.0607   1
  -3  -1   5 541.626 21.0666   1
  -3   1   5 565.948 20.9508   1
  -3   1   5 560.363 20.7405   3
   3  -1  -5 588.201 20.7445   3
  -3   1   4 121798. 4339.95   3
   3  -1  -4 112680. 4339.93   3
  -3   1   4 122795. 4340.17   4
  -3  -1   4 125094. 4340.17   4
   3  -1  -4 121510. 4340.20   4
   3   1  -4 123212. 4340.21   4
  -3  -1   4 125426. 4339.93   2
   3   1  -4 114093. 4339.89   2
   3   1  -4 133611. 4340.27   1
   3  -1  -4 124446. 4340.15   1
  -3   1   4 123157. 4340.12   1
  -3  -1   4 119513. 4340.17   1
   3   1  -4 134715. 4340.05   3
   3   1  -3 64453.4 2250.25   1
   3  -1  -3 63425.6 2250.18   1
  -3   1   3 67219.0 2250.21   1
  -3   1   3 61257.6 2250.01   3
   3  -1  -3 64605.5 2250.25   4
   3   1  -3 64591.9 2250.25   4
  -3   1   3 64742.1 2250.24   4
  -3  -1   3 63932.9 2250.24   4
  -3  -1   3 70434.7 2249.99   2
   3   1  -3 58105.1 2249.94   2
   3  -1  -3 68583.2 2250.12   2
   3   1  -3 56452.2 2250.02   3
   3   1  -2 24594.4 928.921   3
  -3  -1   2 23767.8 928.903   3
   3  -1  -2 25300.5 928.979   2
  -3   1   2 25927.3 929.076   4
   3   1  -2 25399.8 929.053   4
   3  -1  -2 25088.4 929.056   4
  -3  -1   2 26123.1 929.085   4
  -3   1   2 27142.6 929.072   1
   3   1  -2 27268.1 929.103   1
   3  -1  -2 26978.4 929.052   1
  -3  -1   2 29216.9 928.832   2
   3   1  -2 26424.4 928.809   2
   3   1  -1 3346.84 113.120   4
  -3  -1   1 3132.37 113.131   4
  -3   1   1 3221.73 113.135   4
   3  -1  -1 3339.86 113.116   4
   3  -1  -1 3162.93 113.066   2
   3   1  -1 3134.54 112.943   3
  -3  -1   1 3007.33 112.939   3
   3  -1  -1 3110.39 113.013   3
  -3   1   1 3106.97 113.060   2
  -3   1   1 3236.92 113.088   1
   3  -1  -1 3284.90 113.052   1
   3   1  -1 3306.30 113.123   1
   3  -1   0 2307.35 82.4253   3
  -3   1   0 2280.78 82.4390   3
   3   1   0 2227.66 82.5367   1
   3  -1   0 2248.88 82.4629   1
  -3   1   0 2319.17 82.4157   1
   3  -1   0 2316.49 82.4723   2
  -3   1   0 2447.82 82.5022   2
  -3   1   0 2336.58 82.5124   4
  -3  -1   0 2284.22 82.5103   4
  -3  -1   0 2389.59 82.5148   4
  -3   1   0 2360.23 82.5086   4
   3  -1   1 17889.1 577.522   3
   3  -1   1 15772.8 577.503   1
  -3   1  -1 15368.7 577.468   1
   3   1   1 16762.5 577.580   1
  -3   1  -1 16692.3 577.555   2
   3  -1   1 15668.3 577.518   2
  -3  -1  -1 16339.1 577.598   4
   3   1   1 16150.1 577.592   4
  -3   1  -1 16299.8 577.599   4
   3  -1   1 16511.4 577.600   4
  -3  -1  -1 16219.9 577.348   2
   3  -1   2 37946.4 1370.19   3
  -3   1  -2 39962.7 1370.28   2
  -3   1  -2 41171.7 1370.23   3
   3   1   2 39822.6 1370.34   4
   3  -1   2 39910.0 1370.34   4
  -3  -1  -2 39142.3 1370.36   4
  -3   1  -2 39650.8 1370.36   4
   3   1   2 38047.3 1370.14   2
   3  -1   2 38606.4 1370.27   2
  -3  -1  -2 36609.5 1370.12   2
   3  -1   2 39438.8 1370.23   1
   3   1   2 37044.9 1370.26   1
  -3   1  -2 37566.2 1370.21   1
  -3   1  -3 530.799 19.4250   1
   3   1   3 537.071 19.4614   1
   3  -1   3 534.745 19.4095   1
   3   1   3 519.432 19.5456   4
  -3  -1  -3 509.057 19.5702   4
   3  -1   3 506.199 19.5171   4
  -3   1  -3 500.051 19.5392   4
  -3   1  -3 563.759 19.5301   2
   3  -1   3 562.275 19.3886   3
   3   1   3 535.764 19.0387   3
   3  -1   3 537.980 19.5489   2
  -3  -1  -3 509.432 19.3427   2
   3   1   3 536.067 19.3475   2
   3  -1   3 550.308 19.4076   3
  -3   1  -4 11236.9 388.276   1
   3   1   4 10980.3 388.259   1
   3  -1   4 11214.9 388.233   1
  -3  -1  -4 11031.4 388.408   4
   3   1   4 11235.2 388.352   4
  -3   1  -4 11172.1 388.400   4
   3  -1   4 11133.4 388.346   4
   3  -1   4 10470.0 388.124   3
   3   1   4 10955.2 388.186   2
  -3  -1  -4 10697.0 388.168   2
   3  -1   4 10985.8 388.287   2
  -3   1  -4 11165.6 388.294   2
   3  -1   4 11097.7 388.200   3
   3   1   4 10720.3 387.982   3
  -3  -1  -4 10810.7 387.909   3
  -3   1  -5 1132.95 41.1926   1
   3   1   5 1063.15 41.0695   1
   3  -1   5 1074.25 41.0495   1
  -3  -1  -5 1171.47 41.3417   4
   3  -1   5 1184.87 41.2579   4
  -3   1  -5 1181.04 41.3634   4
   3   1   5 1177.13 41.2566   4
   3  -1   5 1135.52 40.9548   3
   3   1   5 1131.06 41.0956   2
   3  -1   5 1118.95 41.1981   2
  -3  -1  -5 1115.46 41.0492   2
  -3   1  -5 1150.81 41.1968   2
  -3  -1  -5 1124.93 40.7065   3
   3   1   5 1156.12 40.8003   3
   3  -1   5 1215.40 41.0944   3
  -3   1  -6 1732.57 63.9429   1
   3  -1   6 1685.67 63.8022   1
   3   1   6 1845.61 64.0180   4
  -3   1  -6 1789.41 64.1229   4
  -3  -1  -6 1746.78 64.1234   4
   3  -1   6 1827.60 64.0054   4
   3  -1   6 1741.39 63.6561   3
   3  -1   6 1851.57 63.8762   3
  -3  -1  -6 1752.14 63.4531   3
   3   1   6 1773.51 63.5790   3
   3   1   6 1756.93 63.8324   2
  -3   1  -6 1811.77 63.9622   2
  -3  -1  -6 1807.68 63.8554   2
   3  -1   6 1879.43 64.0390   2
   3   1   7 621.093 23.1745   3
  -3   1  -7 612.979 23.6855   1
  -3   1  -7 665.528 23.7516   2
   3   1   7 655.433 23.6247   2
   3  -1   7 614.047 23.7143   2
  -3  -1  -7 632.253 23.5823   2
   3  -1   7 662.624 23.5302   1
   3  -1   7 669.478 23.5853   3
  -3  -1  -7 628.226 23.0350   3
  -3  -1  -7 622.755 23.8843   4
  -3   1  -7 625.211 23.8886   4
   3   1   7 628.597 23.6794   4
   3  -1   7 614.693 23.6646   4
   3   1   8 518.995 19.8403   3
  -3   1  -8 544.442 20.4974   1
  -3   1  -8 517.895 20.4547   2
  -3  -1  -8 540.863 20.3291   2
   3  -1   8 542.660 20.5200   2
   3   1   8 503.883 20.3010   2
   3  -1   8 527.746 20.1698   1
  -3  -1  -8 549.905 19.6750   3
   3  -1   8 591.743 20.3268   3
  -3   1  -8 519.944 20.6789   4
  -3  -1  -8 525.910 20.7581   4
   3   1   9 1046.73 39.1817   3
  -3   1  -9 1054.92 39.8690   1
   3   1   9 1045.65 39.6424   2
  -3   1  -9 1136.26 39.7937   2
   3  -1   9 1063.86 39.7767   2
  -3  -1  -9 1147.10 39.6885   2
   3  -1   9 1088.55 39.5366   1
  -3  -1  -9 1103.96 40.1719   4
  -3   1  -9 1076.48 40.0776   4
   3  -1   9 1067.22 39.5306   3
  -3  -1  -9 1090.64 39.0347   3
   3   1  10 152.174 7.30322   3
   3  -1  10 170.432 8.06006   1
  -3  -1 -10 154.134 8.48140   2
  -3   1 -10 155.899 8.49917   2
   3  -1  10 148.732 8.67593   2
   3   1  10 147.429 8.34506   2
  -3   1 -10 152.024 8.71795   1
  -3  -1 -10 148.185 9.22773   4
  -3   1 -10 149.833 9.04807   4
   3  -1  10 150.751 8.07465   3
  -3  -1 -10 162.395 7.14110   3
  -3   1 -11-3.67172 6.84904   4
  -3  -1 -11 1.58420 6.96946   4
   3   1  11 2.36335 4.19497   3
   3  -1  11 8.21774 5.30826   3
  -3  -1 -11 5.19771 3.94046   3
  -3  -1 -11-0.71143 5.93071   2
  -3   1 -11 0.75158 6.08973   2
   3  -1  11-0.56263 6.17545   2
   3  -1  11 1.85443 5.09457   1
  -3   1 -11 1.79147 6.25104   1
   3   1  11 1.61623 5.61742   2
   3  -1  12 523.422 20.2896   1
   3   1  12 523.306 20.5354   2
  -3   1 -12 509.643 20.8295   2
  -3  -1 -12 550.260 20.7827   2
   3  -1  12 524.061 20.3784   3
   3   1  12 486.448 19.6967   3
  -3   1 -12 512.965 21.5148   4
  -3  -1 -12 487.071 21.4319   4
   3   1  13 68.4217 6.15089   3
   3  -1  13 78.2871 7.48965   3
  -3  -1 -13 78.2213 8.41021   2
  -3   1 -13 69.7526 8.07576   2
   3  -1  13 72.5404 6.91086   1
  -3  -1 -13 82.4557 9.12304   4
  -3   1 -13 78.2466 9.04029   4
  -3   1 -14 563.163 21.8907   2
  -3  -1 -14 556.573 21.8901   2
   3  -1  14 523.502 21.2166   3
  -3   1 -14 509.090 22.8703   4
  -3  -1 -14 492.108 22.8695   4
   3  -1  14 539.722 21.3155   1
  -3   1 -15 123.250 9.50412   2
  -3  -1 -15 134.037 9.66768   2
   3  -1  15 115.570 8.68334   1
  -3  -1 -15 78.4323 10.9201   4
  -3   1 -15 104.853 11.2546   4
   3  -1  15 96.7860 8.52494   3
  -3  -1 -16 3.71372 8.46726   2
  -3  -1 -16 8.87236 10.4468   4
  -3   1 -16 12.3026 10.1041   4
  -3  -1 -17 138.256 13.4315   4
  -3   1 -17 132.995 13.2824   4
  -3  -1 -18 38.6073 12.2175   4
  -3   1 -18 44.8915 12.3553   4
   3   2 -21 18.3234 13.6310   4
   3  -2 -21 30.9406 13.8744   4
  -3  -2  21 15.4605 10.2203   3
   3  -2 -20 1.65400 11.9709   4
   3   2 -20 23.5924 12.2980   4
  -3  -2  20-0.98220 9.94413   3
   3   2 -19 1044.04 43.6093   4
   3  -2 -19 1079.10 43.7093   4
  -3  -2  19 1131.47 41.9737   3
   3  -2 -18 354.326 19.5296   4
   3   2 -18 354.955 19.4480   4
  -3  -2  18 394.912 17.2732   3
  -3   2  18 374.452 16.2106   3
   3  -2 -17 1090.94 40.8929   2
   3   2 -17 1093.30 40.9260   2
  -3   2  17 1102.23 40.2802   1
  -3  -2  17 1130.77 40.3592   1
   3   2 -17 1030.21 42.2553   4
   3  -2 -17 1032.88 42.1944   4
  -3   2  17 1032.87 39.9127   3
  -3  -2  17 1028.09 40.5469   3
   3  -2 -16 1422.89 49.6522   2
  -3   2  16 1371.87 49.0579   1
  -3  -2  16 1307.79 49.0868   1
   3  -2 -16 1286.92 50.6312   4
   3   2 -16 1288.19 50.6901   4
  -3   2  16 1314.24 48.7390   3
  -3  -2  16 1261.41 49.3403   3
   3  -2 -15 907.992 33.1820   2
  -3   2  15 870.827 32.6207   1
  -3  -2  15 850.241 32.6104   1
   3  -2 -15 814.844 34.2048   4
   3   2 -15 831.798 34.1630   4
  -3   2  15 833.041 32.3208   3
  -3  -2  15 901.098 33.1556   3
   3  -2 -14 4.03426 7.43334   2
  -3   2  14 14.2197 6.24812   1
  -3  -2  14 15.2991 6.17868   1
   3  -2 -14 14.9023 8.29870   4
   3   2 -14 7.10374 8.27209   4
  -3   2  14 7.32389 5.47436   3
  -3  -2  14-0.23560 7.24958   3
  -3  -2  13 192.829 10.3453   3
  -3   2  13 197.133 9.50265   3
   3   2 -13 182.447 11.3462   4
   3  -2 -13 171.133 11.2989   4
  -3   2  13 185.165 10.3452   2
  -3   2  13 193.477 9.83360   1
  -3  -2  13 210.771 9.86044   1
   3   2 -13 190.474 11.4025   1
   3  -2 -13 195.505 11.2493   1
   3  -2 -13 206.030 10.5085   2
  -3   2  12 108.165 6.68093   3
  -3  -2  12 123.032 7.72852   3
   3  -2 -12 107.442 8.52798   4
   3   2 -12 118.741 8.61723   4
   3   2 -12 113.474 8.40763   1
   3  -2 -12 118.702 7.92720   2
   3   2 -12 94.3819 7.82501   2
  -3  -2  12 107.604 7.09884   1
   3  -2 -12 99.8236 8.22704   1
  -3   2  12 110.372 6.94925   1
  -3   2  12 109.844 7.78893   2
   3   2 -11 707.488 25.5295   2
   3  -2 -11 659.483 25.5287   2
   3  -2 -11 638.403 26.0915   4
   3   2 -11 622.352 26.0606   4
  -3   2  11 674.049 25.0640   3
  -3  -2  11 739.236 25.7114   3
   3  -2 -11 696.835 25.2756   3
  -3   2  11 680.539 25.3050   1
   3   2 -11 643.570 25.9712   1
  -3  -2  11 668.071 25.3816   1
   3  -2 -11 651.936 25.9658   1
  -3   2  11 640.031 25.5480   2
  -3  -2  10 3392.67 123.761   2
   3   2 -10 3271.24 123.729   2
   3  -2 -10 3683.13 123.899   2
   3  -2 -10 3437.04 124.343   4
   3   2 -10 3467.67 124.348   4
   3  -2 -10 3580.11 123.638   3
  -3   2  10 3574.56 123.593   3
  -3  -2  10 3352.60 123.896   3
   3   2 -10 3374.68 124.201   1
  -3   2  10 3500.76 123.750   1
   3  -2 -10 3438.52 124.158   1
  -3  -2  10 3451.89 123.848   1
  -3   2  10 3415.87 123.833   2
   3  -2  -9 1768.07 61.5309   2
  -3  -2   9 1605.27 61.4022   2
   3   2  -9 1793.95 61.4661   2
   3  -2  -9 1673.98 61.8755   4
  -3   2   9 1667.02 61.4614   4
   3   2  -9 1715.82 61.9333   4
  -3  -2   9 1704.76 61.4952   4
   3  -2  -9 1736.04 61.2890   3
  -3   2   9 1760.75 61.2799   3
   3   2  -9 1629.31 61.3533   3
  -3  -2   9 1818.54 61.6555   3
  -3  -2   9 1697.15 61.5301   1
  -3   2   9 1758.39 61.4580   1
   3   2  -9 1588.56 61.7799   1
   3  -2  -9 1649.75 61.7140   1
  -3   2   9 1658.16 61.4766   2
   3  -2  -8 303.973 12.5003   2
  -3  -2   8 289.176 12.4606   2
   3   2  -8 293.929 12.3721   2
   3  -2  -8 306.757 12.9347   4
   3   2  -8 314.300 12.9509   4
  -3  -2   8 305.543 12.4622   4
  -3   2   8 310.829 12.4179   4
  -3   2   8 315.019 12.0274   3
   3  -2  -8 307.178 12.2458   3
   3   2  -8 313.904 12.5129   3
  -3  -2   8 301.001 12.5881   3
  -3   2   8 319.527 12.2941   1
   3   2  -8 313.428 12.9949   1
   3  -2  -8 309.666 12.8474   1
  -3  -2   8 300.742 12.5364   1
  -3   2   8 307.509 12.5341   2
  -3  -2   7 9922.87 346.695   2
   3   2  -7 10350.9 346.683   2
  -3  -2   7 9818.74 346.796   4
   3  -2  -7 9834.62 347.029   4
  -3   2   7 9864.04 346.785   4
   3   2  -7 9829.36 347.005   4
   3  -2  -7 9938.97 346.585   3
  -3   2   7 9431.17 346.546   3
  -3  -2   7 9018.17 346.726   3
   3  -2  -7 9641.32 346.748   2
  -3   2   7 9679.89 346.750   2
   3  -2  -7 9519.93 346.874   1
  -3  -2   7 10036.6 346.854   1
   3   2  -7 9643.88 346.980   1
  -3   2   7 9952.09 346.712   1
   3  -2  -6 741.937 26.2549   3
  -3   2   6 721.903 26.1661   3
   3  -2  -6 694.263 26.7047   4
   3   2  -6 679.720 26.6981   4
  -3   2   6 684.300 26.4461   4
  -3  -2   6 707.426 26.4516   4
  -3  -2   6 706.764 26.3402   2
   3   2  -6 687.728 26.2739   2
  -3   2   6 728.412 26.3784   1
   3  -2  -6 753.670 26.6128   1
   3   2  -6 752.897 26.7971   1
  -3  -2   6 785.372 26.5966   1
  -3   2   6 707.245 26.4549   2
   3   2  -5 21902.3 728.406   2
  -3  -2   5 18517.5 728.358   2
   3   2  -5 19939.5 728.461   3
  -3   2   5 20614.5 728.352   3
   3  -2  -5 21351.3 728.411   3
   3  -2  -5 20796.9 728.687   4
   3   2  -5 20816.8 728.685   4
  -3   2   5 20945.9 728.579   4
  -3  -2   5 20646.9 728.585   4
   3   2  -5 20190.8 728.685   1
  -3   2   5 21220.9 728.561   2
  -3   2   5 20737.0 728.496   1
  -3  -2   5 20203.4 728.651   1
   3  -2  -5 20032.0 728.573   1
   3   2  -4 230.964 8.78210   3
  -3  -2   4 195.574 8.76974   3
   3  -2  -4 222.049 8.61556   3
  -3   2   4 222.816 8.54385   3
  -3  -2   4 211.493 8.53596   2
   3   2  -4 238.476 8.53308   2
   3   2  -4 203.056 9.06073   4
  -3   2   4 212.360 8.87709   4
   3  -2  -4 222.045 9.06090   4
  -3  -2   4 198.710 8.95775   4
  -3  -2   4 211.818 8.97196   1
  -3   2   4 221.493 8.68990   1
   3  -2  -4 214.357 8.87446   1
   3   2  -4 232.560 9.11279   1
   3   2  -3 8544.58 306.982   3
  -3  -2   3 9243.47 307.056   3
  -3   2   3 8602.78 307.005   1
  -3   2   3 8890.65 306.981   3
   3  -2  -3 8355.69 306.949   3
  -3   2   3 8557.76 307.123   4
  -3  -2   3 8652.91 307.122   4
   3  -2  -3 8548.22 307.118   4
   3   2  -3 8532.87 307.119   4
  -3  -2   3 8283.68 307.164   1
   3   2  -3 8262.32 307.128   1
   3  -2  -3 8626.87 307.039   1
   3   2  -3 8644.71 306.859   2
  -3  -2   3 9100.53 306.893   2
  -3  -2   2 403.451 15.0726   4
   3  -2  -2 376.076 14.9300   4
   3   2  -2 374.489 14.9438   4
  -3   2   2 382.543 15.0033   4
   3   2  -2 415.828 14.6302   2
  -3   2   2 403.130 14.8976   3
  -3  -2   2 415.936 14.6718   2
  -3   2   2 400.875 14.8844   1
  -3  -2   2 371.183 15.0915   1
   3   2  -2 428.288 15.0757   1
   3  -2  -2 430.476 14.8696   1
   3   2  -2 417.496 14.8816   3
  -3  -2   2 409.459 14.8672   3
  -3  -2   1 16867.7 615.479   3
   3   2  -1 17731.0 615.467   3
   3   2  -1 17677.8 615.363   2
  -3  -2   1 17323.9 615.351   2
   3  -2  -1 17415.8 615.691   2
  -3  -2   1 17387.1 615.627   1
   3  -2  -1 17277.9 615.689   2
   3  -2  -1 17627.3 615.459   1
  -3  -2   1 16853.1 615.668   1
  -3   2   1 17258.5 615.509   1
   3  -2  -1 17326.9 615.549   4
  -3  -2   1 17417.8 615.603   4
   3   2  -1 17204.2 615.546   4
  -3   2   1 17195.7 615.591   4
  -3   2   0 1821.59 62.7242   4
  -3  -2   0 1755.96 62.7184   4
   3  -2   0 1974.60 62.9079   2
   3   2   0 1844.14 62.8364   1
  -3   2   0 1775.35 62.5781   1
  -3  -2   0 1753.62 62.7472   1
   3  -2   0 1641.76 62.6385   1
   3  -2   0 1687.13 62.7526   3
  -3  -2   0 1666.21 62.7318   4
  -3   2   0 1694.32 62.7262   4
  -3  -2   0 1744.36 62.5493   3
   3   2   0 1817.62 62.5235   3
   3  -2   1 2498.34 93.7949   3
  -3   2  -1 2630.81 93.8327   3
   3  -2   1 2553.90 93.6561   1
  -3   2  -1 2706.19 93.6430   1
   3   2   1 2544.19 93.7966   1
  -3  -2  -1 2514.44 93.7615   1
   3  -2   1 2703.02 93.8994   2
   3   2   1 2698.18 93.7954   4
   3  -2   1 2742.15 93.8053   4
  -3   2  -1 2703.34 93.7920   4
  -3  -2  -1 2778.83 93.8079   4
  -3  -2  -1 2613.44 93.5678   2
   3   2   2 540.682 19.5819   2
   3  -2   2 530.854 19.7886   3
   3  -2   2 513.839 19.6360   1
  -3   2  -2 556.142 19.6457   1
   3   2   2 570.878 19.7998   1
  -3  -2  -2 556.722 19.7869   1
  -3   2  -2 585.186 19.9687   2
  -3   2  -2 587.136 19.8837   3
   3  -2   2 561.898 19.9788   2
  -3  -2  -2 541.237 19.5839   2
   3  -2   2 525.401 19.7949   4
   3   2   2 525.388 19.8006   4
  -3   2  -2 501.161 19.7950   4
  -3  -2  -2 526.651 19.8240   4
   3  -2   3 91.9139 5.87067   3
   3   2   3 107.732 5.70791   2
   3  -2   3 92.0082 5.64695   1
  -3  -2  -3 100.824 5.88294   1
   3   2   3 117.383 5.85824   1
  -3   2  -3 102.572 5.73609   1
   3  -2   3 104.372 5.97678   3
  -3   2  -3 105.935 6.22656   2
   3  -2   3 90.9015 6.25077   2
  -3  -2  -3 99.8547 5.65588   2
  -3   2  -3 132.460 6.05698   4
   3   2   3 149.167 6.10193   4
   3  -2   4 15482.7 575.238   3
  -3  -2  -4 16209.4 574.795   3
   3   2   4 16307.0 575.150   2
   3  -2   4 16251.6 575.156   1
   3   2   4 16169.6 575.231   1
  -3  -2  -4 15567.4 575.242   1
  -3   2  -4 15785.2 575.200   1
   3  -2   4 16408.1 575.217   3
  -3   2  -4 16630.7 575.349   2
   3  -2   4 16400.4 575.296   4
   3   2   4 16441.6 575.293   4
  -3   2  -4 16474.1 575.348   4
  -3  -2  -4 16210.7 575.352   4
   3  -2   4 16223.2 575.338   2
  -3  -2  -4 16808.0 575.143   2
  -3  -2  -5 47.6554 3.96720   2
   3  -2   5 54.6801 4.78971   2
  -3   2  -5 47.6768 4.43344   2
   3  -2   5 63.8021 4.41810   3
  -3  -2  -5 47.9956 2.57937   3
   3   2   5 42.7476 3.93786   2
   3   2   5 75.3008 4.09704   1
  -3   2  -5 45.9959 4.30204   4
  -3  -2  -5 39.5519 4.28673   4
   3  -2   5 41.6057 4.01902   3
   3  -2   5 51.3853 3.68124   1
  -3  -2  -5 50.0787 4.23027   1
  -3   2  -5 53.4818 4.02751   1
   3   2   5 43.5334 4.25040   4
   3  -2   5 37.8062 4.27627   4
  -3  -2  -6 4521.55 158.269   2
   3  -2   6 4227.82 158.402   2
  -3  -2  -6 4300.23 157.825   3
   3  -2   6 4323.21 158.351   3
   3   2   6 4382.40 157.858   3
   3   2   6 4471.78 158.307   1
   3  -2   6 4362.99 158.202   1
  -3  -2  -6 4559.35 158.427   1
  -3   2  -6 4450.65 158.365   1
  -3   2  -6 4616.89 158.434   2
   3  -2   6 4385.85 158.195   3
   3   2   6 4558.72 158.283   2
  -3  -2  -6 4567.25 158.557   4
   3  -2   6 4615.48 158.407   4
   3   2   6 4673.30 158.426   4
  -3   2  -6 4551.32 158.544   4
  -3  -2  -7 4661.35 162.353   2
   3  -2   7 4585.19 162.493   2
   3  -2   7 4577.00 162.418   3
  -3  -2  -7 4615.82 161.864   3
   3   2   7 4290.05 161.867   3
   3  -2   7 4745.64 162.300   1
   3   2   7 4682.48 162.378   1
  -3  -2  -7 4525.04 162.498   1
  -3   2  -7 4502.11 162.460   1
  -3   2  -7 4526.09 162.465   2
   3  -2   7 4385.77 162.175   3
   3   2   7 4768.23 162.367   2
  -3   2  -7 4542.75 162.637   4
   3   2   7 4678.49 162.458   4
  -3  -2  -7 4554.39 162.633   4
   3  -2   7 4567.54 162.428   4
  -3  -2  -8 719.915 26.4127   2
  -3   2  -8 756.129 26.6479   2
   3  -2   8 729.717 26.7138   2
  -3  -2  -8 738.105 25.7246   3
   3  -2   8 737.857 26.4868   3
   3   2   8 646.951 25.7125   3
   3   2   8 751.213 26.4006   1
   3  -2   8 685.707 26.1848   1
  -3   2  -8 699.252 26.5972   1
  -3  -2  -8 700.960 26.6511   1
   3  -2   8 693.159 26.1276   3
  -3  -2  -8 697.990 26.7799   4
  -3   2  -8 705.495 26.7612   4
   3   2   8 715.586 26.4212   2
   3  -2   9 580.510 21.2565   3
  -3  -2  -9 583.632 20.2417   3
   3   2   9 511.772 20.2665   3
  -3  -2  -9 548.678 21.5846   4
  -3   2  -9 520.643 21.5538   4
  -3  -2  -9 542.971 21.3089   1
  -3   2  -9 549.982 21.3659   1
   3   2   9 520.290 20.9448   1
   3  -2   9 560.569 20.8648   1
  -3  -2  -9 566.870 21.1074   2
  -3   2  -9 571.915 21.2832   2
   3  -2   9 551.800 21.3968   2
   3   2   9 537.125 21.0344   2
   3   2  10 195.701 9.12748   1
   3  -2  10 187.534 9.02328   1
   3   2  10 182.200 8.16966   3
  -3  -2 -10 210.511 9.76599   2
   3  -2  10 184.543 10.1230   2
  -3   2 -10 189.564 9.88543   2
  -3   2 -10 181.689 10.1543   4
  -3  -2 -10 171.375 10.1306   4
  -3  -2 -10 200.469 8.16357   3
   3  -2  10 184.607 9.65177   3
  -3  -2 -10 187.382 9.87741   1
  -3   2 -10 201.230 9.91969   1
   3   2  10 194.018 9.65564   2
   3   2  11 980.076 35.8554   1
   3  -2  11 977.250 35.6912   1
   3   2  11 956.588 35.1285   3
   3  -2  11 978.311 36.2144   2
  -3   2 -11 1013.86 36.1525   2
  -3  -2 -11 970.416 35.9769   2
  -3   2 -11 973.086 36.6504   4
  -3  -2 -11 978.173 36.7122   4
   3  -2  11 963.533 35.9087   3
   3   2  11 903.100 35.9315   2
  -3   2 -11 920.846 36.2924   1
  -3  -2 -12 77.3643 7.46428   2
  -3   2 -12 79.3209 7.80775   2
  -3   2 -12 63.6983 8.36807   4
  -3  -2 -12 58.2459 8.25545   4
   3   2  12 70.7256 7.55915   2
   3  -2  12 81.8050 6.70646   1
   3   2  12 77.1107 6.51281   1
   3  -2  12 71.5832 7.60734   3
   3   2  12 69.2447 5.51424   3
  -3  -2 -13 149.100 10.5940   4
  -3   2 -13 154.097 10.8500   4
   3  -2  13 158.902 9.27251   3
  -3  -2 -13 136.517 9.74846   2
  -3   2 -13 157.101 9.85713   2
   3  -2  13 139.126 8.58737   1
   3   2  13 150.764 8.70213   1
  -3  -2 -14 134.132 11.0356   4
  -3   2 -14 123.561 11.1067   4
   3   2  14 159.596 9.19378   1
   3  -2  14 136.686 8.72486   1
  -3  -2 -14 137.976 9.50916   2
  -3   2 -14 152.028 9.78939   2
   3  -2  14 140.029 9.30014   3
  -3  -2 -15 16.6571 8.21596   2
  -3   2 -15-1.31532 8.17887   2
   3  -2  15 15.0026 6.46986   1
   3  -2  15-1.02018 7.58819   3
  -3  -2 -15 3.24840 9.70430   4
  -3   2 -15 0.39980 9.41846   4
  -3  -2 -16 128.003 10.3252   2
  -3  -2 -16 116.917 12.4316   4
  -3   2 -16 93.0622 12.0732   4
  -3   2 -17 2.84684 10.7008   4
  -3  -2 -17-15.1202 11.5579   4
  -3  -2 -18 444.526 22.7141   4
  -3   2 -18 444.329 22.5475   4
  -3  -3  21 107.222 11.4199   3
  -3  -3  20 69.7013 10.5393   3
   3  -3 -20 70.7612 14.1199   4
   3   3 -20 63.2407 13.4934   4
  -3  -3  19 30.1581 9.40362   3
   3   3 -19 30.0269 11.5626   4
   3  -3 -19 30.1322 12.4403   4
  -3  -3  18 77.5652 9.27049   3
   3  -3 -18 53.8256 11.4459   4
   3   3 -18 59.8188 11.3218   4
   3  -3 -17 551.443 22.1777   2
  -3  -3  17 518.516 21.2791   1
  -3   3  17 520.889 21.1581   1
  -3  -3  17 546.912 22.0658   3
  -3   3  17 508.761 20.6600   3
   3  -3 -17 460.683 23.3398   4
   3   3 -17 514.449 23.6636   4
   3  -3 -16 821.659 31.3154   2
  -3   3  16 779.487 30.4367   1
  -3  -3  16 815.012 30.6659   1
  -3   3  16 778.891 29.9975   3
  -3  -3  16 826.580 31.2498   3
   3   3 -16 795.819 32.3880   4
   3  -3 -16 739.377 32.2357   4
   3  -3 -15 208.596 11.3138   2
   3   3 -15 174.731 11.4194   2
  -3   3  15 195.843 10.1562   1
  -3  -3  15 192.358 10.4552   1
  -3   3  15 171.324 9.62227   3
  -3  -3  15 181.867 11.1984   3
   3   3 -15 184.796 12.6755   4
   3  -3 -15 177.978 12.4652   4
   3  -3 -14 101.500 8.69587   2
   3   3 -14 104.868 8.78659   2
  -3   3  14 99.8677 7.59668   1
  -3  -3  14 106.300 7.76705   1
  -3   3  14 96.4847 7.09040   3
  -3  -3  14 90.0978 8.92827   3
   3   3 -14 106.793 9.90877   4
   3  -3 -14 105.991 9.94563   4
   3  -3 -13 1810.42 70.4272   4
   3   3 -13 1862.56 70.4417   4
  -3  -3  13 2040.27 70.1110   3
  -3   3  13 1939.99 69.2197   3
   3  -3 -13 2009.75 69.8444   2
   3   3 -13 2045.83 69.8146   2
  -3  -3  13 1861.42 69.5152   1
  -3   3  13 1896.87 69.4695   1
   3  -3 -13 1887.44 70.2150   1
   3   3 -13 1864.11 70.3299   1
  -3   3  13 1845.33 69.7502   2
  -3   3  12 93.7618 7.85518   2
  -3  -3  12 97.2528 7.67842   3
  -3   3  12 90.1805 6.11873   3
   3   3 -12 102.955 7.66777   2
  -3  -3  12 88.0149 7.71682   2
   3  -3 -12 98.0214 7.51664   2
   3   3 -12 85.4728 8.14642   1
   3  -3 -12 100.864 8.27477   1
  -3   3  12 99.6970 6.58502   1
  -3  -3  12 98.1500 6.71863   1
   3  -3 -12 92.6962 8.30202   4
   3   3 -12 91.4041 8.32195   4
   3  -3 -11 243.652 11.9943   4
   3   3 -11 255.828 12.2403   4
  -3  -3  11 268.500 11.6662   3
  -3  -3  11 242.035 11.3692   2
   3  -3 -11 255.244 11.4671   2
   3   3 -11 269.451 11.4350   2
   3   3 -11 230.217 12.1243   1
  -3   3  11 251.656 10.8225   1
  -3  -3  11 256.202 11.0847   1
   3  -3 -11 225.345 11.7483   1
  -3   3  11 244.123 10.5536   3
   3  -3 -11 247.567 10.8879   3
  -3   3  11 247.654 11.4502   2
   3   3 -10 2115.48 79.9573   4
   3  -3 -10 2135.05 80.0055   4
  -3  -3  10 2346.13 79.8496   3
  -3  -3  10 2290.98 79.6254   2
   3   3 -10 2330.58 79.5890   2
   3  -3 -10 2260.90 79.6411   2
   3   3 -10 2089.15 79.9169   1
  -3   3  10 2216.83 79.4032   1
   3  -3 -10 2109.57 79.8009   1
  -3  -3  10 2163.46 79.5065   1
  -3   3  10 2267.61 79.2300   3
   3  -3 -10 2171.55 79.2501   3
  -3   3  10 2166.76 79.6457   2
   3  -3  -9 1138.33 44.3394   4
  -3  -3   9 1178.93 43.8446   4
  -3   3   9 1190.91 43.8451   4
   3   3  -9 1192.40 44.3477   4
  -3  -3   9 1194.33 44.1218   3
  -3   3   9 1235.21 43.5961   3
   3  -3  -9 1245.36 43.7334   3
  -3  -3   9 1187.92 43.9297   2
   3   3  -9 1312.09 43.9753   2
   3  -3  -9 1204.23 43.9737   2
  -3  -3   9 1244.16 43.9775   1
  -3   3   9 1232.48 43.7819   1
   3   3  -9 1156.59 44.2905   1
   3  -3  -9 1190.04 44.2061   1
  -3   3   9 1118.84 43.9159   2
  -3   3   8 34.6989 4.84618   2
   3  -3  -8 37.7157 5.06590   2
  -3  -3   8 45.3938 5.31987   3
   3  -3  -8 39.6407 4.07917   3
  -3   3   8 43.9011 3.64642   3
  -3  -3   8 39.9213 4.77069   2
   3   3  -8 35.6048 4.61055   2
   3   3  -8 36.9092 5.64553   1
  -3  -3   8 41.4841 4.45636   1
  -3   3   8 41.5220 4.09787   1
   3  -3  -8 42.3339 4.94902   1
   3  -3  -8 57.7778 5.50711   4
  -3   3   8 43.2505 4.65432   4
  -3  -3   8 44.4635 4.50091   4
   3   3  -8 40.2265 5.32975   4
  -3   3   7 21381.4 756.686   2
   3  -3  -7 21997.1 756.728   2
   3  -3  -7 21942.2 756.463   3
  -3   3   7 21471.2 756.386   3
  -3  -3   7 20117.8 756.532   2
   3   3  -7 21247.9 756.524   2
   3   3  -7 20780.4 756.831   1
   3  -3  -7 20807.5 756.712   1
  -3  -3   7 21431.3 756.697   1
  -3   3   7 22041.9 756.522   1
   3   3  -7 21168.2 756.858   4
  -3   3   7 21509.0 756.595   4
  -3  -3   7 21214.3 756.607   4
   3  -3  -7 21297.5 756.874   4
  -3   3   6 13717.1 479.502   4
  -3  -3   6 13870.3 479.524   4
   3  -3  -6 13243.7 479.694   4
   3   3  -6 13454.6 479.685   4
   3   3  -6 14123.8 479.487   3
   3  -3  -6 13951.3 479.369   3
  -3   3   6 13342.2 479.310   3
   3   3  -6 13877.0 479.408   2
  -3  -3   6 12533.9 479.394   2
   3   3  -6 12696.7 479.650   1
   3  -3  -6 13362.5 479.548   1
  -3   3   6 13801.2 479.386   1
  -3  -3   6 13509.0 479.592   1
  -3   3   6 13458.4 479.569   2
   3  -3  -6 13568.0 479.595   2
   3   3  -5 10259.0 364.601   4
  -3  -3   5 10265.3 364.469   4
  -3   3   5 10125.4 364.448   4
   3  -3  -5 10109.6 364.603   4
   3   3  -5 10642.2 364.371   2
  -3  -3   5 9394.93 364.325   2
   3   3  -5 10733.7 364.489   3
  -3  -3   5 9737.22 364.520   3
   3  -3  -5 10712.8 364.379   3
  -3   3   5 10068.0 364.566   2
   3  -3  -5 10355.6 364.586   2
  -3   3   5 10595.6 364.336   3
   3  -3  -5 10244.8 364.484   1
  -3  -3   5 10251.6 364.577   1
  -3   3   5 10509.0 364.357   1
   3   3  -5 10191.6 364.634   1
  -3  -3   4 70.2862 4.01519   2
  -3  -3   4 77.4433 4.56779   3
   3   3  -4 74.7911 4.46287   3
  -3   3   4 57.0852 4.62682   2
   3  -3  -4 63.5412 4.78857   2
   3  -3  -4 71.5965 4.08083   3
  -3   3   4 68.1613 3.94015   3
  -3  -3   4 65.7444 4.34205   4
  -3   3   4 67.0742 4.37517   4
   3   3  -4 73.4836 4.42561   4
   3  -3  -4 80.5179 4.59253   4
   3   3  -4 75.3473 3.98594   2
   3  -3  -4 73.4855 4.21597   1
  -3   3   4 78.8184 3.83410   1
  -3  -3   4 72.4821 4.55402   1
   3   3  -4 82.8722 4.81674   1
   3  -3  -3 16979.0 605.393   1
   3   3  -3 17550.5 605.552   1
  -3  -3   3 16397.2 605.582   1
  -3   3   3 16853.0 605.468   4
  -3  -3   3 16840.1 605.478   4
   3   3  -3 16807.8 605.476   4
   3  -3  -3 17026.0 605.481   4
  -3  -3   3 16137.0 605.470   3
   3   3  -3 16559.6 605.420   3
  -3   3   3 16529.5 605.574   2
  -3   3   3 17290.6 605.320   1
  -3   3   3 17528.3 605.432   3
   3  -3  -3 17654.9 605.433   3
   3   3  -3 17766.2 605.330   2
  -3  -3   3 17574.6 605.347   2
  -3  -3   2 814.078 29.1370   2
  -3   3   2 815.087 29.3230   4
   3   3  -2 778.062 29.2131   4
   3  -3  -2 802.026 29.2214   4
  -3  -3   2 826.526 29.3577   4
  -3   3   2 814.865 29.1134   1
  -3   3   2 737.593 29.2777   3
   3  -3  -2 808.919 29.3460   3
   3   3  -2 840.374 29.3369   1
  -3  -3   2 836.675 29.4957   1
   3  -3  -2 840.508 29.1308   1
  -3   3   2 834.415 29.5473   2
   3   3  -2 816.972 29.1444   2
  -3  -3   2 832.746 29.3177   3
   3   3  -2 790.244 29.2401   3
  -3  -3   1 1773.25 62.2522   3
   3   3  -1 1712.60 62.1834   3
  -3  -3   1 1790.20 62.4346   1
  -3   3   1 1792.90 62.1317   1
  -3   3   1 1685.04 62.3663   3
  -3  -3   1 1758.62 62.2853   4
   3   3  -1 1784.21 62.1904   4
  -3   3   1 1684.43 62.2566   4
   3  -3  -1 1783.45 62.1906   4
  -3  -3   1 1696.36 62.3050   1
   3   3  -1 1714.49 62.1750   2
  -3  -3   1 1748.92 62.1261   2
  -3  -3   0 70.3020 3.49887   4
  -3   3   0 61.5745 3.48645   4
  -3  -3   0 73.7035 3.26196   3
  -3  -3   0 68.1943 3.26450   2
   3   3   0 64.9460 3.82401   1
  -3  -3   0 68.4652 3.45064   1
  -3  -3   0 69.7923 3.18391   2
  -3  -3   0 68.4799 3.08745   3
  -3   3   0 74.6735 3.33676   4
  -3  -3   0 72.5637 3.25688   4
  -3   3   0 66.2839 3.03246   1
   3   3   1 261.002 9.90073   2
  -3  -3  -1 264.105 9.89403   2
  -3  -3  -1 258.409 9.68678   3
   3  -3   1 279.535 10.3436   3
   3  -3   1 264.558 9.79786   1
  -3  -3  -1 253.392 10.0161   1
  -3   3  -1 256.217 9.75263   1
   3   3   1 242.888 10.1470   1
   3   3   1 284.832 10.0777   4
  -3  -3  -1 296.589 10.0685   4
  -3   3  -1 285.384 10.0449   4
   3  -3   1 282.764 10.0735   4
  -3  -3  -1 262.719 9.72630   3
  -3  -3  -2 560.274 21.8917   3
   3   3   2 635.556 22.2124   2
  -3  -3  -2 617.360 22.1930   2
   3  -3   2 654.229 22.5485   3
  -3  -3  -2 602.587 21.8989   3
   3   3   2 600.058 22.3440   1
   3  -3   2 618.340 22.1110   1
  -3  -3  -2 615.802 22.3304   1
   3  -3   2 606.187 22.5752   2
  -3   3  -2 652.646 22.1595   1
  -3  -3  -2 650.605 22.3598   4
   3  -3   2 684.723 22.3945   4
   3   3   2 632.120 22.3299   4
  -3   3  -2 646.583 22.3453   4
  -3   3  -3 10581.7 370.428   4
   3   3   3 10578.2 370.403   4
  -3  -3  -3 10446.5 370.440   4
   3  -3   3 10524.6 370.410   4
   3  -3   3 10099.3 370.541   2
   3   3   3 10058.6 370.374   1
   3  -3   3 10248.7 370.240   1
  -3  -3  -3 10554.8 370.406   1
   3   3   3 10821.2 370.313   2
   3  -3   3 11000.5 370.499   3
  -3  -3  -3 9724.03 370.256   2
  -3   3  -3 10868.6 370.317   1
  -3  -3  -4 124.157 4.90269   3
   3  -3   4 145.287 6.31669   3
   3   3   4 122.434 5.84056   2
   3  -3   4 132.976 5.61322   1
   3   3   4 136.910 5.99523   1
  -3   3  -4 133.983 5.86133   1
  -3  -3  -4 132.339 6.13201   1
   3  -3   4 120.856 6.20606   3
  -3   3  -4 139.120 6.74269   2
  -3   3  -4 121.421 5.97493   4
   3   3   4 123.074 6.05565   4
   3  -3   4 128.505 6.03814   4
  -3  -3  -4 124.828 5.97921   4
   3  -3   4 129.030 6.60973   2
  -3  -3  -4 132.425 5.83194   2
  -3  -3  -5 19.5793 3.30133   2
  -3   3  -5 22.5246 4.50886   2
   3  -3   5 21.8698 4.64480   2
   3  -3   5 25.0070 3.95558   3
  -3  -3  -5 20.0772 1.85452   3
   3   3   5 19.2884 3.65484   2
   3   3   5 24.9228 3.51034   1
  -3  -3  -5 14.6783 3.67124   4
  -3   3  -5 24.2183 3.68709   4
   3  -3   5 20.5736 3.81817   3
  -3   3  -5 26.8414 3.45810   1
   3  -3   5 19.9716 2.93840   1
  -3  -3  -5 25.9317 3.57570   1
   3  -3   5 29.1019 3.60829   4
   3   3   5 20.3357 3.73161   4
  -3  -3  -6 3296.29 114.930   3
   3  -3   6 3415.40 115.692   3
   3   3   6 3188.97 115.448   2
   3  -3   6 3192.14 115.337   1
   3   3   6 3178.51 115.447   1
  -3  -3  -6 3284.82 115.595   1
  -3   3  -6 3174.17 115.540   1
   3  -3   6 3358.21 115.491   3
  -3   3  -6 3256.40 115.670   2
   3  -3   6 3159.36 115.502   4
  -3   3  -6 3082.83 115.625   4
   3   3   6 3197.57 115.518   4
  -3  -3  -6 3141.64 115.657   4
   3  -3   6 3325.69 115.715   2
  -3  -3  -6 3208.77 115.417   2
  -3  -3  -7 2314.27 80.4779   2
   3  -3   7 2298.52 80.7389   2
  -3  -3  -7 2224.94 79.8919   3
   3  -3   7 2336.18 80.7241   3
   3   3   7 2191.04 79.8633   3
   3  -3   7 2291.88 80.3867   1
   3   3   7 2317.97 80.5154   1
  -3  -3  -7 2265.69 80.6878   1
  -3   3  -7 2256.01 80.6293   1
  -3   3  -7 2258.64 80.7276   2
   3  -3   7 2321.99 80.4814   3
   3   3   7 2188.91 80.4979   2
   3  -3   7 2149.34 80.5336   4
  -3  -3  -7 2216.94 80.7868   4
  -3   3  -7 2177.27 80.7761   4
   3   3   7 2256.32 80.5457   4
  -3  -3  -8 608.579 21.8497   2
   3  -3   8 539.490 22.0810   2
   3  -3   8 602.020 22.0979   3
  -3  -3  -8 590.276 20.9429   3
   3   3   8 544.686 21.8055   2
   3   3   8 550.517 20.9042   3
   3   3   8 591.984 21.7545   1
   3  -3   8 602.633 21.5804   1
  -3   3  -8 576.999 22.1800   2
  -3  -3  -8 584.765 22.1855   4
  -3   3  -8 539.652 22.1438   4
  -3   3  -8 580.015 22.0030   1
  -3  -3  -8 582.253 22.0207   1
  -3   3  -9 1314.25 51.1192   4
  -3  -3  -9 1310.96 51.1533   4
   3  -3   9 1398.02 50.9783   3
  -3  -3  -9 1423.62 49.9716   3
   3   3   9 1389.64 49.9702   3
  -3   3  -9 1423.69 50.9949   2
   3  -3   9 1445.54 50.5713   1
   3   3   9 1392.96 50.6664   1
   3  -3   9 1379.86 51.0689   2
  -3  -3  -9 1396.68 50.7346   2
  -3  -3  -9 1382.00 50.9807   1
  -3   3  -9 1415.76 51.0326   1
   3   3   9 1383.62 50.7421   2
  -3   3 -10 165.406 9.92215   4
  -3  -3 -10 160.728 10.0422   4
   3  -3  10 179.930 9.93354   3
  -3  -3 -10 186.434 7.62993   3
   3   3  10 167.015 7.61303   3
  -3   3 -10 179.521 9.71380   2
   3   3  10 209.806 9.08661   1
   3  -3  10 187.629 8.80029   1
   3  -3  10 165.412 10.1068   2
  -3  -3 -10 192.995 9.48860   2
  -3   3 -10 160.844 9.69605   1
  -3  -3 -10 160.049 9.77464   1
   3   3  10 153.087 9.64180   2
  -3  -3 -11 339.948 16.0568   4
  -3   3 -11 337.162 15.9725   4
   3  -3  11 358.142 15.8686   3
   3   3  11 356.666 13.9204   3
  -3   3 -11 381.364 15.7781   2
   3   3  11 377.810 15.1131   1
   3  -3  11 371.884 14.9308   1
  -3  -3 -11 388.459 15.4003   2
  -3   3 -11 355.702 16.0604   1
   3   3  11 342.464 15.4500   2
   3   3  12 804.982 31.1466   2
  -3   3 -12 816.368 31.3415   2
   3   3  12 810.901 30.8723   1
   3  -3  12 870.471 30.8794   1
  -3  -3 -12 818.606 31.1988   2
   3  -3  12 868.201 31.3640   3
  -3   3 -12 752.595 31.7984   4
  -3  -3 -12 784.282 31.8918   4
  -3  -3 -13-1.00388 7.92167   4
  -3   3 -13 2.96524 7.42595   4
   3   3  13-9.25978 6.08018   1
   3  -3  13 13.9624 7.45379   3
  -3  -3 -13-4.80424 7.03910   2
  -3   3 -13 9.77002 7.27534   2
   3  -3  13 6.19686 5.58458   1
  -3  -3 -14 22.5385 8.66601   4
  -3   3 -14 31.2377 8.63980   4
   3   3  14 40.2881 6.63065   1
   3  -3  14 39.5020 6.48685   1
  -3  -3 -14 32.4951 7.41392   2
  -3   3 -14 38.0182 8.30516   2
   3  -3  14 44.7858 8.15905   3
  -3   3 -15 37.7300 9.69618   4
  -3  -3 -15 52.7465 10.3932   4
   3  -3  15 35.0668 7.33362   1
   3  -3  15 38.5645 8.44607   3
  -3  -3 -15 26.0968 7.79380   2
   3  -3  16 217.592 12.5858   3
  -3  -3 -16 203.224 14.5220   4
  -3   3 -16 195.725 14.7327   4
  -3  -3 -16 220.055 12.3309   2
  -3   3 -17 316.710 17.8195   4
  -3  -3 -17 306.216 17.4709   4
   3  -3  17 291.398 15.6444   3
  -3  -3 -18 292.598 18.3267   4
  -3   3 -18 275.833 18.3470   4
  -3  -4  21 64.7957 11.8026   3
   3  -4 -20-14.9304 12.2930   4
   3   4 -20 25.3017 12.5592   4
  -3  -4  20 2.90136 10.5185   3
   3  -4 -19 39.5371 11.7437   4
   3   4 -19 58.9304 12.8268   4
  -3  -4  19 56.5775 10.3798   3
   3  -4 -18 10.9533 11.3079   4
   3   4 -18 2.84829 10.5587   4
  -3  -4  18 0.34353 9.23733   3
   3  -4 -17-2.19068 10.1023   4
   3   4 -17 14.8550 10.6020   4
  -3   4  17 17.7442 7.31992   1
  -3  -4  17 14.6594 7.37180   1
   3  -4 -17 4.53502 8.91709   2
  -3  -4  17 11.0916 8.96274   3
   3  -4 -16 387.862 19.6793   4
   3   4 -16 400.327 19.8383   4
  -3  -4  16 424.680 17.7161   1
  -3   4  16 427.003 17.7070   1
   3  -4 -16 423.735 18.6744   2
   3   4 -16 434.422 18.6543   2
  -3  -4  16 429.364 18.9514   3
  -3   4  16 414.890 17.0319   3
  -3   4  15 422.298 17.7373   3
   3   4 -15 468.697 19.1746   2
   3  -4 -15 430.827 19.1367   2
   3   4 -15 448.612 20.5329   4
   3  -4 -15 423.582 20.3161   4
  -3  -4  15 451.966 18.5268   1
  -3   4  15 446.177 18.2554   1
  -3  -4  15 476.158 19.8710   3
  -3   4  14 18.9784 5.52173   3
   3  -4 -14 28.5106 8.82589   4
   3   4 -14 21.9540 8.81395   4
  -3   4  14 15.4293 6.11976   1
  -3  -4  14 12.7277 6.25311   1
   3  -4 -14 20.0815 7.52434   2
   3   4 -14 26.4771 7.84956   2
  -3  -4  14 25.5533 8.35625   3
  -3   4  13 2026.09 74.4544   3
   3   4 -13 2150.07 75.1070   2
   3  -4 -13 2103.52 75.1323   2
   3   4 -13 2000.64 75.8047   4
   3  -4 -13 2057.12 75.8666   4
  -3   4  13 2071.60 74.7716   1
   3   4 -13 2102.45 75.7623   1
  -3  -4  13 2049.07 74.8587   1
   3  -4 -13 1958.29 75.4711   1
  -3  -4  13 2183.15 75.5680   3
   3  -4 -12 58.5017 6.77874   2
  -3   4  12 38.4828 7.17147   2
  -3  -4  12 37.3687 7.26168   3
  -3   4  12 49.2961 5.10071   3
   3   4 -12 54.1210 6.90663   2
  -3  -4  12 45.9019 7.12642   2
   3  -4 -12 49.8719 7.69842   4
   3   4 -12 45.5342 7.53518   4
  -3  -4  12 48.5943 6.08289   1
   3  -4 -12 46.9320 7.49934   1
  -3   4  12 45.6168 5.84876   1
   3   4 -12 44.5657 8.08612   1
  -3  -4  11 577.594 23.3985   3
   3  -4 -11 584.190 22.4161   3
  -3   4  11 603.607 22.2057   3
  -3  -4  11 644.116 23.1568   2
   3  -4 -11 614.566 23.0945   2
   3   4 -11 598.468 23.0318   2
   3  -4 -11 543.931 23.4965   4
   3   4 -11 554.776 23.5797   4
   3   4 -11 581.988 23.6588   1
  -3  -4  11 599.495 22.7209   1
  -3   4  11 595.592 22.5422   1
   3  -4 -11 592.112 23.4522   1
  -3   4  11 580.938 23.0927   2
  -3  -4  10 1683.12 55.2875   3
   3  -4 -10 1531.22 54.5458   3
  -3   4  10 1545.52 54.4214   3
  -3   4  10 1458.07 54.9278   2
   3   4 -10 1507.49 54.8062   2
   3  -4 -10 1518.86 54.9265   2
  -3  -4  10 1487.27 54.9102   2
  -3   4  10 1560.16 54.6074   1
   3   4 -10 1475.66 55.2228   1
   3  -4 -10 1492.35 55.1200   1
  -3  -4  10 1480.83 54.7428   1
   3  -4 -10 1433.28 55.2553   4
   3   4 -10 1387.08 55.1488   4
   3   4  -9 1865.35 70.8065   4
   3  -4  -9 1880.97 70.8354   4
   3  -4  -9 1896.89 70.5950   2
  -3   4   9 1893.26 70.5776   2
   3  -4  -9 1934.18 70.1984   3
  -3   4   9 2096.48 70.2054   3
  -3  -4   9 1853.68 70.4879   2
   3   4  -9 1962.68 70.4448   2
  -3  -4   9 1973.89 70.4533   1
   3  -4  -9 1916.29 70.6964   1
  -3   4   9 2076.83 70.3030   1
   3   4  -9 2059.64 70.9212   1
  -3   4   9 1954.71 70.3538   4
  -3  -4   9 1925.85 70.3520   4
   3   4  -8 1745.63 63.0863   2
  -3  -4   8 1888.51 63.2458   2
  -3   4   8 1681.29 63.2394   2
   3  -4  -8 1764.21 63.2950   2
   3  -4  -8 1817.90 62.9392   3
  -3   4   8 1809.73 62.8443   3
   3   4  -8 1676.90 63.4343   1
  -3   4   8 1656.86 62.9746   4
  -3  -4   8 1687.37 62.9746   4
   3  -4  -8 1714.75 63.4541   4
   3   4  -8 1705.78 63.4185   4
  -3   4   8 1784.70 62.9041   1
  -3  -4   8 1781.16 63.1702   1
   3  -4  -8 1750.85 63.2961   1
  -3   4   7 954.450 35.3672   4
  -3  -4   7 931.313 35.3790   4
   3   4  -7 922.302 35.7622   4
   3  -4  -7 958.567 35.7673   4
  -3  -4   7 940.996 35.5047   2
   3   4  -7 972.503 35.5212   3
   3  -4  -7 982.194 35.3431   3
  -3   4   7 977.797 35.2170   3
   3   4  -7 1034.15 35.4965   2
   3   4  -7 1000.05 35.8648   1
   3  -4  -7 989.999 35.7188   2
  -3   4   7 934.998 35.6798   2
  -3  -4   7 978.186 35.5532   1
   3  -4  -7 958.220 35.6252   1
  -3   4   7 1015.68 35.2568   1
   3  -4  -6 4301.46 155.163   4
   3   4  -6 4206.90 155.127   4
  -3   4   6 4376.14 154.912   4
  -3  -4   6 4347.08 154.916   4
  -3  -4   6 4491.08 154.994   2
  -3  -4   6 4225.81 155.156   3
   3   4  -6 4147.80 154.954   3
   3  -4  -6 4386.55 154.866   3
  -3   4   6 4309.19 154.811   3
   3   4  -6 4307.58 154.916   2
   3   4  -6 4622.76 155.235   1
  -3   4   6 4288.42 155.129   2
   3  -4  -6 4348.58 155.195   2
   3  -4  -6 4395.88 155.042   1
  -3   4   6 4479.15 154.776   1
  -3  -4   6 4365.64 155.073   1
   3  -4  -5 3424.83 121.741   4
   3   4  -5 3551.49 121.767   4
  -3   4   5 3400.83 121.546   4
  -3  -4   5 3429.19 121.562   4
  -3  -4   5 3348.86 121.590   2
  -3  -4   5 3412.70 121.786   3
   3   4  -5 3325.71 121.606   3
   3  -4  -5 3367.72 121.498   3
  -3   4   5 3406.07 121.791   2
   3  -4  -5 3442.69 121.850   2
  -3   4   5 3387.76 121.503   3
   3   4  -5 3444.96 121.550   2
  -3   4   5 3456.55 121.378   1
  -3  -4   5 3436.26 121.712   1
   3  -4  -5 3385.15 121.591   1
   3   4  -5 3385.80 121.778   1
   3   4  -4 7371.07 254.198   1
  -3   4   4 6994.10 253.990   4
  -3  -4   4 7122.60 254.018   4
   3  -4  -4 7141.68 254.135   4
   3   4  -4 7165.33 254.130   4
  -3  -4   4 6652.38 254.159   3
   3   4  -4 7813.59 254.137   3
  -3   4   4 7273.37 254.294   2
   3  -4  -4 6941.20 254.317   2
  -3   4   4 6957.78 254.034   3
   3  -4  -4 7129.40 254.045   3
   3   4  -4 7348.06 254.036   2
   3  -4  -4 6891.02 254.001   1
  -3   4   4 7185.45 253.839   1
  -3  -4   4 7162.84 254.205   1
  -3  -4   4 7356.82 254.051   2
  -3  -4   3 52.0074 4.11712   1
   3   4  -3 50.3098 3.80120   1
   3  -4  -3 56.9286 3.33959   1
  -3  -4   3 56.6726 3.65384   4
  -3   4   3 52.5419 3.70672   4
   3   4  -3 51.5103 3.65303   4
   3  -4  -3 57.1456 3.49342   4
  -3  -4   3 47.0654 3.91119   3
   3   4  -3 58.2470 3.88033   3
   3  -4  -3 56.9640 4.67098   2
   3  -4  -3 58.0021 3.85092   3
  -3   4   3 52.7589 3.81866   3
   3   4  -3 53.7320 3.74885   2
  -3   4   3 51.5432 4.56004   2
  -3   4   3 50.3998 2.73041   1
  -3  -4   3 58.2379 3.52259   2
  -3  -4   2 3011.26 107.413   2
   3   4  -2 3039.93 107.464   2
   3  -4  -2 2955.35 107.331   4
   3   4  -2 3036.40 107.333   4
  -3  -4   2 3170.08 107.587   3
   3  -4  -2 3044.30 107.823   2
   3  -4  -2 2963.13 107.567   3
  -3   4   2 2869.26 107.572   3
   3   4  -2 2972.29 107.449   1
  -3  -4   2 2970.66 107.637   1
   3  -4  -2 3079.87 107.210   1
  -3   4   2 2997.94 107.161   1
  -3   4   2 3065.74 107.450   4
  -3  -4   2 3072.34 107.461   4
  -3  -4   1 6484.14 231.879   3
  -3  -4   1 6533.11 231.984   1
   3  -4  -1 6716.69 231.994   3
  -3   4   1 6935.51 232.063   3
  -3  -4   1 6695.90 231.855   2
  -3  -4   1 6449.68 231.793   1
  -3  -4   1 6605.33 231.787   2
  -3  -4   1 6573.66 231.822   3
   3  -4  -1 5811.09 232.088   2
  -3  -4   1 6537.69 231.808   4
  -3   4   1 6440.58 231.781   4
  -3   4   0 11619.1 422.558   4
  -3  -4   0 11437.6 422.558   4
  -3  -4   0 11535.9 422.573   3
  -3  -4   0 11892.3 422.648   2
   3  -4   0 11724.2 422.783   3
  -3   4   0 12922.0 422.875   3
  -3  -4   0 12044.9 422.538   3
  -3  -4   0 11982.5 422.561   1
  -3  -4   0 11918.3 422.558   2
  -3  -4   0 12398.3 422.740   1
  -3   4   0 11819.5 422.354   1
  -3  -4   0 12141.6 422.489   4
  -3   4   0 12027.1 422.475   4
  -3  -4  -1 15.9656 2.84715   2
  -3  -4  -1 16.2806 1.99940   3
   3  -4   1 13.9325 1.74769   1
   3   4   1 14.4127 2.98373   1
  -3  -4  -1 14.2464 2.45957   1
  -3   4  -1 15.4641 4.02159   2
  -3   4  -1 24.9744 2.34237   4
  -3  -4  -1 25.1373 2.30625   4
  -3  -4  -1 13.8422 2.59909   4
  -3  -4  -1 17.7901 2.11459   3
  -3   4  -1 12.6986 2.43711   4
  -3  -4  -2 23.2634 1.98466   3
  -3  -4  -2 15.3509 2.83804   2
  -3  -4  -2 18.1043 1.99384   3
   3  -4   2 35.0685 2.14799   1
   3   4   2 26.9615 3.17099   1
   3   4   2 20.8008 2.93237   2
  -3   4  -2 30.5328 2.35198   1
  -3  -4  -2 23.4382 2.92428   1
   3  -4   2 18.1703 2.89861   4
   3   4   2 16.0634 2.75089   4
  -3   4  -2 16.4866 2.54163   4
  -3  -4  -2 35.1830 2.75267   4
   3   4   3 22.4439 3.32827   2
  -3  -4  -3 33.5437 3.23028   2
  -3  -4  -3 24.3477 2.04273   3
   3  -4   3 35.8944 2.47710   1
   3   4   3 34.5826 3.34640   1
   3  -4   3 33.0174 4.03269   3
  -3   4  -3 30.8879 2.96160   4
   3   4   3 29.0349 3.20576   4
   3  -4   3 25.8150 3.27203   4
  -3  -4  -3 21.6089 3.02423   4
  -3   4  -3 42.7753 2.95533   1
  -3  -4  -3 33.5025 3.29504   1
  -3  -4  -4 362.610 13.5122   1
  -3   4  -4 334.725 13.3679   1
   3  -4   4 353.523 14.0634   2
   3  -4   4 364.583 13.7881   3
  -3  -4  -4 338.362 12.7997   3
   3  -4   4 331.804 13.6535   3
   3  -4   4 359.879 13.1122   1
   3   4   4 348.097 13.4538   1
  -3  -4  -4 362.528 13.3968   2
   3   4   4 344.249 13.4432   2
   3  -4   4 361.905 13.4517   4
   3   4   4 368.777 13.4831   4
  -3  -4  -4 369.585 13.4905   4
  -3   4  -4 359.061 13.4517   4
  -3  -4  -5 121.078 6.05648   2
   3  -4   5 138.495 7.13869   2
   3  -4   5 146.141 6.55781   3
  -3  -4  -5 125.819 5.00201   3
   3   4   5 116.365 6.04293   1
   3  -4   5 131.804 5.58659   1
  -3  -4  -5 123.636 6.22651   1
  -3   4  -5 113.494 6.01224   1
   3  -4   5 129.448 6.49368   3
   3   4   5 128.174 6.11572   2
   3   4   5 131.310 6.09118   4
   3  -4   5 127.829 5.94333   4
  -3   4  -5 127.614 6.23973   4
  -3  -4  -5 121.322 6.18115   4
   3  -4   6 8175.58 300.198   3
  -3  -4  -6 8534.64 299.424   3
   3   4   6 8042.36 299.942   2
   3   4   6 8496.79 299.957   1
   3  -4   6 8426.45 299.787   1
   3  -4   6 8994.63 300.288   2
  -3  -4  -6 8746.43 299.967   2
  -3  -4  -6 8593.91 300.090   1
  -3   4  -6 8561.92 300.046   1
   3   4   6 8436.01 299.965   4
  -3  -4  -6 8131.74 300.125   4
   3  -4   6 8202.95 299.951   4
  -3   4  -6 8330.37 300.141   4
  -3  -4  -7 416.796 15.4923   3
   3  -4   7 442.385 16.8814   3
   3   4   7 412.415 16.4596   2
   3   4   7 420.090 16.3194   1
   3  -4   7 447.456 16.1439   1
  -3  -4  -7 419.131 16.4273   2
   3  -4   7 433.579 17.0104   2
  -3   4  -7 430.644 16.9716   2
  -3   4  -7 412.498 16.4985   1
  -3  -4  -7 427.322 16.6395   1
   3   4   7 430.666 16.4207   4
  -3  -4  -7 412.580 16.7799   4
   3  -4   7 427.643 16.4855   4
  -3   4  -7 419.648 16.7170   4
   3  -4   8 770.006 28.7686   2
  -3  -4  -8 774.006 28.2386   2
   3  -4   8 797.920 28.6842   3
  -3  -4  -8 777.289 27.4036   3
   3   4   8 739.926 28.3078   2
  -3  -4  -8 700.003 28.5676   4
  -3   4  -8 712.966 28.5278   4
   3  -4   8 766.021 27.9907   1
   3   4   8 769.414 28.2162   1
  -3   4  -8 778.931 28.6713   2
  -3   4  -8 762.525 28.5406   1
  -3  -4  -8 725.832 28.4613   1
  -3  -4  -9 3749.93 132.895   2
   3  -4   9 3799.06 133.270   2
  -3  -4  -9 3834.81 132.198   3
   3  -4   9 3766.67 133.273   3
   3   4   9 3605.21 132.971   2
   3   4   9 3695.79 132.114   3
  -3   4  -9 3601.51 133.340   4
  -3  -4  -9 3537.13 133.291   4
   3   4   9 3731.12 132.894   1
   3  -4   9 3660.16 132.767   1
  -3   4  -9 3690.62 133.211   2
  -3  -4  -9 3766.08 133.246   1
  -3   4  -9 3733.37 133.254   1
  -3  -4 -10 176.753 9.44353   2
   3  -4  10 164.750 9.83783   3
   3   4  10 170.373 9.55098   2
   3   4  10 168.817 7.13761   3
   3  -4  10 173.922 8.46897   1
   3   4  10 176.392 8.98886   1
  -3   4 -10 175.902 10.1507   1
  -3  -4 -10 169.485 9.92891   1
  -3  -4 -10 195.369 9.97860   4
  -3   4 -10 169.808 9.88240   4
  -3   4 -10 167.079 9.99818   2
   3   4  11 68.2112 7.81071   2
  -3  -4 -11 72.8815 7.46655   2
  -3   4 -11 81.4759 8.13576   2
  -3  -4 -11 81.6250 8.25369   4
  -3   4 -11 66.7884 8.05045   4
   3  -4  11 73.6197 8.01898   3
  -3   4 -11 78.3473 8.56486   1
   3  -4  11 73.6569 6.23115   1
   3   4  11 74.7978 6.78321   1
   3   4  12 33.3691 7.36677   2
   3  -4  12 40.4332 7.93683   3
  -3  -4 -12 34.3845 8.12144   4
  -3   4 -12 35.7540 8.30559   4
   3  -4  12 24.5841 5.54147   1
  -3  -4 -12 29.4623 7.30749   2
  -3   4 -12 27.5467 7.25251   2
   3   4  12 32.8310 6.11259   1
  -3  -4 -13 127.253 9.99299   4
  -3   4 -13 114.013 10.1216   4
   3   4  13 128.417 8.26988   1
   3  -4  13 121.805 8.11427   1
  -3  -4 -13 118.342 9.20904   2
  -3   4 -13 113.294 9.45268   2
   3  -4  13 118.638 9.55290   3
   3   4  14 90.3592 7.73043   1
  -3  -4 -14 94.1388 9.01268   2
  -3   4 -14 80.0718 8.85922   2
   3  -4  14 80.4785 7.12475   1
   3  -4  14 78.5910 9.33911   3
  -3  -4 -14 65.0938 10.0718   4
  -3   4 -14 59.2769 9.68453   4
  -3  -4 -15 51.6799 8.51425   2
   3  -4  15 19.6649 6.68026   1
   3  -4  15 41.9182 9.43800   3
  -3  -4 -15 43.2734 10.2516   4
  -3   4 -15 34.4391 10.3793   4
  -3  -4 -16 40.2125 9.37190   2
   3  -4  16 45.7895 9.73950   3
  -3  -4 -16 45.6199 11.1916   4
  -3   4 -16 59.2150 11.0720   4
   3  -4  17 51.5395 9.66948   3
  -3  -4 -17 43.9164 12.2056   4
  -3   4 -17 61.5957 12.4745   4
  -3  -4 -18 4.21179 12.8134   4
  -3   4 -18-9.76935 12.1877   4
  -3  -5  20 314.634 16.9233   3
   3  -5 -20 261.376 18.3713   4
   3   5 -20 302.441 19.3569   4
  -3  -5  19 20.3004 10.7652   3
   3  -5 -19 13.9702 12.8733   4
   3   5 -19 7.69842 11.8463   4
  -3  -5  18 15.3530 10.5265   3
   3  -5 -18-15.3891 11.4812   4
   3   5 -18 10.0215 11.5539   4
  -3  -5  17 208.426 11.0488   1
  -3  -5  17 201.187 13.7145   3
   3  -5 -17 199.189 14.1343   4
   3   5 -17 178.008 13.6450   4
   3  -5 -16 39.5871 8.56953   2
   3  -5 -16 45.6233 10.4487   4
   3   5 -16 35.4086 10.2179   4
  -3   5  16 37.2864 7.24338   1
  -3  -5  16 44.1285 7.29801   1
  -3  -5  16 45.0719 9.78808   3
   3   5 -15 253.429 13.6984   2
  -3   5  15 268.179 11.7901   3
  -3  -5  15 277.469 14.3748   3
   3   5 -15 248.191 15.0384   4
   3  -5 -15 232.076 14.6807   4
  -3   5  15 265.266 12.3786   1
  -3  -5  15 288.009 12.9447   1
   3  -5 -15 256.682 13.6757   2
   3   5 -14 284.956 14.0361   2
  -3   5  14 279.920 12.2386   3
  -3  -5  14 288.110 14.5586   3
   3  -5 -14 273.419 15.2241   4
   3   5 -14 291.147 14.8728   4
  -3   5  14 276.782 12.7008   1
  -3  -5  14 292.232 12.9550   1
   3  -5 -14 293.106 14.1246   2
   3   5 -13 3474.24 121.093   2
  -3   5  13 3303.82 120.408   3
  -3  -5  13 3436.69 121.582   3
   3   5 -13 3253.00 121.680   4
   3  -5 -13 3103.76 121.625   4
   3  -5 -13 3268.20 121.460   1
   3   5 -13 3419.89 121.632   1
  -3   5  13 3453.91 120.669   1
  -3  -5  13 3464.73 120.816   1
   3  -5 -13 3403.73 121.160   2
   3  -5 -12 393.738 17.1929   2
  -3  -5  12 373.743 17.7619   3
  -3   5  12 387.454 17.4742   2
  -3   5  12 423.068 16.0931   3
   3  -5 -12 397.553 18.0208   4
   3   5 -12 389.143 17.6688   4
   3   5 -12 418.872 17.2053   2
  -3   5  12 418.027 16.3852   1
   3   5 -12 388.772 17.6916   1
  -3  -5  12 414.702 16.6713   1
   3  -5 -12 418.332 17.7915   1
  -3  -5  11 916.408 35.7126   2
   3  -5 -11 955.717 35.6910   2
  -3  -5  11 1088.85 36.1699   3
   3   5 -11 963.451 35.5107   2
   3   5 -11 899.619 36.0415   1
  -3   5  11 969.644 34.8727   3
   3  -5 -11 876.681 36.1077   4
   3   5 -11 933.705 36.1171   4
  -3   5  11 988.966 35.0566   1
  -3  -5  11 932.644 35.2450   1
   3  -5 -11 931.342 35.7939   1
  -3   5  11 928.917 35.6574   2
  -3  -5  10 1635.33 55.0472   2
  -3   5  10 1495.36 54.9756   2
   3  -5 -10 1438.91 54.9035   2
   3  -5 -10 1509.93 54.4143   3
  -3   5  10 1548.95 54.3139   3
   3  -5 -10 1464.88 55.2330   4
   3   5 -10 1466.21 55.2439   4
   3   5 -10 1481.06 55.2087   1
   3   5 -10 1517.41 54.7808   2
  -3   5  10 1507.80 54.3622   1
  -3  -5  10 1485.50 54.6377   1
   3  -5 -10 1458.50 55.0029   1
   3  -5  -9 8.72908 5.26859   2
  -3   5   9 13.0094 5.37028   2
   3  -5  -9 8.78981 4.57061   3
  -3   5   9 7.66354 3.59423   3
   3   5  -9 6.56371 5.05845   2
  -3  -5   9 8.92217 5.37362   2
   3  -5  -9 11.5153 5.11763   4
   3   5  -9 8.42045 5.28947   4
  -3   5   9 7.50452 4.21431   4
  -3  -5   9 7.02990 4.22593   4
  -3  -5   9 13.3576 4.56963   1
  -3   5   9 9.59098 3.53182   1
   3  -5  -9 9.78760 5.16246   1
   3   5  -9 5.57986 5.71067   1
  -3   5   8 33.1073 5.47862   2
   3  -5  -8 38.2716 5.32592   2
   3  -5  -8 38.2309 4.54969   3
  -3   5   8 45.8810 4.03993   3
   3   5  -8 32.7278 5.01610   2
  -3  -5   8 43.5097 5.35571   2
   3   5  -8 37.4086 5.45915   4
  -3   5   8 40.9587 4.40571   4
  -3  -5   8 34.8752 4.36078   4
   3  -5  -8 28.7909 4.95212   4
  -3   5   8 37.9671 3.82379   1
   3  -5  -8 33.7742 4.69875   1
  -3  -5   8 40.7372 4.53142   1
   3   5  -8 36.0501 5.54325   1
  -3  -5   7 21.4494 4.83213   2
   3   5  -7 16.7194 4.44954   2
  -3  -5   7 19.5480 5.24091   3
   3  -5  -7 21.7182 5.27554   2
  -3   5   7 16.3990 4.89822   2
   3  -5  -7 13.1366 4.13303   3
  -3   5   7 20.2153 3.79367   3
   3  -5  -7 18.9425 4.34451   4
  -3   5   7 26.8464 3.65082   4
  -3  -5   7 24.4642 3.69815   4
   3   5  -7 20.6857 4.44500   4
   3   5  -7 23.6652 4.96781   1
  -3  -5   7 16.9497 4.03103   1
   3  -5  -7 22.7615 4.43053   1
  -3   5   7 18.0807 3.13331   1
   3   5  -6 2128.61 74.8966   2
   3   5  -6 2018.35 75.0204   1
  -3  -5   6 2064.98 74.6828   4
   3  -5  -6 2117.31 75.0293   4
  -3   5   6 2068.65 74.6710   4
   3   5  -6 2124.88 75.0337   4
  -3  -5   6 2072.21 74.9400   2
   3   5  -6 2167.13 74.9452   3
  -3  -5   6 2120.19 75.1988   3
   3  -5  -6 2065.67 74.7420   3
  -3   5   6 2084.26 74.7458   3
  -3   5   6 1990.02 75.0721   2
   3  -5  -6 2107.74 75.2234   2
  -3   5   6 2107.55 74.5324   1
   3  -5  -6 1991.02 74.8595   1
  -3  -5   6 2187.24 74.9509   1
   3   5  -5 12.1274 3.77618   1
   3  -5  -5 3.23071 3.19668   1
  -3   5   5 11.1961 2.87894   4
  -3  -5   5 14.1296 2.86906   4
   3   5  -5 9.95949 3.53839   4
   3  -5  -5 8.16882 3.57630   4
   3   5  -5 15.9627 3.69416   3
  -3  -5   5 8.38320 4.23146   3
   3  -5  -5 9.78127 4.59817   2
   3  -5  -5 14.1331 3.47796   3
  -3   5   5 11.8178 3.24897   3
   3   5  -5 15.3550 3.51592   2
  -3   5   5 14.5888 4.14874   2
  -3  -5   5 7.83561 3.51543   1
  -3   5   5 13.6383 2.19045   1
  -3  -5   5 10.7120 3.78639   2
   3   5  -4 106.343 5.79904   1
  -3   5   4 122.541 5.35690   4
  -3  -5   4 125.560 5.39421   4
   3  -5  -4 109.908 5.62978   4
   3   5  -4 121.477 5.64073   4
  -3  -5   4 122.931 6.17961   3
   3  -5  -4 126.765 6.75977   2
  -3   5   4 122.315 6.66324   2
  -3   5   4 124.728 5.89497   3
   3  -5  -4 123.867 5.95325   3
   3   5  -4 110.733 5.96034   2
  -3  -5   4 122.905 5.98187   1
   3  -5  -4 118.690 5.54419   1
  -3   5   4 126.990 4.91003   1
  -3  -5   4 105.891 5.82527   2
  -3  -5   3 3365.31 119.252   2
   3   5  -3 3480.33 119.341   2
  -3  -5   3 3474.40 119.307   3
  -3   5   3 3410.12 119.602   2
   3  -5  -3 3256.87 119.055   4
   3   5  -3 3314.18 119.053   4
  -3  -5   3 3186.76 119.393   3
   3  -5  -3 3442.56 119.718   2
   3  -5  -3 3480.60 119.350   3
  -3   5   3 3390.03 119.365   3
  -3   5   3 3322.79 119.053   4
  -3  -5   3 3333.11 119.075   4
   3  -5  -3 3446.26 119.012   1
  -3  -5   3 3516.71 119.416   1
   3   5  -3 3446.19 119.200   1
  -3   5   3 3174.97 118.821   1
  -3   5   2 587.414 20.8128   4
  -3  -5   2 577.629 20.8362   4
   3  -5  -2 565.859 20.6395   4
  -3  -5   2 585.504 21.2437   3
   3  -5  -2 566.700 21.6767   2
   3  -5  -2 564.637 21.2259   3
  -3   5   2 610.422 21.3296   3
  -3  -5   2 539.866 20.8661   1
   3  -5  -2 581.950 21.5788   2
  -3  -5   2 601.061 21.1066   3
   3   5  -2 573.253 21.1854   2
  -3  -5   2 544.119 21.0005   2
  -3  -5   2 577.891 21.2297   1
  -3  -5   1 446.821 16.6426   4
  -3   5   1 452.012 16.5958   4
  -3  -5   1 434.796 16.9548   3
   3  -5  -1 474.514 17.6413   2
   3  -5  -1 468.385 17.1288   3
  -3   5   1 418.386 17.1397   3
  -3  -5   1 458.106 17.0068   2
  -3  -5   1 461.748 16.6040   1
   3  -5  -1 501.543 17.5709   2
  -3  -5   1 452.684 16.8376   3
  -3  -5   1 484.555 16.8611   2
  -3  -5   1 433.478 16.3783   4
  -3  -5   1 457.054 17.0217   1
  -3  -5   0 5097.47 186.406   4
  -3   5   0 5215.84 186.401   4
  -3  -5   0 5026.04 186.525   3
  -3  -5   0 5954.45 186.770   2
  -3  -5   0 5233.21 186.499   3
   3  -5   0 5276.12 186.788   3
  -3  -5   0 5249.46 186.428   1
   3  -5   0 5338.48 187.010   2
  -3   5   0 5196.01 186.841   3
  -3  -5   0 5091.85 186.530   2
   3  -5   0 5378.85 186.949   2
  -3  -5   0 5311.69 186.314   4
  -3   5   0 5282.79 186.300   4
  -3  -5   0 5147.91 186.645   1
  -3   5  -1 2042.48 81.9556   1
  -3  -5  -1 2325.89 82.2197   4
  -3   5  -1 2389.24 82.2156   4
  -3  -5  -1 2297.00 82.2394   3
  -3  -5  -1 2605.96 82.5729   2
   3  -5   1 2249.08 82.6153   3
  -3  -5  -1 2381.24 82.2506   3
  -3  -5  -1 2385.41 82.2638   1
   3   5   1 2362.92 82.4506   1
  -3   5  -1 2391.80 82.7122   3
   3  -5   1 2464.12 82.8356   2
  -3   5  -1 2511.04 82.9655   2
  -3  -5  -1 2418.42 82.3969   2
  -3  -5  -1 2376.49 82.1720   4
  -3   5  -1 2331.00 82.1584   4
  -3   5  -1 2275.77 81.9627   1
  -3  -5  -2 806.695 28.0299   2
  -3  -5  -2 756.958 27.6386   3
  -3  -5  -2 808.036 27.8379   1
   3   5   2 796.806 27.9474   2
   3  -5   2 785.463 27.4834   1
   3   5   2 781.827 27.9648   1
  -3   5  -2 718.311 28.2818   3
  -3   5  -2 773.667 28.5326   2
  -3  -5  -2 766.704 27.7459   4
  -3   5  -2 736.258 27.7215   4
  -3  -5  -2 725.171 27.5928   3
   3   5   3 337.908 13.2391   2
[truncated: 1,135,590 more chars]
